# Supplementary material for: Determinants of trafficking, conduction, and disease within a K+ channel revealed through multiparametric deep mutational scanning
Source: eLife. 2022 May 31;11:e76903. doi: 10.7554/eLife.76903 (PMC9273215; doi:10.7554/eLife.76903)
Supplement: Source data 1. [file elife-76903-data1.zip]

Archive with 189 entries (168 files):
- SourceData/
- SourceData/input_data/
- SourceData/figure_output/
- __MACOSX/SourceData/._figure_output
- SourceData/enrich_function/
- __MACOSX/SourceData/._enrich_function
- SourceData/enrich_surface/
- __MACOSX/SourceData/._enrich_surface
- SourceData/.Rhistory
- SourceData/SourceData.Rmd
- __MACOSX/SourceData/._SourceData.Rmd
- SourceData/SourceData.pdf
- __MACOSX/SourceData/._SourceData.pdf
- SourceData/input_data/function_mod.csv
- __MACOSX/SourceData/input_data/._function_mod.csv
- SourceData/input_data/IRK_alignment_master_updated020521.xlsx
- __MACOSX/SourceData/input_data/._IRK_alignment_master_updated020521.xlsx
- SourceData/input_data/surface_mod.csv
- __MACOSX/SourceData/input_data/._surface_mod.csv
- SourceData/input_data/baseline_single_mutations.xlsx
- __MACOSX/SourceData/input_data/._baseline_single_mutations.xlsx
- SourceData/input_data/KCNJ_Clinvar_0325322(original_annotations).xlsx
- __MACOSX/SourceData/input_data/._KCNJ_Clinvar_0325322(original_annotations).xlsx
- SourceData/input_data/KCNJ_Clinvar_0325322(edited_annotations).xlsx
- __MACOSX/SourceData/input_data/._KCNJ_Clinvar_0325322(edited_annotations).xlsx
- SourceData/input_data/KCNJ_Gnomad_0325322.xlsx
- __MACOSX/SourceData/input_data/._KCNJ_Gnomad_0325322.xlsx
- SourceData/input_data/contact_3spi.txt
- SourceData/input_data/contact_6m84.txt
- SourceData/input_data/welling_comparison.xlsx
- SourceData/input_data/minor_comparison.xlsx
- SourceData/input_data/sutcliffe_comp.xlsx
- SourceData/input_data/human_kirs_v2.fas
- __MACOSX/SourceData/input_data/._human_kirs_v2.fas
- SourceData/figure_output/Fig1a.pdf
- __MACOSX/SourceData/figure_output/._Fig1a.pdf
- SourceData/figure_output/Fig2a.pdf
- SourceData/figure_output/Fig2b.pdf
- SourceData/figure_output/Fig2g.pdf
- SourceData/figure_output/Fig3c.pdf
- SourceData/figure_output/Fig3d.pdf
- SourceData/figure_output/Fig4a.pdf
- SourceData/figure_output/Fig4c.pdf
- SourceData/figure_output/Fig4d_g.pdf
- SourceData/figure_output/Fig5c.pdf
- SourceData/figure_output/Fig6.pdf
- SourceData/figure_output/Fig7ab.pdf
- SourceData/figure_output/Fig7de.pdf
- __MACOSX/SourceData/figure_output/._Fig7de.pdf
- SourceData/figure_output/Fig7c_vuspred_10per.pdf
- __MACOSX/SourceData/figure_output/._Fig7c_vuspred_10per.pdf
- SourceData/figure_output/Fig7c_pathopred_10per.pdf
- __MACOSX/SourceData/figure_output/._Fig7c_pathopred_10per.pdf
- SourceData/figure_output/Figure 1-figure supplement 1.pdf
- SourceData/figure_output/Figure 1-figure supplement 2a.pdf
- SourceData/figure_output/Figure 1-figure supplement 2b.pdf
- SourceData/figure_output/Figure 2-figure supplement 1a.pdf
- SourceData/figure_output/Figure 2-figure supplement 1b.pdf
- SourceData/figure_output/Figure 2-figure supplement 2.pdf
- SourceData/figure_output/Figure 2-figure supplement 3.pdf
- SourceData/figure_output/Figure 2-figure supplement 5a.pdf
- SourceData/figure_output/Figure 2-figure supplement 5b.pdf
- SourceData/figure_output/Figure 4-figure supplement 1.pdf
- SourceData/figure_output/Figure 4-figure supplement 2.pdf
- SourceData/figure_output/Figure 4-figure supplement 4a.pdf
- SourceData/figure_output/Figure 4-figure supplement 4b.pdf
- SourceData/figure_output/Figure 5-figure supplement 1.pdf
- SourceData/figure_output/Figure 7-figure supplement 1.pdf
- SourceData/figure_output/Supplementary File 1.csv
- SourceData/figure_output/Figure 2-figure supplement 4.pdf
- SourceData/figure_output/Figure 4-figure supplement 3.pdf
- SourceData/figure_output/Supplementary File 3.csv
- SourceData/figure_output/Supplementary File 4.csv
- SourceData/enrich_function/tsv/
- __MACOSX/SourceData/enrich_function/._tsv
- SourceData/enrich_surface/tsv/
- __MACOSX/SourceData/enrich_surface/._tsv
- SourceData/enrich_function/tsv/low2_lib/
- __MACOSX/SourceData/enrich_function/tsv/._low2_lib
- SourceData/enrich_function/tsv/low_lib/
- __MACOSX/SourceData/enrich_function/tsv/._low_lib
- SourceData/enrich_function/tsv/high_lib/
- __MACOSX/SourceData/enrich_function/tsv/._high_lib
- SourceData/enrich_function/tsv/high2_lib/
- __MACOSX/SourceData/enrich_function/tsv/._high2_lib
- SourceData/enrich_function/tsv/neg2_lib/
- __MACOSX/SourceData/enrich_function/tsv/._neg2_lib
- SourceData/enrich_function/tsv/neg_lib/
- __MACOSX/SourceData/enrich_function/tsv/._neg_lib
- SourceData/enrich_surface/tsv/up2_lib/
- __MACOSX/SourceData/enrich_surface/tsv/._up2_lib
- SourceData/enrich_surface/tsv/up1_lib/
- __MACOSX/SourceData/enrich_surface/tsv/._up1_lib
- SourceData/enrich_surface/tsv/low2_lib/
- __MACOSX/SourceData/enrich_surface/tsv/._low2_lib
- SourceData/enrich_surface/tsv/low1_lib/
- __MACOSX/SourceData/enrich_surface/tsv/._low1_lib
- SourceData/enrich_surface/tsv/high1_lib/
- __MACOSX/SourceData/enrich_surface/tsv/._high1_lib
- SourceData/enrich_surface/tsv/high2_lib/
- __MACOSX/SourceData/enrich_surface/tsv/._high2_lib
- SourceData/enrich_surface/tsv/neg2_lib/
- __MACOSX/SourceData/enrich_surface/tsv/._neg2_lib
- SourceData/enrich_surface/tsv/neg1_lib/
- __MACOSX/SourceData/enrich_surface/tsv/._neg1_lib
- SourceData/enrich_function/tsv/low2_lib/main_variants_counts.tsv
- __MACOSX/SourceData/enrich_function/tsv/low2_lib/._main_variants_counts.tsv
- SourceData/enrich_function/tsv/low2_lib/raw_variants_counts.tsv
- __MACOSX/SourceData/enrich_function/tsv/low2_lib/._raw_variants_counts.tsv
- SourceData/enrich_function/tsv/low2_lib/main_synonymous_counts.tsv
- __MACOSX/SourceData/enrich_function/tsv/low2_lib/._main_synonymous_counts.tsv
- SourceData/enrich_function/tsv/low_lib/main_variants_counts.tsv
- __MACOSX/SourceData/enrich_function/tsv/low_lib/._main_variants_counts.tsv
- SourceData/enrich_function/tsv/low_lib/raw_variants_counts.tsv
- __MACOSX/SourceData/enrich_function/tsv/low_lib/._raw_variants_counts.tsv
- SourceData/enrich_function/tsv/low_lib/main_synonymous_counts.tsv
- __MACOSX/SourceData/enrich_function/tsv/low_lib/._main_synonymous_counts.tsv
- SourceData/enrich_function/tsv/high_lib/main_synonymous_counts.tsv
- __MACOSX/SourceData/enrich_function/tsv/high_lib/._main_synonymous_counts.tsv
- SourceData/enrich_function/tsv/high_lib/raw_variants_counts.tsv
- __MACOSX/SourceData/enrich_function/tsv/high_lib/._raw_variants_counts.tsv
- SourceData/enrich_function/tsv/high_lib/main_variants_counts.tsv
- __MACOSX/SourceData/enrich_function/tsv/high_lib/._main_variants_counts.tsv
- SourceData/enrich_function/tsv/high2_lib/main_variants_counts.tsv
- __MACOSX/SourceData/enrich_function/tsv/high2_lib/._main_variants_counts.tsv
- SourceData/enrich_function/tsv/high2_lib/raw_variants_counts.tsv
- __MACOSX/SourceData/enrich_function/tsv/high2_lib/._raw_variants_counts.tsv
- SourceData/enrich_function/tsv/high2_lib/main_synonymous_counts.tsv
- __MACOSX/SourceData/enrich_function/tsv/high2_lib/._main_synonymous_counts.tsv
- SourceData/enrich_function/tsv/neg2_lib/main_synonymous_counts.tsv
- __MACOSX/SourceData/enrich_function/tsv/neg2_lib/._main_synonymous_counts.tsv
- SourceData/enrich_function/tsv/neg2_lib/raw_variants_counts.tsv
- __MACOSX/SourceData/enrich_function/tsv/neg2_lib/._raw_variants_counts.tsv
- SourceData/enrich_function/tsv/neg2_lib/main_variants_counts.tsv
- __MACOSX/SourceData/enrich_function/tsv/neg2_lib/._main_variants_counts.tsv
- SourceData/enrich_function/tsv/neg_lib/main_synonymous_counts.tsv
- __MACOSX/SourceData/enrich_function/tsv/neg_lib/._main_synonymous_counts.tsv
- SourceData/enrich_function/tsv/neg_lib/raw_variants_counts.tsv
- __MACOSX/SourceData/enrich_function/tsv/neg_lib/._raw_variants_counts.tsv
- SourceData/enrich_function/tsv/neg_lib/main_variants_counts.tsv
- __MACOSX/SourceData/enrich_function/tsv/neg_lib/._main_variants_counts.tsv
- SourceData/enrich_surface/tsv/up2_lib/main_variants_counts.tsv
- __MACOSX/SourceData/enrich_surface/tsv/up2_lib/._main_variants_counts.tsv
- SourceData/enrich_surface/tsv/up2_lib/raw_variants_counts.tsv
- __MACOSX/SourceData/enrich_surface/tsv/up2_lib/._raw_variants_counts.tsv
- SourceData/enrich_surface/tsv/up2_lib/main_synonymous_counts.tsv
- __MACOSX/SourceData/enrich_surface/tsv/up2_lib/._main_synonymous_counts.tsv
- SourceData/enrich_surface/tsv/up1_lib/raw_variants_counts.tsv
- __MACOSX/SourceData/enrich_surface/tsv/up1_lib/._raw_variants_counts.tsv
- SourceData/enrich_surface/tsv/up1_lib/main_variants_counts.tsv
- __MACOSX/SourceData/enrich_surface/tsv/up1_lib/._main_variants_counts.tsv
- SourceData/enrich_surface/tsv/up1_lib/main_synonymous_counts.tsv
- __MACOSX/SourceData/enrich_surface/tsv/up1_lib/._main_synonymous_counts.tsv
- SourceData/enrich_surface/tsv/low2_lib/raw_variants_counts.tsv
- __MACOSX/SourceData/enrich_surface/tsv/low2_lib/._raw_variants_counts.tsv
- SourceData/enrich_surface/tsv/low2_lib/main_variants_counts.tsv
- __MACOSX/SourceData/enrich_surface/tsv/low2_lib/._main_variants_counts.tsv
- SourceData/enrich_surface/tsv/low2_lib/main_synonymous_counts.tsv
- __MACOSX/SourceData/enrich_surface/tsv/low2_lib/._main_synonymous_counts.tsv
- SourceData/enrich_surface/tsv/low1_lib/raw_variants_counts.tsv
- __MACOSX/SourceData/enrich_surface/tsv/low1_lib/._raw_variants_counts.tsv
- SourceData/enrich_surface/tsv/low1_lib/main_variants_counts.tsv
- __MACOSX/SourceData/enrich_surface/tsv/low1_lib/._main_variants_counts.tsv
- SourceData/enrich_surface/tsv/low1_lib/main_synonymous_counts.tsv
- __MACOSX/SourceData/enrich_surface/tsv/low1_lib/._main_synonymous_counts.tsv
- SourceData/enrich_surface/tsv/high1_lib/raw_variants_counts.tsv
- __MACOSX/SourceData/enrich_surface/tsv/high1_lib/._raw_variants_counts.tsv
- SourceData/enrich_surface/tsv/high1_lib/main_synonymous_counts.tsv
- __MACOSX/SourceData/enrich_surface/tsv/high1_lib/._main_synonymous_counts.tsv
- SourceData/enrich_surface/tsv/high1_lib/main_variants_counts.tsv
- __MACOSX/SourceData/enrich_surface/tsv/high1_lib/._main_variants_counts.tsv
- SourceData/enrich_surface/tsv/high2_lib/main_synonymous_counts.tsv
- __MACOSX/SourceData/enrich_surface/tsv/high2_lib/._main_synonymous_counts.tsv
- SourceData/enrich_surface/tsv/high2_lib/main_variants_counts.tsv
- __MACOSX/SourceData/enrich_surface/tsv/high2_lib/._main_variants_counts.tsv
- SourceData/enrich_surface/tsv/high2_lib/raw_variants_counts.tsv
- __MACOSX/SourceData/enrich_surface/tsv/high2_lib/._raw_variants_counts.tsv
- SourceData/enrich_surface/tsv/neg2_lib/main_variants_counts.tsv
- __MACOSX/SourceData/enrich_surface/tsv/neg2_lib/._main_variants_counts.tsv
- SourceData/enrich_surface/tsv/neg2_lib/raw_variants_counts.tsv
- __MACOSX/SourceData/enrich_surface/tsv/neg2_lib/._raw_variants_counts.tsv
- SourceData/enrich_surface/tsv/neg2_lib/main_synonymous_counts.tsv
- __MACOSX/SourceData/enrich_surface/tsv/neg2_lib/._main_synonymous_counts.tsv
- SourceData/enrich_surface/tsv/neg1_lib/raw_variants_counts.tsv
- __MACOSX/SourceData/enrich_surface/tsv/neg1_lib/._raw_variants_counts.tsv
- SourceData/enrich_surface/tsv/neg1_lib/main_variants_counts.tsv
- __MACOSX/SourceData/enrich_surface/tsv/neg1_lib/._main_variants_counts.tsv
- SourceData/enrich_surface/tsv/neg1_lib/main_synonymous_counts.tsv
- __MACOSX/SourceData/enrich_surface/tsv/neg1_lib/._main_synonymous_counts.tsv
