# Supplementary material for: Determinants of trafficking, conduction, and disease within a K+ channel revealed through multiparametric deep mutational scanning
Source: eLife. 2022 May 31;11:e76903. doi: 10.7554/eLife.76903 (PMC9273215; doi:10.7554/eLife.76903)
Supplement: Source data 1. [file elife-76903-data1.zip › SourceData/input_data/function_mod.csv]

position	mutation	function_score	function_SE	function_epsilon
285	Thr	-3.2543145	1.051426613	0
252	Thr	-3.2563921	0.881405629	0
357	Cys	-3.1543509	1.384548694	0
168	Tyr	-3.078537557	0.502067058	0
353	Tyr	-2.786804109	0.114437538	0
38	Glu	-2.73099581	0.074113005	0
53	Gly	-2.567631891	0.295897336	0
202	Asn	-2.445599029	0.787209369	0
269	Glu	-2.407804909	0.359680101	1.01E-18
253	His	-2.375670081	0.422948803	2.82E-37
182	Met	-2.283837137	0.321042186	3.61E-10
196	Asp	-2.272792023	0.915473914	0
239	Tyr	-2.236370348	1.174182896	1.78E-15
170	Phe	-2.232389932	0.112975366	1.93E-103
21	Cys	-2.226103542	0.514138104	0
153	Arg	-2.184591494	0.407045557	0
223	Arg	-2.139241703	0.907817071	0
273	Val	-2.127151115	0.614997615	0
195	Phe	-2.110729232	0.893238955	0
82	Phe	-2.081975608	0.812876646	0
268	Ala	-2.06910323	1.055142473	0
194	Tyr	-2.048218947	0.022905943	1.92E-97
36	Glu	-2.041662028	1.946780053	1.78E-15
243	Trp	-2.01962703	0.6317913	3.78E-117
189	Arg	-1.989628829	0.03253382	0
153	Gly	-1.964028634	0.176371854	0
267	Arg	-1.940924452	0.607000596	0
180	Ile	-1.913550229	0.627303457	4.32E-83
276	Met	-1.897643449	1.073898743	0
327	Met	-1.887222808	0.333030853	1.28E-21
199	Arg	-1.849524133	0.860972619	2.31E-09
277	Arg	-1.828448984	0.047132859	0
188	Asp	-1.827729234	1.075296621	0
221	Asn	-1.813897294	0.55051596	0
173	Asn	-1.809569336	0.835578801	0
351	Gln	-1.792304029	0.517419036	0
52	Tyr	-1.78993286	0.006243743	0
382	Tyr	-1.785450891	0.609640426	0
166	Glu	-1.766970422	0.432725271	0
273	Leu	-1.737485699	0.073775024	0
365	Leu	-1.737174515	0.66535062	0
35	Gln	-1.703786891	1.219160893	4.44E-16
256	Gln	-1.702304487	0.358367903	0
290	Arg	-1.678725378	0.032340301	0
157	Gln	-1.658608628	0.214899486	9.48E-07
304	Gln	-1.65380794	0.236592791	3.33E-09
158	Glu	-1.633546911	0.400898699	7.80E-07
61	Thr	-1.632414142	0.922540903	0
351	Ala	-1.629185904	0.496525583	7.56E-12
161	Ile	-1.614459076	1.853493946	3.55E-15
4	Ser	-1.613914781	0.121313205	0
201	Glu	-1.612976572	0.581708795	0
317	Pro	-1.596187643	0.722728435	1.11E-16
69	Tyr	-1.587049908	0.027961147	0
230	Ala	-1.56842884	0.44019593	2.24E-11
158	His	-1.554726595	0.388216159	0
54	Asp	-1.549783274	1.122850179	0
107	Phe	-1.537806037	0.098947719	0
353	Arg	-1.536121224	0.090031757	6.94E-18
32	His	-1.535782283	0.51290698	2.36E-24
159	Cys	-1.533441381	0.309145906	0.000181185
166	Asn	-1.520483014	0.608495869	0
161	Phe	-1.51929953	0.947496587	0
229	Phe	-1.516650623	0.116218378	7.39E-118
166	Met	-1.514356617	1.748155818	0
352	Met	-1.507155117	0.228926775	0
213	Arg	-1.507155117	0.228926775	0
83	Asn	-1.506926766	0.874514021	2.22E-16
167	Asp	-1.505433682	0.248312099	6.83E-89
312	Met	-1.499176617	0.24389036	0
162	Leu	-1.495322871	0.244774773	3.19E-36
102	Glu	-1.490570888	0.328057034	5.55E-17
166	Tyr	-1.487839813	0.225022107	1.14E-19
295	Pro	-1.4859899	0.41140859	2.14E-17
192	His	-1.48352183	0.434867652	0
234	Ala	-1.476503827	0.427619043	5.45E-23
182	Leu	-1.464625181	0.154579485	3.87E-28
305	Trp	-1.452551978	0.224070183	0.000418255
160	Ala	-1.451703727	0.48854992	0
362	Ser	-1.447365933	0.308166979	0
171	Pro	-1.443681329	1.859823425	1.78E-15
71	Leu	-1.434180606	0.044673273	7.36E-48
190	Pro	-1.432003408	1.193283174	0
178	Pro	-1.429537551	0.437526795	0
230	Pro	-1.426147699	0.182074201	1.10E-07
192	Leu	-1.423232077	0.003635228	2.88E-93
138	Lys	-1.417940158	0.052638694	7.51E-05
190	Met	-1.4171429	0.54804039	1.91E-15
188	Thr	-1.410534978	0.282035608	2.72E-54
203	Glu	-1.408066292	0.275076804	4.16E-17
101	Ala	-1.406344628	0.883810892	0
161	Met	-1.38755274	0.740011116	2.22E-16
112	Leu	-1.378697576	0.066665084	1.67E-25
46	Thr	-1.371400689	0.176726015	6.94E-18
77	Glu	-1.370122281	0.452263439	0
262	Asp	-1.363868167	0.127461854	4.93E-42
43	Met	-1.357954435	0.454971694	0
234	Leu	-1.356929089	0.59337186	1.11E-16
293	Ala	-1.354293221	0.506181978	0
207	Gln	-1.353860465	0.354439559	8.33E-17
300	Ala	-1.343237889	0.022382973	0
305	Ala	-1.333168881	0.126852273	1.54E-12
181	Tyr	-1.331391829	0.712230464	0.000328506
64	Ser	-1.320526945	0.205288824	5.02E-72
285	Met	-1.311710047	0.056722194	3.53E-48
193	Phe	-1.310269682	0.438101057	0
94	Arg	-1.307554988	0.683225462	0
240	Gly	-1.306386773	0.446087467	5.76E-20
147	Tyr	-1.294912839	0.177695097	8.75E-15
270	Leu	-1.294377994	1.00696405	0
236	Cys	-1.29435453	0.526322327	0
251	Thr	-1.291183211	0.233695953	1.19E-14
67	Ile	-1.287398938	0.799987558	0
286	Glu	-1.286977421	0.268727602	0.001130937
81	His	-1.283130853	0.573418309	0
75	Phe	-1.277468025	0.656207154	0
80	Lys	-1.273038158	0.35313555	0.000317175
277	Gly	-1.27168556	0.119672671	1.70E-62
91	Met	-1.269063818	0.713718066	0.00111716
91	Glu	-1.268996533	0.237598187	0
68	Ile	-1.264267564	0.551813121	0
211	Tyr	-1.261215377	0.432861252	0
100	Pro	-1.26023372	0.065523029	3.68E-60
313	Leu	-1.259763824	0.373530564	2.78E-17
223	His	-1.259270997	0.429714699	1.92E-08
81	Val	-1.25658813	0.576599591	3.33E-16
8	Glu	-1.251421585	0.516657279	0
193	Asp	-1.251263127	0.413998136	3.83E-124
179	Asp	-1.249422579	0.344919056	8.71E-24
200	Cys	-1.248862205	0.958644841	5.79E-26
303	Pro	-1.248716869	0.187813754	3.60E-07
266	Pro	-1.245836114	0.113603409	4.27E-63
81	Ala	-1.2367582	0.081482269	8.16E-59
283	Phe	-1.235519677	0.327733527	2.78E-17
162	Ile	-1.235478946	0.145603179	3.49E-114
197	Gly	-1.23416692	0.101580469	3.45E-12
67	His	-1.232769975	0.240183915	9.71E-17
152	Asn	-1.230705607	0.60512374	0
287	Thr	-1.23069277	0.309371206	0
112	Val	-1.224999868	0.332832925	0
200	Glu	-1.224250914	0.016445106	3.19E-13
72	Ser	-1.223484049	0.87767633	6.13E-14
171	Arg	-1.223299707	0.065827263	2.35E-66
169	Gly	-1.214270563	0.368725493	1.23E-93
173	Glu	-1.213637549	0.314645946	3.73E-07
72	Gln	-1.210953559	0.336516846	8.41E-12
156	Lys	-1.207319997	0.648249499	0
193	His	-1.205625297	0.109649248	0
312	His	-1.203258537	0.142425532	0
195	Asp	-1.202777256	0.599664778	9.61E-07
308	Gln	-1.201966871	0.42542073	0
203	Ala	-1.201744135	0.199514745	3.88E-36
68	Glu	-1.201121144	0.026537293	4.13E-38
199	Leu	-1.199665164	0.932900989	0
141	Pro	-1.199350933	0.27556868	3.20E-10
210	Asn	-1.198823627	0.620214701	2.14E-16
281	His	-1.19852191	0.156839134	7.66E-25
54	Pro	-1.192959295	0.037513118	1.41E-37
254	Tyr	-1.190855432	0.522666001	0
221	Phe	-1.19008447	0.134580779	3.67E-15
231	Cys	-1.188580776	1.471745391	1.33E-15
83	Glu	-1.185759996	0.267754306	2.50E-78
164	Lys	-1.184923828	0.37232519	0
365	Val	-1.180510959	0.324876865	1.54E-17
137	Gln	-1.178401408	0.363270128	5.55E-17
280	Phe	-1.177581714	0.780088609	1.22E-07
112	Met	-1.176812988	0.049383733	2.37E-15
170	His	-1.176003677	0.008714963	0
64	His	-1.175787807	0.060211127	1.06E-58
316	Gln	-1.172460006	0.171320194	3.19E-55
232	His	-1.170099995	0.029428839	4.34E-19
186	Asn	-1.169187544	0.579138126	0
86	Tyr	-1.166797017	0.131518528	2.42E-104
93	Met	-1.166630173	0.254720571	0
155	Glu	-1.165749244	0.281847672	0
192	Phe	-1.165029577	0.262977886	2.57E-28
156	Cys	-1.163529171	0.100559775	3.51E-10
98	Glu	-1.162540337	0.198755374	0
156	Glu	-1.160782137	0.22871617	1.95E-25
86	Ile	-1.160322535	0.516531031	5.58E-71
233	Glu	-1.159162767	0.059015587	1.80E-33
82	Val	-1.156925248	0.090560744	2.30E-26
7	Phe	-1.156671628	0.677608451	0
228	Thr	-1.156315957	0.404196188	2.62E-53
159	Trp	-1.156024155	0.381107557	5.55E-17
104	Asp	-1.155806753	0.273128786	0
213	Leu	-1.155213933	0.608031961	6.28E-13
274	Ser	-1.154194646	0.739394198	0
287	Ile	-1.152384463	0.586938091	6.94E-26
70	Ser	-1.145214144	0.843910076	0
197	Thr	-1.145099662	0.127142294	8.61E-12
286	Leu	-1.144213783	0.175498271	3.44E-43
77	Arg	-1.141402626	0.564130135	0
149	Arg	-1.139065447	0.179509954	1.57E-24
154	Ala	-1.138817266	1.029082325	0
225	Pro	-1.137942953	0.207044876	7.77E-09
92	Val	-1.137695281	0.046753001	2.01E-09
139	Leu	-1.136870968	0.231820911	1.38E-11
309	Asn	-1.136202446	0.217411541	1.04E-16
232	Pro	-1.135035302	0.053158594	8.44E-38
75	Glu	-1.134463718	0.053036883	8.36E-06
137	Gly	-1.130462453	0.073517454	0
173	His	-1.129835634	0.032570897	2.94E-16
320	Leu	-1.129309593	0.07281904	1.76E-18
79	Gly	-1.125536833	0.057221797	2.04E-34
134	Pro	-1.124889811	0.186643816	3.85E-106
264	Pro	-1.124859562	0.438031187	1.39E-57
227	Trp	-1.124579792	0.152353368	1.61E-10
166	Trp	-1.124074059	0.057811059	4.75E-08
101	Pro	-1.124005338	0.347145777	8.08E-34
165	Met	-1.122385122	0.206777722	5.69E-74
91	Pro	-1.121254565	0.117192877	2.66E-40
152	Gln	-1.11978456	0.276803204	2.89E-11
176	Val	-1.119357495	0.00156782	3.31E-19
191	Asp	-1.117674523	0.164932493	0
52	Lys	-1.117561572	0.566255883	1.11E-16
144	Thr	-1.113674757	0.07898829	3.90E-23
348	Cys	-1.112350482	0.281720073	0
253	Asn	-1.112048757	0.317309318	2.78E-17
316	Gly	-1.111597041	0.697187925	1.11E-16
295	Glu	-1.111091613	0.394399958	2.60E-85
265	Lys	-1.111014749	0.392492764	0
276	Tyr	-1.108399663	0.259408816	1.13E-150
180	His	-1.107239142	2.03157998	0
86	Lys	-1.106954947	0.151674699	0.000141363
182	Gly	-1.106894104	0.640442882	0
172	Lys	-1.10674623	1.004043176	0
209	Lys	-1.106708035	0.161778727	4.11E-36
207	Lys	-1.106554999	0.029969812	8.37E-94
279	Tyr	-1.105139167	0.169732625	5.55E-17
78	Trp	-1.105073124	0.339613762	1.95E-13
97	Lys	-1.10465203	0.546016162	0
366	His	-1.101609642	0.137823097	5.65E-11
193	Tyr	-1.101605841	0.781543352	8.05E-47
261	Gln	-1.10137303	0.398679643	1.09E-22
311	Asn	-1.101327154	0.123343926	1.29E-102
274	Trp	-1.100164819	0.360498607	0
85	Lys	-1.099558608	0.185308205	4.69E-08
175	Glu	-1.098980963	0.778179375	0
95	Asp	-1.098436845	0.168093179	0
224	Val	-1.09659797	0.116093087	1.37E-32
222	Cys	-1.096233003	0.219666023	0
45	Cys	-1.095695319	0.557465785	1.57E-16
208	Gln	-1.09532118	0.665544732	0
18	His	-1.09461117	0.248768316	2.78E-17
255	Thr	-1.094256707	0.129258848	9.58E-221
151	Lys	-1.093177114	0.999842508	0
74	Glu	-1.088194653	0.174974443	1.22E-134
274	Met	-1.087853862	0.184435715	0
160	Arg	-1.086593192	0.024593455	0
169	Pro	-1.085231963	1.040721157	0
51	Ala	-1.085154035	0.831211516	0
171	Ser	-1.08317234	0.317215224	1.01E-52
153	Thr	-1.081664671	0.380453548	1.15E-62
320	His	-1.076649559	0.237784847	0
171	Asp	-1.076547537	0.189235611	3.84E-56
68	Pro	-1.075664099	0.351678618	1.15E-05
225	Phe	-1.075640177	0.036240074	8.67E-19
298	Ile	-1.073174544	0.285221118	5.64E-14
196	Trp	-1.070722998	0.290188644	0
32	Cys	-1.069822687	0.692553216	2.22E-16
98	Asp	-1.069425691	0.126542744	0.000286077
62	Asn	-1.067718755	1.001697037	0
151	Tyr	-1.065872362	0.071763126	1.44E-05
320	Ala	-1.065457819	0.143655831	1.05E-08
60	Val	-1.064916268	0.163716566	3.26E-36
176	Met	-1.064889472	0.551413939	5.55E-17
64	Thr	-1.063136996	0.8854029	0
149	Leu	-1.061874166	0.618687302	0
53	Met	-1.061137407	0.155625752	2.59E-68
295	Gly	-1.060152763	0.691651162	0
176	Gln	-1.058416514	0.117236393	6.09E-63
130	Leu	-1.055819146	0.011252267	2.18E-37
102	Asp	-1.054065403	0.338354562	3.39E-23
315	Phe	-1.052899204	0.745289118	0
295	Ser	-1.052239354	0.326961508	0
72	Trp	-1.05081623	0.270276378	4.53E-74
170	Ala	-1.05081213	0.453668929	9.26E-09
71	Phe	-1.050145447	0.102532802	3.20E-38
291	Cys	-1.049387469	1.247002521	0
262	Glu	-1.049323365	0.170474872	3.68E-111
323	Ser	-1.048058834	0.40690057	1.30E-46
142	Asp	-1.046961793	0.281555986	5.72E-31
53	Pro	-1.044675456	0.235030252	6.74E-20
141	Gln	-1.042382372	0.055396885	8.67E-19
169	Thr	-1.041447113	0.420199476	1.05E-60
353	Ser	-1.041231337	0.690018819	0
190	Ala	-1.036932225	0.009219842	3.41E-16
313	Tyr	-1.035293686	0.04466777	1.59E-13
97	Pro	-1.034792717	0.814667187	6.17E-15
265	Met	-1.032943336	0.015611728	3.77E-41
291	Val	-1.03103331	0.616158343	0
231	Phe	-1.030278262	0.175838038	9.15E-30
137	Ser	-1.028003724	0.198815732	7.32E-66
330	Ile	-1.027625172	0.222474325	2.97E-12
261	Trp	-1.026972912	0.341507595	7.19E-58
276	Cys	-1.026783901	0.30730431	5.37E-34
189	Ile	-1.02467728	0.557426222	1.90E-07
53	Cys	-1.023966828	0.71785089	0
156	Ile	-1.023922309	0.082705809	1.00E-114
267	Cys	-1.022922226	0.064244113	2.73E-06
150	Phe	-1.020534373	0.492492462	1.11E-16
154	Pro	-1.016676438	0.285671417	0
80	Ile	-1.016630827	0.729001239	3.33E-16
314	Lys	-1.015985296	0.550151885	0
203	Lys	-1.01509473	0.239754884	2.71E-42
223	Phe	-1.014648211	0.144252821	3.90E-56
235	Lys	-1.013024998	0.234018711	1.17E-09
71	Gly	-1.012505262	0.02248636	1.32E-48
68	Met	-1.01069871	0.181371841	2.41E-08
218	Gly	-1.010313432	0.110569883	1.39E-17
224	Thr	-1.009675558	0.407918302	0
77	Gln	-1.008592294	0.00254131	5.53E-67
195	Met	-1.008528075	0.253879389	4.65E-12
54	Glu	-1.00809875	0.111870382	1.72E-81
182	Gln	-1.006869745	0.424717422	0
52	Thr	-1.005958921	0.432886777	0
67	Asp	-1.004806331	0.34517737	2.59E-31
203	Pro	-1.004152924	0.252949476	4.92E-38
109	Pro	-1.003555417	0.111326593	3.12E-21
96	Ile	-1.003443537	0.376106937	9.35E-192
13	Tyr	-1.001916035	0.99564273	0
145	Gly	-1.001852906	0.04263299	1.56E-06
61	Gly	-1.001351622	1.765013668	0
327	Gly	-1.00055843	0.096906391	4.79E-35
139	Pro	-0.99907776	0.019120546	5.44E-168
170	Gly	-0.998149495	0.058517474	3.78E-62
274	Lys	-0.996905725	0.134320805	0
64	Leu	-0.995968746	0.154000676	0
194	Trp	-0.99583569	0.208984775	0
151	His	-0.995156973	1.073990108	6.66E-16
365	Asp	-0.993589912	0.47655144	1.49E-108
331	Met	-0.992876935	0.636968115	1.14E-14
220	Ser	-0.991607566	0.37219594	0
90	Arg	-0.990044947	0.391546563	1.55E-65
76	Gln	-0.989783379	0.571724913	0
149	Asn	-0.987488354	0.344013407	0
304	Arg	-0.987423939	0.427719655	7.44E-94
204	Gln	-0.986683388	0.044462477	4.65E-38
219	Tyr	-0.98637238	0.080498987	1.47E-57
82	Lys	-0.985247688	0.550454469	3.25E-73
172	Ser	-0.983461654	0.13916321	0.000369559
330	Tyr	-0.983311478	0.151299704	1.15E-21
310	Asn	-0.982646933	0.046954318	5.96E-24
162	Ser	-0.982032887	0.143498673	9.77E-54
75	Gln	-0.981276382	0.24353653	0
286	His	-0.981177987	0.28404759	1.31E-12
319	Gly	-0.980616104	0.339041872	3.27E-10
286	Asp	-0.978620976	0.247384439	4.64E-20
136	Tyr	-0.978511854	0.458249445	0
233	Thr	-0.975875153	0.841274125	0
197	Pro	-0.975579342	0.160360192	3.42E-15
164	Asn	-0.975500475	0.480749837	8.00E-09
179	Gly	-0.972079832	0.087705159	0
51	Val	-0.971606045	0.220557039	3.49E-17
281	Pro	-0.971160154	0.845557798	0
348	Phe	-0.970343596	0.199713801	4.73E-119
99	Pro	-0.969800225	0.088045266	7.50E-75
78	Met	-0.967067081	0.2814417	0
286	Gly	-0.966842085	0.165615178	0
98	Pro	-0.966211744	0.256733006	3.49E-73
175	Thr	-0.966108376	0.583328319	0
75	Ser	-0.964811633	0.089632672	2.15E-129
229	Lys	-0.963282241	0.149877132	1.85E-93
255	Ser	-0.962749038	0.059645137	0
229	Ser	-0.962130378	0.688626218	2.22E-16
271	Lys	-0.962093478	0.145801867	7.38E-07
268	Lys	-0.961039483	0.381762576	2.35E-67
208	Trp	-0.958997422	0.19534578	2.04E-19
94	His	-0.95654053	0.792540149	2.15E-08
10	Ala	-0.956376627	0.319937069	2.64E-11
318	Ala	-0.955617455	0.329802662	1.11E-16
227	Asp	-0.953998419	0.274038148	2.37E-200
82	Asp	-0.951142179	0.847601279	6.66E-16
265	Glu	-0.949480962	0.25888299	6.96E-06
166	Cys	-0.948043565	0.246838489	5.02E-05
296	Ala	-0.94787098	0.365975003	3.72E-38
68	Ala	-0.947095883	0.330874025	5.55E-17
348	Ala	-0.946477214	0.140877032	0
218	Arg	-0.946331884	0.430277874	1.67E-36
265	Leu	-0.945886914	0.076898092	8.14E-41
219	Pro	-0.945491169	0.205735599	0
300	Gln	-0.943132939	0.085945741	9.64E-05
34	Leu	-0.942151145	0.107024854	0
319	Asn	-0.941592901	0.394210767	2.93E-19
219	Arg	-0.940588517	0.277244582	2.91E-10
199	Cys	-0.930836885	0.655579371	3.75E-20
189	Lys	-0.930677194	0.155246757	3.78E-46
113	Lys	-0.930612812	0.231523041	2.36E-05
255	Gly	-0.927804965	1.040757855	1.52E-52
194	Thr	-0.924604168	0.093541162	1.40E-25
208	Phe	-0.922151997	0.516592931	0
12	Met	-0.92143265	0.191515888	0
265	Ser	-0.91837456	0.192365144	6.61E-32
75	His	-0.91805133	0.098285994	1.76E-05
60	Trp	-0.917699837	0.160914889	7.20E-46
58	Val	-0.917500942	0.56463791	4.60E-41
228	Gln	-0.91745071	0.366908951	0
268	Gln	-0.916108002	0.031992298	2.30E-90
151	Arg	-0.916092912	0.23840049	2.94E-29
285	Lys	-0.915756936	0.055751334	0
233	Trp	-0.915137972	0.270466576	1.39E-16
242	Leu	-0.915047998	0.950363753	4.44E-16
320	Gln	-0.911581189	0.324578244	8.33E-17
265	Tyr	-0.911123986	0.555166676	7.23E-08
303	His	-0.910884377	0.494697206	6.00E-26
144	Ile	-0.908814726	0.060898841	3.29E-16
155	Thr	-0.907680821	0.191608449	0
106	Tyr	-0.907597852	0.246443376	9.34E-44
93	Asp	-0.905370511	0.234480971	3.47E-215
81	Ile	-0.904584805	0.012653654	1.41E-06
110	Ser	-0.90426644	0.155347401	8.49E-22
286	Gln	-0.904173033	0.479480048	1.93E-09
171	His	-0.903894154	0.468766097	3.04E-39
279	Cys	-0.902488887	0.534117725	0
337	Ser	-0.90089862	0.090711591	1.94E-93
252	His	-0.900736201	0.633716197	0
97	Glu	-0.90003266	0.66394084	0.007611033
310	Lys	-0.899055473	0.179721061	0.000154268
158	Trp	-0.898846523	0.054059366	3.68E-18
275	Gly	-0.898368199	0.099438149	9.30E-24
351	Gly	-0.898042481	0.233725414	0
144	Trp	-0.897833708	0.357470549	0
85	Arg	-0.897351723	0.153455267	5.31E-21
34	Glu	-0.896035973	0.314142412	4.12E-24
75	Gly	-0.89525859	0.758538981	0
89	Val	-0.894278373	0.601714872	2.22E-16
53	Glu	-0.893136893	0.562197847	9.68E-36
280	Ser	-0.89250415	0.457064592	0.001004889
81	Lys	-0.891475853	0.270649414	1.10E-43
107	Lys	-0.890581901	0.119855041	3.01E-30
328	Tyr	-0.889993471	0.045366826	1.11E-08
111	Phe	-0.889731563	0.345166162	0
104	Tyr	-0.889164501	0.214812949	0.001249352
194	Glu	-0.889082923	0.361182144	0.002153015
78	Ala	-0.88860863	0.167411539	1.85E-09
148	Ser	-0.888575542	0.082597276	4.84E-05
156	Val	-0.888130589	0.394438169	2.41E-10
222	Tyr	-0.887759691	0.494599223	2.94E-07
138	Arg	-0.887450333	0.361161394	2.11E-07
46	Gln	-0.887163705	0.637404512	1.05E-11
195	Leu	-0.887111338	0.920845761	0
312	Asn	-0.886464178	0.369976831	0
149	Gln	-0.886389073	0.099302786	6.94E-18
101	Gly	-0.885180716	0.028717717	4.34E-175
316	Asn	-0.884191549	0.030876907	7.48E-114
270	Pro	-0.883654107	0.372907019	2.88E-47
144	Pro	-0.881024224	0.277560861	1.76E-134
222	Pro	-0.880754075	0.271869911	1.13E-08
279	Arg	-0.879947234	0.29600795	0
74	Ser	-0.879946905	0.685240745	3.33E-16
315	Gln	-0.879640248	0.054530426	8.39E-26
330	Lys	-0.877552856	0.053778112	1.35E-92
237	Trp	-0.877512658	0.384203187	5.55E-17
140	Pro	-0.876200567	0.095247824	4.26E-33
83	Val	-0.875883673	0.174006278	1.39E-17
198	Phe	-0.875854661	0.1408145	1.04E-17
82	Asn	-0.875132839	0.099039749	1.91E-31
57	Ile	-0.873173506	0.625329055	1.11E-16
282	Pro	-0.872912433	0.28641042	2.78E-17
207	Phe	-0.872045029	0.11512219	0
157	Gly	-0.871901864	0.233045478	1.39E-17
78	Cys	-0.871712548	0.308765098	9.55E-07
131	Pro	-0.869677043	0.123995364	0
82	Met	-0.869449006	0.437916016	0
255	Leu	-0.869187151	0.06281652	1.84E-23
71	Trp	-0.868596964	0.592059584	0
136	Trp	-0.86789166	0.294451457	2.78E-17
227	Cys	-0.867261701	0.019197065	2.45E-36
142	Ala	-0.867019297	0.147251289	4.35E-35
144	Gly	-0.866940706	0.23596037	1.11E-16
51	Gly	-0.866609358	0.061759924	1.38E-16
63	Trp	-0.863589476	0.0385908	2.18E-175
130	Gln	-0.862677825	0.164683951	7.73E-13
198	Tyr	-0.861102662	0.073726252	1.10E-24
156	Asn	-0.860120481	0.83592076	2.22E-16
195	Trp	-0.859203159	0.653358211	2.67E-72
150	Lys	-0.858790562	0.117653948	4.09E-115
198	Leu	-0.858263909	0.303076822	1.51E-06
233	Gln	-0.85787845	0.125583012	2.22E-09
112	Thr	-0.85720591	0.437363788	0
173	Gly	-0.856816996	0.46316185	2.78E-16
285	Asp	-0.856455571	0.904818519	2.18E-21
349	Val	-0.856441287	0.50728869	0
148	Val	-0.856417563	0.116255313	8.24E-10
151	Thr	-0.856025186	0.108349579	8.32E-10
224	Met	-0.855983832	0.238626577	2.78E-17
178	Arg	-0.854484445	0.143221888	3.14E-13
147	Lys	-0.853750248	0.197747496	0
46	Lys	-0.853085993	0.208249203	0
99	Ile	-0.852979986	0.279951212	3.59E-237
157	Lys	-0.852492795	0.445601249	1.11E-16
150	Val	-0.851545635	0.28591983	5.55E-17
180	Met	-0.851055017	0.314481954	5.55E-17
136	Arg	-0.850667197	0.059083449	1.33E-07
181	Trp	-0.850311801	0.188314065	1.32E-59
322	Met	-0.849931497	0.29772519	0
150	Glu	-0.849579377	0.071284965	1.59E-127
134	Tyr	-0.849434831	0.107000229	3.47E-18
225	His	-0.849396948	0.333710539	0
328	Trp	-0.848169447	0.180072504	1.99E-42
182	Trp	-0.847672556	0.086653924	2.95E-54
277	Gln	-0.847207469	0.476321198	0
317	Met	-0.84669289	0.291437127	0
72	Glu	-0.845452279	0.107261728	3.42E-06
287	Gln	-0.845415035	0.121074614	6.15E-36
186	Trp	-0.845309513	0.624117914	1.11E-16
21	Ile	-0.844830134	0.540010025	1.06E-41
282	Cys	-0.844801914	0.473361328	0
99	Met	-0.844779177	1.036232803	0
314	Phe	-0.844055642	0.134400056	8.07E-144
235	Arg	-0.842574149	0.180638668	4.33E-174
141	Met	-0.84255292	0.059996533	1.35E-55
33	Ile	-0.842303487	0.668015568	0.00029873
294	Gln	-0.842081648	0.171961875	0
60	Thr	-0.842073142	1.106112581	8.88E-16
140	Trp	-0.842024338	0.155219699	2.78E-17
315	Tyr	-0.841515136	0.128030258	1.43E-08
170	Thr	-0.841275867	0.352682023	1.67E-16
302	Arg	-0.840489574	0.412755312	0
352	Lys	-0.839352845	0.295985471	2.78E-17
144	Glu	-0.839269622	0.179570318	3.05E-43
147	Ala	-0.838999894	0.107272276	6.05E-28
80	Pro	-0.838389004	0.389532298	0
83	Met	-0.83732884	0.524454117	2.15E-36
142	Gly	-0.835752548	0.346830221	0
100	Thr	-0.834701111	0.149674067	0
112	Trp	-0.83466666	0.13340143	1.12E-109
306	Gly	-0.83430132	1.008875664	6.66E-16
30	Arg	-0.834099495	0.286911708	7.73E-45
81	Gly	-0.833064851	0.569603608	0
190	Thr	-0.832160173	0.260775461	1.84E-129
227	Ala	-0.831984918	0.567666473	2.73E-06
77	Asp	-0.831930854	0.150800438	5.18E-32
349	Thr	-0.83190926	0.203958715	4.72E-55
229	Thr	-0.830404167	0.594218985	9.53E-57
166	Leu	-0.830392881	0.378062447	0
310	Glu	-0.830340989	0.257150787	4.22E-06
297	Thr	-0.830331002	0.440880123	7.63E-85
237	Asn	-0.83003438	0.337318753	4.86E-06
166	Ile	-0.829468799	0.447240572	0
56	Asn	-0.829063042	0.017648206	2.08E-20
276	Ser	-0.828410493	0.001479312	2.24E-65
226	Gln	-0.827708201	0.277599914	0.000210995
147	Trp	-0.827163571	0.352870044	2.01E-12
328	Gln	-0.826487513	0.07644177	1.14E-31
314	Tyr	-0.825995932	0.17655441	0
311	Ile	-0.825665866	0.409799447	0
54	Lys	-0.824507424	0.176961043	8.59E-141
202	Cys	-0.8235505	0.046554114	3.82E-98
157	Asp	-0.82351301	0.380265675	1.85E-25
147	Phe	-0.822095182	0.248835037	2.93E-10
71	Met	-0.821966419	0.193258322	3.21E-96
221	Thr	-0.821383903	0.028178467	5.71E-21
107	Tyr	-0.820051344	0.010704433	1.65E-59
54	Tyr	-0.819964268	0.103007861	2.26E-38
327	Ala	-0.81995525	0.36492501	5.27E-16
314	Trp	-0.81950857	0.425137596	0
188	Ser	-0.8194994	0.041586536	3.85E-21
167	Arg	-0.818726647	0.115328114	1.86E-85
137	Ile	-0.818605207	0.274781371	0.001960671
368	Pro	-0.817472798	0.130631945	1.39E-17
100	Asp	-0.816037187	0.222321467	5.54E-12
314	Glu	-0.815071051	0.010830856	2.96E-51
83	Ile	-0.815046432	0.789287627	0
358	Pro	-0.814997801	0.213368233	0
167	Asn	-0.813761439	1.04398329	6.43E-90
103	Asp	-0.812430519	0.186297556	5.36E-07
190	Glu	-0.812035428	0.097056184	2.54E-70
74	Tyr	-0.811217863	0.248768188	0
82	Ser	-0.811080648	0.04316313	1.19E-46
19	His	-0.810589767	0.393052204	0
73	Ala	-0.810270309	0.237339942	4.85E-05
104	Gly	-0.810240862	0.275337129	3.01E-31
82	Cys	-0.808674519	0.580853065	0
371	Met	-0.808319279	0.432869274	0.00303969
86	Arg	-0.80830815	0.465177883	3.10E-33
311	Met	-0.808135058	0.097830341	4.01E-08
234	Ile	-0.807894267	0.10266458	3.80E-20
305	Tyr	-0.807364211	0.220180877	0
332	Leu	-0.807354226	0.395352572	5.55E-17
182	Cys	-0.806976309	0.467575689	5.55E-17
147	Pro	-0.806779746	0.076016076	2.17E-68
364	Pro	-0.806468094	0.216461847	5.82E-74
159	Tyr	-0.806399964	0.377750434	1.71E-12
107	His	-0.805974527	0.086481016	1.16E-27
110	Phe	-0.805237291	0.168247396	1.05E-129
142	Trp	-0.805184088	0.064011327	2.02E-53
305	Asp	-0.80460186	0.037729401	4.34E-19
237	Leu	-0.80427643	0.235098956	9.13E-39
106	Trp	-0.804220874	0.022655259	2.49E-80
252	Phe	-0.803975345	0.02337458	0
133	Ile	-0.803736016	0.169244443	6.94E-18
195	Gly	-0.803358611	0.521817534	8.24E-31
74	Met	-0.80317194	0.135183606	9.52E-64
188	Asn	-0.801840238	0.654804143	2.22E-16
150	Met	-0.801753883	0.431178557	5.55E-17
186	Leu	-0.800866526	0.398604078	0.000180298
147	Glu	-0.800658814	0.019630603	4.60E-27
258	Ser	-0.800279124	0.480289965	0
366	Glu	-0.800137092	0.055093079	4.52E-58
149	Phe	-0.798496461	0.397435861	1.79E-07
193	Val	-0.79846625	0.24531866	8.05E-16
231	Gln	-0.798026941	0.022393923	1.90E-12
353	Lys	-0.79797614	0.858866538	0
342	Tyr	-0.79767042	0.698654803	0
299	Leu	-0.796885756	0.243284172	8.81E-35
369	Glu	-0.79677704	0.4065269	0
213	Pro	-0.796698744	0.136669583	4.91E-07
94	Trp	-0.796346421	0.026366376	0
147	Asn	-0.795560304	0.002485117	4.58E-15
236	Asn	-0.794540078	0.288972482	0
23	Ala	-0.794439817	0.325449064	0
143	Asn	-0.794424909	0.346166451	1.78E-147
292	Cys	-0.793699396	0.636687259	0
105	Arg	-0.793621635	0.093139927	2.12E-31
81	Phe	-0.792812624	0.632201781	2.22E-16
152	Ser	-0.792553073	0.179923753	0
138	Asp	-0.791455686	0.216659115	0.000695452
279	Ser	-0.791369551	0.085288138	0
147	Gly	-0.791360473	0.10874431	1.44E-32
149	Gly	-0.791234863	0.236004923	3.69E-10
202	Phe	-0.79046967	0.316879438	4.28E-98
106	Gln	-0.789633174	0.853894022	2.22E-16
168	Pro	-0.788572239	0.162162456	2.91E-116
110	Gln	-0.788514733	0.135167959	0
258	Pro	-0.787801572	0.507169724	0
150	Cys	-0.787298285	0.775117486	3.33E-16
209	Trp	-0.787037898	0.509198535	0
314	Arg	-0.78690713	0.002411315	5.41E-12
309	His	-0.786258193	0.213009964	6.83E-07
145	Ala	-0.786180709	0.303437345	3.25E-05
228	Val	-0.786176157	0.110854194	1.27E-58
136	Leu	-0.785978425	0.161053353	2.28E-139
37	Gln	-0.785916046	0.98964849	0
61	Pro	-0.785878709	0.0604325	3.74E-13
278	Pro	-0.785316803	0.363882062	0.000547646
230	Gln	-0.785193439	0.467412124	0
184	Gln	-0.784912252	3.069204098	0
317	Arg	-0.784591364	0.301164408	2.62E-12
70	Ile	-0.783960581	1.512039709	0
313	Met	-0.782704768	0.331110485	1.11E-16
130	Val	-0.782012719	0.613762418	1.11E-16
110	Lys	-0.78163376	0.023311857	3.94E-08
87	Pro	-0.781418283	0.054002317	9.45E-45
81	Pro	-0.78040121	0.240700426	6.84E-24
124	Val	-0.780097777	0.553182769	4.73E-08
150	Tyr	-0.77978537	0.068941892	7.95E-29
261	Thr	-0.77972785	0.574387543	3.97E-70
150	Asp	-0.77898964	0.259473408	2.70E-11
228	Asp	-0.77673435	0.113654206	9.02E-29
225	Trp	-0.776299738	0.124295381	6.94E-18
334	Glu	-0.776186518	0.144920658	0.0006716
48	Met	-0.774722238	0.232168169	1.45E-33
196	Ala	-0.774324911	0.267081782	8.33E-26
174	Cys	-0.774307061	0.111672602	9.38E-84
187	Gly	-0.773941793	1.161808744	0
288	Thr	-0.773820937	0.42183503	5.33E-15
234	Asp	-0.773470816	0.018607923	1.24E-12
132	Trp	-0.772211037	0.198526639	0
158	Arg	-0.770848199	0.528784047	0
3	Trp	-0.770040141	0.764722335	4.44E-16
93	His	-0.769547053	0.504660038	0
74	Val	-0.768299679	0.212390402	2.78E-17
89	Glu	-0.768152082	0.174823092	6.33E-66
102	Tyr	-0.768068115	0.300967768	1.74E-111
277	Glu	-0.767861968	0.057882059	0.000121849
300	Cys	-0.767117164	0.160529814	0
222	Trp	-0.766144215	0.501331232	0
197	Asn	-0.765941301	0.24317204	0
93	Trp	-0.764648725	0.206106578	1.29E-52
156	Tyr	-0.764505034	0.043687405	1.99E-14
348	Lys	-0.763984536	0.197571358	2.86E-09
149	Ala	-0.763671059	0.246161396	4.16E-17
74	Arg	-0.763373876	0.403723928	0
391	Tyr	-0.763305417	1.409125363	0
256	Tyr	-0.762473799	0.180272805	2.79E-07
67	Leu	-0.761813254	0.208542516	5.10E-06
134	Phe	-0.761403631	0.242223877	1.85E-07
32	Trp	-0.761144139	0.556164343	0
379	Lys	-0.761131412	1.031978408	6.66E-16
309	Ser	-0.759391401	0.163097531	1.39E-17
285	Gln	-0.759356133	0.43522256	5.55E-17
147	Leu	-0.758782784	0.335019718	8.33E-17
244	Asn	-0.758144894	0.08736276	4.86E-102
152	Phe	-0.757240778	0.05882105	9.48E-09
312	Thr	-0.756921181	0.106143371	1.51E-10
134	Ser	-0.75649273	0.209649255	7.36E-05
331	Asn	-0.755721301	0.087503011	5.97E-59
139	Trp	-0.755271686	0.109870447	4.54E-08
279	Glu	-0.754955763	0.227323629	1.94E-127
235	Cys	-0.754577978	0.687840734	0
143	Met	-0.754488969	0.038972944	4.41E-09
141	Leu	-0.750913249	0.01620208	6.89E-93
169	Glu	-0.750517093	0.107257291	1.80E-08
112	Ala	-0.749918214	0.033978649	1.94E-05
271	Tyr	-0.749190242	0.304520126	9.79E-60
137	Glu	-0.746545394	0.177839452	0
189	Asp	-0.745851576	0.868997696	5.82E-11
188	Ile	-0.745029063	0.10560326	1.11E-12
221	Cys	-0.744503418	0.230715324	1.39E-56
70	Glu	-0.744395792	0.035378625	1.00E-49
18	Glu	-0.744002522	0.67379533	0
144	His	-0.743996957	0.058634704	7.37E-95
258	Thr	-0.743928732	0.051142983	2.47E-171
163	Phe	-0.742945136	0.815448962	0
267	Thr	-0.742095278	0.055318244	1.48E-25
323	Thr	-0.739786081	0.285352267	5.73E-53
68	Val	-0.739117729	0.122259287	2.22E-54
159	Pro	-0.73903221	0.374077393	1.39E-16
86	Leu	-0.738882526	0.710687955	0
210	Pro	-0.738019643	0.23514364	2.78E-17
308	Thr	-0.737979305	0.779134859	7.23E-13
229	Glu	-0.737776639	0.389233457	5.25E-71
318	Trp	-0.737528224	0.004634903	3.53E-178
231	Ala	-0.736787129	0.012172832	5.79E-16
182	Lys	-0.736397366	0.194990029	4.18E-06
221	Glu	-0.736230179	0.284032868	1.83E-10
148	Lys	-0.734628384	0.457959353	5.55E-17
230	Cys	-0.734355362	0.235856335	3.58E-88
169	Arg	-0.73422114	0.212718872	4.47E-06
172	Gly	-0.733202149	0.195901584	1.23E-05
355	Glu	-0.732985951	0.240623619	1.13E-105
165	Ile	-0.732902689	0.197206767	3.35E-38
236	His	-0.732308704	0.270449775	2.78E-17
131	Glu	-0.731853422	0.410034333	0.000213944
110	Cys	-0.731320016	0.056846102	2.86E-68
66	Asn	-0.731288585	0.082255321	9.46E-40
310	Pro	-0.730314856	0.117356884	2.65E-67
297	Cys	-0.729863849	0.169044859	0
224	His	-0.728973518	0.259541711	5.42E-48
112	Lys	-0.728302329	0.015249511	7.67E-22
281	Gly	-0.728013102	0.054365017	2.73E-34
183	Lys	-0.727691293	0.32632351	3.42E-57
110	Gly	-0.727672245	0.871296892	0
96	Asn	-0.727044195	0.160103192	5.52E-23
104	Pro	-0.726581741	0.386475915	1.47E-11
66	Pro	-0.726320041	0.046267989	3.71E-54
110	Asp	-0.726155702	0.343106816	0
166	Arg	-0.72579058	0.064833126	3.68E-43
305	Arg	-0.724497933	0.01686083	4.49E-70
235	Tyr	-0.724240068	1.278938416	1.33E-15
142	Val	-0.724012107	0.114674865	4.39E-133
54	Ser	-0.723478582	0.229809433	1.21E-06
317	Gly	-0.72340443	0.116606215	3.47E-18
220	Gln	-0.722393345	0.09666769	2.28E-10
92	Thr	-0.722318407	0.145492257	2.81E-57
255	Cys	-0.722302205	0.440161654	5.55E-17
349	Ala	-0.722163999	0.152362083	1.43E-12
151	Glu	-0.722017937	0.880736571	0
198	Cys	-0.721678044	0.048295128	7.67E-24
3	Tyr	-0.72136649	0.659540303	2.77E-31
110	Ile	-0.720972264	0.309531744	2.78E-17
267	Leu	-0.720939495	0.279991055	0
349	Arg	-0.719644525	0.073266789	9.25E-11
330	Val	-0.717869405	0.100656937	5.11E-35
315	Ile	-0.717547931	0.092908814	1.99E-34
188	Ala	-0.717366095	0.588823331	4.27E-107
99	Thr	-0.716577882	0.437213921	5.55E-17
309	Glu	-0.715955323	0.067041026	5.49E-36
271	Cys	-0.715933763	0.463010117	0
154	Val	-0.715316298	0.726993833	0
361	Arg	-0.714736717	0.211434313	0
281	Arg	-0.714705881	0.446196481	3.37E-24
140	Asn	-0.714504575	0.196702555	0
174	Ser	-0.713998579	0.393137883	0
65	Phe	-0.713659338	0.272411377	2.77E-07
223	Gln	-0.711679494	0.045870875	8.33E-71
285	Gly	-0.711572842	0.820074425	2.33E-106
168	Ser	-0.709827103	1.076189817	8.88E-16
165	Phe	-0.709760928	0.455863974	1.42E-19
162	Ala	-0.709705024	0.101130204	1.11E-22
234	Tyr	-0.70965425	0.135157019	0
297	Gln	-0.709438841	0.046788544	1.55E-15
176	Phe	-0.708929058	0.358501123	5.55E-17
311	Trp	-0.708801701	0.179666341	5.27E-58
80	Leu	-0.708706234	0.113406753	5.38E-33
227	Val	-0.708368092	0.524044105	5.55E-17
112	His	-0.7080561	0.111076994	2.23E-12
330	Ala	-0.70800456	0.205824685	1.54E-41
225	Tyr	-0.707903247	0.198455738	1.39E-17
322	Trp	-0.707681284	0.194143777	2.70E-48
84	Thr	-0.707457181	0.28312653	1.10E-12
328	Gly	-0.70722276	0.060348275	0
316	Cys	-0.706404354	0.036826079	2.11E-16
145	Pro	-0.706167566	0.15045199	2.05E-18
146	Arg	-0.705585496	0.180831054	6.94E-18
284	Met	-0.70558424	0.011619627	2.85E-59
211	Asn	-0.705090673	0.142690487	1.49E-232
20	Tyr	-0.705068175	0.398671803	0.000459577
223	Tyr	-0.70450524	0.184477517	4.09E-10
273	Ala	-0.704257656	0.350061166	0
141	Gly	-0.70415668	0.009256231	7.53E-140
313	His	-0.703818018	0.126903303	1.43E-83
353	Gln	-0.703435801	0.236067779	3.14E-73
191	Lys	-0.703390487	0.413224554	0
319	Glu	-0.702746405	0.109954018	1.90E-08
152	Trp	-0.702667284	0.080737827	2.15E-41
285	His	-0.701850414	0.005801121	1.66E-11
130	Glu	-0.701719645	0.238200393	4.98E-10
172	Thr	-0.700608592	0.062711492	7.18E-29
74	Gln	-0.700578367	0.014152263	8.94E-09
99	Gly	-0.70052181	0.707402816	0
223	Lys	-0.700256197	0.135307558	3.20E-05
365	Ile	-0.699903797	0.089829359	5.03E-17
153	Ala	-0.699855898	0.38176229	0.000114582
7	Arg	-0.699853886	0.538025916	1.06E-08
261	Ser	-0.699467709	0.059003915	1.54E-10
96	Glu	-0.699360364	0.108741181	5.32E-44
208	His	-0.699192779	0.23461242	1.99E-09
317	Trp	-0.698911944	0.41839409	1.11E-16
146	Asn	-0.698874439	0.072085455	7.40E-14
268	Gly	-0.698758424	0.292498381	1.93E-69
78	Lys	-0.698433089	0.070290229	0.000109753
304	Ser	-0.69804674	0.179470125	1.82E-08
331	Leu	-0.697574528	0.15445415	0.00033512
197	Ala	-0.697187653	0.197696691	4.02E-42
331	Lys	-0.69703124	0.1268175	3.47E-18
80	Phe	-0.696977833	0.507384539	4.59E-08
174	Asp	-0.696703374	0.115676354	4.07E-110
309	Leu	-0.69570445	0.492045985	0
139	Phe	-0.695253945	0.227584677	5.98E-19
66	Ile	-0.69523619	0.084349028	5.52E-14
240	Glu	-0.694478823	0.085372204	1.54E-08
369	Pro	-0.69359371	0.603086561	5.18E-43
147	Arg	-0.693268961	0.200604074	2.78E-36
76	Ser	-0.692945604	1.666771022	1.78E-15
72	Thr	-0.691784621	0.024502743	8.52E-25
111	Pro	-0.691095809	0.121313555	2.23E-11
111	Ile	-0.690590511	0.266750075	2.04E-11
276	Arg	-0.690560982	0.0149492	1.55E-20
146	Phe	-0.688990292	0.100820118	4.82E-11
61	His	-0.688684518	0.509126435	1.89E-14
81	Gln	-0.688372628	0.228923937	1.05E-221
228	His	-0.687674054	0.176520821	4.28E-46
269	Gly	-0.687582523	0.184239643	0
67	Tyr	-0.687140071	0.125806892	7.47E-14
149	Pro	-0.687022676	0.317846111	0
235	His	-0.685882585	0.203078232	3.07E-46
10	Gln	-0.685297976	1.72936313	8.88E-16
148	Tyr	-0.684983144	0.053919891	9.52E-142
219	Val	-0.684591837	0.401500782	5.55E-17
162	Phe	-0.68406654	0.125340763	5.68E-14
310	Gly	-0.683049314	0.1243747	9.53E-07
226	Asn	-0.68274721	0.034708074	2.93E-56
78	Ser	-0.682297775	0.010869322	3.34E-08
395	Val	-0.681710126	0.366419547	1.07E-25
308	Met	-0.680701486	0.184636031	7.87E-105
74	Gly	-0.680595751	0.227512384	2.53E-65
225	Glu	-0.680475711	0.087879531	5.31E-95
68	Leu	-0.680405806	0.278233189	1.64E-16
103	Asn	-0.680135608	0.234599486	5.19E-102
145	Glu	-0.679974677	0.416731665	1.11E-16
144	Gln	-0.679819382	0.109776412	0.000142974
238	Thr	-0.679134985	0.111622637	0.000701079
141	Asn	-0.67892924	0.146716536	6.17E-10
313	Phe	-0.678733686	0.290885107	0
305	Thr	-0.678694221	0.084834359	2.45E-34
28	Thr	-0.677857808	0.186447226	0
81	Thr	-0.677291626	0.09132691	5.92E-07
301	Tyr	-0.677147566	1.039204135	0
321	Glu	-0.676835329	0.00355795	2.42E-35
184	Trp	-0.676756937	0.134045848	3.27E-17
196	Ser	-0.675806014	0.249092728	3.99E-09
204	Leu	-0.675692007	0.059207548	1.34E-104
7	Ala	-0.674411805	0.085693405	3.47E-18
166	His	-0.673931021	0.276298773	1.38E-12
103	Pro	-0.672838114	0.267248804	8.91E-40
207	Trp	-0.672576222	0.479632159	0
61	Phe	-0.671555631	0.592067932	0
79	Tyr	-0.671030053	0.036146251	6.88E-25
231	Ser	-0.670370324	0.225569658	7.01E-32
159	Ala	-0.66988224	0.036479027	2.41E-118
81	Asp	-0.669433088	0.668997657	0
309	Val	-0.669328195	0.194204833	2.02E-07
82	His	-0.66843563	0.124019687	7.36E-53
80	Gly	-0.667870918	0.949782887	0
67	Val	-0.666527202	0.196428333	1.59E-53
329	Gly	-0.666290531	0.261300434	5.05E-52
147	Gln	-0.664826722	0.022509074	4.15E-60
74	Leu	-0.663637114	0.156078362	8.92E-07
77	Ser	-0.663523127	0.067231301	1.30E-19
151	Asp	-0.663455312	0.227867905	0
107	Trp	-0.662531206	0.073928696	5.89E-08
259	Arg	-0.66103545	0.782516518	1.50E-47
133	Leu	-0.660494582	0.229799148	4.16E-17
276	Leu	-0.660294913	0.482813163	4.25E-11
110	Met	-0.658163332	0.108632282	5.87E-20
76	Phe	-0.657006162	0.153907348	0
52	Asn	-0.656817866	0.9643642	0
165	Arg	-0.656680903	0.049616535	3.33E-66
288	Lys	-0.656581129	0.200331347	1.64E-29
288	Trp	-0.65644068	0.202962849	0
52	Val	-0.656138528	0.418553385	5.55E-17
83	Ser	-0.656001931	0.221524625	6.84E-116
290	Ala	-0.655773999	0.052098612	2.11E-92
83	Pro	-0.655568834	0.002015895	8.82E-29
31	Gln	-0.655333812	0.477674852	0
345	Lys	-0.655300499	0.157657922	1.14E-11
230	Val	-0.655171402	0.65343499	1.11E-16
148	Arg	-0.652688659	0.040052445	1.49E-16
327	Ile	-0.652660384	0.011327459	9.91E-20
224	Phe	-0.652659889	0.210121785	2.29E-47
261	Cys	-0.651435623	0.951276265	0
226	Tyr	-0.650952221	0.121206927	7.03E-49
41	Cys	-0.650497104	0.112051027	3.84E-07
303	Gly	-0.650273956	0.915345174	0
261	Glu	-0.650131874	0.154642193	1.74E-13
317	Tyr	-0.649285034	0.174376356	1.64E-32
185	Lys	-0.6490065	0.554859977	1.69E-40
255	Ile	-0.64826045	0.145306719	1.19E-24
204	Asn	-0.648032648	0.093055489	0.000219152
320	Glu	-0.64573529	0.052786046	4.86E-12
15	Trp	-0.645653186	0.259879144	7.39E-21
67	Cys	-0.64555151	0.855211451	9.54E-09
159	Phe	-0.645455739	0.203339075	1.79E-11
73	Arg	-0.645432057	0.11720204	1.02E-79
173	Met	-0.645041442	0.76004568	0
140	Thr	-0.644941239	0.162250498	0
140	Ile	-0.644870308	0.211651217	0
194	Ile	-0.644720407	0.143898356	1.44E-07
214	Pro	-0.644562482	0.202027678	0
270	Arg	-0.64428791	0.119671576	3.86E-17
291	Gly	-0.643951426	0.332097055	0
258	Phe	-0.64267974	0.028835175	2.76E-22
160	Phe	-0.642416476	0.361564582	1.08E-05
311	Val	-0.642332105	0.182557188	4.00E-27
254	Cys	-0.641685365	0.083100876	7.34E-42
255	Tyr	-0.641209804	0.193232614	1.58E-54
208	Lys	-0.641140757	0.580576022	1.67E-16
297	Ile	-0.64033497	0.590487907	0
91	Ser	-0.640142786	0.261297274	1.60E-11
313	Glu	-0.640130891	0.178909037	1.39E-17
327	Phe	-0.639808174	0.159015664	2.28E-62
97	Arg	-0.639200194	0.356990339	2.78E-17
222	Phe	-0.639178675	0.48210437	5.35E-07
330	His	-0.638957115	0.192760504	2.98E-109
208	Met	-0.63881347	0.06146365	3.52E-29
103	Lys	-0.638268056	0.112056456	1.04E-17
148	Cys	-0.637746266	0.041178453	5.23E-58
218	Thr	-0.637692356	0.173785355	1.25E-09
139	Ile	-0.636240976	0.153069492	1.35E-98
320	Met	-0.636187094	0.45386171	5.77E-46
110	Pro	-0.635696038	0.070257603	1.17E-46
42	Phe	-0.634943221	0.283727422	1.21E-10
197	Met	-0.633864927	0.258509446	1.45E-61
154	His	-0.633854659	0.088178972	2.27E-52
149	Glu	-0.632703147	0.12476202	6.07E-83
95	Thr	-0.632556037	0.194470487	1.42E-43
282	Ile	-0.632288228	0.475028448	3.54E-13
147	Asp	-0.63115582	0.431282843	0
94	Asp	-0.631001667	0.21167551	7.63E-16
241	Ala	-0.630619683	0.01850948	3.59E-66
314	Gln	-0.62945879	0.553759023	0
144	Leu	-0.629363823	0.093540413	5.20E-18
209	Ser	-0.629267043	0.258916311	3.99E-17
313	Cys	-0.629190124	0.036756383	7.99E-59
181	Leu	-0.628949605	0.563202155	0
58	His	-0.628135849	0.830069718	8.88E-16
78	Phe	-0.62798447	0.122197147	0
144	Cys	-0.627040663	0.06652999	1.89E-56
93	Lys	-0.626617392	0.502879592	4.75E-39
268	Cys	-0.626552363	0.053774382	7.07E-08
192	Trp	-0.626020751	0.184385065	0
141	Lys	-0.625974807	0.108407347	2.60E-52
41	Asp	-0.625873887	0.407531242	1.39E-16
350	Pro	-0.625811337	0.340852542	1.28E-15
176	Trp	-0.625427157	0.310192139	2.56E-19
148	Trp	-0.625115721	0.505348227	2.94E-81
239	Thr	-0.624813919	0.308621385	2.78E-17
18	Met	-0.624506944	0.408551151	3.29E-07
309	Pro	-0.624446516	0.313061392	0
286	Ser	-0.624004709	0.2486585	4.16E-17
97	Ser	-0.623816754	0.259706665	1.39E-17
253	Tyr	-0.623606636	0.060694557	8.67E-19
19	Cys	-0.623254694	0.270847678	1.54E-50
84	Gln	-0.622708825	0.959882181	6.66E-16
314	Ser	-0.62266095	0.512791592	0
194	Gly	-0.622631312	0.015381262	8.05E-12
200	Ile	-0.62185891	0.025735238	7.01E-79
309	Tyr	-0.621674758	0.00729334	1.62E-28
95	Lys	-0.621278836	0.374700204	0
328	Glu	-0.620844649	0.138224887	0
139	Tyr	-0.620564107	0.106888895	8.72E-59
146	Cys	-0.620182724	0.073853231	1.86E-18
170	Tyr	-0.620117395	0.108240606	0
306	Trp	-0.61963266	0.424243797	0
105	Tyr	-0.619479566	0.043471264	6.23E-05
262	Pro	-0.61911383	0.252616164	0
176	Glu	-0.617832892	0.170638367	4.78E-62
186	Gly	-0.617827477	0.253746584	2.32E-14
73	Met	-0.617658621	0.268015366	9.80E-10
349	Asn	-0.617260876	0.289090695	4.93E-10
189	Gln	-0.616241553	0.030492682	1.53E-06
231	Glu	-0.615960676	0.089569267	3.24E-55
390	Met	-0.615199641	0.130091227	1.99E-39
168	Asn	-0.614876898	0.445007567	0
218	Glu	-0.614863706	0.207401232	3.83E-06
268	Asp	-0.614646917	0.538694704	5.55E-17
106	Pro	-0.614486942	0.049445062	4.73E-28
221	Tyr	-0.614404782	0.22756084	5.55E-17
147	Met	-0.613870149	0.022044055	3.93E-64
355	Gln	-0.613589758	0.347251963	1.11E-16
249	Val	-0.613374996	0.36605536	3.05E-08
188	Cys	-0.613301715	0.472125874	4.75E-52
172	Trp	-0.613237134	0.47360156	7.96E-10
185	Met	-0.613121831	0.297487435	6.48E-07
73	Ser	-0.612898466	0.412388706	1.32E-46
218	Gln	-0.612474565	0.288729348	0
199	Asp	-0.612209804	0.80129901	9.37E-14
274	Ile	-0.611164424	0.746697127	0
148	Glu	-0.61032602	0.120072817	1.15E-190
142	Lys	-0.609630608	0.063555339	2.65E-19
90	Gly	-0.60902057	0.319277507	0
140	Gln	-0.608853004	0.171196341	9.95E-14
300	Glu	-0.60815834	1.125567849	0
12	Leu	-0.607705184	0.169341042	7.72E-21
331	Cys	-0.60768101	0.119801174	1.05E-07
311	Pro	-0.60734742	0.012898891	2.63E-141
182	Asp	-0.6072757	0.242892202	3.32E-21
200	His	-0.607262308	0.903529576	1.23E-53
195	Ser	-0.606698519	0.398053398	1.34E-36
260	Asp	-0.606257699	0.246571791	2.05E-11
322	His	-0.605979345	0.151424075	8.70E-31
314	His	-0.605951925	0.182830103	2.95E-32
354	Pro	-0.605841918	0.109757869	2.68E-12
56	Arg	-0.605243776	0.117144863	5.96E-56
279	Leu	-0.604935514	0.954493581	1.55E-14
151	Phe	-0.604925522	0.101417672	0
131	Ser	-0.603202339	0.318238426	4.86E-15
245	Ile	-0.602405287	0.377982131	0
233	Val	-0.602061777	0.142468867	2.47E-40
158	Thr	-0.602013772	0.179840096	8.43E-24
98	Gly	-0.601857215	0.085941709	1.42E-72
309	Ile	-0.601722133	0.065691214	4.86E-47
196	Pro	-0.60163372	0.456282541	5.55E-17
160	Ile	-0.601546916	0.114135626	0
202	Glu	-0.600529367	0.803033525	1.14E-46
308	Cys	-0.600528107	0.07942813	1.38E-41
268	Phe	-0.600336418	0.028004721	2.71E-29
314	Val	-0.599887636	0.007606759	5.33E-24
313	Lys	-0.599870565	0.212347987	1.66E-142
85	Tyr	-0.599805514	0.157169718	4.05E-45
144	Val	-0.599688915	0.19018815	0
225	Val	-0.599603797	0.153324936	1.87E-48
309	Cys	-0.599569945	0.180894704	9.02E-154
13	Asp	-0.599380193	0.143289288	5.45E-23
323	Cys	-0.598242605	0.128341971	1.83E-33
94	Tyr	-0.59819451	0.0831892	7.89E-39
61	Lys	-0.597822571	0.143396513	5.93E-16
323	Gln	-0.597593354	0.193816264	1.39E-17
73	Gly	-0.597555073	0.166939292	5.79E-79
232	Trp	-0.597380603	0.122019622	1.86E-72
208	Arg	-0.596235489	0.264212375	0
365	His	-0.595704537	0.115051047	7.92E-24
269	Asn	-0.595700046	0.279182171	0
315	Asp	-0.595452104	0.00413825	1.86E-09
238	Pro	-0.594046698	0.117183493	8.34E-05
61	Arg	-0.593872625	0.106930498	1.10E-09
231	Thr	-0.593872237	0.171487516	0
316	Val	-0.593691621	0.012595871	2.29E-49
143	Ile	-0.593655006	0.020951312	2.20E-10
220	Asp	-0.593381629	0.20801478	3.46E-08
272	Met	-0.59337395	0.100650978	2.30E-23
329	His	-0.592880843	0.982857188	0
277	Lys	-0.592524937	0.658409739	0
107	Pro	-0.592351461	0.098256543	4.54E-30
196	Thr	-0.591712818	0.208954776	4.19E-156
322	Pro	-0.59134204	0.090753658	2.13E-40
353	Phe	-0.591033687	0.004786373	1.55E-13
49	Pro	-0.591033631	0.243308608	2.08E-14
236	Glu	-0.590983514	0.121861756	1.73E-98
398	Arg	-0.590979334	0.347538142	1.53E-12
131	Trp	-0.590941649	0.033428409	7.66E-55
81	Asn	-0.59066623	0.258762915	3.94E-43
156	Asp	-0.59058711	0.016122882	4.91E-34
46	Val	-0.590569137	0.006575358	6.56E-76
292	Ser	-0.590098763	0.649948024	7.60E-38
193	Glu	-0.58882521	0.432060868	1.11E-16
77	His	-0.588593742	0.489260241	0
74	Asn	-0.587612435	0.072584643	1.67E-161
110	Thr	-0.587535756	0.057274838	7.11E-71
61	Ser	-0.587519411	0.052310904	1.93E-56
272	Asn	-0.58708993	0.057263048	1.44E-13
141	Tyr	-0.587071722	0.090798868	1.37E-32
166	Thr	-0.587045902	0.11320691	3.53E-13
284	Phe	-0.586885887	0.770608702	1.05E-73
189	Leu	-0.586363832	0.306641556	6.66E-16
334	Ala	-0.586300229	0.111114071	5.20E-18
73	Lys	-0.586090271	0.172478171	3.84E-13
162	Arg	-0.585979729	0.652685366	1.52E-79
66	Asp	-0.584771431	0.229537504	5.69E-11
53	Gln	-0.58456267	0.104676002	2.00E-24
331	Ile	-0.584277774	0.373372392	1.32E-24
316	Tyr	-0.584188458	0.13194512	9.67E-05
117	Phe	-0.584093544	0.166885409	2.38E-24
146	Gly	-0.583844823	0.097156084	1.92E-40
273	Asp	-0.583603335	0.194057282	3.82E-06
168	Arg	-0.582717421	0.187098265	3.93E-163
69	Arg	-0.582633682	0.439465306	5.55E-17
276	Gly	-0.581642094	0.085559067	2.57E-12
174	Arg	-0.581350552	0.080473858	1.46E-165
134	His	-0.580993736	0.266941605	9.92E-37
43	Gln	-0.580835121	0.191833182	0
189	Met	-0.580014818	0.081072732	1.71E-113
118	Arg	-0.579434479	0.311175008	1.76E-37
36	His	-0.57891955	0.336909337	0
144	Asp	-0.578852589	0.286448793	2.78E-17
230	Asn	-0.578718828	0.273755926	2.39E-56
191	Gly	-0.578697647	0.04163893	5.71E-25
365	Trp	-0.57843825	0.475344724	0
48	Asp	-0.577867466	0.543143921	4.74E-13
206	Leu	-0.577449806	0.328978464	3.51E-55
218	Lys	-0.577015118	0.066347138	3.47E-18
285	Glu	-0.576686903	0.193592911	6.94E-18
134	Gly	-0.574760643	0.240142751	2.87E-99
198	Pro	-0.574609763	0.753979567	2.22E-16
185	Val	-0.574374823	0.849262268	0
96	Lys	-0.574046186	0.467540725	0
314	Asn	-0.573777381	0.193364438	5.21E-05
313	Arg	-0.573678768	0.061916228	2.50E-80
145	Arg	-0.573225889	0.124777585	0
254	Gly	-0.572970668	0.331357808	3.98E-13
13	Gln	-0.572190263	0.347995055	6.30E-14
130	Tyr	-0.572116111	0.301539039	0
215	Pro	-0.571908596	0.023264752	4.07E-40
79	Trp	-0.57158897	0.200883983	5.46E-13
102	Ala	-0.570926392	0.137063454	4.32E-13
92	Ile	-0.570292166	0.107525334	1.10E-70
316	Pro	-0.570258292	0.02218008	2.34E-09
84	Val	-0.569660992	0.205767576	0
223	Pro	-0.569474558	0.481865763	0
240	Pro	-0.569237915	0.213355455	0.000463317
68	Thr	-0.568994	0.306034905	9.79E-75
95	Tyr	-0.568338154	0.092392543	0
106	Glu	-0.567678289	0.403064347	1.62E-08
234	Cys	-0.567528942	0.453273232	0
66	Gly	-0.567444408	0.266283237	0.00119841
92	Cys	-0.567312874	0.172332093	0.001252715
106	Gly	-0.567200369	0.030770961	6.12E-05
272	Gln	-0.566369582	0.077799963	5.40E-45
216	Thr	-0.566202272	0.6738472	2.22E-16
294	Pro	-0.566035986	0.108066889	1.75E-14
167	Lys	-0.565163799	0.325154125	5.10E-14
260	Gly	-0.564901147	0.566191502	0
131	His	-0.564899277	0.087766527	0.000352435
347	Arg	-0.564461537	0.170168115	4.96E-08
338	His	-0.563432768	0.337251687	2.78E-17
90	Lys	-0.563140919	0.767146195	0
251	Phe	-0.561674503	0.551526378	6.19E-38
148	Phe	-0.561084231	0.127609504	1.93E-47
133	Thr	-0.56092957	0.090800256	4.86E-14
221	Ile	-0.56089619	0.139734126	0.000105121
142	Gln	-0.560716877	0.3621529	3.54E-07
130	Ser	-0.56038932	0.166933296	3.47E-17
189	Tyr	-0.56008488	0.038866342	3.27E-09
311	Leu	-0.558862075	0.616114559	0
146	Pro	-0.558777023	0.240676426	9.94E-25
53	Asp	-0.558608938	0.2232662	5.22E-209
234	Pro	-0.558231976	0.103691531	2.84E-45
330	Gly	-0.557887452	0.163724504	0
226	Asp	-0.557535725	0.228763648	5.26E-29
142	Ser	-0.557513259	0.170033329	4.32E-13
191	Val	-0.557404173	0.20290708	7.77E-34
198	Gln	-0.556168586	0.432247806	3.52E-64
316	Glu	-0.555839582	0.365077688	1.35E-14
310	Leu	-0.55573965	0.067546825	2.47E-10
153	Lys	-0.555326187	0.370670038	3.66E-11
315	Ala	-0.554861347	0.267793495	0
236	Ala	-0.554078896	0.188026926	0
197	Lys	-0.553918584	0.172488669	0
311	His	-0.553762366	0.077111477	3.58E-13
275	Leu	-0.553605815	1.790669936	0
118	Cys	-0.553501475	0.055194243	2.33E-24
155	Pro	-0.552919992	0.409564009	0
157	Phe	-0.552104793	0.203164876	1.07E-45
287	Lys	-0.551926422	0.48403585	2.78E-16
396	Ser	-0.551761589	0.264415082	1.66E-28
99	Gln	-0.551688857	0.370885547	2.42E-14
334	Leu	-0.551586988	0.098065434	1.06E-51
112	Tyr	-0.551463693	0.138715434	6.94E-18
198	Ile	-0.55084103	0.608240663	0
258	Glu	-0.550695638	0.16562526	7.59E-25
236	Phe	-0.5506392	0.078668159	0
210	Val	-0.549900112	0.372469309	1.27E-08
268	His	-0.549118544	0.589382548	0
137	Asp	-0.54747644	0.103671907	2.35E-39
67	Asn	-0.547396622	0.099470043	2.59E-30
142	Asn	-0.547353495	0.067695426	8.67E-19
314	Leu	-0.54690052	0.244241666	5.26E-10
207	Asn	-0.546805937	0.120632814	3.26E-26
233	Leu	-0.546610919	0.250383659	9.90E-96
311	Ser	-0.546459803	0.078285905	8.73E-07
312	Lys	-0.545963847	0.00372649	4.83E-112
348	Pro	-0.545577299	0.110325892	1.39E-09
146	Tyr	-0.545446378	0.077938352	2.70E-93
150	Ala	-0.545261879	0.262066321	1.39E-17
139	Arg	-0.545089442	0.40940147	1.67E-16
313	Val	-0.544345981	0.164229887	2.85E-08
308	Val	-0.544339877	0.517873943	2.76E-13
306	Pro	-0.544222025	0.010237715	1.67E-30
286	Cys	-0.54398967	0.630855496	8.89E-27
164	Arg	-0.543289128	0.047419039	3.79E-08
232	Tyr	-0.543233058	0.180967516	8.37E-40
387	Met	-0.542523791	0.57738362	1.11E-16
142	Tyr	-0.542022783	0.140449786	4.41E-13
130	Thr	-0.541832373	0.048836547	9.68E-67
77	Ile	-0.54149563	0.067247835	4.48E-48
110	Glu	-0.541405564	0.110903876	1.11E-08
142	Thr	-0.54010009	0.227693306	6.02E-97
142	Arg	-0.539956489	0.034954548	1.79E-10
12	Thr	-0.539666576	0.404517251	8.92E-58
393	Arg	-0.539644429	0.386971495	0.000381618
74	Asp	-0.539227982	0.086326709	1.75E-54
148	His	-0.539138701	0.054108269	2.75E-05
151	Gln	-0.538753468	0.531688002	2.37E-10
165	Leu	-0.538650483	0.673629939	0
173	Asp	-0.538058624	0.547933755	0
236	Tyr	-0.537957614	0.582151563	1.42E-13
94	Lys	-0.537895793	0.177778589	6.51E-06
332	Asp	-0.537630708	0.149309276	1.39E-17
97	His	-0.537618755	0.126763488	8.31E-30
90	Tyr	-0.537579503	0.010016988	9.06E-167
230	Gly	-0.5374938	0.222845815	2.27E-13
76	Lys	-0.536605905	0.123175751	0
106	Phe	-0.536471436	0.179533764	9.52E-38
159	Lys	-0.53640196	0.31764957	0
48	Arg	-0.536365744	0.058275652	1.10E-20
95	Glu	-0.536149279	0.451633846	1.67E-16
146	Lys	-0.53593503	0.059414021	1.64E-62
347	Lys	-0.535852133	0.157003951	4.33E-30
254	Asn	-0.535224566	0.025227355	1.69E-05
149	Trp	-0.534869101	0.25375658	4.89E-14
225	Asn	-0.5346045	1.090902765	4.44E-16
48	Trp	-0.534442293	0.147595022	1.08E-39
167	Met	-0.53427662	1.10392484	0
315	Asn	-0.53424614	0.213714525	2.83E-160
107	Arg	-0.534065963	0.443481192	0
337	Arg	-0.534054766	0.109492359	5.53E-35
150	Asn	-0.533772608	0.017431026	2.34E-84
143	Val	-0.533261281	0.118837369	3.70E-14
87	Arg	-0.533099466	0.599821599	0
151	Leu	-0.532751739	0.451702472	2.90E-07
53	Leu	-0.53204858	0.119109451	1.73E-17
254	Ile	-0.531998656	0.095590738	1.89E-182
327	Tyr	-0.531455465	0.039155587	5.18E-21
55	Gly	-0.53127461	0.389601028	6.43E-60
320	Asp	-0.531260977	0.136860323	1.21E-07
225	Cys	-0.530839503	0.275358028	2.78E-17
235	Asp	-0.530813924	0.185487458	1.69E-148
101	Ser	-0.530804852	0.065424612	1.04E-12
175	Lys	-0.5307449	0.310019808	1.03E-30
367	Ile	-0.529581727	0.16693975	2.26E-11
306	Tyr	-0.529437068	0.118092393	1.64E-29
67	Ala	-0.529333646	0.792821482	0.002122322
226	Thr	-0.529154919	0.502924551	1.79E-91
314	Asp	-0.528372741	0.21953985	7.60E-06
294	Glu	-0.528123755	0.263131874	2.78E-17
117	Gln	-0.52792899	0.567044456	2.37E-12
71	His	-0.527301565	1.535450013	0
305	Asn	-0.52684369	0.081451551	5.73E-15
289	Lys	-0.526665632	0.055562163	1.72E-15
80	Asp	-0.526633878	0.068944485	3.47E-18
332	Ile	-0.526263277	0.041873526	4.34E-19
287	Glu	-0.525982843	0.094839574	6.09E-05
277	Tyr	-0.525027629	0.055606535	6.65E-12
223	Leu	-0.524696885	0.210185464	1.43E-12
146	Leu	-0.52384779	0.283353602	3.09E-05
229	Asn	-0.523799818	0.060634937	1.27E-85
220	Phe	-0.523747204	0.064467043	1.00E-169
367	Val	-0.523177785	0.226090668	5.55E-17
365	Gly	-0.523027873	0.041441092	1.70E-05
140	Lys	-0.5229775	0.080239216	3.07E-10
100	Leu	-0.522685851	0.654793049	3.81E-14
236	Gly	-0.521468981	0.393016728	2.78E-17
135	Pro	-0.521412473	0.51017637	0
15	Val	-0.520994851	0.477333803	1.11E-16
315	Val	-0.520984295	0.019098535	8.04E-06
327	Leu	-0.520584044	0.030483153	2.94E-16
170	Glu	-0.520119993	0.07257661	0
169	His	-0.520101143	0.168094412	4.01E-12
25	Asp	-0.519908043	0.252247704	0
279	Thr	-0.519818046	0.051313096	5.19E-08
261	Arg	-0.519549443	0.174322307	7.14E-133
165	Val	-0.519320208	0.240172048	6.94E-17
172	Asn	-0.519241106	0.540871311	0
78	Val	-0.518826323	0.059482422	1.12E-48
253	Thr	-0.517923269	0.358840951	0
165	Asn	-0.51787286	0.163921167	5.28E-34
100	Arg	-0.51783232	0.1974157	6.25E-130
98	Asn	-0.517698695	0.044324845	1.62E-93
160	Met	-0.516807652	0.751215947	9.32E-27
75	Asn	-0.516234988	0.118621587	3.54E-14
299	Cys	-0.515595194	0.164980144	4.65E-16
350	Lys	-0.515153647	0.641995624	0
239	Gly	-0.514396471	0.304905955	1.27E-05
149	Ile	-0.514344393	0.033744643	5.96E-46
318	Cys	-0.514304797	0.060106702	1.06E-70
46	Phe	-0.513583225	0.260034364	2.21E-33
92	Trp	-0.512018431	0.293217025	6.66E-16
268	Glu	-0.511445697	0.874421019	8.55E-73
197	Trp	-0.511168026	0.812355945	2.90E-14
196	Gly	-0.510949014	0.034720415	2.85E-38
267	Ser	-0.510844903	0.224776907	2.30E-43
13	Phe	-0.510792044	0.064337884	1.28E-67
159	Ile	-0.510742944	0.56434402	0
132	Cys	-0.51057454	0.143819889	9.29E-11
56	Tyr	-0.510138818	0.388935571	0
331	Glu	-0.510128809	0.551455598	7.06E-31
277	Trp	-0.509933843	0.24795354	5.91E-64
136	Ala	-0.509867435	0.278213751	2.78E-17
104	Ser	-0.509698302	0.062064856	2.08E-30
106	Asp	-0.509684631	0.249251521	8.33E-17
271	Ala	-0.509256305	0.235312097	1.31E-13
143	Ser	-0.508994976	0.039868603	6.11E-81
328	Pro	-0.508416763	0.103975275	7.55E-62
155	Gly	-0.508138547	0.153379779	8.32E-31
106	Arg	-0.507725467	0.004571562	3.72E-77
330	Phe	-0.507464764	0.15607924	0.000249675
203	Met	-0.507400609	0.195699505	2.59E-47
146	Ala	-0.506837872	0.240443916	0
180	Arg	-0.506625457	0.130930992	1.10E-34
54	Phe	-0.505956543	0.157576926	0
265	His	-0.505353876	0.345784571	5.06E-07
302	Gln	-0.505322679	0.26330319	1.35E-35
112	Ile	-0.504206169	0.260788149	1.26E-15
224	Ala	-0.503847724	0.388790573	1.11E-16
148	Gly	-0.502968734	0.44033158	1.05E-11
247	Val	-0.502838885	0.058654196	1.35E-187
327	Pro	-0.502712664	0.207240936	0.000413923
104	Glu	-0.502339328	0.026366142	2.55E-176
235	Pro	-0.502196553	0.376363728	6.88E-33
131	Gln	-0.502189002	0.006473977	4.50E-22
80	Asn	-0.502055247	0.558655825	4.51E-08
259	Thr	-0.501584465	0.323307167	2.78E-17
147	Ile	-0.501428737	0.215719238	0
234	Glu	-0.501190792	0.090646441	0
69	Thr	-0.500944475	0.391641798	8.33E-17
287	Tyr	-0.500890686	0.384787468	2.36E-27
112	Gln	-0.500367396	0.100647531	8.88E-77
158	Phe	-0.500250879	0.06708828	8.20E-29
362	Asp	-0.499835489	0.087385805	3.47E-18
77	Pro	-0.499013955	0.235718488	1.18E-27
274	Glu	-0.498854304	0.121112207	1.00E-15
222	Lys	-0.498788177	0.246035236	2.05E-69
313	Ala	-0.498143237	0.174391206	0.000148391
239	Pro	-0.497759364	0.253296386	0
396	Thr	-0.497707082	0.013462793	1.63E-08
21	Tyr	-0.496859796	0.39274736	0.000535945
218	Ser	-0.496767036	0.334392764	0
134	Asp	-0.496616344	0.174039208	1.05E-48
380	Gly	-0.496204826	0.019044705	1.16E-85
359	Gln	-0.496066398	0.350416448	0
316	Met	-0.495980378	0.154421479	0.000376136
180	Phe	-0.495617775	0.195783886	0
227	Phe	-0.494574154	0.099756174	1.06E-116
92	Leu	-0.494287567	0.876794605	0
165	Trp	-0.494229118	0.175706353	5.43E-05
276	Lys	-0.49409943	0.351903974	5.55E-17
269	Pro	-0.494083081	0.246129038	0
142	Glu	-0.493984488	0.058348844	3.05E-41
173	Lys	-0.493524657	0.112093924	2.70E-120
97	Tyr	-0.492989353	0.02435216	1.85E-13
72	Arg	-0.492307373	0.033186126	1.32E-10
271	Val	-0.491790232	0.611560142	0
287	Asn	-0.491509435	0.095295909	1.54E-71
148	Pro	-0.491436291	0.087587943	8.70E-11
143	Pro	-0.491026248	0.068536671	0
33	Thr	-0.49073466	0.918655125	0
100	Trp	-0.4899099	0.376811159	1.44E-09
349	Gly	-0.489380301	0.163915535	4.17E-46
54	Leu	-0.488954035	0.264891156	6.47E-09
87	His	-0.488885148	0.159067379	0
261	Asn	-0.488624977	0.072251099	1.66E-08
78	Thr	-0.488414601	0.056804116	1.15E-28
308	Ile	-0.488114858	0.094235777	3.19E-09
347	Leu	-0.487861332	0.008770181	2.74E-14
146	Thr	-0.48679643	0.135543729	0
221	Ala	-0.486370491	0.05225746	5.46E-50
325	Asn	-0.486230481	0.750901094	0.003518978
83	Arg	-0.485960011	0.428633321	6.06E-88
287	Gly	-0.485890974	0.269865943	1.39E-17
148	Thr	-0.485573867	0.129289574	0
234	Arg	-0.485165241	0.192261398	0
137	Asn	-0.484795601	0.356107855	2.88E-10
174	Ala	-0.483826354	0.768351241	0
194	Met	-0.483437478	0.494181798	1.70E-35
293	Gly	-0.483242149	0.569895306	3.33E-16
380	Trp	-0.482631285	0.036279093	3.70E-35
181	Cys	-0.482037495	0.354328837	0
201	His	-0.481869238	0.50085312	3.39E-12
327	Ser	-0.481791941	0.120249453	0.000220994
225	Gln	-0.481239549	0.047211553	2.69E-84
143	Glu	-0.4812298	0.115132501	9.28E-67
176	Leu	-0.480778113	0.532255595	0
103	Gly	-0.480109357	0.220526798	2.78E-17
77	Thr	-0.479846218	0.018578258	7.17E-48
80	Tyr	-0.479041968	0.187072848	3.36E-67
315	Ser	-0.478923577	0.155782716	5.80E-20
84	Cys	-0.477991674	0.221590617	1.39E-49
306	His	-0.477680226	0.158288334	2.08E-17
71	Ala	-0.477405604	0.48507791	1.67E-16
98	Lys	-0.477136779	0.02103726	3.30E-66
156	Ala	-0.476751255	0.582139451	2.22E-16
140	Met	-0.476545936	0.524573471	2.22E-13
272	Cys	-0.476481816	0.000116102	9.60E-47
216	Glu	-0.476308315	0.361210835	0
172	Asp	-0.476172509	0.071332974	0.000222832
383	Asn	-0.476136264	0.059143853	7.68E-09
317	Ser	-0.476061322	0.131585073	8.50E-110
240	Asp	-0.475060269	0.098273091	1.73E-18
314	Met	-0.474442427	0.064067686	2.32E-31
163	Lys	-0.474351286	0.072115646	4.34E-18
279	Phe	-0.474217741	0.281938382	0
82	Ala	-0.473942221	0.569955443	7.88E-119
99	His	-0.473819764	0.076117525	9.52E-16
41	Trp	-0.473283467	0.631341804	1.11E-16
228	Ala	-0.472567443	0.037202678	1.68E-34
317	Asn	-0.472222496	0.017440686	1.29E-104
317	Ala	-0.472056291	0.162210788	5.38E-05
229	Val	-0.471661622	0.09976601	3.49E-46
361	Lys	-0.471467533	0.383012848	0
136	Asn	-0.471399415	0.160726207	6.94E-17
310	His	-0.471260449	0.129492109	3.66E-08
236	Lys	-0.470851427	0.291001045	1.93E-50
104	Gln	-0.470778003	0.027707731	3.66E-06
279	Asp	-0.470127665	0.243133972	0
310	Met	-0.469892802	0.156093878	0
92	Asn	-0.469652503	1.02460082	0
136	Lys	-0.469376103	0.241072414	1.24E-11
245	Ser	-0.468723666	0.699205756	1.80E-21
237	Phe	-0.468244559	0.257056405	0
349	Ile	-0.467907871	0.035605614	8.84E-125
331	Tyr	-0.467888848	0.140231335	6.94E-18
367	Glu	-0.467795631	0.26715054	1.08E-22
293	Leu	-0.467436315	0.684977079	3.33E-16
113	Ser	-0.467260037	0.366225063	0
134	Gln	-0.467085008	0.193636659	8.12E-28
53	Thr	-0.466824167	1.268051306	0
244	Asp	-0.466510399	0.050205304	9.81E-32
96	Thr	-0.466327137	0.364193563	7.01E-69
174	Thr	-0.466049997	0.216608683	4.16E-17
73	Asp	-0.465806417	0.148274228	7.07E-52
224	Arg	-0.465734424	0.079992981	2.55E-74
81	Tyr	-0.465415395	0.049018336	2.72E-30
29	Cys	-0.465047016	0.11709527	5.81E-42
312	Val	-0.463439413	0.137674139	0
291	Tyr	-0.463112858	0.27165364	2.78E-17
216	Ala	-0.463014881	0.208319729	2.01E-07
205	Ser	-0.462976835	0.409810299	0
25	Arg	-0.462555797	0.483891618	0
196	Cys	-0.461804603	0.343143099	0.000255264
328	Ala	-0.461301025	0.306040565	0
334	Ile	-0.460995243	0.354006204	9.52E-15
98	Tyr	-0.4607723	0.037548441	2.73E-51
35	Phe	-0.460532983	0.206695891	0
239	Phe	-0.460323218	0.183462775	2.99E-27
233	Asn	-0.460293519	0.005864068	2.16E-108
362	Gly	-0.459990898	0.050463074	8.19E-126
110	Tyr	-0.45984186	0.132075304	9.28E-82
131	Gly	-0.45974769	0.131167234	2.78E-42
270	His	-0.459101499	0.415905277	0
172	Val	-0.458984527	0.375999931	3.26E-13
308	Tyr	-0.458375474	0.334606085	2.78E-17
268	Pro	-0.458183544	0.677536812	6.66E-16
313	Asp	-0.458004169	0.437463108	0
200	Leu	-0.457785571	0.619541157	0
214	Arg	-0.457775202	0.014352929	0
200	Arg	-0.456937169	1.599099967	1.78E-15
316	His	-0.456519353	0.156274368	7.23E-55
253	Ser	-0.456310676	0.063529241	2.05E-70
207	Glu	-0.456122454	0.17199682	2.26E-10
221	Trp	-0.456046181	0.108029334	3.39E-11
142	Phe	-0.455858086	0.070682655	1.93E-47
145	Gln	-0.45573243	0.04423773	6.14E-40
16	Pro	-0.45466188	0.10714325	0
65	Ser	-0.454401384	0.618017364	0
247	Asn	-0.453986347	0.60755831	2.22E-16
233	Pro	-0.453549073	0.524056869	2.22E-16
175	Asn	-0.453217954	0.368982379	0
153	Trp	-0.453107992	0.42346296	5.55E-17
95	Gly	-0.452592763	0.643122514	9.36E-45
111	Arg	-0.452535764	0.082284914	2.72E-32
55	Trp	-0.451981588	0.200526598	1.50E-09
67	Trp	-0.451577979	0.111570254	5.46E-08
278	Thr	-0.45157165	0.012707181	2.05E-91
154	Tyr	-0.451263318	0.361400419	6.53E-31
100	Glu	-0.450720947	0.150434499	7.37E-39
306	Asn	-0.450654246	0.352547606	1.67E-16
197	Ser	-0.450202685	0.643267633	0
148	Leu	-0.450140856	0.123630498	1.12E-14
73	His	-0.450055346	0.290502078	1.95E-33
136	Pro	-0.44992174	0.044674667	1.91E-78
334	Cys	-0.449913552	0.102579641	1.04E-17
21	Gly	-0.449882077	0.646170398	3.33E-16
105	Pro	-0.44973899	0.083417163	4.91E-149
197	Phe	-0.449518141	0.194451809	2.33E-36
394	His	-0.448925677	0.270629659	4.72E-35
225	Ser	-0.448914934	0.082353905	3.56E-37
8	Ile	-0.448864582	0.857540862	4.44E-16
94	Phe	-0.448818562	0.272057465	0
319	Pro	-0.447813914	0.318457472	1.08E-141
286	Arg	-0.447604159	0.11181795	6.94E-18
367	Thr	-0.446484102	0.003766368	3.52E-57
303	Cys	-0.446325901	0.421965854	3.73E-112
207	Val	-0.446168815	0.084815888	1.43E-94
149	Met	-0.446144204	0.07688783	4.19E-53
226	Val	-0.445952145	0.559519874	0
345	Met	-0.444823004	0.154497219	2.53E-39
65	Asp	-0.444791386	0.137617741	6.94E-18
63	Phe	-0.444749847	0.149458276	0
21	Thr	-0.444099223	0.64467493	0
88	Gly	-0.443892682	0.005722799	0
31	Trp	-0.443751292	0.122209585	5.34E-18
400	Lys	-0.44346895	0.091922229	5.69E-176
46	Cys	-0.44331307	0.165004911	6.94E-18
91	Ile	-0.443217472	0.14344457	8.50E-05
132	Pro	-0.44243864	0.351567282	4.05E-94
237	Asp	-0.441816992	0.21550064	6.94E-18
335	Ile	-0.441798331	0.658408703	4.44E-16
178	Gln	-0.441358984	0.479363748	0
224	Pro	-0.441038704	0.115997383	1.25E-11
378	Val	-0.440940149	0.335403564	0
53	Tyr	-0.440899369	0.059997524	2.25E-11
88	Pro	-0.440760648	0.055191436	0
144	Arg	-0.440686541	0.084479166	1.27E-09
377	Trp	-0.440636133	0.408642206	5.55E-17
141	Arg	-0.440536871	0.393105366	3.50E-52
59	Pro	-0.44034553	0.125351305	3.47E-18
260	Ala	-0.440287015	0.190788132	6.94E-18
381	Phe	-0.440056977	0.075584399	2.34E-16
254	Lys	-0.439650616	0.180285192	0.000537465
321	Gln	-0.439603875	0.24468837	1.07E-11
39	Leu	-0.439314487	0.551182537	0
104	Arg	-0.439052943	0.354133672	0
320	Lys	-0.438908896	0.103126511	3.23E-136
319	Val	-0.438855671	0.068133437	6.34E-28
285	Ala	-0.438796488	1.087460756	0
290	Pro	-0.438442205	0.371722902	0
222	Arg	-0.438185779	0.423940599	3.53E-11
76	Asn	-0.438123938	0.250797358	4.36E-14
349	Glu	-0.437898306	0.129131809	2.80E-28
284	Trp	-0.437517084	0.188248597	2.96E-142
258	Tyr	-0.437484038	0.3257671	8.33E-17
204	Lys	-0.437456958	0.06953525	3.83E-81
267	Val	-0.437241374	0.213793611	1.03E-16
133	Trp	-0.436683741	0.140289589	1.11E-05
76	Gly	-0.435815048	0.570013666	2.22E-16
137	Leu	-0.435440814	0.453430214	0
139	Met	-0.435297236	0.303994584	0
163	Cys	-0.435274322	0.104753289	2.51E-33
46	Leu	-0.435237595	0.121495684	1.99E-31
69	Phe	-0.435229708	0.412045331	1.11E-16
306	Val	-0.43484714	0.086427975	2.43E-17
243	Lys	-0.434635984	0.390629966	0
144	Phe	-0.434478113	0.24175847	8.03E-17
38	Tyr	-0.434445153	0.994183049	0
159	Arg	-0.434396655	0.004758604	5.70E-98
304	Phe	-0.434015555	0.117207604	1.73E-17
74	Ile	-0.433555144	0.483557477	1.67E-16
330	Thr	-0.433478821	0.397539641	0
136	Val	-0.433444507	0.039009988	5.26E-65
100	Asn	-0.433172399	0.378366453	3.26E-28
26	Asp	-0.433155698	0.113716769	4.28E-06
323	Lys	-0.433151881	0.219890404	8.13E-11
10	His	-0.432974607	0.223210585	5.13E-13
53	Ala	-0.432465614	0.071581766	3.71E-38
146	Ile	-0.431925416	0.138910579	1.05E-42
84	Asp	-0.430611332	0.480617794	9.40E-09
209	Ala	-0.430314733	0.156145368	0
310	Gln	-0.429782734	0.075909669	1.06E-06
31	Asn	-0.429335569	0.1791949	0
328	Lys	-0.429307779	0.090637119	2.24E-06
157	Ile	-0.429286036	0.068073026	3.49E-64
140	Leu	-0.428390262	0.006256863	2.92E-46
131	Arg	-0.428380547	0.176396923	3.64E-14
84	Ile	-0.42827366	0.216204618	0
349	Lys	-0.42817233	0.099402308	3.87E-35
398	Lys	-0.427949616	0.461020391	2.02E-09
131	Asn	-0.427769275	0.147770187	2.90E-14
256	Cys	-0.427652981	0.291580831	2.78E-17
225	Thr	-0.42763734	0.29295853	8.33E-17
148	Asp	-0.427348672	0.251551628	2.78E-17
330	Gln	-0.4269381	0.091614773	0
293	Cys	-0.425989669	0.124745798	3.82E-59
225	Asp	-0.425944762	0.025146973	2.41E-10
305	Ser	-0.425876029	0.022257036	3.17E-25
306	Lys	-0.425776968	0.13951402	2.38E-06
209	Pro	-0.424492706	0.516359312	3.81E-82
228	Met	-0.424253072	0.284750712	0
166	Pro	-0.424147991	0.089175795	0
168	Lys	-0.423853492	0.559318216	0
31	Lys	-0.423832513	0.193106039	8.12E-17
103	Glu	-0.42329688	0.13392577	1.18E-09
315	Trp	-0.42255818	0.395788639	1.24E-51
161	Thr	-0.422366194	0.33520008	0
130	Ile	-0.422337654	0.112129314	3.47E-18
230	Glu	-0.422129777	0.001985643	0
58	Leu	-0.421625512	0.299551306	0.000110472
23	Tyr	-0.421572884	0.156913408	1.96E-67
194	Lys	-0.421291256	0.002429698	8.08E-81
156	Phe	-0.420682529	0.294851737	8.81E-21
191	Ile	-0.420573057	0.000663529	1.16E-47
305	Glu	-0.420556512	0.254993731	1.39E-17
258	Arg	-0.42034789	0.237976812	6.80E-09
157	Met	-0.42014856	0.123792209	0
154	Thr	-0.420089611	1.614380515	0
392	Glu	-0.419947749	0.107686785	2.71E-12
194	His	-0.4196672	0.121165052	0.000145729
281	Thr	-0.419356964	0.207946065	2.78E-17
311	Phe	-0.419298932	0.068086586	1.42E-15
384	Val	-0.419157908	0.221431715	0.000240922
67	Glu	-0.419039313	0.284834863	4.13E-82
66	Phe	-0.418636293	0.303272511	7.69E-11
204	Met	-0.417878388	0.136579215	7.42E-08
234	Phe	-0.417789268	0.007785994	8.76E-08
130	Ala	-0.417644811	0.031181242	2.23E-36
359	Val	-0.417288876	0.571679927	6.53E-81
111	Leu	-0.416847967	0.148703914	2.49E-71
77	Phe	-0.416233956	1.465704959	0
159	Val	-0.4161504	0.020281559	2.45E-33
134	Ala	-0.415971462	0.417128377	0.000140833
46	Met	-0.415222339	0.021016844	2.76E-27
272	Lys	-0.414839474	0.649571162	6.38E-18
320	Val	-0.414031759	0.085925214	4.55E-60
390	Ala	-0.413848334	0.783399143	2.22E-16
367	Gly	-0.413828713	0.111165554	9.72E-09
216	Trp	-0.413147738	0.120189773	3.91E-61
233	Gly	-0.413021648	0.194063523	1.25E-151
173	Ala	-0.412617807	0.324293835	5.55E-17
319	Ser	-0.412566558	0.346071155	8.33E-17
96	Gly	-0.412417613	0.297491671	0
113	Glu	-0.412112775	0.079390491	9.41E-39
315	Cys	-0.412002085	0.316972941	9.33E-76
87	Trp	-0.411998298	0.650604018	3.33E-16
331	His	-0.411635966	0.244982509	0
130	Lys	-0.411605701	0.086441641	1.67E-08
328	Asp	-0.411389698	0.147785926	4.52E-13
51	Met	-0.411378364	0.273907592	0
172	Tyr	-0.411180816	0.505420446	3.74E-12
38	Cys	-0.411130895	0.427769873	1.67E-16
112	Gly	-0.410488462	0.029368669	2.94E-08
86	Ala	-0.410175626	0.136072743	5.51E-11
69	Glu	-0.409398015	0.035989923	9.37E-22
154	Arg	-0.409248051	0.203297557	2.78E-17
220	Ile	-0.409238365	0.656772484	3.33E-16
366	Lys	-0.408208633	0.168001688	0
208	Tyr	-0.408081347	0.599512492	0
237	Ile	-0.40789285	0.045467466	4.34E-19
308	Phe	-0.407778219	0.090052031	0
144	Asn	-0.406675798	0.206123565	6.94E-18
271	Ser	-0.406586315	0.155067797	4.22E-22
134	Asn	-0.40652722	0.066265631	1.61E-26
161	Tyr	-0.405826571	0.459414192	0
268	Leu	-0.405718985	0.119093591	1.90E-61
317	Val	-0.405496691	0.187384813	0.000693966
291	Ile	-0.405450941	0.385407538	1.66E-14
310	Arg	-0.405206667	0.091985016	6.91E-82
192	Cys	-0.403859895	0.402309581	2.50E-86
307	Met	-0.403651073	0.401955855	5.55E-17
169	Lys	-0.40345213	0.52583195	9.88E-08
11	Asn	-0.403439474	0.254488807	1.07E-07
346	Pro	-0.40319088	0.033698789	2.53E-12
149	Cys	-0.40307072	0.154325627	7.64E-102
399	Trp	-0.402847173	0.279797837	0
151	Pro	-0.402707613	0.176751044	0
86	Pro	-0.402702122	0.293507577	1.39E-17
30	Tyr	-0.402568819	0.552510915	1.11E-16
277	Cys	-0.40229149	0.241884498	5.13E-19
152	Asp	-0.401972411	0.545235241	0
310	Tyr	-0.401364464	0.04784914	4.17E-09
131	Cys	-0.401078289	0.25506118	3.34E-13
155	Gln	-0.401060454	0.01733603	9.12E-28
226	Phe	-0.400585504	0.316877413	0
78	Arg	-0.400067304	1.513778288	8.88E-16
312	Pro	-0.399351522	0.263411162	6.94E-17
67	Met	-0.398892997	0.085282021	6.24E-24
136	Met	-0.398890444	0.333563049	0
322	Tyr	-0.398439855	0.092474372	1.73E-18
164	Asp	-0.397937011	0.003269537	1.20E-15
133	Pro	-0.396909861	0.112666582	2.74E-28
140	Arg	-0.396828822	0.112649302	7.45E-130
97	Asp	-0.396629876	0.179846334	3.29E-46
166	Gln	-0.395781395	0.227185919	4.55E-76
266	Asp	-0.395711425	0.425701874	0
195	Gln	-0.395265763	0.11612798	3.41E-47
230	Tyr	-0.394424318	0.608791194	0
70	His	-0.394162532	0.266161116	0
319	Gln	-0.393480095	0.341519494	0
3	Arg	-0.393134783	0.275847344	2.20E-08
234	Ser	-0.393120756	0.395213755	1.11E-16
300	Lys	-0.392659273	0.428123925	0
268	Ile	-0.391681107	0.226041081	4.16E-17
20	Pro	-0.391374609	1.104770369	8.88E-16
345	Ile	-0.391251462	0.260436653	2.78E-17
173	Arg	-0.391237497	0.22660093	6.53E-08
280	Ile	-0.390486071	0.333210468	0
150	Arg	-0.389525544	0.150263257	1.16E-11
36	Ala	-0.389495265	0.78189026	2.22E-16
310	Thr	-0.389368781	0.518092778	5.55E-17
312	Ser	-0.389290322	0.098911245	0
61	Ala	-0.388552506	0.471857065	5.55E-17
139	Val	-0.388421907	0.166659262	5.74E-19
75	Leu	-0.388256255	0.345539359	1.39E-16
156	Trp	-0.387816473	0.177659337	0
221	Pro	-0.387753066	0.248591834	1.53E-05
91	Phe	-0.387552071	1.72574173	8.89E-38
35	Lys	-0.387023716	0.185456694	2.03E-05
83	Gln	-0.386613964	0.211329929	0.000449055
3	Ile	-0.38644236	1.15354982	4.44E-16
78	Tyr	-0.385029115	0.109875186	2.34E-59
346	Ile	-0.384909337	0.06374413	2.63E-12
87	Asp	-0.384686845	0.589467649	1.55E-36
94	Glu	-0.384616061	0.302764888	2.78E-17
242	Ala	-0.384278405	0.170274028	2.63E-29
143	Trp	-0.383771362	0.110156527	1.88E-28
111	Gln	-0.383766434	0.941742219	4.44E-16
187	Asp	-0.383758783	0.102043737	0
303	Phe	-0.383617428	0.275956813	6.60E-26
290	Asp	-0.383373444	0.723532573	0
319	Thr	-0.382863408	0.388610286	5.55E-17
245	Met	-0.382423117	0.086157719	2.76E-09
143	Cys	-0.382069224	0.106709259	4.72E-12
309	Phe	-0.382069062	0.033433775	1.29E-07
318	Phe	-0.382005341	0.27600975	0
232	Ile	-0.381494398	0.213571107	1.39E-17
52	Met	-0.381065761	0.177879451	7.96E-70
224	Trp	-0.380912917	0.470072157	5.55E-17
204	Tyr	-0.380862754	0.087256644	3.22E-49
355	Lys	-0.380674379	0.076927948	1.58E-05
311	Thr	-0.380563595	0.167702831	2.81E-44
317	Cys	-0.38032339	0.115420466	9.87E-12
274	Cys	-0.380166994	0.351540588	0.000101095
271	Gly	-0.380024764	0.267230863	1.92E-63
269	Val	-0.379904076	0.620693955	2.00E-20
366	Asp	-0.379751655	0.100267057	2.70E-25
260	Tyr	-0.379714534	0.320746857	2.78E-17
149	Val	-0.379636733	0.250465477	0
303	Arg	-0.379270089	1.017670005	6.66E-16
259	Leu	-0.378655521	0.251070685	0
267	His	-0.378596942	0.405056432	5.55E-17
321	Met	-0.377538626	0.016475822	2.39E-22
224	Ile	-0.376867182	0.300939716	2.78E-17
287	Arg	-0.376863216	0.013681831	3.59E-90
3	Leu	-0.376746505	0.292228468	0
160	Tyr	-0.376550298	0.075150241	0.000227703
345	Pro	-0.376116111	0.014445079	1.10E-46
79	His	-0.375974814	0.118580386	4.91E-40
153	Gln	-0.375898778	0.391998625	0
347	Pro	-0.375559909	0.337232111	8.33E-17
11	Val	-0.375453089	0.585979045	3.66E-10
236	Pro	-0.37543232	0.071748255	0
368	Phe	-0.375180548	0.438758306	0
50	Phe	-0.374411942	0.379775073	0
223	Met	-0.373574211	0.214075255	0
226	Ala	-0.373343497	0.242833431	2.44E-31
332	Gly	-0.373133426	0.214376344	0
229	Asp	-0.373102508	0.186045309	1.39E-17
136	Ile	-0.373078218	0.19428182	2.78E-17
333	Ala	-0.372867687	0.357751529	1.32E-34
249	Arg	-0.37183876	0.124410621	1.57E-11
265	Ile	-0.371447383	0.38695709	1.51E-13
170	Lys	-0.371412276	0.279739388	2.74E-47
138	Trp	-0.371357603	0.082057573	7.25E-25
94	Ile	-0.370942965	1.334559448	0
237	Arg	-0.370885848	0.295802252	7.37E-10
314	Cys	-0.37029191	0.350103698	0
67	Ser	-0.369586305	0.244397277	0
231	Gly	-0.369181131	0.308018112	2.78E-17
261	Ile	-0.369119667	0.29819681	0
286	Met	-0.369048403	0.30909616	4.65E-19
316	Trp	-0.369038946	0.015805083	7.92E-133
222	Gln	-0.368984299	0.214125615	2.08E-17
63	Leu	-0.368756228	0.258600823	1.39E-17
388	Pro	-0.367639106	0.080315949	8.60E-13
150	Gln	-0.367219131	0.159870153	4.84E-12
319	Ala	-0.367189048	0.548134775	0
231	His	-0.36715198	0.235764932	0
226	His	-0.366932896	0.437225672	3.72E-37
217	Leu	-0.366745581	0.248145144	1.16E-18
307	Lys	-0.366478886	0.111248255	9.33E-15
355	Ile	-0.365512856	0.086965494	1.06E-45
18	Phe	-0.365498608	0.880317333	0
307	Tyr	-0.365469665	0.152726962	1.19E-40
340	Tyr	-0.365338176	0.767675278	0
160	Pro	-0.365084874	0.89088438	0
75	Pro	-0.36493981	0.296519442	5.55E-17
133	Cys	-0.364488666	0.140072312	1.22E-08
134	Trp	-0.364325357	0.280283908	2.78E-17
133	Val	-0.363912796	0.064099965	1.40E-08
70	Val	-0.363756723	0.278945293	0
283	Tyr	-0.363731473	0.397245556	6.14E-09
198	Trp	-0.363668897	1.219802593	0
56	Ser	-0.363359286	0.585230099	9.97E-47
153	Met	-0.363281737	0.037040254	2.17E-19
106	Ala	-0.363224312	0.125067686	3.37E-12
74	Pro	-0.362724369	0.62498041	4.44E-16
254	Arg	-0.362638688	0.249331686	1.94E-05
233	Lys	-0.362617581	0.60757526	1.11E-16
239	Arg	-0.362220289	0.163373595	1.29E-08
348	Ile	-0.361975506	0.150518384	2.05E-17
83	Asp	-0.361740133	0.471060097	0
362	Arg	-0.361728247	0.076407522	1.56E-08
94	Ser	-0.361432052	0.803426154	0
368	Lys	-0.360917151	0.742582289	2.22E-16
8	Val	-0.360864895	0.394125578	0
89	Lys	-0.360852722	0.364003401	0
355	Trp	-0.360354307	0.233927569	0
273	Pro	-0.360250109	0.28513123	0
50	Asp	-0.360064177	0.263537311	1.09E-61
336	Met	-0.359020078	0.173250344	0
153	Cys	-0.358009546	0.210316975	4.11E-11
224	Ser	-0.357683599	0.579706212	2.92E-36
107	Asp	-0.357350203	0.020548141	1.36E-16
353	Pro	-0.357291166	0.009575526	1.63E-117
6	Met	-0.357278306	0.353163615	1.11E-16
285	Cys	-0.356905291	0.261015721	4.26E-48
315	Arg	-0.356584574	0.353139095	1.11E-16
60	Phe	-0.35641501	0.102344267	3.47E-18
69	Ile	-0.356224546	0.602673465	0
227	Ser	-0.355980391	0.279891713	3.28E-29
62	Phe	-0.355407962	0.052737134	4.24E-46
222	His	-0.354801777	0.056779899	2.17E-58
348	Thr	-0.354532685	0.163822575	3.12E-24
276	His	-0.354496086	0.327530606	1.28E-14
105	Asn	-0.354095707	0.194848737	1.66E-13
47	Gln	-0.35406599	0.151028743	2.60E-131
73	Glu	-0.353914531	0.57370894	1.78E-25
5	Thr	-0.353869969	0.340020813	7.94E-06
327	Asn	-0.353464292	0.152831807	1.09E-05
187	Asn	-0.352322459	0.375038775	0
110	Ala	-0.351921971	0.22722969	3.35E-07
224	Leu	-0.351856414	0.157248853	3.54E-18
321	Pro	-0.35149248	0.042211831	5.34E-46
48	Ser	-0.351364564	0.365498479	2.70E-143
39	Trp	-0.351363555	1.007798744	4.44E-16
18	Arg	-0.351348368	0.23146839	1.91E-10
200	Ala	-0.351175057	0.138447533	6.94E-18
323	Asp	-0.351027458	0.027099342	3.11E-19
234	Val	-0.350461925	0.398972203	0
358	Cys	-0.350412581	0.193118551	3.10E-27
195	Arg	-0.350212521	0.451422814	0
74	Lys	-0.349787285	0.393805132	0
208	Glu	-0.349393677	0.159634786	6.94E-18
92	Met	-0.349185371	0.188053561	6.28E-57
319	Trp	-0.348279129	0.223659733	1.10E-06
157	Ser	-0.34774311	0.01639043	1.43E-56
311	Cys	-0.347269161	0.24673823	4.16E-17
176	His	-0.347033627	0.105765797	6.81E-06
4	Tyr	-0.346865706	0.158268065	2.50E-16
89	Tyr	-0.345952386	0.179985398	4.05E-16
311	Arg	-0.345353411	0.112676004	8.18E-21
312	Ile	-0.345076755	0.268143404	1.39E-17
309	Trp	-0.345015298	0.346845325	0
64	Glu	-0.344624089	0.269162337	0
331	Val	-0.344242067	0.104175492	4.67E-05
209	Tyr	-0.344019921	0.261568634	0
173	Cys	-0.343751776	0.565584155	0
348	Trp	-0.342949648	0.35152602	0
361	Met	-0.342689488	0.291292957	8.33E-17
197	Leu	-0.34265993	0.223584342	0
305	Gly	-0.342626899	0.393223494	0
106	Asn	-0.342307949	0.475351	1.81E-13
136	Gln	-0.342199488	0.307972329	0
31	Glu	-0.342181819	0.329340576	0
147	Val	-0.342083787	0.095820827	5.20E-12
39	Tyr	-0.342065475	0.417322963	0
271	Asp	-0.341849457	0.268488378	8.54E-32
218	Asp	-0.341810044	0.69054464	4.28E-42
157	Trp	-0.341762748	0.115024168	3.29E-46
150	Ile	-0.341666282	0.023375983	5.27E-196
111	Met	-0.341400824	0.137362002	9.10E-20
200	Ser	-0.341305582	0.098821256	5.80E-05
90	Asp	-0.341207006	0.211279838	8.90E-31
312	Gln	-0.340999963	0.165605772	0
33	Asp	-0.340702603	0.6937159	0
83	Thr	-0.339682598	0.328298809	3.08E-07
140	Tyr	-0.338912009	0.274267035	3.26E-99
176	Cys	-0.338890933	0.114314935	8.72E-34
286	Trp	-0.338779583	0.001501715	2.71E-11
158	Ala	-0.338599863	0.527162104	2.22E-16
187	Tyr	-0.338113637	0.137624918	6.94E-18
286	Thr	-0.337641766	0.113881403	1.86E-15
42	Arg	-0.337351774	0.025066225	3.65E-30
7	Trp	-0.336424564	0.044986985	6.71E-37
383	Asp	-0.335807172	0.19069687	1.27E-06
219	Trp	-0.335213709	0.411445283	0
267	Gly	-0.334947874	0.301401257	6.94E-17
86	Glu	-0.334841553	0.624570881	4.48E-29
153	Pro	-0.33482534	0.872961639	0
317	Phe	-0.334510919	0.350817676	5.55E-17
90	Thr	-0.334470958	0.498360488	0
323	Pro	-0.334291741	0.161981078	1.37E-162
138	Ser	-0.333999527	0.255571231	2.50E-16
386	His	-0.333870603	0.042666862	5.87E-72
211	Arg	-0.333803862	0.283545149	0
96	Gln	-0.33379812	0.271490703	2.78E-17
322	Ile	-0.33370463	0.130591554	9.95E-37
199	Met	-0.333656842	0.20972092	5.00E-29
328	Ser	-0.332884823	0.069669303	3.51E-28
220	Cys	-0.332358032	0.045550498	3.30E-05
247	Ile	-0.331986846	0.179224952	9.17E-55
93	Ser	-0.331556294	0.1637101	6.87E-09
190	Phe	-0.331333408	1.14937396	0
63	Met	-0.330789712	0.121058491	5.61E-32
128	Tyr	-0.330429101	0.529062451	2.22E-16
179	Arg	-0.330156217	0.321602395	3.22E-08
185	Phe	-0.330110359	0.251359988	4.44E-20
280	Asn	-0.330086893	1.062453739	4.44E-16
200	Val	-0.329912281	0.146622323	6.94E-18
188	Trp	-0.329866175	0.495109421	1.27E-111
40	Asn	-0.329789407	0.391024302	1.11E-16
92	Ser	-0.329735067	1.410988967	1.20E-105
69	Asn	-0.329477545	0.44739456	0
360	Ala	-0.329426893	0.15112977	1.21E-80
271	Gln	-0.329288041	0.433387917	0
11	Met	-0.329191013	0.194441395	1.72E-48
331	Trp	-0.328650439	0.285913479	0
148	Asn	-0.328098772	0.030798532	1.28E-118
48	Tyr	-0.327995708	0.451857758	0.001336559
329	Pro	-0.327985546	0.182403948	2.13E-74
259	Ile	-0.327756443	0.350775778	5.33E-67
233	His	-0.327723279	0.537948537	4.57E-15
49	Glu	-0.327506172	0.111434986	3.90E-19
81	Met	-0.32749354	0.222096728	9.43E-45
8	Trp	-0.327177283	0.062166737	1.69E-22
360	Lys	-0.326931748	0.121387072	7.89E-10
304	Tyr	-0.326430759	0.282139073	3.07E-16
314	Thr	-0.326225188	0.128522558	6.60E-12
46	Glu	-0.326105381	0.047952607	4.05E-21
113	Val	-0.325743424	0.254514622	0
163	Leu	-0.32522548	2.441134282	0
366	Tyr	-0.325150624	0.313162791	0.001073861
226	Glu	-0.324957557	0.180164398	1.35E-30
105	Gln	-0.324861902	0.074500824	1.93E-74
331	Thr	-0.324447792	0.095347823	4.55E-57
156	Met	-0.324270716	0.375069436	0
281	Glu	-0.32406568	0.414640793	1.43E-20
270	Gly	-0.324021949	0.225446954	5.55E-17
266	Arg	-0.323254465	1.143479256	4.54E-140
279	Lys	-0.323119416	0.208329712	3.20E-08
74	Ala	-0.322909067	0.264418147	2.78E-17
209	Arg	-0.322894081	0.175778219	8.88E-40
223	Thr	-0.322576337	0.134392177	1.73E-16
105	Glu	-0.322476792	0.263975635	1.39E-17
220	Arg	-0.321901352	0.063246517	4.50E-39
156	Gln	-0.321426656	6.60E-05	4.41E-31
270	Ala	-0.321317393	0.245122523	2.78E-17
75	Trp	-0.321076351	0.377862501	4.03E-24
57	Met	-0.320442753	0.138122588	1.90E-32
251	Trp	-0.319895891	0.272387947	2.78E-17
209	Gly	-0.319778335	0.060256271	9.95E-41
28	Trp	-0.319463903	0.690172757	6.66E-16
39	Gly	-0.319368439	0.189718287	2.29E-23
322	Arg	-0.319252265	0.253460126	0
48	Glu	-0.318572811	0.560726468	0
133	Gln	-0.318534268	0.005764147	1.50E-07
318	Asp	-0.317676515	0.705628433	1.11E-16
88	Arg	-0.317357806	0.274473595	0
154	Trp	-0.316696846	0.069376456	3.17E-07
260	Pro	-0.316568131	0.41618052	5.55E-17
358	Ile	-0.316476081	0.079675723	1.26E-42
86	Asp	-0.316257609	0.55376062	1.51E-62
177	Ile	-0.316218178	0.214196134	0.000898811
177	Glu	-0.316102425	0.896333861	0
21	His	-0.316021739	0.153454879	3.88E-63
173	Val	-0.315920582	0.735890883	0
287	Ser	-0.315897778	0.685425517	0
331	Arg	-0.315863392	0.518398702	1.67E-16
276	Pro	-0.315692582	0.504185768	1.67E-16
355	Asn	-0.315135437	0.159717838	2.29E-157
360	Arg	-0.314893407	0.239181553	1.25E-56
124	Gln	-0.314810599	0.316485319	7.89E-20
160	His	-0.314756448	0.120625572	5.40E-15
218	Tyr	-0.313973289	0.107415868	1.22E-23
223	Ser	-0.313821441	0.117596753	3.42E-13
37	Trp	-0.313813393	0.692304875	5.55E-16
148	Met	-0.313769022	0.044760365	8.16E-39
5	Pro	-0.313607215	0.131305909	4.34E-108
130	Met	-0.313570352	0.419884976	1.11E-16
343	Glu	-0.313552006	0.276844725	2.15E-107
162	Asn	-0.313472779	0.254142564	0
105	Lys	-0.312107535	0.138716697	8.33E-62
112	Ser	-0.311952768	0.115455792	4.56E-11
19	Asp	-0.311915558	0.135992364	8.72E-104
330	Asp	-0.31140147	0.246390712	9.71E-17
372	Glu	-0.310389808	0.307613372	7.04E-137
304	Gly	-0.310334561	0.16056902	5.04E-11
54	His	-0.310315784	0.224951424	0
141	Glu	-0.310194024	0.256796542	2.78E-17
273	Asn	-0.310042587	0.035476302	4.07E-29
136	Phe	-0.309460698	0.147565292	0.000127859
155	Tyr	-0.309189078	0.218960575	0
73	Phe	-0.308686324	0.085104234	1.38E-20
79	Asn	-0.308045482	0.112145987	3.47E-18
150	Pro	-0.307115562	0.360570179	0
75	Met	-0.307046533	0.198671984	0.001187764
249	Leu	-0.305861464	0.76033646	1.11E-16
77	Asn	-0.305688186	0.166233123	5.55E-17
[truncated: 5,034 more rows]
