# Supplementary material for: Determinants of trafficking, conduction, and disease within a K+ channel revealed through multiparametric deep mutational scanning
Source: eLife. 2022 May 31;11:e76903. doi: 10.7554/eLife.76903 (PMC9273215; doi:10.7554/eLife.76903)
Supplement: Source data 1. [file elife-76903-data1.zip › SourceData/input_data/surface_mod.csv]

position	mutation	surface_score	surface_SE	surface_epsilon
334	Asn	-2.655844575	0.115812306	3.01E-43
334	Ile	-1.453713711	0.420370412	1.75E-15
334	Lys	-5.454686295	0.563758924	1.21E-75
334	Met	0.584438998	0.331844803	6.87E-27
334	Thr	-4.575343131	0.56936349	3.05E-06
334	Arg	-4.910580177	0.647241473	9.68E-34
334	Gln	-0.069315149	0.396526948	6.73E-116
334	His	0.536802232	0.286519974	2.78E-17
334	Pro	1.008443655	0.146509125	3.97E-99
334	Ala	-1.133388719	0.643419612	1.90E-29
334	Asp	-2.146887467	0.404696456	7.19E-116
334	Glu	-5.872680935	0.635249259	1.49E-36
334	Val	-0.936571749	0.595317666	1.79E-25
334	Ser	-4.744562963	0.21743591	8.85E-09
334	Cys	0.048903942	0.285865625	2.59E-41
334	Trp	1.329307001	0.395442182	5.55E-17
334	Leu	0.389065024	0.283738546	2.05E-12
334	Phe	-0.389744486	0.264347495	2.57E-73
335	Asn	-0.212939059	0.481889851	1.39E-76
335	Ile	0.146221823	0.630552158	2.22E-16
335	Lys	-0.727221739	0.130077462	0.000195066
335	Met	-0.719985557	0.58301635	8.86E-44
335	Thr	-0.581726246	0.360054754	2.23E-70
335	Arg	-2.79767689	0.952163655	6.66E-16
335	Gln	-0.176038382	0.365590359	4.17E-118
335	His	-0.155600672	0.507740639	2.11E-49
335	Leu	-1.139705205	0.357950731	5.86E-23
335	Pro	-2.756865318	0.672273362	8.62E-06
335	Cys	-1.114796006	0.512994548	3.94E-42
335	Phe	-1.829328569	0.417148494	4.41E-11
335	Ser	-0.238393922	0.761210512	1.80E-73
335	Trp	-2.801104671	0.491292144	9.63E-27
335	Tyr	-3.188473229	0.204290375	1.67E-08
335	Ala	-0.611062529	0.427590012	2.90E-52
335	Gly	-0.90450975	0.082213441	1.21E-37
335	Val	-0.826889972	0.755880398	2.43E-49
335	Asp	0.724828917	0.055243861	9.53E-06
336	Asn	0.627284251	0.21400802	0
336	Ile	0.321511759	0.507291871	5.73E-78
336	Lys	1.741637655	0.299593037	0.000529176
336	Met	0.590599619	0.146360754	9.55E-46
336	Thr	-0.25015257	0.431180641	3.49E-49
336	Ala	1.775525813	0.329287426	4.09E-109
336	Asp	2.299814173	0.845295059	0
336	Glu	2.472129315	0.598240773	5.45E-61
336	Gly	1.244381465	0.259378926	1.15E-27
336	Val	1.324989025	0.313964116	8.79E-27
336	Cys	0.70072231	0.255424974	1.08E-23
336	Phe	-0.034069125	0.293121168	2.05E-75
336	Ser	1.768200334	0.363992628	1.71E-19
336	Trp	0.030803122	0.465652567	4.89E-101
336	Tyr	0.188030935	0.763059984	1.10E-25
336	Gln	1.139452864	0.627847229	0
336	His	1.278962227	0.24894992	5.46E-23
336	Arg	0.501392672	0.256042696	1.14E-31
336	Leu	-1.164338141	0.632702973	0
337	Asn	1.120606946	0.329337731	2.78E-17
337	Ile	1.101464446	0.299677606	3.40E-15
337	Met	0.308512772	0.292145468	2.15E-35
337	Thr	0.307627443	0.163728698	1.36E-24
337	Arg	-6.112826035	0.699330591	0
337	Gln	-1.055655273	0.574814245	1.39E-23
337	His	-0.47415891	0.496072061	1.85E-122
337	Leu	0.555723199	0.280703457	1.34E-113
337	Pro	-2.270040725	0.56713841	3.40E-37
337	Cys	0.373916955	0.355872131	8.64E-253
337	Phe	2.13580154	0.380882795	1.39E-16
337	Ser	-0.446514308	0.291276439	3.15E-49
337	Trp	-1.099153036	0.567058501	2.02E-127
337	Tyr	-0.769710177	0.726305666	3.51E-35
34	Arg	0.523812306	0.141051761	1.04E-17
34	Gln	-0.274230055	0.1390723	4.45E-17
34	His	-1.045531546	0.543669079	1.67E-16
34	Leu	-0.890091404	0.485379921	6.29E-22
34	Pro	1.193296428	0.227898127	0
34	Ala	-0.561741017	0.430553596	5.05E-39
34	Asp	1.112544799	0.362055717	2.78E-17
34	Glu	1.788246657	0.863273188	0
34	Gly	0.4626165	0.57595863	2.73E-68
34	Val	0.557547729	0.181211629	1.29E-31
34	Cys	-0.204844204	0.496774694	2.31E-77
34	Phe	-1.673346425	0.557419191	9.39E-97
34	Ser	-0.364225274	0.543805183	0
34	Trp	-2.345862225	0.419983815	2.90E-09
34	Tyr	-0.374019771	0.605793346	2.26E-86
337	Asp	-0.913003509	0.154800189	2.24E-20
337	Glu	-2.063931734	0.524207793	1.47E-89
337	Ala	0.893493506	0.194301145	1.91E-16
337	Gly	-1.302182038	0.531280322	5.83E-44
338	Asn	0.5272602	0.08808242	3.14E-28
338	Ile	0.798145396	0.269414706	1.80E-88
338	Lys	-4.28646742	0.01712692	2.88E-11
338	Met	0.471977071	0.170807484	3.34E-44
338	Thr	1.798652849	0.779167801	2.22E-16
338	Arg	-2.641875262	0.569374653	2.24E-94
338	Gln	0.93337754	0.379517588	2.50E-85
338	His	-0.826666046	0.549838835	9.89E-109
338	Pro	-0.062686515	0.371448458	5.06E-15
338	Ala	1.487576258	0.381076825	0
338	Asp	-1.557122942	0.520873857	1.23E-13
338	Glu	-0.453923583	0.454764278	1.46E-39
338	Gly	0.227067866	0.450746579	4.41E-225
338	Val	1.176039099	0.132211926	2.00E-81
338	Tyr	1.712273005	0.660725148	1.11E-16
338	Ser	0.279138222	0.070236439	9.14E-39
338	Cys	1.711422041	0.473410254	1.03E-11
338	Trp	-1.021001081	0.155703875	5.56E-34
338	Phe	0.863053692	0.300035755	2.05E-06
339	Arg	1.267487332	0.296425433	2.88E-43
339	Asn	2.196186995	0.432948063	8.18E-24
339	Ile	2.350654879	0.718314883	0
339	Lys	2.372178389	0.565288528	0
339	Met	1.452166174	0.684911077	0
339	Ser	2.277544828	0.00650723	2.95E-10
339	Thr	2.137413369	0.258743054	3.71E-17
339	Gln	2.49218409	0.371552486	3.03E-13
339	His	1.65967268	0.123612056	1.64E-47
339	Pro	-0.706322088	0.100626181	7.76E-59
339	Ala	3.090729509	0.660072846	0
339	Asp	3.960691687	1.368488794	2.66E-15
339	Glu	1.441757997	0.571031504	1.63E-75
339	Gly	1.587677507	0.299101101	3.54E-09
339	Val	2.058940329	0.379667156	2.02E-27
339	Tyr	0.251028322	0.192203476	0
339	Cys	1.237644993	0.339975224	8.75E-11
339	Trp	0.492629257	0.175526991	7.99E-25
339	Leu	1.906008177	0.426667762	0
340	Asn	-0.285778952	0.335903333	3.18E-106
340	Ile	0.483913237	0.208119805	6.70E-14
340	Lys	-0.394083623	0.407423573	9.96E-74
340	Met	-0.078197381	0.377384083	2.16E-59
340	Thr	0.133753566	0.111848614	2.30E-60
340	Arg	-0.636716002	0.702841817	4.37E-50
340	Gln	-0.374625756	0.252979825	0
340	His	-1.318252761	0.714295524	8.50E-80
340	Pro	-0.274036536	0.549738142	6.92E-106
340	Cys	0.158027703	0.410259637	2.23E-42
340	Leu	0.963100922	0.271652593	4.07E-60
340	Phe	0.251639365	0.468993779	5.14E-91
340	Ser	0.306603436	0.329633745	1.59E-08
340	Trp	0.361347285	0.253085647	7.24E-164
340	Ala	-0.720029532	0.544233299	7.49E-33
340	Gly	-1.392592533	0.344255152	3.61E-43
340	Val	0.026719331	0.103794771	6.66E-95
34	Thr	-0.162052879	0.499682227	3.15E-41
34	Ile	-0.432939157	0.287601287	4.31E-59
34	Met	0.662034595	0.279017734	1.39E-17
340	Asp	0.189824858	0.344834163	4.07E-71
341	Asn	0.762865255	0.331472478	2.29E-55
341	Ile	-1.590991264	0.320399574	5.75E-88
341	Lys	0.657226882	0.205689126	2.08E-17
341	Met	-0.139244614	0.514834807	7.42E-25
341	Ser	-0.064301196	0.29108289	1.18E-21
341	Thr	0.246057072	0.126658309	2.26E-27
341	Arg	1.715821638	0.271596761	7.52E-12
341	Gln	0.460639965	0.61691905	5.52E-45
341	His	1.01280194	0.278860871	1.62E-27
341	Pro	0.147104044	0.240636366	5.66E-36
341	Cys	-0.044071783	0.397866159	2.43E-45
341	Leu	-0.016135779	0.50755671	1.62E-75
341	Phe	0.115422081	0.33978495	1.00E-109
341	Trp	0.531074021	0.318426249	3.04E-90
341	Tyr	-0.850587689	0.387508135	8.25E-127
341	Ala	0.291741083	0.216985213	0
341	Gly	0.540619848	0.232888459	2.52E-178
341	Val	-0.115265922	0.115627523	1.80E-91
341	Asp	0.122937385	0.421932999	3.60E-76
342	Arg	0.360997816	0.30400275	1.58E-80
342	Gln	-0.563575142	0.517034634	9.30E-68
342	His	0.028205	0.035077483	2.41E-63
342	Leu	0.465282277	0.270227653	1.71E-24
342	Pro	0.79516074	0.279430503	3.27E-08
342	Ala	-0.136587996	0.529991064	1.46E-69
342	Asp	0.103050732	0.368734044	3.13E-47
342	Glu	0.10848689	0.104031324	9.63E-14
342	Gly	0.33446513	0.372089748	5.76E-66
342	Val	0.325545893	0.20434395	1.16E-06
342	Cys	-1.127178907	0.427233147	2.66E-262
342	Phe	-1.257439342	0.284208004	1.41E-41
342	Ser	1.121332687	0.519374515	5.55E-17
342	Trp	-1.657744157	0.413716408	5.99E-32
342	Tyr	-1.895481815	0.162875851	3.81E-20
342	Thr	0.279540819	0.414709404	4.36E-183
342	Ile	0.287201077	0.329666055	3.07E-14
342	Met	0.237856747	0.024575799	1.01E-15
342	Lys	-0.447504932	0.190839592	0
342	Asn	-0.351797237	0.021772739	8.95E-17
343	Arg	0.257706509	0.063067672	7.21E-29
343	Asn	-0.500899443	0.098026599	6.49E-20
343	Ile	0.43323091	0.228484724	1.21E-20
343	Lys	1.341823994	0.385968451	8.20E-86
343	Met	0.926290709	0.37612276	3.54E-08
343	Ser	1.488544717	0.366402799	0
343	Thr	-1.18366896	0.183838217	2.88E-10
343	Ala	0.760900367	0.246252237	7.05E-30
343	Asp	0.432536442	0.146098117	1.43E-50
343	Glu	0.34105838	0.3142991	1.19E-142
343	Gly	0.82805962	0.27136652	1.54E-07
343	Val	0.816465206	0.115504078	1.67E-95
343	Cys	0.327993681	0.172490187	1.86E-127
343	Phe	0.246322863	0.268977317	7.53E-16
343	Trp	-0.952049187	0.450246136	9.39E-83
343	Tyr	-0.367624862	0.317461637	2.13E-58
343	Pro	-0.17448434	0.594964721	4.19E-66
343	Leu	0.480650407	0.134317992	5.59E-21
343	Gln	0.706458058	0.204888957	5.80E-83
34	Asn	-0.309127746	0.150737436	3.85E-13
344	Arg	0.685005431	0.174175019	1.11E-07
344	Asn	0.100332068	0.06551808	2.57E-05
344	Ile	0.655634216	0.335958625	3.90E-16
344	Lys	1.421917033	0.189441834	2.85E-46
344	Met	-0.073296288	0.354897024	1.78E-32
344	Thr	0.406074685	0.336500174	9.07E-95
344	Gln	0.485125798	0.309519658	4.48E-05
344	His	0.211042513	0.17374764	4.01E-59
344	Leu	-0.123398906	0.209336948	2.38E-103
344	Pro	1.110216381	0.507622062	5.55E-17
344	Ala	-0.039302518	0.137444286	2.95E-51
344	Asp	1.483359543	0.578500899	0
344	Glu	0.404852874	0.320282447	2.11E-150
344	Gly	0.541454084	0.227056843	4.27E-146
344	Val	0.223801788	0.525012134	2.72E-15
344	Ser	0.439186753	0.110252513	6.30E-83
344	Cys	0.358407762	0.169653074	1.47E-32
344	Trp	0.101642393	0.191874017	4.94E-27
344	Phe	0.680965131	0.194960946	7.76E-52
345	Asn	2.333227827	0.527173738	5.63E-11
345	Ile	0.868281849	0.350255361	7.01E-10
345	Lys	0.760660903	0.291200242	1.27E-28
345	Met	0.428243018	0.434570925	6.42E-80
345	Ser	0.571689201	0.014882556	1.82E-50
345	Thr	0.891810076	0.361300609	8.02E-15
345	Arg	-0.023655137	0.302490131	0.000296311
345	Gln	1.63702932	0.407361879	1.11E-16
345	His	1.444637957	0.555521243	1.67E-16
345	Leu	0.866765768	0.479019402	4.28E-11
345	Pro	1.154106552	0.25075389	8.54E-05
345	Ala	0.384842155	0.251657907	7.36E-49
345	Asp	-3.923855972	0.548965822	2.74E-14
345	Glu	-0.119594988	0.122738758	3.71E-92
345	Gly	-0.985366737	0.196106791	2.28E-53
345	Val	1.767629042	0.577992547	1.11E-16
345	Cys	1.690433706	0.397565172	2.09E-11
345	Trp	0.876874459	0.28284497	5.55E-17
345	Phe	-0.818399526	0.162196555	1.38E-30
346	Gln	0.097523461	0.208619863	4.16E-17
346	His	0.805386903	0.355198061	4.56E-10
346	Pro	-3.510337808	0.14869799	6.37E-26
346	Ala	0.133073847	0.343268472	0
346	Asp	1.033886088	0.223626033	3.60E-10
346	Glu	-0.064027765	0.588737665	1.53E-80
346	Gly	0.470354108	0.152242393	2.39E-19
346	Val	-3.755921996	0.323579546	7.63E-09
346	Cys	-0.718750081	0.682629202	1.70E-52
346	Leu	-2.023214408	0.522931319	7.86E-21
346	Phe	-2.288933706	0.699602604	1.04E-134
346	Trp	-2.051312037	0.632677319	2.46E-65
346	Tyr	-1.536382672	0.68051062	8.82E-222
346	Thr	-0.831402113	0.253369568	1.19E-37
346	Arg	-0.167433903	0.078811155	9.30E-09
346	Ser	-0.327797623	0.896506965	6.08E-22
346	Ile	-2.123123728	0.620713101	2.57E-31
346	Met	-0.956315561	0.442052272	1.92E-166
346	Asn	-0.016755429	0.092764785	1.45E-05
347	Arg	-5.90647217	0.183985767	5.54E-34
347	Asn	0.665492308	0.201702223	0
347	Ile	1.770067698	0.516080722	0
347	Lys	-5.050217378	0.232782524	9.89E-08
347	Met	0.761548418	0.296231521	2.05E-05
347	Thr	1.074774219	0.136903009	5.00E-200
347	Gln	0.906126386	0.345703868	7.15E-85
347	His	0.063496163	0.32294826	0.000208089
347	Pro	-5.655318102	0.742630211	5.55E-16
347	Cys	1.254650853	0.354010776	5.15E-11
347	Leu	0.605213545	0.244428794	1.05E-15
347	Phe	0.422527737	0.133890113	1.49E-05
347	Ser	1.951963917	0.606944192	1.11E-16
347	Trp	-0.684386252	0.105499883	2.37E-46
347	Tyr	0.915554347	0.499371225	5.00E-16
35	Asn	1.148435456	0.177951377	8.71E-119
35	Ile	0.502613547	0.34862754	2.76E-17
35	Lys	1.368498391	0.530077466	2.22E-16
35	Met	-0.01689432	0.429904249	5.18E-68
35	Thr	-0.477133208	0.053500841	3.18E-61
35	Arg	-0.055574559	0.625761164	2.26E-115
35	His	0.013298422	0.637571545	2.47E-108
35	Leu	0.078355128	0.301182635	5.55E-17
35	Pro	0.515231277	0.380793513	3.09E-20
35	Ala	-0.729815765	0.279555707	0
35	Asp	0.654081578	0.370572283	9.81E-135
35	Glu	0.694283	0.332027688	5.47E-117
35	Gly	0.953994567	0.141988087	3.77E-37
35	Val	0.610760245	0.237692349	1.54E-19
347	Asp	-2.47324214	0.192478909	1.48E-29
347	Glu	-0.41101685	0.113786264	1.04E-11
347	Ala	-0.321966886	0.015467853	1.19E-44
347	Gly	0.572444366	0.201816873	4.59E-21
348	Ile	-0.761267713	0.550993552	7.98E-17
348	Lys	-3.899141227	0.531900015	3.72E-06
348	Met	0.021116367	0.287706316	7.90E-148
348	Thr	-3.93203553	0.506785488	1.17E-134
348	Arg	-4.07112014	0.479550185	7.10E-32
348	Gln	-0.484602802	0.419486934	5.06E-153
348	His	-1.851067559	0.576417424	3.39E-32
348	Leu	-0.483540678	0.061647651	3.73E-28
348	Pro	-4.968967566	0.433790725	5.43E-17
348	Phe	-2.150837251	0.004251559	2.64E-180
348	Ser	-3.649369565	0.92898104	2.22E-16
348	Trp	-3.978919798	0.02769373	5.77E-15
348	Tyr	-1.768369988	0.50264286	3.63E-09
348	Ala	-1.614789865	0.547667166	2.41E-07
348	Gly	-5.159761641	0.521758886	1.01E-50
348	Val	-2.272527819	0.554975421	1.11E-16
348	Glu	-1.137481847	0.279554451	1.65E-29
349	Asn	0.832143606	0.167524029	6.68E-25
349	Ile	0.899312428	0.329724986	3.96E-25
349	Lys	2.387274479	0.304635444	3.90E-25
349	Met	-0.269839329	0.414394601	8.31E-67
349	Ser	0.621315346	0.222817737	1.03E-07
349	Thr	0.103595536	0.289065235	1.12E-28
349	Arg	2.289517152	0.633747617	4.44E-16
349	Gln	0.470337538	0.372091274	2.19E-26
349	His	0.324079878	0.297051357	5.55E-17
349	Leu	0.771859043	0.074879118	1.60E-39
349	Pro	0.233909039	0.007681175	1.25E-47
349	Ala	0.761885542	0.279078405	5.31E-15
349	Asp	-0.556401151	0.14508383	0
349	Glu	0.353395039	0.247896452	3.61E-16
349	Gly	1.142566133	0.407791607	1.19E-51
349	Val	0.922245297	0.467800841	0
349	Cys	0.84597554	0.408595449	1.11E-16
349	Trp	0.479208043	0.383416515	1.36E-52
349	Phe	0.87527195	0.362411899	9.46E-06
350	Asn	0.635727458	0.135069786	5.04E-19
350	Ile	0.814007268	0.226212641	7.94E-15
350	Lys	1.634231208	0.387295769	2.86E-51
350	Met	0.252879249	0.247900087	0
350	Thr	-0.463262359	1.014595705	2.08E-07
350	Arg	0.776016677	0.16205638	2.55E-11
350	Gln	1.050001013	0.235493805	3.81E-40
350	His	0.16403358	0.139560981	1.05E-37
350	Leu	-1.410391393	0.985775325	0
350	Pro	0.220387161	0.23692235	1.42E-54
350	Ala	0.817886468	0.182338573	3.20E-05
350	Asp	1.46800458	0.41360706	0
350	Gly	0.788533513	0.063305795	4.67E-194
350	Val	0.059377146	0.161158743	9.68E-25
350	Tyr	0.038102278	0.173018017	9.31E-24
350	Cys	0.649280959	0.07230194	3.03E-06
350	Trp	-1.290463246	0.377050914	2.07E-137
350	Phe	0.152959188	0.365309225	3.62E-19
35	Tyr	-1.031055872	0.070189092	4.02E-07
35	Cys	-0.232652086	0.474283812	7.84E-41
35	Trp	0.018814806	0.515492085	1.42E-139
35	Phe	-1.178376727	0.571899653	2.54E-65
351	Gly	0.792409799	0.321481047	4.15E-64
351	Phe	0.642346487	0.333138883	1.81E-21
351	Ser	1.842011526	0.258945378	1.28E-15
351	Trp	0.034578232	0.026183174	3.05E-45
351	Met	0.662751989	0.373798323	2.43E-199
351	Arg	-0.365438499	0.154964997	1.23E-35
352	Tyr	0.433082949	0.311935595	1.23E-44
352	Leu	-0.782365487	0.277237458	1.31E-34
353	Asn	0.874581853	0.34262948	2.72E-48
353	Ala	0.641464509	0.183445655	2.83E-30
353	Asp	1.408353796	0.470200967	0
353	Pro	-2.713059425	0.646291996	6.64E-07
353	Leu	-3.205853977	0.491398467	8.54E-05
353	Gln	1.030937989	0.23634647	0.000585544
354	His	0.135293926	0.280400374	1.20E-50
354	Ala	1.256730309	0.554727943	1.11E-16
354	Asp	-0.609658827	0.501369672	1.11E-16
354	Glu	0.376597857	0.068478082	3.68E-167
354	Gly	-0.488498369	0.26329284	4.39E-58
354	Phe	-0.573138523	0.511655858	8.19E-111
354	Trp	0.50331549	0.682151116	7.64E-15
354	Tyr	-0.711910518	0.359167332	1.19E-50
354	Thr	-0.228809864	0.36274038	0
354	Arg	-0.437759198	0.351294798	5.89E-97
354	Ile	-0.265830233	0.190084308	1.83E-201
354	Met	0.818810002	0.147017545	3.66E-55
354	Asn	0.602175832	0.169881144	9.26E-14
355	Gln	-4.429353044	0.761370848	0
355	His	-0.802381134	0.584402797	7.78E-39
355	Leu	-0.169997984	0.49924447	8.57E-33
355	Pro	-5.836752524	0.391402257	1.62E-150
355	Ala	-0.530875328	0.466279469	7.29E-11
355	Glu	-5.100360315	0.315427639	8.89E-70
355	Val	-0.03117385	0.243886307	2.22E-13
355	Cys	0.893691322	0.165495937	3.88E-117
355	Ser	1.186918053	0.282096995	9.44E-13
355	Trp	-6.285467245	0.074052135	3.49E-28
355	Tyr	-1.07251307	0.704890035	1.76E-33
355	Asn	-5.057073748	0.500870186	0
355	Lys	-6.081170864	0.252731014	1.25E-30
355	Ile	-1.624205629	0.185280819	5.02E-13
355	Met	0.937127739	0.262709682	4.03E-104
356	Arg	1.639767931	0.460214953	6.88E-07
356	Ile	2.606924787	0.607281868	2.30E-12
356	Lys	2.742612981	0.829129034	0
356	Met	2.682508431	0.879408101	4.44E-16
356	Ser	2.094125872	0.323601392	1.61E-47
356	Thr	2.362544685	0.667708446	0
356	Gln	1.844193167	0.412568202	1.49E-143
356	His	2.100910094	0.680254604	0
356	Leu	-1.217612493	0.565119131	1.52E-64
356	Pro	-6.646339238	1.696597016	0
356	Ala	2.773535825	0.51543136	1.07E-05
356	Asp	1.040731628	0.230985987	1.32E-64
356	Gly	0.415195768	0.165798702	1.66E-27
356	Val	2.116198408	0.304511632	1.72E-10
356	Cys	1.285815505	0.261735515	0.000161126
356	Trp	0.076432676	0.169387902	1.43E-29
356	Phe	1.331610897	0.219082705	5.19E-24
357	Asn	-0.69236396	0.347555343	3.23E-75
357	Ile	-0.832827098	0.411455379	3.01E-79
357	Lys	-1.328722479	0.262554681	2.08E-109
357	Met	-0.465042807	0.438551233	1.22E-120
357	Thr	-0.418634997	0.612714473	3.70E-22
357	Gln	0.317732536	0.324246076	1.20E-74
357	His	-0.539170347	0.521313397	5.07E-78
357	Leu	-0.844870825	0.268970645	1.93E-114
357	Pro	-0.072334656	0.461411966	8.02E-74
357	Phe	-1.479009193	0.704653752	1.50E-49
357	Ser	-0.009174214	0.423372874	2.54E-38
357	Trp	-2.18399117	0.515236241	8.40E-12
357	Tyr	-1.198877706	0.722477291	4.42E-74
36	Gln	0.67236993	0.402302869	1.09E-14
36	His	-0.505390909	0.189816466	3.37E-43
36	Leu	-1.789174786	0.347787957	5.59E-78
36	Ala	0.955005945	0.382233781	2.80E-69
36	Asp	0.966046325	0.672907872	0
36	Glu	1.599356465	0.528435267	3.39E-21
36	Gly	0.592966797	0.227048816	1.89E-06
36	Phe	-1.465092207	0.329537053	3.87E-15
36	Trp	-0.546914589	0.000511547	1.19E-80
36	Tyr	-0.077214519	0.11329145	5.43E-28
357	Ala	-1.180373772	0.092452194	4.25E-58
357	Gly	-0.342893392	0.485952535	2.78E-49
357	Val	-0.450443424	0.619526454	5.24E-44
357	Asp	0.557510282	0.075525487	2.01E-50
358	Asn	0.660724093	0.199530873	2.36E-179
358	Ile	0.174295226	0.11988128	0
358	Lys	-4.380206734	0.458395108	4.37E-05
358	Met	0.256457683	0.366041617	5.12E-46
358	Thr	0.635999076	0.712383681	1.11E-16
358	Arg	-4.194953159	0.460750796	4.74E-12
358	Gln	1.028657355	0.128733563	6.00E-12
358	His	0.829837332	0.055908428	1.83E-47
358	Cys	0.813380682	0.183552185	8.27E-07
358	Leu	-1.585382737	0.1507058	3.63E-41
358	Phe	-0.230987049	0.360499379	0
358	Ser	1.256011446	0.423836845	0
358	Trp	-0.177740515	0.373566033	4.73E-66
358	Tyr	0.644074566	0.252393668	7.86E-110
358	Asp	0.413742172	0.185504229	0
358	Glu	1.800798741	0.413543552	0
358	Ala	0.721644773	0.266143797	4.75E-161
358	Gly	-1.645668801	0.243022907	3.11E-46
359	Asn	0.327370864	0.398943268	9.92E-86
359	Ile	0.399643781	0.208304954	1.61E-19
359	Met	0.928370007	0.300915402	4.98E-75
359	Thr	0.75062458	0.003827507	1.23E-78
359	Ala	0.588613862	0.546073506	1.11E-16
359	Asp	2.065033121	0.561859614	1.11E-16
359	Glu	2.087600925	0.415389501	5.55E-17
359	Gly	0.546809354	0.185919428	4.53E-96
359	Val	0.853447966	0.337919906	5.03E-123
359	Cys	-0.375380594	0.378977189	5.18E-132
359	Phe	-1.248375791	0.382753099	1.99E-30
359	Ser	-0.24977489	0.128331532	1.31E-35
359	Trp	-3.425874837	0.388655559	5.55E-17
359	Tyr	-2.204316727	0.620167613	2.46E-22
359	Gln	1.068594485	0.309045014	3.63E-06
359	His	0.401012638	0.306471588	0
359	Arg	-0.112507703	0.584982088	4.30E-147
359	Leu	-0.127050001	0.243734368	1.48E-70
360	Arg	0.780070166	0.345103255	7.20E-35
360	Gln	0.262200112	0.273896203	4.08E-124
360	His	-0.012161139	0.383675324	0
360	Leu	0.934969226	0.345341108	8.33E-17
360	Pro	0.525940092	0.081699033	3.97E-55
360	Ala	0.590056593	0.323206599	3.45E-26
360	Asp	1.374994978	0.398589911	1.30E-25
360	Glu	1.176432823	0.113558644	3.12E-19
360	Gly	0.514049442	0.352535316	7.13E-64
360	Val	0.608471545	0.214495699	2.91E-42
360	Cys	1.222886928	0.180782203	7.36E-16
360	Phe	-0.664027892	0.495116283	6.05E-43
360	Ser	-0.077560207	0.190989488	1.37E-173
360	Trp	-0.472325275	0.378968352	0.002495676
360	Tyr	-0.127194959	0.478809762	1.56E-90
360	Thr	-0.072704108	0.228350055	6.51E-11
360	Ile	0.542362536	0.279456757	3.89E-63
360	Met	0.907128225	0.147993477	2.86E-25
36	Thr	-0.068288062	0.330431405	6.09E-62
36	Arg	0.653426037	0.325364016	2.30E-46
36	Ser	0.438242756	0.183092179	2.36E-101
36	Ile	0.119753558	0.429742907	8.83E-77
36	Met	-0.308827379	0.383692658	0
360	Lys	0.474480423	0.089750115	4.04E-22
361	Gln	1.226797972	0.267252035	2.41E-25
361	His	0.832730426	0.121051573	9.80E-40
361	Pro	-0.434985136	0.506528079	2.81E-29
361	Ala	1.420881558	0.328364127	9.66E-12
361	Asp	0.480186136	0.627444709	2.42E-32
361	Glu	1.448009616	0.243669243	2.00E-54
361	Gly	0.053056588	0.428269641	2.51E-32
361	Val	0.103276877	0.240449037	2.99E-11
361	Cys	0.434179165	0.382710841	2.97E-198
361	Leu	0.435050609	0.335072489	1.47E-05
361	Phe	0.999397104	0.276013038	2.26E-29
361	Ser	0.747962687	0.216570065	4.66E-170
361	Trp	-3.68047857	0.539659115	6.46E-05
361	Tyr	-0.118037423	0.459468646	7.80E-88
361	Asn	0.712981253	0.161208501	9.16E-33
361	Lys	-1.61729371	0.411540664	4.34E-58
361	Ile	0.727406084	0.376498599	2.70E-31
361	Met	-0.100209585	0.231270205	1.13E-56
361	Thr	-0.781644004	0.221418726	1.57E-157
362	Asn	-5.654015402	0.453719859	9.46E-26
362	Lys	-5.263271998	0.491096641	8.33E-16
362	Met	-1.948977209	0.732962856	7.28E-30
362	Thr	-3.945750141	0.215678949	1.06E-07
362	Ala	-1.058752555	0.446898424	8.59E-53
362	Asp	-6.007023365	0.3234766	1.40E-73
362	Glu	-4.903764716	1.033577866	0
362	Gly	-5.457026868	0.285487559	2.80E-114
362	Val	0.826077258	0.283256254	6.83E-93
362	Cys	-0.858757618	0.572227257	1.96E-30
362	Leu	-0.986931899	0.754005979	1.77E-30
362	Phe	-3.261634175	0.644200414	4.12E-21
362	Ser	-4.273931485	0.446616426	4.37E-08
362	Trp	-2.38075224	0.564976004	0.000315007
362	Tyr	-2.842517147	0.648959572	5.91E-08
362	Gln	-2.625244161	0.278068933	1.34E-111
362	His	-4.085816449	0.610558309	1.42E-17
362	Arg	-3.59948516	0.454038338	4.50E-187
363	Asn	0.597742351	0.249730727	6.78E-116
363	Ile	0.565500607	0.417520733	5.43E-96
363	Lys	-1.647851058	0.784568165	1.28E-53
363	Met	-0.572629584	0.04832979	1.15E-51
363	Ser	0.543751761	0.389501663	2.26E-11
363	Thr	0.221737173	0.475074181	2.05E-82
363	Arg	0.07362619	0.593900074	1.02E-42
363	Gln	0.535175703	0.119207291	8.90E-26
363	His	0.955992196	0.221381385	1.07E-12
363	Pro	1.485728001	0.359491224	4.01E-86
363	Ala	0.787640012	0.241367281	2.61E-44
363	Asp	1.817133676	0.255661664	1.56E-27
363	Glu	1.563112066	0.288014626	4.06E-05
363	Gly	0.297347978	0.395726671	2.54E-80
363	Val	-0.689391558	0.222191328	3.71E-15
363	Tyr	1.028599601	0.138675976	1.77E-50
363	Cys	0.226681821	0.476061892	4.64E-83
363	Trp	0.044658002	0.095066757	7.46E-12
363	Phe	-0.653711792	0.230579833	3.69E-101
36	Asn	0.639404601	0.415717254	1.36E-07
364	Asn	0.95630086	0.154152132	3.70E-37
364	Ile	1.57079989	0.221807783	2.68E-05
364	Lys	-0.900359947	0.673917318	1.95E-42
364	Thr	0.546098078	0.289590815	9.93E-204
364	Arg	-0.032989197	0.433226579	1.42E-56
364	Gln	0.6945607	0.218717729	7.19E-31
364	His	0.72963258	0.367276305	2.22E-85
364	Pro	-6.217780713	0.674675654	2.29E-13
364	Ala	1.166579808	0.513491744	0
364	Asp	0.450247767	0.433114863	6.79E-25
364	Glu	1.404517151	0.383901585	2.36E-49
364	Gly	1.458307982	0.107480824	2.34E-213
364	Val	1.178861238	0.296937671	7.07E-51
364	Tyr	0.984083874	0.293016312	2.18E-07
364	Ser	1.121846681	0.063530699	1.43E-23
364	Leu	0.173919304	0.513028341	9.26E-123
364	Phe	1.141182262	0.267388961	1.34E-07
364	Trp	0.222707053	0.360722548	9.25E-135
365	Arg	1.210993513	0.229753161	5.19E-43
365	Gln	-5.004852781	0.847585468	3.35E-30
365	His	-4.760988901	0.651896526	3.41E-76
365	Pro	-2.471243215	0.57930251	1.07E-22
365	Ala	-0.314788525	0.403631607	2.18E-162
365	Glu	-3.661502694	1.453285269	8.88E-16
365	Gly	-2.089956608	0.463360872	3.09E-53
365	Val	-6.32996543	0.331129461	7.17E-108
365	Cys	-0.259855241	0.305374857	0
365	Phe	-6.344550506	0.362338794	1.63E-05
365	Trp	-5.16552058	0.236485663	1.93E-09
365	Tyr	-4.573157873	0.461258611	2.40E-109
365	Asn	-0.203939572	0.224512608	1.74E-41
365	Lys	-0.231221498	0.47583168	1.66E-28
365	Thr	2.271625972	0.35048873	1.30E-36
365	Ile	-4.910045407	0.328002287	5.31E-88
365	Met	-5.636075108	0.97858424	0
366	Asn	-5.435785672	1.265180463	0
366	Lys	-6.504126899	0.36357904	1.10E-20
366	Met	0.855286644	0.251018529	2.11E-159
366	Ser	0.553993932	0.277244154	4.83E-90
366	Thr	-1.735470467	0.412983222	3.45E-67
366	Gln	1.772133672	0.350903706	0
366	His	-6.920333328	0.40783647	3.20E-07
366	Pro	0.177912699	0.412008645	1.91E-75
366	Cys	-0.427019699	0.481463703	0.001044007
366	Leu	-4.603152307	0.119747339	6.54E-13
366	Phe	-4.512737013	0.834942154	5.36E-41
366	Trp	-5.26523534	0.044039004	1.04E-66
366	Tyr	-4.156121438	0.376832172	9.70E-07
366	Asp	-2.676263712	0.570495715	2.31E-105
366	Glu	-6.002709143	0.352629675	0
366	Gly	1.891226466	0.690896578	3.33E-16
366	Val	-5.006287866	0.003546656	2.34E-38
367	Asn	0.042082086	0.773600389	3.99E-67
367	Ile	-5.317223805	1.099899405	4.44E-16
367	Lys	0.946628234	0.3934754	0.0015314
367	Met	-1.450631927	0.726391365	2.06E-91
367	Thr	-6.672956676	0.45524198	2.14E-08
367	Ala	-1.156732828	1.151656156	0
367	Asp	-4.819945888	0.469308118	1.19E-92
367	Glu	-4.072263901	0.69322778	3.17E-09
367	Gly	-4.864115482	0.475261589	3.84E-23
367	Val	-4.714603525	0.574204226	8.86E-36
367	Cys	-0.467377549	0.572558505	1.59E-21
367	Phe	-1.675332859	0.608707406	2.78E-35
367	Ser	-0.911460088	0.652936136	3.39E-62
367	Trp	-1.900599737	0.448131567	1.65E-50
367	Tyr	-1.235617445	0.589207821	5.03E-31
37	Arg	1.168695364	0.28065253	2.20E-64
37	Asn	0.869953009	0.406290025	4.85E-15
37	Ile	-1.227757804	0.255958166	5.55E-17
37	Lys	-0.460765222	0.523194784	0
37	Met	-1.419386858	0.237071121	3.96E-66
37	Thr	-0.07478795	0.62542278	5.50E-104
37	Gln	1.008272904	0.832982116	0
37	His	-0.079850718	0.239719979	3.51E-151
37	Leu	-1.255422716	0.230841558	2.28E-46
37	Pro	0.387303825	0.10132059	2.32E-52
37	Cys	0.410564169	0.132200646	4.69E-46
37	Phe	-1.257461177	0.449532477	0
37	Ser	0.133624485	0.32418964	1.17E-91
37	Trp	0.102361231	0.282120894	0.000461345
37	Tyr	-0.129035047	0.331025636	7.31E-19
4	Ile	0.369228523	0.146404634	2.77E-216
4	Lys	-0.707202839	0.105929746	1.14E-101
4	Met	-1.024669895	0.259567803	1.68E-53
4	Thr	0.904272613	0.191065988	0.000244217
4	Arg	-1.414191434	0.371558545	0
4	Gln	0.366338806	0.113006961	1.79E-61
4	His	-1.143275431	0.166423089	3.80E-13
4	Leu	-1.033816676	0.200225021	1.27E-48
4	Pro	1.038074629	0.078185052	1.02E-11
4	Cys	-1.855677739	0.979488011	1.36E-57
4	Phe	-1.04773591	0.691607747	4.30E-06
4	Trp	-3.6297098	0.182423914	2.99E-19
4	Tyr	-0.550292812	0.513165573	3.20E-74
367	Gln	-0.123606251	0.257860276	6.69E-89
367	His	1.047534647	0.378977762	2.28E-15
367	Pro	-6.290873867	0.449046275	1.60E-25
367	Leu	-1.649492782	0.099345059	7.78E-103
368	Asn	0.106612124	0.423380604	9.25E-37
368	Ile	0.157427174	0.590969345	1.90E-41
368	Lys	0.204995455	0.592251426	1.57E-54
368	Met	-0.735093056	0.468898902	3.26E-43
368	Thr	-1.852141301	0.501045897	0
368	Arg	-0.472843139	0.281149023	1.51E-67
368	Gln	0.747487619	0.233226901	5.26E-37
368	His	-0.327008429	0.323081315	3.47E-06
368	Leu	-0.769344859	0.537388522	6.71E-156
368	Pro	-6.587740005	0.585597237	1.57E-40
368	Cys	-0.669983436	0.668878526	1.81E-63
368	Ser	0.08130879	0.520669677	7.15E-98
368	Trp	-1.136477531	0.377668168	1.99E-52
368	Tyr	-0.891932794	0.594480738	2.97E-47
368	Ala	-0.245056974	0.391011327	2.78E-17
368	Gly	-0.011997433	0.239900631	1.75E-55
368	Val	0.89976561	0.277754128	0
368	Glu	0.61894675	0.207667393	1.10E-56
369	Asn	0.049054363	0.267943428	1.33E-119
369	Ile	1.378113724	0.130775871	5.99E-16
369	Lys	-5.573298648	0.63599568	3.33E-16
369	Met	-0.688955507	0.391441096	1.32E-125
369	Thr	0.266971329	0.335226414	3.81E-32
369	Ala	0.25115317	0.274138716	6.33E-172
369	Glu	-3.893473962	0.824008345	0
369	Val	1.804568207	1.084308831	1.33E-15
369	Cys	0.532111895	0.352714527	6.18E-53
369	Phe	0.619445709	0.287991188	2.15E-42
369	Ser	-0.879430389	0.798014202	1.43E-08
369	Trp	0.932559107	0.074463475	4.32E-98
369	Tyr	2.112035289	0.392995175	2.17E-10
369	Gln	0.263058036	0.381444046	8.07E-88
369	His	0.152232559	0.511657621	1.41E-76
369	Pro	-5.06290327	2.181834594	0
369	Arg	-2.799258557	0.491541285	3.37E-07
370	Arg	-0.512449272	0.523922876	1.89E-210
370	Asn	-0.330202634	0.337274258	6.59E-122
370	Ile	1.73650189	0.909605494	4.44E-16
370	Lys	1.131844415	0.364647757	6.62E-56
370	Met	0.298494887	0.522060938	2.07E-29
370	Ser	-0.490925988	0.45807141	2.56E-21
370	Thr	0.142768395	0.546770144	4.71E-39
370	His	-0.011676222	0.396428087	1.88E-182
370	Leu	-0.22161102	0.574391531	2.10E-87
370	Pro	-0.114619725	0.510454847	7.88E-30
370	Cys	-1.20283857	0.135628255	1.02E-07
370	Phe	-0.314530246	0.413812325	7.82E-49
370	Trp	-0.900232072	1.00199698	5.86E-22
370	Tyr	-0.707856798	0.988566601	4.89E-32
370	Asp	-0.031701262	0.24089003	0.001154588
370	Glu	-1.214219673	0.968568946	8.02E-86
370	Gly	-0.43437014	0.633631535	1.70E-84
370	Val	0.308230552	0.41189379	3.79E-62
37	Asp	0.927463104	0.052844591	1.66E-21
37	Glu	1.751111292	0.412093036	1.11E-16
37	Ala	-0.234571136	0.133371818	1.79E-46
37	Gly	-0.340242383	0.208514053	4.18E-105
371	Asn	-0.468801287	0.502943527	2.60E-93
371	Ile	-0.862272372	0.668363833	4.26E-18
371	Lys	0.143512731	0.439563231	1.09E-61
371	Met	0.197477323	0.332766446	1.96E-25
371	Ser	-0.485008047	0.636409356	1.19E-78
371	Thr	-0.920352849	0.386856888	1.47E-37
371	Arg	-0.144434119	0.483803688	2.89E-67
371	Gln	-0.158268446	0.03080203	5.04E-67
371	His	-0.162375243	0.362043207	2.91E-79
371	Leu	-0.575261368	0.666437568	1.07E-117
371	Pro	0.484566385	0.213866576	3.60E-52
371	Cys	-1.316436465	0.643802152	7.58E-68
371	Phe	0.119769157	0.422295856	6.97E-53
371	Trp	-2.698979841	0.810579654	2.12E-69
371	Tyr	-2.678473325	0.541920527	2.23E-49
371	Ala	0.194009472	0.343781391	3.30E-168
371	Gly	-0.97510267	0.579398006	4.60E-12
371	Val	-0.394476973	0.58497484	3.31E-80
371	Glu	-0.639076275	0.157873919	2.19E-158
371	Asp	-0.90100204	0.003528788	3.77E-190
372	Arg	0.713943219	0.301674358	2.12E-09
372	Gln	-0.169215129	0.513183199	3.78E-84
372	His	1.076411669	0.133635196	4.63E-47
372	Pro	1.468516239	0.438804967	1.16E-62
372	Ala	1.415048444	0.369711892	2.04E-06
372	Asp	1.928642827	0.546730902	1.11E-16
372	Glu	2.756073698	0.546074554	1.93E-08
372	Gly	1.989299525	0.352468106	1.67E-15
372	Val	0.351074886	0.142692477	2.59E-145
372	Cys	0.335315046	0.271545252	1.25E-49
372	Leu	0.255663707	0.546858367	4.07E-46
372	Phe	0.359540342	0.386983204	8.71E-53
372	Ser	0.361514709	0.533194182	1.78E-69
372	Trp	-0.465606696	0.634188729	7.77E-80
372	Tyr	0.270189039	0.437228604	1.92E-158
372	Thr	-0.84288551	0.221069831	0
372	Ile	-1.241560646	0.910171156	7.70E-97
372	Met	0.859920574	0.051167219	6.90E-07
372	Asn	1.767961439	0.103743165	6.39E-42
373	Gln	1.531647562	0.526170521	5.55E-17
373	His	0.330042349	0.712887878	2.22E-16
373	Leu	0.906825377	0.126506717	4.48E-33
373	Pro	1.381322295	0.154050719	1.01E-35
373	Ala	2.004269493	0.777260066	0
373	Asp	2.297652908	0.203995848	7.26E-30
373	Glu	2.041257313	0.175596959	3.35E-31
373	Gly	1.802030624	0.527263048	5.55E-17
373	Val	1.344331045	0.300162324	2.75E-29
373	Cys	1.214570446	0.839533942	9.44E-14
373	Phe	1.049729059	0.475780382	3.35E-12
373	Ser	2.053098994	0.322208945	0
373	Trp	-1.836198522	0.528393301	2.49E-52
373	Tyr	-0.505733798	0.634764582	3.44E-43
373	Thr	1.706237966	0.630518211	0
373	Arg	0.778119764	0.206451901	3.74E-09
373	Ile	2.43313055	0.894888637	0
373	Met	0.398713743	0.215931957	1.39E-17
373	Asn	-0.915497475	0.263189105	0.000479284
374	Asn	2.085438556	0.34597328	0.001136451
374	Ile	1.052488583	0.054171291	2.09E-79
374	Lys	1.576076061	0.388472357	1.94E-69
374	Met	1.12043639	0.196130987	9.85E-36
374	Ser	1.697220703	0.228003799	1.19E-21
374	Thr	1.413835098	0.640908122	2.22E-16
374	Arg	2.412422844	0.711663697	0
374	Gln	2.692785008	0.814439	2.22E-16
374	His	2.071260366	0.651603359	3.33E-16
374	Pro	1.970958197	0.416631722	1.71E-08
374	Ala	2.548296126	1.069912294	0
374	Asp	2.222706536	0.564627246	4.70E-141
374	Gly	2.453253757	0.748554779	0
374	Cys	1.075855402	0.248964515	5.55E-17
374	Trp	-0.073717053	0.617726678	3.08E-48
374	Leu	1.179594969	0.433650955	4.52E-98
374	Phe	0.768044487	0.360538678	2.78E-17
375	Gln	0.701113795	0.253665376	1.27E-61
375	His	1.333588664	0.647582848	0
375	Leu	1.637938803	0.253413448	1.31E-09
375	Pro	1.383258169	0.587545652	3.89E-16
375	Ala	1.690949214	0.365734202	0
375	Asp	2.217633719	0.298737777	5.69E-08
375	Phe	-0.50232379	0.177933705	9.62E-13
375	Ser	2.570081334	0.575913732	1.11E-15
375	Trp	-2.418329982	0.553769807	4.93E-19
375	Tyr	-0.343491057	0.266343579	2.77E-227
375	Asn	2.015404647	0.462227379	2.31E-13
375	Lys	-0.011010137	0.052736394	1.13E-07
375	Met	-0.102729192	0.436117691	3.13E-71
376	Asn	1.14898045	0.127209156	7.74E-39
376	Ile	0.382879853	0.187294832	7.63E-30
376	Lys	0.729340293	0.322877095	8.65E-29
376	Met	0.127634941	0.104680739	4.13E-05
376	Ser	0.296745307	0.266200955	4.75E-74
376	Thr	1.388396328	0.435066922	6.90E-13
376	Ala	1.307415082	0.224697121	4.28E-68
376	Asp	0.980794303	0.262029679	9.93E-82
376	Gly	1.896550088	0.023540734	2.12E-51
376	Val	0.275419279	0.374590967	2.44E-06
376	Cys	1.564998672	0.215615426	1.08E-26
376	Phe	0.100606482	0.629362679	4.85E-11
376	Trp	-0.667113187	0.481543936	3.33E-40
376	Tyr	-0.458043929	0.625068951	1.08E-25
376	Gln	1.845060412	0.45303809	0
376	His	1.267565362	0.251162893	1.39E-17
376	Pro	0.596016373	0.681349951	1.95E-20
376	Arg	1.602886592	0.289167677	2.50E-33
377	Arg	0.303189533	0.494984911	6.30E-62
377	Asn	0.44027231	0.153931448	3.41E-05
377	Ile	-0.951663571	1.083922349	6.50E-49
377	Lys	0.023187608	0.884451344	3.29E-30
377	Met	-0.262789835	0.402355091	2.16E-57
377	Thr	-0.303278955	0.2788512	0
377	Gln	0.522650413	0.308336094	7.62E-07
377	His	0.947656768	0.327112523	7.74E-05
377	Leu	0.32978713	0.534001642	2.94E-62
377	Pro	2.279802784	0.397197238	1.24E-20
377	Ala	0.986810147	0.446396807	7.87E-14
377	Asp	1.046654131	0.280343114	6.17E-22
377	Glu	0.882614073	0.473258878	2.60E-11
377	Gly	0.790603592	0.146071446	2.11E-30
377	Val	-0.027087754	0.642070783	6.49E-99
38	Asn	1.132358248	0.571507092	1.82E-61
38	Ile	-4.4489076	0.528453782	7.94E-57
38	Lys	0.817800194	0.397165111	3.48E-07
38	Met	0.592525759	0.180622881	8.00E-33
38	Ser	-2.051724068	0.624794538	8.97E-26
38	Thr	0.804377108	0.244789109	1.51E-44
38	Asp	0.866352928	0.459961263	2.16E-67
38	Glu	-1.104671967	0.638215412	1.11E-16
38	Gly	1.563209559	0.461024134	0
38	Val	-0.206146746	0.29418521	0
38	Cys	0.920170457	0.361937149	0
38	Leu	-0.183080755	0.150592927	2.36E-65
38	Phe	-0.089666156	0.374066203	6.99E-100
38	Trp	-0.984654613	0.339238368	3.96E-48
377	Tyr	-1.061094033	0.543871254	2.04E-81
377	Cys	-0.720704086	0.166850294	1.74E-43
377	Trp	-1.503970768	0.600322716	1.05E-30
377	Phe	-1.159039393	0.435476398	3.67E-20
378	Arg	0.681028839	0.2045792	2.97E-16
378	Gln	0.823115149	0.277129968	1.10E-167
378	His	0.257230926	0.210974149	2.34E-80
378	Leu	-0.664681111	0.753005444	1.34E-28
378	Pro	1.331976665	0.439456175	5.55E-17
378	Ala	1.007778049	0.33652735	0
378	Asp	1.680125053	0.492537855	0
378	Glu	1.108240651	0.183880181	0.000369439
378	Gly	0.675326517	0.346422688	1.01E-07
378	Val	-1.453602343	0.03923606	2.87E-08
378	Cys	-0.273975358	0.470596624	8.90E-81
378	Phe	-2.428417438	0.529985052	2.21E-184
378	Tyr	-0.73505695	0.236556256	1.14E-27
378	Thr	-0.691269292	0.426871746	5.71E-64
378	Ser	0.609670066	0.190491112	0
378	Ile	-0.734426629	0.239890261	1.60E-123
378	Met	-0.756461742	0.576287171	3.54E-58
378	Lys	0.33130602	0.30925026	5.41E-105
379	Asn	1.183229603	0.436702625	0
379	Ile	-0.724297075	0.690321199	5.26E-68
379	Lys	-0.920714679	0.407959087	1.39E-40
379	Met	-0.389971771	0.559755997	7.27E-90
379	Thr	-0.351976188	0.046051977	4.98E-163
379	Arg	0.762982949	0.20490881	9.41E-33
379	Gln	1.372600487	0.551596963	1.67E-16
379	His	0.69501589	0.165540913	8.86E-25
379	Leu	-1.043137555	0.726455647	2.20E-82
379	Pro	0.257956848	0.297999566	4.07E-24
379	Cys	0.317580429	0.514900305	3.19E-33
379	Phe	-1.275811493	0.616848181	2.19E-97
379	Ser	-0.35902255	0.121826486	1.65E-44
379	Trp	-1.160013452	0.308290288	2.47E-07
379	Tyr	-2.3316717	0.406799123	3.85E-10
379	Asp	1.692360492	0.552949491	0
379	Glu	0.066527634	0.126259725	8.74E-38
379	Gly	0.568093977	0.308412974	2.28E-17
379	Val	-0.083521492	0.301197947	1.36E-30
380	Gln	0.373512905	0.767370615	4.44E-16
380	His	-0.214461285	0.176733862	0
380	Leu	-0.623484418	0.798301852	7.45E-64
380	Pro	0.79094575	0.274643104	8.19E-08
380	Ala	0.356707608	0.283954062	8.33E-17
380	Asp	0.071438285	0.096769777	1.47E-71
380	Glu	1.988864303	0.706666641	4.44E-16
380	Gly	1.674834191	0.337998191	1.67E-11
380	Val	-0.779362893	0.259522259	5.59E-69
380	Cys	-0.744449309	0.404398161	1.12E-53
380	Phe	-2.612935526	0.048669111	3.68E-21
380	Trp	-3.634982468	0.438241799	1.44E-05
380	Tyr	-1.259022184	0.489608401	5.52E-83
380	Thr	-0.218740881	0.005211422	6.85E-28
380	Arg	0.031998425	0.432949704	2.93E-33
380	Ser	-0.050858485	0.552618429	5.12E-114
380	Ile	-2.405333148	0.187040374	1.65E-99
380	Met	-0.782115227	0.353144623	2.10E-13
38	Pro	0.375673257	0.356354626	1.71E-59
38	Arg	0.292909856	0.172193774	1.04E-34
380	Lys	-1.36898694	0.532850968	4.12E-09
381	Asn	0.753937757	0.206994683	2.25E-71
381	Ile	-0.428249557	0.407541614	3.59E-43
381	Lys	-0.238827873	0.376783308	7.43E-141
381	Met	-0.491030608	0.457557065	3.46E-103
381	Thr	0.77396317	0.32776216	3.10E-07
381	Arg	-1.002820025	0.565141996	3.99E-31
381	Gln	0.064132873	0.398201718	5.59E-88
381	Pro	0.127481204	0.271557527	5.05E-67
381	Ala	-0.110068522	0.551591863	6.59E-93
381	Asp	0.657045778	0.235392557	9.69E-48
381	Glu	1.412184095	0.484050552	1.67E-16
381	Gly	0.423689047	0.319558286	2.52E-08
381	Val	-0.86341557	0.504957317	1.74E-28
381	Tyr	-0.645218776	0.094436234	0.000214667
381	Cys	-0.470638629	0.671869077	5.32E-53
381	Trp	-2.2202969	0.680514124	2.22E-77
381	Phe	-1.385097914	0.580228835	1.61E-30
382	Asn	-0.10879487	0.569739738	1.22E-43
382	Ile	1.763581426	0.084072593	3.60E-69
382	Lys	-0.67574884	0.561630784	1.69E-15
382	Met	2.97450175	0.885632594	0
382	Ser	0.841475833	0.879264816	4.44E-16
382	Thr	1.844045884	0.599387411	1.67E-16
382	Arg	-0.452348986	0.551438027	2.72E-40
382	Gln	0.942362448	0.189783907	2.35E-134
382	His	0.677611238	0.483905956	9.01E-199
382	Leu	0.92510817	0.286342221	6.20E-15
382	Pro	0.164182353	0.279832459	1.57E-48
382	Ala	2.202757515	0.554748774	1.11E-16
382	Asp	0.294331691	0.223312851	1.28E-66
382	Glu	0.227613111	0.811699846	1.39E-12
382	Gly	0.535013068	0.215858672	0
382	Val	-0.019093507	0.31141204	2.08E-32
382	Cys	0.426121591	0.005235884	5.47E-46
382	Trp	0.445525796	0.072932708	1.56E-35
383	Arg	1.302854039	0.402345384	5.55E-17
383	Asn	1.857393526	0.485641252	1.11E-16
383	Ile	1.176654626	0.023997478	2.53E-41
383	Lys	1.828460142	0.852160741	0
383	Met	1.303997217	0.931657832	0
383	Thr	1.966728535	0.437468438	0
383	Gln	1.530320948	0.179380273	5.34E-94
383	His	1.360488422	0.356618186	8.33E-17
383	Leu	1.285464479	0.258719987	1.56E-246
383	Pro	0.318470074	0.497426356	1.41E-13
383	Ala	1.258669187	0.20416344	1.39E-38
383	Asp	1.570774432	0.264251046	0.000750422
383	Glu	1.868560397	0.674735289	0.000417915
383	Val	1.273803276	0.233322638	1.52E-21
383	Tyr	-0.094283048	0.108461685	1.91E-32
383	Ser	2.012544581	0.348161815	6.90E-38
383	Phe	0.005130997	0.241592048	7.32E-27
383	Cys	0.723765381	0.507317787	0
383	Trp	-0.731168287	0.045970062	1.20E-93
38	Gln	-0.532078632	0.028197185	1.60E-13
384	Arg	0.454576886	0.451742056	4.23E-43
384	Asn	2.431167216	0.110142326	9.47E-05
384	Ile	2.160069778	0.568511157	1.11E-16
384	Lys	1.354131157	0.330619438	6.06E-41
384	Met	2.118600681	0.45046047	3.42E-47
384	Thr	2.865613506	0.722504451	0
384	Gln	3.680193697	0.208585336	1.29E-09
384	His	2.77412537	0.117707919	5.27E-51
384	Pro	0.397663413	0.343999225	6.28E-93
384	Ala	0.179707619	0.827150422	2.38E-191
384	Asp	0.441298449	0.312991618	1.99E-57
384	Glu	2.661019651	0.723430247	3.33E-15
384	Gly	0.12713649	0.40570966	4.82E-54
384	Val	-1.651472041	0.712444958	7.58E-103
384	Ser	1.603942138	0.373621734	6.33E-08
384	Cys	1.219774674	0.401254109	1.61E-06
384	Trp	-0.606031975	0.190059441	6.62E-08
384	Phe	0.683197204	0.347938957	2.50E-17
385	Arg	-1.59907616	0.787187806	3.82E-20
385	Asn	0.844029849	0.271149314	3.00E-13
385	Ile	-0.478555991	0.141773059	7.64E-06
385	Lys	-0.222986106	0.209720186	2.49E-41
385	Met	-0.048839399	0.542558328	1.26E-111
385	Ser	-0.1645502	0.423819124	3.79E-25
385	Thr	-0.288332328	0.608658059	2.54E-45
385	Gln	0.156650592	0.213821072	7.89E-32
385	His	1.242313188	0.322942675	1.16E-49
385	Leu	0.139915553	0.415538792	2.44E-53
385	Pro	-0.283640065	0.724519891	2.04E-52
385	Cys	-0.782794782	0.600294536	1.68E-44
385	Phe	-2.092960198	0.536514137	2.06E-44
385	Trp	-1.647996147	0.448123663	1.33E-12
385	Tyr	-1.317123213	0.490821629	2.09E-29
385	Ala	0.134404463	0.476263185	5.68E-20
385	Gly	0.345142205	0.148687842	4.57E-25
385	Val	-0.718534867	0.820896857	2.60E-40
385	Asp	0.739887302	0.090061999	4.77E-82
386	Gln	1.708726144	0.144939266	7.31E-13
386	His	0.837332028	0.403941433	4.08E-15
386	Leu	1.614033189	0.02340076	1.36E-69
386	Pro	1.255316326	0.647235382	0
386	Ala	1.529599853	0.437575607	1.12E-13
386	Asp	3.925588878	1.199606013	0
386	Glu	3.281071656	0.764642806	0
386	Gly	1.446874302	0.314691889	2.60E-142
386	Val	1.303813301	0.194953232	0
386	Cys	0.037796091	0.291176229	1.11E-26
386	Phe	1.789019961	0.643573536	0
386	Trp	0.622946454	0.091154582	4.43E-102
386	Tyr	-0.280685793	0.248223555	0
386	Thr	0.364562146	0.205456846	0
386	Arg	1.855861023	0.432181426	2.78E-17
386	Ile	0.691527875	0.040840568	1.46E-06
386	Met	1.133032424	0.742363785	0
386	Lys	1.0166176	0.194516917	3.42E-44
387	Arg	-0.999794243	0.739124234	1.49E-28
387	Asn	-0.370034312	0.612255056	1.56E-51
387	Ile	-1.240381633	0.862776874	1.50E-19
387	Lys	-1.678192076	0.534657539	5.48E-10
387	Met	-1.172821459	0.479329309	2.15E-38
387	Thr	-0.615739606	0.683417293	9.15E-27
387	Gln	-0.831986222	0.873724381	2.96E-57
387	His	-0.631657325	0.689446827	7.56E-52
387	Leu	-1.587500916	0.55786288	2.41E-170
387	Cys	-0.786378837	0.592291296	5.81E-54
387	Phe	-1.667132061	0.717362839	1.84E-22
387	Ser	-0.035083507	0.241715889	4.93E-16
387	Trp	-2.056953952	1.021152896	7.17E-53
387	Tyr	-1.456294359	0.845156694	4.03E-45
39	Gln	0.022190145	0.390889014	5.55E-17
39	His	0.143522193	0.270257746	2.04E-15
39	Leu	-0.099418975	0.564135349	1.19E-73
39	Pro	0.679939315	0.332651184	5.13E-47
39	Ala	0.048644971	0.120696121	0.000407338
39	Asp	0.037036748	0.466762615	1.67E-16
39	Glu	2.135855145	0.823342854	0
39	Gly	0.509216939	0.188503275	7.89E-67
39	Val	0.771311792	0.104716465	1.25E-17
39	Cys	-0.115759282	0.347849991	7.22E-16
39	Phe	-0.463681267	0.647553616	8.27E-39
39	Ser	-0.118283354	0.197668806	8.29E-263
39	Trp	-1.057959794	0.38849677	3.82E-90
39	Tyr	-0.315149268	0.517784577	3.49E-60
387	Ala	-1.378540004	0.687183184	1.04E-18
387	Gly	-0.676810412	0.822292658	7.18E-42
387	Val	-1.115383635	0.706881245	1.97E-53
387	Asp	-0.54529503	0.17482975	7.60E-58
388	Asn	2.306237005	0.724136419	1.11E-16
388	Ile	0.884503821	0.404493372	0
388	Lys	0.907970076	0.199067333	4.77E-49
388	Met	0.87509813	0.427145639	8.33E-17
388	Thr	-0.561164252	0.310997456	2.56E-26
388	Arg	1.360806159	0.447284825	0
388	Gln	1.690734163	0.538957313	1.96E-13
388	His	1.410790051	0.255818637	7.54E-10
388	Leu	-0.164060127	0.334148737	1.08E-15
388	Pro	-0.806154406	0.978660584	0
388	Cys	0.133696046	0.426380871	2.85E-113
388	Phe	1.315992213	0.310882498	4.19E-08
388	Trp	0.710620767	0.445430684	2.66E-14
388	Tyr	-0.549333549	0.042495725	3.63E-32
388	Asp	1.481744396	0.870023059	6.66E-16
388	Glu	0.535750028	0.499558427	1.11E-16
388	Ala	0.708637161	0.121222258	1.35E-43
388	Gly	1.346920122	0.302455322	2.62E-101
389	Arg	0.909305177	0.105670477	4.16E-33
389	Asn	0.694768222	0.320231929	4.97E-91
389	Ile	1.130991965	0.171881934	4.67E-92
389	Lys	0.335184166	0.353429559	6.85E-94
389	Met	0.48153966	0.469530682	2.49E-80
389	Ser	0.529810551	0.175110066	3.94E-107
389	Thr	0.172912289	0.13923123	2.95E-17
389	Gln	1.428481679	0.372168492	2.65E-09
389	His	1.018060555	0.287327383	2.65E-17
389	Pro	0.48006804	0.10326737	1.07E-18
389	Cys	0.920704313	0.20394916	5.47E-55
389	Leu	-0.136430988	0.338583327	4.02E-85
389	Phe	-0.224239299	0.739552315	1.02E-104
389	Trp	0.25103177	0.28342648	1.36E-90
389	Tyr	-0.336691811	0.238442532	1.47E-132
389	Asp	0.38110815	0.107531745	3.90E-140
389	Glu	1.228406464	0.315065183	1.94E-43
389	Gly	1.909759185	0.751673053	3.33E-16
389	Val	0.822669086	0.41810936	2.67E-48
390	Asn	0.594101359	0.198783416	3.08E-45
390	Ile	0.238679159	0.234546818	1.15E-31
390	Lys	0.854585383	0.428406728	1.18E-14
390	Met	0.757738095	0.419708272	4.04E-08
390	Thr	0.421463215	0.563335581	0
390	Ala	-1.210902511	0.66069239	4.18E-07
390	Asp	2.208008406	0.811046616	0
390	Glu	1.3147892	0.399243828	8.89E-85
390	Gly	1.855491279	0.205197095	1.09E-56
390	Val	1.27050138	0.202595356	3.77E-31
390	Cys	1.160472696	0.075129884	3.12E-58
390	Phe	0.960700438	0.13366149	1.29E-18
390	Ser	1.172058737	0.086918435	2.84E-13
390	Trp	0.73817806	0.445995714	9.97E-21
390	Tyr	-0.083722669	0.457676493	1.32E-88
390	Gln	0.051607265	0.466676684	1.46E-14
390	His	-0.362042013	0.205258771	0.000283155
390	Pro	1.124377917	0.410773791	8.33E-17
390	Arg	0.424857523	0.130229136	3.79E-12
39	Asn	0.236464387	0.176350149	5.86E-23
39	Lys	0.320977051	0.221308169	1.02E-19
39	Ile	-0.547810597	0.425560702	4.04E-76
39	Met	0.468250973	0.383025761	6.54E-07
391	Gln	0.48919022	0.651951471	2.59E-99
391	His	-0.250421161	0.325485328	6.84E-07
391	Leu	0.231438183	0.31373643	2.23E-09
391	Pro	0.597348059	0.224644914	1.01E-37
391	Ala	0.447375767	0.17156322	7.24E-103
391	Asp	0.676289126	0.340953671	9.31E-28
391	Glu	0.454812949	0.208991563	8.71E-22
391	Gly	1.693308783	0.315591995	0
391	Val	0.250188201	0.019583565	1.31E-18
391	Cys	-0.349961418	0.491131253	2.21E-54
391	Phe	0.276833708	0.413289237	2.72E-77
391	Ser	0.310361282	0.350279178	1.81E-29
391	Trp	-0.409088822	0.250711753	1.02E-34
391	Asn	0.317848776	0.335164672	4.02E-94
391	Lys	-0.560596795	0.121095202	9.76E-73
391	Arg	-0.22152449	0.19094439	6.94E-17
391	Ile	0.688214279	0.096184226	3.37E-32
391	Met	-0.009285862	0.407715978	7.22E-70
392	Arg	1.486593932	0.592026031	0
392	Asn	0.761888202	0.198112458	7.63E-32
392	Ile	-0.163709548	0.601156281	1.85E-73
392	Lys	0.172241777	0.485567807	7.22E-114
392	Met	0.040464417	0.312822621	1.90E-38
392	Thr	1.14350317	0.124042615	6.98E-19
392	Gln	0.84644551	0.312065083	2.06E-96
392	His	0.266586176	0.263786525	1.02E-55
392	Leu	-0.559309576	0.537025794	7.56E-61
392	Pro	0.131089111	0.273767071	9.06E-15
392	Ala	0.116792125	0.230478915	9.37E-206
392	Glu	0.479995447	0.165790579	0.000351804
392	Gly	1.321173198	0.336193054	5.36E-12
392	Val	0.484124911	0.401127953	7.25E-57
392	Tyr	-0.172415584	0.461012753	2.92E-115
392	Cys	0.521180494	0.706592625	5.98E-13
392	Trp	-0.482105645	0.512119217	1.31E-122
392	Phe	0.452232798	0.057999149	4.44E-13
393	Arg	0.600474251	0.426765224	1.68E-15
393	Gln	-0.456982143	0.402544915	2.40E-19
393	His	-0.291026839	0.042323963	3.13E-09
393	Pro	0.134047047	0.06912834	4.94E-19
393	Ala	0.141190496	0.319694807	1.13E-54
393	Asp	0.814152307	0.293094663	4.60E-22
393	Glu	-1.049149256	0.225664362	1.29E-19
393	Gly	0.200302919	0.223077802	1.40E-25
393	Val	0.032362144	0.453517374	1.26E-09
393	Cys	-0.003015765	0.48363046	3.27E-15
393	Leu	-0.11064957	0.491875622	1.19E-151
393	Phe	0.21918335	0.30027054	1.98E-41
393	Trp	-1.349328343	0.527397652	1.11E-16
393	Tyr	-1.040774362	0.896537582	1.33E-42
393	Thr	0.318349628	0.629788349	0.005515008
393	Ser	-0.394392037	0.512758027	3.15E-89
393	Ile	-0.758345857	0.697799248	4.88E-67
393	Met	-0.594769542	0.233720451	5.80E-69
393	Asn	0.183510819	0.131746734	0
394	Arg	0.43115465	0.371730412	1.34E-46
394	Asn	0.393539511	0.243435174	1.84E-57
394	Ile	-0.171331268	0.730288501	3.97E-95
394	Lys	0.037545859	0.211052978	6.88E-34
394	Met	0.214188563	0.626498268	1.25E-23
394	Thr	0.73651655	0.333216954	3.19E-54
394	Gln	-0.440977904	0.20309303	1.59E-112
394	His	-0.150658209	0.317999803	3.75E-28
394	Leu	-0.164603972	0.415553714	2.53E-85
394	Pro	1.89746037	0.449204001	0
394	Cys	-1.499981396	0.177218551	2.06E-15
394	Phe	0.009934806	0.328863506	4.92E-52
394	Ser	0.681937436	0.205478597	2.45E-82
394	Trp	-0.928794727	0.591065286	1.63E-68
394	Tyr	-0.132139452	0.30895503	1.17E-37
394	Ala	0.471086551	0.271450779	1.78E-35
394	Gly	-0.237044624	0.171472636	3.41E-52
394	Val	0.349975715	0.314317587	7.02E-98
394	Asp	0.620011186	0.122208704	4.41E-42
395	Asn	0.17100729	0.609109218	1.78E-124
395	Ile	0.684490936	0.531750296	2.98E-62
395	Lys	0.340181561	0.217016966	0
395	Met	0.182961961	0.17143616	1.25E-67
395	Thr	0.54294221	0.119236785	7.67E-36
395	Arg	0.18715496	0.13795499	3.29E-14
395	Gln	0.914219983	0.281979025	8.92E-09
395	His	0.198411615	0.158503767	1.22E-37
395	Leu	0.090885956	0.307678151	2.93E-57
395	Pro	0.495636911	0.184303591	6.66E-26
395	Cys	0.124269799	0.108083056	1.40E-75
395	Phe	-0.34024077	0.590081355	3.17E-26
395	Ser	0.40128646	0.484274513	1.61E-07
395	Trp	-0.449373551	0.354373178	1.06E-56
395	Tyr	0.561343576	0.241848911	1.37E-18
395	Ala	0.973042362	0.438950573	1.02E-11
395	Gly	0.861418767	0.159495249	1.42E-11
395	Val	0.419906716	0.378738424	0.000799217
395	Glu	-0.255347678	0.148929825	4.72E-09
395	Asp	0.072971206	0.209161856	2.08E-17
396	Asn	0.636340549	0.215795116	4.67E-24
396	Ile	0.191659928	0.402380834	1.44E-123
396	Lys	0.357012407	0.187833641	6.44E-32
396	Met	-0.370861413	0.112753937	1.25E-83
396	Ser	0.378266227	0.086702527	1.27E-106
396	Thr	-4.31630787	0.416168483	4.74E-17
396	Arg	0.486741945	0.26004326	2.20E-142
396	Gln	0.216240155	0.132917062	4.95E-39
396	His	-0.103555408	0.705539025	2.88E-51
396	Leu	0.409552806	0.337837182	4.16E-36
396	Pro	0.128997829	0.257501402	1.63E-84
396	Cys	1.047841453	0.279956392	1.25E-53
396	Phe	0.174927853	0.501647072	1.71E-105
396	Trp	0.419158527	0.371917822	7.72E-14
396	Tyr	-0.303902295	0.292296206	5.30E-28
396	Ala	0.102400212	0.252450786	5.39E-58
396	Gly	0.563721857	0.473074915	3.42E-05
396	Val	0.418860233	0.133328453	1.66E-170
396	Asp	0.139542959	0.071880804	1.06E-06
397	Asn	0.426110439	0.429731711	1.91E-159
397	Ile	-0.875043257	0.553238277	2.22E-16
397	Lys	-0.331615764	0.335982445	1.76E-157
397	Met	-0.364148242	0.699111734	2.00E-29
397	Thr	0.075725772	0.280198692	1.15E-21
397	Arg	0.34119056	0.895987041	1.31E-30
397	Gln	0.604428492	0.204393728	9.73E-19
397	His	0.258523432	0.487701415	3.32E-35
397	Pro	-0.504495769	0.159358171	5.38E-70
397	Cys	0.159474057	0.393887385	5.32E-36
397	Leu	-0.692050807	0.327627375	5.21E-136
397	Phe	-0.995568475	0.241245518	1.42E-43
397	Ser	0.533999444	0.491339745	0
397	Trp	-0.604804039	0.907540571	1.37E-45
397	Tyr	0.455435984	0.189623765	0.000107597
40	Asn	1.351305848	0.511622425	3.48E-13
40	Ile	0.725427558	0.270190564	9.42E-81
40	Lys	1.325626394	0.02776626	6.57E-42
40	Met	-1.677563343	0.40797325	6.21E-120
40	Ser	0.026327397	0.058586545	2.23E-32
40	Thr	0.764557254	0.265538878	0
40	Ala	-0.419507287	0.199854091	1.01E-61
40	Asp	1.20177518	0.220636046	3.01E-67
40	Glu	-1.461457304	0.399471406	5.54E-51
40	Gly	0.688585007	0.058234061	9.95E-25
40	Val	0.554973231	0.326844705	8.60E-05
40	Cys	-0.352933996	0.163413486	1.35E-30
40	Phe	0.46081023	0.324676887	0
40	Trp	0.216626755	0.44136658	3.15E-44
40	Tyr	-1.203756979	0.214723973	6.51E-59
397	Ala	0.026019305	0.419253234	6.87E-51
397	Gly	0.093984505	0.121551694	4.90E-42
397	Val	-0.035397878	0.110133203	6.62E-112
397	Asp	-0.631357801	0.337469201	0
398	Asn	0.168062145	0.094400467	2.85E-62
398	Ile	0.128239546	0.370578935	1.66E-121
398	Lys	1.199202472	0.184826106	5.87E-39
398	Met	0.203933122	0.049621303	1.67E-68
398	Ser	0.964226229	0.421608335	1.67E-16
398	Thr	0.396217204	0.564115717	1.30E-133
398	Arg	0.133001868	0.429777533	6.66E-51
398	Gln	0.775890518	0.199005246	5.56E-08
398	His	0.092134625	0.16644999	1.69E-28
398	Pro	0.852919332	0.354556006	7.89E-124
398	Cys	-0.474378248	0.893517744	1.47E-31
398	Leu	-0.102363637	0.231032619	0.00013379
398	Phe	-0.366938175	0.461693125	7.07E-106
398	Trp	-0.678448357	0.852173066	2.63E-112
398	Tyr	0.813449388	0.212354104	2.84E-100
398	Ala	0.511226248	0.279010293	6.22E-188
398	Gly	0.546402915	0.24061345	4.35E-23
398	Val	0.161608165	0.480586065	6.93E-23
398	Glu	-0.250471354	0.135569093	1.84E-16
399	Arg	0.511626273	0.137397444	5.40E-179
399	Ile	0.326380318	0.424131353	4.04E-32
399	Lys	0.329409449	0.264248302	1.18E-96
399	Met	1.224068174	0.263502466	5.47E-06
399	Thr	0.953051025	0.308171355	3.68E-37
399	Gln	1.249138605	0.274939017	6.73E-09
399	Leu	0.596835226	0.400281283	3.43E-37
399	Pro	0.512727434	0.176738492	1.21E-105
399	Ala	1.748986815	0.103624154	5.64E-05
399	Asp	0.903916285	0.309596727	2.52E-57
399	Glu	0.065055117	0.447614892	1.40E-63
399	Gly	1.006729604	0.27722564	1.81E-69
399	Val	0.832184244	0.51617971	0
399	Tyr	-1.538214793	0.489771474	3.26E-08
399	Cys	0.062599638	0.523248068	4.68E-45
399	Trp	-1.255113004	0.697572352	3.22E-15
399	Phe	0.288091921	0.121329432	3.10E-86
400	Arg	0.218524968	0.591718926	2.05E-52
400	Asn	0.60399342	0.0987357	9.18E-11
400	Ile	0.626781172	0.561431166	6.38E-13
400	Lys	-1.157592819	0.267769375	9.63E-23
400	Met	0.569955372	0.311817776	8.69E-74
400	Thr	0.963655765	0.221104051	2.30E-55
400	Gln	0.276802608	0.24154376	4.70E-86
400	His	0.811032235	0.096228244	6.18E-14
400	Leu	0.583823411	0.457501841	3.35E-45
400	Pro	0.62472423	0.255271462	1.41E-43
400	Cys	-0.552577997	0.227321085	8.57E-69
400	Phe	0.082220051	0.453130683	9.94E-25
400	Ser	-0.064276198	0.413895006	2.81E-06
400	Trp	-0.341217392	0.244339344	4.18E-86
400	Tyr	-0.196153834	0.546664168	3.35E-20
400	Gly	0.370003236	0.173767082	2.63E-25
400	Val	-0.606597376	0.440524561	1.65E-93
40	Gln	0.592803286	0.242169277	2.37E-89
40	His	-0.432717932	0.035478503	6.09E-26
40	Pro	-0.403249031	0.216446266	8.93E-117
40	Leu	0.635143694	0.288900893	3.23E-19
4	Asp	0.349035337	0.286525287	1.53E-12
4	Glu	-1.565423212	0.555878874	1.31E-92
4	Ala	0.492849936	0.167449105	1.20E-35
4	Gly	0.212528369	0.499907851	0
400	Asp	1.001730295	0.181232193	3.39E-54
41	Asn	-0.339394019	0.558523684	1.11E-16
41	Ile	-0.228832201	0.082397565	1.10E-142
41	Lys	0.920049491	0.62470714	0
41	Met	0.857655731	0.226615219	7.01E-53
41	Thr	1.131017262	0.359075276	5.32E-63
41	Ala	0.860069253	0.311363372	2.78E-17
41	Asp	1.725674645	1.107990846	4.44E-16
41	Glu	-0.714518657	0.715758501	2.22E-16
41	Gly	0.001411493	0.186508662	2.85E-114
41	Val	-0.315542849	0.147536433	0.000105635
41	Cys	-0.75644416	0.238418104	3.23E-47
41	Leu	-0.546651368	0.87641435	1.56E-45
41	Phe	-0.736728682	0.27151488	1.39E-17
41	Ser	-0.409623314	0.048278942	3.60E-08
41	Tyr	-1.374654884	0.707479816	1.01E-78
41	Pro	0.363387769	0.250603011	1.97E-61
41	Arg	-0.196699669	0.487702443	1.27E-29
41	His	0.198949819	0.088750301	1.56E-45
42	Asn	0.532915271	0.201276915	7.29E-41
42	Lys	-0.490378671	0.102395578	2.42E-99
42	Met	-0.485254795	0.418348026	0
42	Thr	0.855104018	0.365888052	1.86E-13
42	Ala	1.471881671	0.441709723	3.08E-80
42	Asp	0.62863662	0.488441381	1.71E-18
42	Glu	0.39339711	0.173979416	1.15E-34
42	Val	0.045243275	0.02770413	5.40E-71
42	Leu	-1.967741549	0.422458527	1.11E-16
42	Phe	-0.513261084	0.39941251	2.81E-21
42	Ser	-0.547760126	0.038153331	1.03E-40
42	Trp	-1.136335467	0.635932471	8.24E-87
42	Tyr	-1.759040237	0.707838863	0
42	Pro	-0.916068715	0.515633239	5.82E-56
42	Arg	-0.113618672	0.204386061	3.45E-43
42	His	0.266027294	0.123087553	4.92E-67
43	Asn	0.245051454	0.242137274	5.18E-13
43	Lys	0.720261283	0.18304066	2.67E-12
43	Thr	-0.049579711	0.249025277	1.84E-32
43	His	-0.592714681	0.486469786	4.67E-12
43	Pro	0.677638703	0.192692714	2.65E-149
43	Ala	0.982281096	0.264904462	0
43	Glu	1.640647719	0.273434952	8.50E-82
43	Gly	1.007423501	0.115794869	3.67E-09
43	Val	1.391089693	0.778023648	0
43	Tyr	0.910549313	0.221822471	0
43	Ser	0.747258942	0.211460586	9.90E-42
43	Leu	-1.456551791	0.282421732	8.71E-61
43	Phe	0.060780578	0.094713103	1.02E-161
43	Trp	-2.567082855	0.408052213	1.67E-16
44	Asn	1.277642521	0.225116926	2.28E-30
44	Ile	-0.377627508	0.356421796	2.08E-11
44	Lys	-0.015157182	0.205512408	2.51E-111
44	Met	-1.082071793	0.146414504	5.82E-41
44	Ser	1.039268187	0.338309058	5.62E-05
44	Thr	0.366950048	0.323058332	0
44	Ala	1.562293084	0.170419108	4.66E-09
44	Asp	2.172225365	0.561453539	0
44	Glu	-0.147140134	0.410793907	1.52E-16
44	Gly	1.899720951	0.184243861	9.51E-08
44	Val	0.545737516	0.549975235	0
44	Cys	-0.087782427	0.055643322	1.93E-129
44	Phe	0.429375662	0.086896659	1.20E-64
44	Trp	0.44337584	0.054436686	9.52E-06
44	Tyr	-0.30848945	0.163126757	1.48E-17
44	Gln	0.252375987	0.369519325	1.71E-06
44	His	1.509568194	0.292809794	0
44	Pro	-0.591326833	0.448053326	3.87E-71
44	Leu	0.443951158	0.092182595	1.33E-19
45	Arg	0.217378244	0.374131477	6.55E-20
45	Asn	-0.20488516	0.352737855	2.46E-58
45	Lys	0.192379285	0.380839288	2.00E-09
45	Met	0.31327516	0.308621887	5.34E-75
45	Thr	1.452406474	0.622436579	2.22E-16
45	Gln	0.430600843	0.482684338	1.69E-13
45	His	1.035186624	0.294090707	0.000830929
45	Leu	2.298198407	0.445213645	6.63E-98
45	Pro	-1.045193191	1.125984062	0
45	Ala	-1.117773482	0.119340975	3.54E-19
45	Asp	-1.210937604	0.342659169	1.79E-30
45	Glu	2.794773419	0.879656648	6.66E-16
45	Gly	1.374871367	0.930649197	6.66E-16
45	Val	-0.75875484	0.143265413	7.97E-132
45	Tyr	1.404234543	0.314585562	8.63E-55
45	Cys	-2.018910652	0.216792919	0
45	Trp	0.381752555	0.426020961	7.39E-212
45	Phe	1.135735479	0.642330673	4.44E-16
46	Ile	-6.305512335	0.450787403	6.65E-07
46	Lys	-4.717363877	0.139919085	1.43E-23
46	Met	-5.675418628	0.322888254	3.53E-07
46	Ser	-1.956379671	0.179831446	2.13E-120
46	Thr	-5.279565463	0.765170447	6.66E-16
46	Ala	-2.754098865	0.287380776	8.20E-44
46	Gly	-4.41765102	0.692907532	1.11E-16
46	Cys	-1.102988543	0.078768712	3.82E-90
46	Tyr	-4.854920927	0.460778878	1.28E-122
46	Pro	-1.511630074	0.714165633	2.22E-16
47	Ile	-0.374243741	0.194984618	1.81E-08
47	Lys	0.124281996	0.10005552	3.14E-11
47	Met	0.67159125	0.135380809	6.67E-05
47	Thr	1.335035393	0.129588333	6.87E-16
47	Arg	-1.628489306	0.277761054	9.65E-08
47	His	-0.542985572	0.070501614	4.50E-09
47	Ala	-4.860408746	0.158129028	1.92E-20
47	Val	-0.677666801	0.35700004	6.94E-90
5	Asn	-1.369041505	0.019733863	3.56E-21
5	Ile	-0.117543087	0.388224943	1.14E-65
5	Lys	-0.323311461	0.199391384	4.29E-47
5	Met	-0.53748939	0.535731033	1.24E-21
5	Ser	1.021389473	0.217473556	9.79E-42
5	Thr	1.329990052	0.429706171	1.12E-10
5	Ala	0.71829598	0.19214377	1.20E-27
5	Asp	1.054425568	0.513076462	6.76E-37
5	Glu	-3.229023662	0.78374353	3.47E-05
5	Gly	0.59405579	0.351835746	0
5	Val	-0.992284286	0.508031608	1.11E-16
5	Cys	-0.934984714	0.440716282	3.50E-09
5	Phe	-1.872734905	0.928667629	9.42E-69
5	Trp	-4.258061859	0.483544383	8.89E-11
47	Ser	-2.059327674	0.456599139	1.78E-146
47	Cys	-0.532476055	0.25268608	1.53E-09
47	Trp	0.564854664	0.216314398	5.73E-07
47	Leu	0.197069843	0.091693663	2.01E-22
48	Ile	-1.882645215	0.360685366	9.01E-88
48	Lys	-5.833424865	0.280452558	7.42E-23
48	Met	-1.390096421	0.615956645	3.66E-83
48	Thr	0.400408277	0.038432848	3.34E-108
48	Arg	-4.555429202	0.434461956	2.74E-20
48	Gln	-3.128568636	0.215387017	1.42E-10
48	His	-2.077684536	0.289251377	1.61E-36
48	Pro	-5.452980531	0.935380965	8.88E-16
48	Cys	0.786106998	0.109629374	1.59E-12
48	Leu	-0.637383644	0.878004408	1.74E-28
48	Phe	-0.632706566	0.057593902	1.45E-13
48	Trp	0.064376825	0.476805024	1.86E-120
48	Tyr	-0.014269971	0.081075697	2.20E-05
48	Asp	-4.933942977	0.333887463	3.68E-84
48	Gly	-0.955500906	0.27619396	0.000199863
49	Arg	-2.525284604	0.486449409	0
49	Gln	-1.579741253	0.43522458	6.79E-05
49	His	-0.50593377	0.377397741	5.55E-17
49	Pro	-3.38444885	0.335467988	1.38E-11
49	Ala	-1.809669559	0.366960783	2.37E-20
49	Asp	-3.195698515	0.568305973	7.15E-76
49	Glu	-0.383437423	0.083571753	9.28E-48
49	Gly	-0.496558333	0.586214686	2.29E-62
49	Val	-0.527933895	0.451360117	4.47E-92
49	Cys	-1.145986939	0.411346657	4.89E-60
49	Leu	-1.662133908	0.332177513	2.57E-22
49	Phe	-1.675793744	0.515080392	2.93E-22
49	Trp	-4.074744448	0.101040767	1.83E-89
49	Tyr	-0.946053778	0.356525581	7.36E-76
49	Thr	-0.811584578	0.697650045	2.84E-36
49	Ser	0.159915404	0.42560915	3.35E-87
49	Ile	-1.743634335	0.309895533	4.28E-28
49	Met	-0.653793304	0.289854136	0
49	Asn	-0.826080082	0.122369209	8.83E-11
50	Gln	0.882762482	0.306662084	3.37E-12
50	His	-0.496716063	0.10244951	2.79E-66
50	Pro	-0.364059446	0.24272876	9.64E-14
50	Ala	-1.675425266	0.598477744	9.80E-22
50	Asp	-2.343597604	0.453713035	1.11E-16
50	Glu	-0.091378672	0.10191272	1.22E-37
50	Gly	-3.785983835	0.195991994	8.60E-56
50	Val	-2.379280191	0.209936128	0.000492791
50	Cys	-3.464153976	0.259944113	4.77E-12
50	Leu	-4.432037726	0.128885103	9.39E-23
50	Phe	-5.764765826	0.270253038	0
50	Trp	-4.914934348	0.545964386	2.34E-72
50	Tyr	-4.679430825	0.521161272	0
50	Thr	-0.557735364	0.398219859	3.64E-52
50	Arg	-0.542196593	0.437875521	5.08E-126
50	Ser	0.337138844	0.049125915	8.03E-218
50	Ile	-5.010465153	0.057700293	2.78E-17
50	Met	-3.612032077	0.479672803	1.94E-32
5	Gln	-0.345581621	0.119418146	4.97E-72
5	His	0.379747889	0.294900191	2.08E-24
5	Pro	0.452217256	0.048829534	2.82E-28
5	Leu	-1.764875389	0.623419407	2.57E-12
50	Lys	-0.024647883	0.206874361	3.64E-12
50	Asn	-0.468575182	0.227638248	1.39E-17
51	Asn	0.265214304	0.1375259	2.93E-11
51	Ile	-0.127776243	0.341752896	2.68E-89
51	Lys	-1.125655691	0.652186777	2.56E-14
51	Met	0.07819168	0.461371082	5.26E-74
51	Ser	0.430463331	0.134291576	5.84E-47
51	Thr	0.519665927	0.276513643	9.32E-71
51	Gln	1.25865292	0.208414073	5.72E-08
51	His	0.078690703	0.389389353	8.33E-17
51	Leu	-1.941808994	0.186753375	3.79E-27
51	Pro	-3.218626402	0.463165014	7.96E-09
51	Cys	-0.301634676	0.193906296	1.64E-39
51	Phe	-1.407109101	0.593561718	3.25E-56
51	Tyr	-0.999765671	0.284038756	1.11E-06
51	Ala	0.854094952	0.348024421	4.97E-15
51	Gly	-0.232942739	0.109658532	2.15E-82
51	Val	-5.252680009	0.040548355	1.76E-13
51	Glu	0.284826082	0.245231568	2.00E-136
52	Met	-6.455275691	0.174225081	1.67E-29
52	Asp	-0.728975212	0.231118325	9.33E-05
52	Ala	-0.568862762	0.38521621	1.91E-76
52	Val	-5.623731656	0.609670606	1.35E-23
53	Asn	0.097693092	0.047133037	7.84E-96
53	Ile	-0.818622276	0.352960744	5.78E-181
53	Lys	1.419685672	0.535990555	4.32E-58
53	Met	-0.603936354	0.494809749	1.46E-33
53	Asp	0.40453336	0.383101951	1.20E-104
53	Glu	1.072097199	0.230215035	2.35E-10
53	Phe	-0.482981252	0.447673124	1.08E-91
53	Tyr	-0.149707055	0.117540269	1.61E-47
53	Pro	1.920554706	0.534042262	0
53	Leu	-0.823399966	0.096015393	1.17E-48
53	Gln	-0.176356037	0.107480345	9.82E-21
54	Arg	0.477906273	0.257261182	3.59E-21
54	Asn	0.147725921	0.136336722	8.18E-17
54	Ile	-0.121266765	0.373860887	9.07E-72
54	Lys	1.232674868	0.565243391	3.41E-14
54	Met	0.143827272	0.307208229	2.29E-84
54	His	-0.051497538	0.385917847	5.42E-32
54	Leu	-0.896765316	0.434281928	1.45E-102
54	Pro	0.833737692	0.100208643	4.68E-179
54	Glu	1.488646097	0.156889797	2.57E-30
54	Gly	-0.38884863	0.324576091	7.10E-07
54	Val	0.604114642	0.112438436	3.78E-64
54	Tyr	0.723993703	0.177291062	1.11E-49
54	Ser	-0.29632195	0.285941736	2.78E-17
54	Phe	-0.410525607	0.068330418	4.34E-60
54	Trp	-0.742072802	0.054151529	3.98E-10
55	Arg	2.390975959	0.524608958	1.17E-09
55	Gln	0.580288709	0.213818046	6.80E-20
55	His	-0.239602673	0.074524303	0.000151994
55	Leu	-0.676048108	0.730896915	1.68E-27
55	Pro	0.427307807	0.260677401	2.29E-50
55	Ala	0.264193082	0.339159471	7.72E-141
55	Asp	-0.248872355	0.142975271	7.23E-102
55	Glu	1.55796734	0.476857693	5.55E-17
55	Gly	-0.744620473	0.393446034	2.87E-71
55	Val	0.780367892	0.439450311	5.55E-17
55	Cys	-0.168808822	0.464717711	6.09E-63
55	Phe	-1.72335115	0.778061199	9.66E-67
55	Ser	0.854176561	0.264243476	7.93E-100
55	Trp	-5.989968278	0.900272908	2.22E-16
55	Tyr	-2.986854294	0.557051306	2.42E-64
55	Thr	1.822569584	0.352631424	1.59E-11
55	Ile	0.47864944	0.637673925	4.22E-47
55	Met	-0.764457646	0.191203292	4.36E-28
55	Lys	-0.438224679	0.100010043	9.48E-49
56	Asn	0.786170837	0.528084558	1.32E-37
56	Ile	0.880343216	0.275621801	1.10E-12
56	Met	0.185725397	0.137885707	6.76E-08
56	Thr	0.97414513	0.791721351	4.44E-16
56	Arg	0.340204587	0.227174063	0
56	Gln	0.642070424	0.293633394	6.66E-183
56	His	0.779564246	0.287280244	2.70E-292
56	Pro	-1.499898542	0.557813765	6.76E-69
56	Cys	1.196053247	0.018912077	1.98E-22
56	Leu	-0.229541972	0.442311259	8.53E-67
56	Phe	0.922802549	0.594929964	1.11E-16
56	Ser	2.340501448	0.796370072	4.44E-16
56	Trp	-0.447742026	0.151710747	9.49E-69
56	Asp	-2.042661137	0.393958769	3.05E-16
56	Glu	-0.415532385	0.114715913	3.71E-36
56	Ala	0.317130651	0.231481711	1.45E-42
56	Gly	0.480727212	0.332945253	1.48E-58
57	Asn	1.864889964	0.286005812	1.79E-30
57	Lys	0.493972724	0.561793185	8.84E-52
57	Met	-1.054015614	0.137799147	1.90E-46
57	Ser	0.383129511	0.133332524	1.12E-109
57	Ala	-0.051393582	0.639873012	5.34E-55
57	Asp	0.86720712	0.414229506	1.10E-11
57	Glu	-0.053357102	0.140142419	0.000314777
57	Gly	1.206354178	0.288213643	3.36E-17
57	Val	-1.516655467	0.394486432	6.34E-68
57	Leu	-1.826335701	0.342960283	3.52E-109
57	Phe	-0.592956096	0.413949145	1.52E-48
57	Trp	-1.308286195	0.624961167	2.05E-26
57	Tyr	-1.718734234	0.612225625	3.33E-61
6	Arg	-0.197060897	0.439443692	3.01E-145
6	Gln	0.596366133	0.319420578	5.30E-70
6	His	-0.02037267	0.303460653	1.42E-05
6	Pro	0.775359275	0.160121575	1.47E-56
6	Ala	-0.39195796	0.175977637	6.86E-43
6	Asp	0.080402321	0.267462361	0
6	Glu	0.765443555	0.505882193	4.41E-16
6	Gly	-0.586771964	0.21828905	3.49E-08
6	Val	-0.02623238	0.468180878	9.64E-08
6	Cys	-0.00524665	0.260058459	1.13E-72
6	Leu	0.501485807	0.240151765	7.62E-62
6	Phe	-1.871682289	0.105744829	3.19E-30
6	Tyr	-1.658287285	0.755832987	6.78E-32
57	Pro	-1.731371436	0.658424059	1.18E-76
57	Arg	-0.43805904	0.769850407	4.69E-51
57	His	-0.100723377	0.190699189	8.73E-26
58	Arg	-0.767542348	0.044673668	1.56E-55
58	Asn	1.072843817	0.331783069	6.93E-41
58	Ile	0.770772585	0.264805833	4.67E-47
58	Lys	2.205334533	0.388460938	4.12E-27
58	Met	-4.099629776	0.728964821	4.30E-31
58	Thr	0.545890143	0.268357973	1.66E-22
58	Gln	2.137628732	0.596647392	2.22E-16
58	His	-0.038581719	0.459059067	1.99E-17
58	Leu	-0.416099489	0.593797132	1.34E-75
58	Ala	0.997814995	0.18049205	2.96E-30
58	Asp	1.385056216	0.705200926	0
58	Glu	1.506642146	0.561072549	0
58	Val	-0.802997582	0.310813842	1.88E-08
58	Ser	0.619657349	0.176191622	3.47E-17
58	Cys	0.79503739	0.244191675	6.12E-48
58	Trp	1.274954758	0.612795779	3.33E-16
59	Gln	2.607776077	0.930073942	6.66E-16
59	His	2.589289123	0.74650129	1.11E-16
59	Pro	-0.330783789	0.210647678	1.39E-17
59	Ala	1.751499883	1.307988141	1.78E-15
59	Asp	2.231024382	0.693694279	0
59	Glu	1.43450775	0.298660032	5.29E-73
59	Gly	1.57804223	0.568322889	0
59	Val	0.408345895	0.239211848	7.29E-268
59	Cys	0.608905251	0.062209528	1.04E-29
59	Leu	-0.108363699	0.244719696	0
59	Phe	1.322384555	0.401227163	4.85E-13
59	Ser	0.608928632	0.34265166	6.98E-203
59	Trp	0.668631122	0.166966515	1.55E-15
59	Tyr	1.10053063	0.377480945	8.67E-63
59	Asn	2.293935129	0.642247984	0
59	Lys	2.90838981	0.344965381	6.22E-09
59	Arg	-0.887097177	0.201265203	3.66E-05
59	Met	0.177272081	0.240602392	4.41E-134
60	Arg	0.629655721	0.35245433	4.15E-116
60	Gln	1.045819217	0.054056451	3.91E-73
60	His	1.024631798	0.042850058	5.58E-14
60	Leu	-0.732199183	0.993223839	1.59E-38
60	Pro	-0.032197967	0.46722145	1.30E-105
60	Ala	0.693332361	0.383679359	1.96E-11
60	Asp	0.27626662	0.251328181	2.53E-59
60	Glu	-0.684349482	0.549887751	5.83E-27
60	Val	-0.545889416	0.498126631	2.39E-47
60	Cys	-1.13886792	0.627792802	2.51E-130
60	Phe	-1.532343141	0.49995526	3.84E-28
60	Ser	0.539609233	0.387456548	5.36E-05
60	Trp	-2.701822842	1.194730286	2.95E-14
60	Thr	0.702450097	0.572361864	9.46E-68
60	Ile	-1.21226561	0.694910058	1.62E-40
60	Met	-0.704402346	0.68143652	1.23E-38
6	Asn	-0.230470681	0.720901239	0
6	Lys	0.043317982	0.283094982	1.54E-09
6	Ser	1.013296072	0.428971873	9.76E-53
6	Ile	-0.663327239	0.196839825	1.39E-17
6	Met	-1.245850599	0.071961503	4.81E-08
60	Lys	1.064367381	0.124409004	4.92E-43
61	Arg	1.482431317	0.395215712	0
61	Asn	0.806605364	0.20236629	3.93E-88
61	Lys	1.881544923	0.409516188	5.55E-17
61	Met	-0.685871175	0.052942759	7.37E-07
61	Thr	1.282312946	1.138771253	0
61	Gln	0.757954649	0.371480816	9.15E-60
61	His	0.788573344	0.254503083	5.62E-13
61	Pro	0.079665924	0.265326482	4.47E-12
61	Cys	0.339598999	0.109778723	7.82E-09
61	Leu	0.158401736	0.050500477	8.33E-37
61	Phe	0.110601554	0.638716568	1.26E-28
61	Trp	0.877578855	0.2933618	1.26E-125
61	Tyr	0.616840861	0.339623681	9.53E-28
61	Glu	-0.135678315	0.121070312	3.16E-07
61	Ala	1.094918301	0.196100244	9.27E-15
61	Gly	-0.483300928	0.615733742	1.46E-55
62	Arg	1.264690409	0.280775741	0
62	Asn	-2.025828709	0.506805028	3.42E-77
62	Ile	-0.612118899	0.449469119	2.95E-12
62	Lys	2.11321775	0.35451007	5.11E-25
62	Thr	-0.187792912	0.016554621	3.78E-92
62	Gln	1.347294135	0.742148156	1.11E-16
62	His	0.669854378	0.221345823	1.15E-17
62	Pro	-0.057287705	0.170963409	2.28E-39
62	Cys	1.433999269	0.321218159	4.41E-97
62	Leu	2.120063854	0.505578775	5.55E-17
62	Phe	1.250230253	0.299483459	0
62	Ser	0.36162003	0.393830403	6.37E-143
62	Trp	-1.00443291	0.272421628	0
62	Asp	-0.111345127	0.537230702	8.17E-08
62	Glu	-0.579912072	0.183100258	1.35E-93
62	Val	0.404267499	0.340731138	8.97E-104
63	Asn	2.208637699	0.403506263	2.54E-60
63	Ile	0.793704722	0.432030021	2.46E-35
63	Lys	0.225997234	0.21862972	1.02E-83
63	Met	0.656010207	0.368330741	1.11E-16
63	Ser	2.349758494	0.364059528	2.33E-07
63	Thr	1.077759482	0.099602494	6.04E-06
63	Arg	-1.170222234	0.286161844	0
63	Gln	1.732046541	0.290633496	1.20E-69
63	His	1.093080005	0.328646985	1.11E-69
63	Leu	1.305344112	0.241304081	1.02E-29
63	Pro	0.442734324	1.037230349	0
63	Cys	2.031589016	0.263203835	2.50E-14
63	Phe	1.363417345	0.369162309	0
63	Trp	1.990071058	0.596849543	9.98E-59
63	Tyr	0.428258194	0.719197801	0.005482341
63	Ala	-0.324123413	0.20289985	1.46E-28
63	Gly	0.525597057	0.053870006	2.70E-102
63	Val	0.812537353	0.36117017	2.55E-06
63	Asp	0.107448772	0.065694439	5.65E-13
64	Gln	-0.844186679	0.222711622	6.16E-15
64	His	-0.169336849	0.453232023	8.26E-132
64	Ala	0.588910889	0.37625083	9.64E-23
64	Asp	-1.524415892	0.524597476	3.08E-91
64	Glu	-1.436299949	0.574847839	1.83E-64
64	Gly	0.115267389	0.67345216	8.33E-97
64	Val	-0.075942864	0.268219146	3.30E-86
64	Cys	-3.162928694	0.493375843	2.87E-32
64	Leu	-0.935675853	1.133958866	2.47E-42
64	Tyr	-0.544663937	0.386893262	5.85E-88
64	Arg	-0.745234881	0.157940465	1.55E-57
64	Ser	-0.422190003	0.571869127	4.54E-17
64	Ile	0.2027037	0.582651938	2.45E-41
64	Met	-0.792512041	0.132552481	2.77E-16
64	Asn	-1.056793733	0.155628211	6.99E-33
65	Asn	-0.26524823	0.302881568	1.71E-36
65	Ile	2.963785503	0.719218825	0
65	Lys	1.660150648	0.679866891	4.44E-16
65	Thr	1.532128462	0.301037501	0
65	His	0.443033277	0.399506302	3.70E-08
65	Leu	1.490779367	0.644179608	2.63E-60
65	Pro	0.272218573	0.305482838	0.000155614
65	Cys	0.034114002	0.15129434	1.25E-08
65	Phe	3.287874378	0.703375184	5.87E-36
65	Ser	-0.752469353	0.553477444	1.11E-16
65	Asp	-0.694304884	0.070936126	6.88E-08
65	Ala	2.321193379	0.204741049	4.72E-09
65	Val	-1.104381921	0.427625875	2.31E-10
66	Asn	1.33206209	0.506673888	1.11E-16
66	Ile	0.609552997	0.180320523	1.80E-10
66	Lys	0.244320468	0.391458447	3.03E-87
66	Met	1.722618638	0.282373149	0
66	Thr	1.357032724	0.532253591	0
66	Ala	-0.469956143	0.309764688	3.98E-67
66	Asp	-0.77536231	0.66110871	3.18E-70
66	Glu	-0.650761286	0.302382486	1.41E-111
66	Gly	-0.57642332	0.291910607	1.32E-92
66	Phe	0.041940067	0.451720702	5.42E-24
66	Ser	1.100113029	0.118814215	2.29E-40
66	Trp	2.317885448	0.266442572	1.25E-16
66	Tyr	0.070601671	0.37076058	5.82E-149
66	Pro	0.108867111	0.333697981	1.61E-77
66	Arg	2.671913187	0.802455947	0
66	Leu	-1.257837752	0.674603462	1.05E-06
66	His	-0.047498	0.044879134	2.13E-29
67	Asn	-0.443398563	0.337364498	7.58E-113
67	Ile	-2.761194659	0.49414791	1.42E-79
67	Met	-2.312517517	0.709280447	3.63E-62
67	Thr	-3.962113971	0.346002263	1.14E-18
67	Asp	-0.868364048	0.302140581	3.48E-47
67	Glu	-1.383640246	0.88033762	1.25E-104
67	Gly	-0.722684346	0.317282645	1.60E-05
67	Val	-1.873467502	0.551568157	9.23E-94
67	Cys	-0.493737398	0.356619664	2.46E-13
67	Leu	-1.514575289	0.610892856	4.09E-69
67	Phe	-1.996256282	0.80086183	1.10E-98
67	Ser	-1.511391738	0.308384891	4.09E-78
67	Trp	-0.592368505	0.079085175	8.54E-16
67	Tyr	-1.312588929	0.569227197	2.19E-64
7	Gln	0.068030849	0.043663724	1.06E-53
7	His	-0.384563046	0.152399564	7.24E-21
7	Leu	-2.072634979	0.241297307	8.24E-76
7	Pro	-0.484986124	0.340888656	9.63E-49
7	Ala	-0.751347554	0.391130896	1.00E-59
7	Asp	1.224993955	0.057702093	9.72E-15
7	Glu	1.165714439	0.177077434	2.41E-245
7	Gly	1.401312124	0.378229339	2.50E-08
7	Val	-0.518181153	0.52286005	3.29E-70
7	Cys	-0.290094176	0.38532279	5.01E-05
7	Trp	-2.340918352	0.60942301	4.77E-11
7	Tyr	-1.104510179	0.27211517	4.56E-07
67	Gln	-1.424357041	1.23588301	3.88E-74
67	His	0.035240818	0.551903856	1.55E-40
68	Asn	-0.557867434	0.147700772	1.81E-69
68	Ile	-0.640033036	0.317261213	9.99E-154
68	Lys	0.447811418	0.463116882	4.94E-137
68	Met	0.731399118	0.342403338	2.78E-17
68	Thr	0.383793591	0.414435442	8.55E-18
68	Arg	0.66020364	0.276221794	2.21E-07
68	Gln	-0.363412917	0.526469031	3.68E-87
68	Leu	0.077986826	0.417838517	5.58E-54
68	Pro	0.246288133	0.307852538	2.26E-19
68	Ala	-0.62845961	0.498965877	1.60E-80
68	Asp	-0.730412161	0.238852329	1.04E-15
68	Glu	1.045550198	0.740986275	5.55E-16
68	Gly	-0.058694639	0.224861617	6.26E-24
68	Val	-0.25711882	0.16735587	6.29E-20
68	Ser	0.167049004	0.430617425	1.51E-12
68	Cys	-0.395925984	0.103000423	9.98E-43
68	Phe	0.925202186	0.34819319	1.25E-11
69	Asn	1.148313988	0.36258155	8.72E-28
69	Ile	-0.673214167	0.692720347	1.11E-179
69	Met	0.354805837	0.215711049	4.45E-66
69	Thr	0.309406471	0.384156246	2.80E-23
69	Arg	2.021327934	0.117752401	1.72E-12
69	Gln	0.455299991	0.375370111	2.14E-155
69	His	-0.136568166	0.270762003	7.39E-91
69	Pro	-0.510704522	0.712512349	1.33E-15
69	Ala	0.819144993	0.758647799	0
69	Asp	-0.110143439	0.43426005	0
69	Glu	0.201900168	0.133640651	3.06E-15
69	Gly	0.697309913	0.209990805	1.69E-91
69	Tyr	0.425636132	0.543163289	2.60E-09
69	Ser	0.309474866	0.3346699	1.15E-35
69	Trp	-0.736812983	0.207130782	6.94E-18
69	Phe	-3.521894042	0.9195522	2.22E-16
70	Asn	0.500052171	0.302873402	5.51E-95
70	Lys	1.816626071	0.140259936	0.00026716
70	Met	-0.274043842	0.156877437	2.08E-54
70	Ser	-0.456338468	0.341325237	8.13E-07
70	Thr	-0.212535526	0.559666109	2.45E-216
70	Arg	2.032352707	0.312739238	0
70	Gln	0.576534628	0.319889831	1.23E-08
70	His	0.466203716	0.352204943	6.22E-107
70	Pro	-0.386762591	0.227332736	1.09E-43
70	Leu	-1.48001838	0.440177229	5.00E-128
70	Phe	-1.71539894	0.523452046	4.10E-65
70	Trp	-1.871909271	0.522812095	4.49E-15
70	Tyr	-0.891937742	0.561789511	5.40E-56
70	Asp	-0.272597004	0.091069836	5.67E-63
70	Glu	-0.513500622	0.219337949	1.15E-51
70	Gly	-1.048626534	0.071315803	1.74E-11
70	Val	-1.02385919	0.526080636	7.84E-186
7	Thr	1.490377573	0.357832063	2.51E-11
7	Ser	1.103496341	0.156986474	1.65E-05
7	Ile	-0.927496498	0.48569603	1.93E-65
7	Met	-1.145955588	0.540642481	2.22E-16
71	Asn	0.713825252	0.068331629	4.15E-49
71	Lys	0.547291307	0.155145829	4.35E-56
71	Met	-0.070257331	0.519554294	1.30E-80
71	Arg	1.399341138	0.184585292	5.16E-05
71	Gln	-0.214583262	0.179609651	5.06E-16
71	His	-1.076399741	0.582960306	4.74E-67
71	Leu	-0.908311208	0.892727815	4.99E-34
71	Pro	0.691546353	0.246259901	4.48E-22
71	Phe	-0.181476758	0.688986014	8.67E-52
71	Ser	-0.973807959	0.452954038	8.90E-27
71	Trp	1.09283604	0.212333202	4.24E-161
71	Tyr	-0.750744602	0.043588596	3.45E-11
71	Ala	0.909150427	0.025409329	2.99E-05
71	Gly	2.359905648	0.359510449	0.000282685
71	Val	-1.025216917	0.296851903	4.06E-74
71	Glu	-0.661460807	0.220576424	5.55E-17
72	Arg	2.893424442	0.629898508	0
72	His	1.6564704	0.262402474	2.78E-17
72	Leu	-0.454991829	0.208110463	6.94E-18
72	Pro	2.439499822	0.490787999	5.98E-27
72	Ala	0.618938046	0.394376076	3.38E-58
72	Asp	0.872499699	0.430586289	0
72	Glu	2.148747917	0.287461705	3.28E-09
72	Gly	2.088780309	0.558088544	1.89E-13
72	Phe	0.524475087	0.373568803	4.62E-50
72	Ser	0.011968813	0.661374532	2.22E-16
72	Trp	-1.079992666	0.629074754	7.28E-55
72	Tyr	-1.198973827	0.403767336	0.001978052
72	Lys	2.232829392	0.41947734	0.000270669
72	Thr	1.822496983	0.50626075	1.67E-16
72	Met	-0.522462675	0.251407526	2.78E-17
73	Ile	-0.688447119	0.307296815	3.08E-50
73	Lys	2.853869421	0.591463579	0
73	Met	0.69058297	0.32134541	3.22E-05
73	Thr	0.699579292	0.329211937	1.82E-51
73	Arg	1.867110855	0.356447354	0
73	Gln	0.925105366	0.369890945	2.38E-47
73	His	1.349728903	0.191545265	2.09E-41
73	Ala	1.461403348	0.380506219	0.00025874
73	Asp	2.600855094	0.493519312	1.11E-10
73	Glu	0.07055427	1.346857961	0
73	Gly	3.200052011	0.853809852	2.22E-16
73	Val	-0.733779456	0.072936851	1.55E-10
73	Tyr	-0.380829264	0.094320383	1.50E-44
73	Ser	1.139549236	0.592928433	4.73E-80
73	Cys	-0.761698917	0.171066162	3.19E-77
73	Leu	0.13196195	0.248132261	5.49E-104
73	Phe	-0.478139515	0.264341307	5.73E-122
7	Lys	-0.393705947	0.218735725	1.19E-15
74	Gln	-0.018597179	0.339192475	4.70E-33
74	Leu	-1.329666054	0.475858797	2.56E-56
74	Ala	-0.116149321	0.082870027	1.04E-110
74	Asp	0.167445588	0.255273085	1.38E-50
74	Glu	0.880485642	0.486530704	0
74	Gly	0.884211191	0.173504787	3.83E-30
74	Val	-0.87129005	0.850892962	4.02E-54
74	Cys	0.407167087	0.481758993	1.82E-37
74	Phe	-1.535274104	0.844173439	1.85E-68
74	Trp	-0.972917922	0.877835479	5.29E-68
74	Tyr	-0.572069744	0.705112363	1.71E-100
74	Asn	-0.032707992	0.386832759	6.50E-64
74	Lys	0.809900526	0.117122627	0
74	Ile	-0.28733791	0.560978458	1.77E-57
74	Met	-0.272391723	0.45214422	3.15E-73
75	Arg	0.213049795	0.557945405	3.42E-08
75	Gln	0.427077081	0.372350513	1.44E-104
75	His	-0.123029698	0.337813977	3.02E-70
75	Leu	-0.629536543	0.21008251	1.94E-21
75	Pro	1.069047876	0.384410532	2.57E-24
75	Ala	-1.33358506	0.596628417	0
75	Asp	0.197802273	0.265317829	1.81E-17
75	Glu	0.380793079	0.481503208	3.66E-99
75	Cys	-0.722189053	0.836879281	0
75	Phe	-0.74700953	0.507228888	9.63E-51
75	Trp	-0.24045388	0.695321135	2.07E-52
75	Tyr	-0.985403001	0.788741903	1.21E-24
75	Asn	0.366792825	0.410042432	0.001444609
75	Lys	0.144106115	0.139321287	1.86E-14
75	Ser	0.63901271	0.134020048	1.22E-34
75	Ile	-0.826203158	0.074984111	0
75	Met	0.451793337	0.048699341	7.12E-30
76	Arg	1.724393637	0.688118965	0
76	Asn	0.759195918	0.358455687	4.65E-118
76	Ile	1.556386691	0.358104642	0
76	Lys	1.287714425	0.44645963	8.33E-17
76	Met	0.574427519	0.537568039	6.96E-33
76	Gln	-0.044637775	0.552657001	1.56E-112
76	His	0.334829799	0.443369011	7.02E-12
76	Ala	-0.186279849	0.821342503	2.93E-87
76	Asp	-0.673887914	0.601357917	1.11E-16
76	Glu	-0.45592943	0.072163312	5.39E-51
76	Gly	1.542884107	0.811534848	4.44E-16
76	Val	0.820535029	0.331746237	6.24E-18
76	Tyr	-0.061295134	0.306589704	4.26E-77
76	Ser	0.845082951	0.40847243	3.30E-08
76	Leu	1.798952071	0.657978548	3.33E-16
76	Phe	0.932809585	0.187233516	5.91E-84
76	Trp	0.464796478	0.201267012	1.35E-49
77	Asn	-0.62582324	0.748024518	1.00E-73
77	Ile	0.530508161	0.273712952	3.69E-210
77	Lys	-0.172404876	0.437568107	9.30E-05
77	Met	0.180824823	0.253241415	1.27E-78
77	Thr	0.117464096	0.410336565	2.67E-84
77	Arg	-0.077519005	0.747811842	1.11E-16
77	Gln	0.145945947	0.373308676	1.19E-33
77	His	-0.153208941	0.443610718	4.84E-81
77	Leu	0.653293323	0.567935891	0.003610975
77	Pro	0.108417897	0.601919055	1.55E-55
77	Cys	0.47705925	0.250488789	1.62E-147
77	Phe	0.145152871	0.652544476	3.12E-103
77	Ser	0.012093754	0.266959757	1.36E-95
77	Trp	0.176507717	0.376833468	4.96E-13
8	Asn	-0.837393628	0.566713755	3.72E-25
8	Ile	-3.424476966	0.349035677	1.39E-16
8	Lys	-0.402048735	0.452584034	8.12E-43
8	Met	-0.301519701	0.252672879	7.73E-72
8	Ser	1.075464059	0.098040358	9.50E-07
8	Thr	-1.87607262	0.49596333	6.79E-87
8	Ala	0.075825451	0.329243611	3.59E-117
8	Asp	0.257691205	0.073718897	3.87E-53
8	Glu	-1.882499075	0.383382734	3.44E-48
8	Gly	-1.076579012	0.54024095	9.37E-37
8	Val	0.494690595	0.385527493	2.65E-66
8	Cys	-0.254644827	0.659939223	4.00E-27
8	Trp	-0.987205105	0.129406125	1.10E-56
8	Tyr	-1.875183864	0.540835184	0.000300186
77	Asp	-0.907461633	0.735257235	2.99E-101
77	Glu	-0.347250854	0.51675225	8.16E-16
77	Ala	0.181293983	0.199634945	2.08E-17
77	Gly	-0.526985625	0.354978087	3.48E-16
78	Arg	0.512978649	0.704334926	3.20E-14
78	Asn	-0.471176401	0.332576934	9.34E-39
78	Ile	-0.967546216	0.135676128	4.72E-84
78	Lys	0.739210997	0.164972282	4.62E-77
78	Met	0.430723699	0.287477163	4.00E-44
78	Ser	0.848998006	0.166124534	1.15E-133
78	Thr	1.131720144	0.470127792	1.11E-16
78	Gln	0.419199329	0.470216705	5.70E-40
78	His	0.739360829	0.241709754	5.66E-09
78	Leu	0.284491636	0.502145343	3.63E-48
78	Pro	0.516380098	0.384363665	3.23E-54
78	Cys	0.826738604	0.111514212	6.72E-36
78	Phe	-0.398097249	0.448138855	3.81E-86
78	Trp	0.636387402	0.737471601	3.42E-80
78	Tyr	-0.587859909	0.33285326	3.69E-55
78	Ala	0.53566811	0.121696669	1.40E-18
78	Val	0.3292551	0.215887081	1.73E-50
78	Glu	-0.04065911	0.190282037	3.62E-70
79	Gln	0.006431976	0.368338397	7.64E-119
79	His	-0.403626365	0.764222909	3.35E-117
79	Leu	-0.783470489	0.499470512	7.41E-75
79	Ala	-0.160146165	0.312000715	6.79E-64
[truncated: 4,988 more rows]
