# Supplementary material for: Determinants of trafficking, conduction, and disease within a K+ channel revealed through multiparametric deep mutational scanning
Source: eLife. 2022 May 31;11:e76903. doi: 10.7554/eLife.76903 (PMC9273215; doi:10.7554/eLife.76903)
Supplement: Source data 1. [file elife-76903-data1.zip › SourceData/input_data/contact_3spi.txt]

PDB	Chain1	Chain2	SS1	SS2	Res1	ResNum1	Res2	ResNum2	Atoms	Chain Types	Distance	Contact type
3SPI1635282475	A	C	LOOP1	SHEET37_37	N	43	E	333	N-OE2	M-S	3.06948	hydrogen,polar,
3SPI1635282475	A	C	LOOP1	SHEET37_37	N	43	E	333	ND2-OE2	S-S	2.64959	hydrogen,polar,
3SPI1635282475	A	C	LOOP1	SHEET38_38	N	43	Y	338	O-OH	M-S	3.40322	polar,
3SPI1635282475	A	C	LOOP1	SHEET38_38	N	43	Y	338	OD1-CE1	S-S	3.25184	weakpolar,
3SPI1635282475	A	C	LOOP1	LOOP11	F	45	V	265	CZ-CG2	S-S	4.12214	hydrophobic,
3SPI1635282475	A	C	LOOP1	LOOP11	F	45	V	265	CZ-CB	S-S	3.8131	hydrophobic,
3SPI1635282475	A	C	LOOP1	LOOP11	F	45	V	265	CZ-CG1	S-S	3.8999	hydrophobic,
3SPI1635282475	A	C	LOOP1	SHEET38_38	F	45	Y	338	CD1-CD1	S-S	3.73828	hydrophobic,pi-pi,
3SPI1635282475	A	C	LOOP1	SHEET38_38	F	45	Y	338	CB-CE1	S-S	4.04898	hydrophobic,
3SPI1635282475	A	A	LOOP1	LOOP1	V	46	R	44	O-CG	M-S	2.88838	weakpolar,
3SPI1635282475	A	A	LOOP1	LOOP1	V	46	R	44	O-CD	M-S	2.83537	weakpolar,
3SPI1635282475	A	A	LOOP1	LOOP1	V	46	R	44	O-NE	M-S	2.71363	polar,
3SPI1635282475	A	A	LOOP1	LOOP1	N	49	K	47	OD1-CB	S-S	3.17015	weakpolar,
3SPI1635282475	A	A	LOOP1	LOOP1	G	50	V	46	O-CG1	M-S	3.48433	weakhydrogen,weakpolar,
3SPI1635282475	A	A	LOOP1	LOOP1	G	50	K	47	N-O	M-M	3.2441	hydrogen,polar,
3SPI1635282475	A	A	LOOP1	LOOP1	G	50	K	48	N-O	M-M	3.15447	hydrogen,polar,
3SPI1635282475	A	A	LOOP1	LOOP1	Q	51	K	47	O-N	M-M	2.70429	hydrogen,polar,
3SPI1635282475	A	A	LOOP1	LOOP1	Q	51	K	47	O-CB	M-S	3.36635	weakpolar,
3SPI1635282475	A	A	LOOP1	LOOP1	Q	51	K	47	CB-CD	S-S	4.20247	hydrophobic,
3SPI1635282475	A	A	LOOP1	LOOP1	Q	51	N	49	CB-OD1	S-S	3.08699	weakpolar,
3SPI1635282475	A	A	LOOP1	LOOP1	Q	51	N	49	N-OD1	M-S	2.9952	hydrogen,polar,
3SPI1635282475	A	A	LOOP1	LOOP1	C	52	V	46	SG-CG2	S-S	4.03675	weakhydrogen,
3SPI1635282475	A	A	LOOP1	LOOP1	C	52	G	50	N-O	M-M	3.24515	polar,
3SPI1635282475	A	C	LOOP1	LOOP8	C	52	H	222	SG-NE2	S-S	3.25942	polar,
3SPI1635282475	A	C	LOOP1	LOOP11	C	52	V	265	CB-CG1	S-S	4.22619	hydrophobic,
3SPI1635282475	A	A	LOOP1	LOOP1	N	53	R	44	CB-O	S-M	3.31729	weakpolar,
3SPI1635282475	A	A	LOOP1	LOOP1	N	53	R	44	ND2-O	S-M	3.4327	hydrogen,polar,
3SPI1635282475	A	A	LOOP1	LOOP1	N	53	F	45	N-O	M-M	2.78392	hydrogen,polar,
3SPI1635282475	A	A	LOOP1	LOOP1	N	53	K	47	OD1-CE	S-S	3.63231	weakhydrogen,
3SPI1635282475	A	C	LOOP1	LOOP18	N	53	N	336	ND2-O	S-M	3.06329	hydrogen,polar,
3SPI1635282475	A	C	LOOP1	SHEET38_38	N	53	Y	338	O-CD1	M-S	3.52369	weakhydrogen,
3SPI1635282475	A	A	LOOP1	LOOP1	V	54	F	45	CB-CE1	S-S	4.11716	hydrophobic,
3SPI1635282475	A	C	LOOP1	LOOP11	V	54	V	265	CG1-CG1	S-S	3.54851	hydrophobic,
3SPI1635282475	A	C	LOOP1	SHEET38_38	V	54	Y	338	CA-O	M-M	3.07562	weakhydrogen,weakpolar,
3SPI1635282475	A	C	LOOP1	SHEET38_38	V	54	Y	338	C-O	M-M	3.32131	carbonyl,
3SPI1635282475	A	C	LOOP1	SHEET38_38	V	54	Y	338	CG2-O	S-M	3.5881	weakhydrogen,
3SPI1635282475	A	C	LOOP1	SHEET38_38	V	54	V	340	CG2-CG2	S-S	3.77656	hydrophobic,
3SPI1635282475	A	C	LOOP1	LOOP8	E	55	K	220	OE2-CD	S-S	3.46651	weakhydrogen,weakpolar,
3SPI1635282475	A	C	LOOP1	LOOP8	E	55	K	220	OE2-NZ	S-S	3.69901	hydrogen,ionic,
3SPI1635282475	A	C	LOOP1	SHEET38_38	E	55	Y	338	N-O	M-M	2.81472	hydrogen,polar,
3SPI1635282475	A	C	LOOP1	SHEET38_38	E	55	K	339	O-CA	M-M	3.26743	weakhydrogen,weakpolar,
3SPI1635282475	A	C	LOOP1	SHEET38_38	E	55	K	339	O-C	M-M	3.45432	carbonyl,
3SPI1635282475	A	C	LOOP1	SHEET38_38	E	55	K	339	O-CG	M-S	3.47974	weakhydrogen,weakpolar,
3SPI1635282475	A	C	LOOP1	SHEET38_38	E	55	K	339	CB-CG	S-S	4.04162	hydrophobic,
3SPI1635282475	A	C	LOOP1	SHEET38_38	E	55	V	340	O-N	M-M	2.73126	hydrogen,polar,
3SPI1635282475	A	C	LOOP1	SHEET29_29	F	56	N	217	CZ-O	S-M	3.33015	weakpolar,
3SPI1635282475	A	C	LOOP1	SHEET29_29	F	56	N	217	CD2-O	S-M	3.47523	weakpolar,
3SPI1635282475	A	C	LOOP1	SHEET29_29	F	56	N	217	CE2-O	S-M	2.84971	weakpolar,
3SPI1635282475	A	C	LOOP1	LOOP8	F	56	R	219	CE2-O	S-M	3.40612	weakhydrogen,weakpolar,
3SPI1635282475	A	C	LOOP1	LOOP11	F	56	V	265	CZ-O	S-M	3.3223	weakhydrogen,weakpolar,
3SPI1635282475	A	C	LOOP1	SHEET38_38	F	56	V	340	CD1-CB	S-S	3.8319	hydrophobic,
3SPI1635282475	A	C	LOOP1	SHEET38_38	F	56	V	340	CD1-CG2	S-S	3.76474	hydrophobic,
3SPI1635282475	A	C	LOOP1	SHEET38_38	F	56	V	340	CE1-CG2	S-S	3.87883	hydrophobic,
3SPI1635282475	A	C	LOOP1	HELIX23	F	56	Y	342	CZ-OH	S-S	3.79226	donorpi
3SPI1635282475	A	C	LOOP1	HELIX23	F	56	Y	342	CE2-OH	S-S	3.92514	donorpi
3SPI1635282475	A	C	LOOP1	HELIX23	F	56	Y	342	CE1-OH	S-S	3.86547	donorpi
3SPI1635282475	A	C	LOOP1	HELIX23	F	56	Y	342	CD1-CE1	S-S	3.61394	hydrophobic,pi-pi,
3SPI1635282475	A	C	LOOP1	HELIX23	F	56	Y	342	CB-CD1	S-S	4.07417	hydrophobic,
3SPI1635282475	A	C	LOOP1	HELIX23	F	56	Y	342	CB-CE1	S-S	3.68937	hydrophobic,
3SPI1635282475	A	C	LOOP1	HELIX23	F	56	Y	342	CG-CE1	S-S	3.5019	hydrophobic,pi-pi,
3SPI1635282475	A	C	LOOP1	SHEET38_38	T	57	K	339	CG2-CG	S-S	3.61988	hydrophobic,
3SPI1635282475	A	C	LOOP1	SHEET38_38	T	57	K	339	CG2-CD	S-S	3.58412	hydrophobic,
3SPI1635282475	A	C	LOOP1	SHEET38_38	T	57	V	340	N-O	M-M	2.83061	hydrogen,polar,
3SPI1635282475	A	C	LOOP1	SHEET38_38	T	57	V	340	OG1-O	S-M	3.19046	hydrogen,polar,
3SPI1635282475	A	C	LOOP1	LOOP19	T	57	D	341	OG1-CA	S-M	3.71113	weakhydrogen,
3SPI1635282475	A	C	LOOP1	HELIX23	T	57	Y	342	O-CB	M-S	3.53287	weakhydrogen,
3SPI1635282475	A	C	LOOP1	HELIX23	T	57	Y	342	O-N	M-M	3.09762	hydrogen,polar,
3SPI1635282475	A	C	LOOP1	LOOP19	N	58	D	341	CB-OD1	S-S	3.13561	weakpolar,
3SPI1635282475	A	C	LOOP1	HELIX23	N	58	Y	342	O-C	M-M	3.58094	carbonyl,
3SPI1635282475	A	C	LOOP1	HELIX23	N	58	Y	342	O-CB	M-S	3.23573	weakpolar,
3SPI1635282475	A	C	LOOP1	HELIX23	N	58	S	343	O-N	M-M	3.3871	polar,
3SPI1635282475	A	A	LOOP1	LOOP1	M	59	F	56	CG-CB	S-S	4.13477	hydrophobic,
3SPI1635282475	A	A	LOOP1	LOOP1	M	59	F	56	SD-CB	S-S	4.02734	hydrophobic,
3SPI1635282475	A	A	LOOP1	LOOP1	M	59	T	57	N-O	M-M	2.87873	polar,
3SPI1635282475	A	C	LOOP1	LOOP8	M	59	L	218	CE-CD1	S-S	4.11814	hydrophobic,
3SPI1635282475	A	C	LOOP1	LOOP8	M	59	L	218	CE-CB	S-S	3.28683	hydrophobic,
3SPI1635282475	A	C	LOOP1	LOOP8	M	59	L	218	CE-CG	S-S	3.81478	hydrophobic,
3SPI1635282475	A	C	LOOP1	LOOP8	M	59	L	218	CE-CD2	S-S	3.56177	hydrophobic,
3SPI1635282475	A	C	LOOP1	LOOP8	M	59	L	218	SD-CB	S-S	4.19383	hydrophobic,
3SPI1635282475	A	C	LOOP1	HELIX23	M	59	Y	342	CG-CG	S-S	3.88367	hydrophobic,
3SPI1635282475	A	C	LOOP1	HELIX23	M	59	Y	342	CG-CD1	S-S	3.53968	hydrophobic,
3SPI1635282475	A	C	LOOP1	HELIX23	M	59	Y	342	CG-CE1	S-S	4.07147	hydrophobic,
3SPI1635282475	A	A	LOOP1	LOOP1	D	60	N	58	N-O	M-M	3.28601	polar,
3SPI1635282475	A	A	HELIX1	LOOP1	D	61	M	59	N-O	M-M	3.01639	hydrogen,polar,
3SPI1635282475	A	A	HELIX1	LOOP1	K	62	M	59	CB-CE	S-S	3.89488	hydrophobic,
3SPI1635282475	A	A	HELIX1	LOOP1	K	62	M	59	CG-CE	S-S	3.67971	hydrophobic,
3SPI1635282475	A	A	HELIX1	LOOP1	K	62	M	59	CD-CE	S-S	4.05525	hydrophobic,
3SPI1635282475	A	A	HELIX1	LOOP1	K	62	M	59	CB-CB	S-S	4.11408	hydrophobic,
3SPI1635282475	A	A	HELIX1	LOOP1	K	62	M	59	CG-SD	S-S	4.13757	hydrophobic,
3SPI1635282475	A	A	HELIX1	LOOP1	K	62	M	59	CD-SD	S-S	3.82395	hydrophobic,
3SPI1635282475	A	A	HELIX1	LOOP1	K	62	D	60	N-O	M-M	2.53017	hydrogen,polar,
3SPI1635282475	A	A	HELIX1	LOOP1	P	63	D	60	CD-O	S-M	3.30352	weakpolar,
3SPI1635282475	A	A	HELIX1	HELIX1	P	63	D	61	CD-O	S-M	3.41724	weakpolar,
3SPI1635282475	A	A	HELIX1	HELIX1	Q	64	D	61	N-O	M-M	2.89569	hydrogen,polar,
3SPI1635282475	A	A	HELIX1	HELIX1	R	65	D	61	CG-CB	S-S	3.89133	hydrophobic,
3SPI1635282475	A	A	HELIX1	HELIX1	R	65	D	61	N-O	M-M	3.10709	hydrogen,polar,
3SPI1635282475	A	C	HELIX1	HELIX20	R	65	Q	192	NH1-O	S-M	2.66649	hydrogen,polar,
3SPI1635282475	A	C	HELIX1	HELIX20	R	65	Q	192	CD-O	S-M	3.50953	weakhydrogen,
3SPI1635282475	A	C	HELIX1	HELIX20	R	65	Q	192	CB-O	S-M	3.61625	weakhydrogen,
3SPI1635282475	A	C	HELIX1	SHEET27_27	R	65	L	194	NH1-O	S-M	3.5148	hydrogen,
3SPI1635282475	A	A	HELIX1	HELIX1	Y	66	K	62	N-O	M-M	2.99691	hydrogen,polar,
3SPI1635282475	A	A	HELIX1	HELIX1	Y	66	K	62	CD2-O	S-M	2.82611	weakpolar,
3SPI1635282475	A	A	HELIX1	HELIX1	Y	66	K	62	CB-O	S-M	3.22052	weakpolar,
3SPI1635282475	A	A	HELIX1	HELIX1	Y	66	K	62	CD2-CG	S-S	3.69854	hydrophobic,
3SPI1635282475	A	A	HELIX1	HELIX1	Y	66	K	62	CE2-CG	S-S	3.39334	hydrophobic,
3SPI1635282475	A	A	HELIX1	HELIX1	Y	66	P	63	N-O	M-M	3.46103	hydrogen,polar,
3SPI1635282475	A	C	HELIX1	LOOP8	Y	66	L	218	OH-O	S-M	2.66212	hydrogen,polar,
3SPI1635282475	A	C	HELIX1	LOOP8	Y	66	R	219	O-NH2	M-S	3.98306	cationpi
3SPI1635282475	A	C	HELIX1	LOOP8	Y	66	R	219	CD1-CZ	S-S	3.90746	cationpi
3SPI1635282475	A	C	HELIX1	LOOP8	Y	66	R	219	CD1-NH2	S-S	3.80135	cationpi
3SPI1635282475	A	C	HELIX1	LOOP8	Y	66	R	219	CE1-CZ	S-S	3.87728	cationpi
3SPI1635282475	A	C	HELIX1	LOOP8	Y	66	R	219	OH-CA	S-M	3.58203	weakhydrogen,
3SPI1635282475	A	A	HELIX1	HELIX1	I	67	P	63	N-O	M-M	3.27125	hydrogen,polar,
3SPI1635282475	A	A	HELIX1	HELIX1	I	67	P	63	CG1-O	S-M	3.16525	weakhydrogen,weakpolar,
3SPI1635282475	A	A	HELIX1	HELIX1	I	67	Q	64	CB-O	S-M	3.78009	weakhydrogen,
3SPI1635282475	A	C	HELIX1	HELIX20	A	68	K	189	O-CB	M-S	3.63686	weakhydrogen,
3SPI1635282475	A	C	HELIX1	HELIX20	A	68	K	189	O-CD	M-S	3.46625	weakhydrogen,weakpolar,
3SPI1635282475	A	A	HELIX1	HELIX1	D	69	R	65	N-O	M-M	3.41481	hydrogen,polar,
3SPI1635282475	A	A	HELIX1	HELIX1	D	69	Y	66	N-O	M-M	3.49521	polar,
3SPI1635282475	A	A	HELIX1	HELIX1	D	69	Y	66	C-O	M-M	3.44607	carbonyl,
3SPI1635282475	A	C	HELIX1	HELIX20	D	69	K	189	OD1-CB	S-S	3.4697	weakpolar,
3SPI1635282475	A	C	HELIX1	HELIX20	D	69	K	189	CB-O	S-M	3.49566	weakpolar,
3SPI1635282475	A	C	HELIX1	HELIX20	D	69	R	190	OD1-N	S-M	3.0107	polar,
3SPI1635282475	A	C	HELIX1	HELIX20	D	69	R	190	OD1-CA	S-M	3.1298	weakpolar,
3SPI1635282475	A	C	HELIX1	HELIX20	D	69	R	190	OD2-CD	S-S	3.24895	weakpolar,
3SPI1635282475	A	C	HELIX1	HELIX20	D	69	R	190	OD2-CA	S-M	3.48421	weakhydrogen,weakpolar,
3SPI1635282475	A	C	HELIX1	LOOP5	D	69	T	193	OD2-OG1	S-S	3.06186	hydrogen,polar,
3SPI1635282475	A	C	HELIX1	LOOP5	D	69	T	193	CB-CG2	S-S	4.0224	hydrophobic,
3SPI1635282475	A	C	HELIX1	LOOP8	D	69	R	219	OD2-NE	S-S	2.68227	ionic,polar,
3SPI1635282475	A	C	HELIX1	LOOP8	D	69	R	219	OD2-CZ	S-S	3.4491	ionic,
3SPI1635282475	A	C	HELIX1	LOOP8	D	69	R	219	OD2-NH2	S-S	3.39791	hydrogen,ionic,polar,
3SPI1635282475	A	C	HELIX1	LOOP8	D	69	R	219	O-NH2	M-S	3.32146	hydrogen,polar,
3SPI1635282475	A	A	HELIX1	HELIX1	M	70	Y	66	N-O	M-M	2.824	polar,
3SPI1635282475	A	A	HELIX1	HELIX1	M	70	Y	66	CA-O	M-M	2.96105	weakpolar,
3SPI1635282475	A	A	HELIX1	HELIX1	M	70	Y	66	CB-O	S-M	3.47009	weakpolar,
3SPI1635282475	A	A	HELIX1	HELIX1	M	70	I	67	CE-O	S-M	3.4344	weakhydrogen,weakpolar,
3SPI1635282475	A	A	HELIX1	HELIX1	M	70	I	67	CE-CG2	S-S	3.7984	hydrophobic,
3SPI1635282475	A	A	HELIX1	HELIX1	M	70	I	67	N-O	M-M	3.36272	hydrogen,polar,
3SPI1635282475	A	A	HELIX1	HELIX1	M	70	I	67	CB-O	S-M	3.03851	weakpolar,
3SPI1635282475	A	A	HELIX1	HELIX1	M	70	I	67	CE-CD1	S-S	3.91317	hydrophobic,
3SPI1635282475	A	A	HELIX1	HELIX1	F	71	D	69	N-O	M-M	2.85359	polar,
3SPI1635282475	A	C	HELIX1	HELIX20	F	71	M	184	CG-O	S-M	3.31517	weakpolar,
3SPI1635282475	A	C	HELIX1	HELIX20	F	71	M	184	CE1-CG	S-S	3.72456	hydrophobic,
3SPI1635282475	A	C	HELIX1	HELIX20	F	71	M	184	CE1-SD	S-S	3.96464	hydrophobic,
3SPI1635282475	A	C	HELIX1	HELIX20	F	71	M	184	CD1-CG	S-S	3.89372	hydrophobic,
3SPI1635282475	A	C	HELIX1	HELIX20	F	71	A	185	CD2-CA	S-M	4.08715	carbonpi
3SPI1635282475	A	C	HELIX1	HELIX20	F	71	A	185	CE2-CA	S-M	3.77265	carbonpi
3SPI1635282475	A	C	HELIX1	HELIX20	F	71	A	185	CZ-CA	S-M	3.92739	carbonpi
3SPI1635282475	A	C	HELIX1	HELIX20	F	71	A	185	CE2-CB	S-S	4.11495	hydrophobic,
3SPI1635282475	A	C	HELIX1	HELIX20	F	71	A	185	CZ-CB	S-S	3.93133	hydrophobic,
3SPI1635282475	A	A	HELIX1	HELIX1	T	72	D	69	OG1-OD1	S-S	2.75103	polar,
3SPI1635282475	A	A	HELIX1	HELIX1	T	72	D	69	OG1-OD2	S-S	3.21576	polar,
3SPI1635282475	A	A	HELIX1	HELIX1	T	72	D	69	OG1-O	S-M	3.2656	polar,
3SPI1635282475	A	A	HELIX1	HELIX1	T	72	D	69	N-O	M-M	2.71342	hydrogen,polar,
3SPI1635282475	A	A	HELIX1	HELIX1	T	72	D	69	CB-O	S-M	3.28233	weakpolar,
3SPI1635282475	A	A	HELIX1	HELIX1	T	72	D	69	CA-O	M-M	3.49968	weakpolar,
3SPI1635282475	A	A	HELIX1	HELIX1	T	72	M	70	N-O	M-M	3.23006	polar,
3SPI1635282475	A	A	HELIX1	HELIX1	T	73	M	70	N-O	M-M	3.19211	hydrogen,polar,
3SPI1635282475	A	A	HELIX1	HELIX1	T	73	F	71	N-O	M-M	3.3164	polar,
3SPI1635282475	A	C	HELIX1	LOOP8	T	73	R	219	OG1-NH2	S-S	2.75117	hydrogen,polar,
3SPI1635282475	A	C	HELIX1	LOOP8	T	73	R	219	OG1-NH1	S-S	2.81112	hydrogen,polar,
3SPI1635282475	A	A	HELIX1	HELIX1	C	74	M	70	N-O	M-M	3.2263	hydrogen,polar,
3SPI1635282475	A	A	HELIX1	HELIX1	C	74	F	71	N-O	M-M	3.27866	hydrogen,polar,
3SPI1635282475	A	A	HELIX1	HELIX1	C	74	F	71	CB-O	S-M	3.55498	weakhydrogen,
3SPI1635282475	A	A	HELIX1	HELIX1	V	75	F	71	CG2-O	S-M	3.57494	weakhydrogen,
3SPI1635282475	A	A	HELIX1	HELIX1	V	75	F	71	N-O	M-M	3.53577	hydrogen,
3SPI1635282475	A	A	HELIX1	HELIX1	V	75	T	72	CG2-O	S-M	3.13942	weakpolar,
3SPI1635282475	A	A	HELIX1	HELIX1	V	75	T	73	N-O	M-M	2.97159	polar,
3SPI1635282475	A	A	LOOP2	HELIX1	D	76	T	73	N-O	M-M	2.88958	hydrogen,polar,
3SPI1635282475	A	A	LOOP2	HELIX1	I	77	T	73	CG2-O	S-M	3.37006	weakhydrogen,weakpolar,
3SPI1635282475	A	A	LOOP2	HELIX1	I	77	T	73	N-O	M-M	3.46158	hydrogen,polar,
3SPI1635282475	A	A	LOOP2	HELIX1	I	77	C	74	CG1-O	S-M	3.27623	weakhydrogen,weakpolar,
3SPI1635282475	A	D	HELIX2	HELIX28	W	79	F	175	CZ3-CZ	S-S	3.91076	hydrophobic,pi-pi,
3SPI1635282475	A	A	HELIX2	HELIX2	R	80	R	78	N-O	M-M	3.34532	polar,
3SPI1635282475	A	A	HELIX2	HELIX2	R	80	R	78	CG-CB	S-S	4.11529	hydrophobic,
3SPI1635282475	A	A	HELIX2	HELIX2	Y	81	R	78	N-O	M-M	3.01836	hydrogen,polar,
3SPI1635282475	A	A	HELIX2	HELIX2	Y	81	R	78	CB-O	S-M	3.3602	weakhydrogen,weakpolar,
3SPI1635282475	A	A	HELIX2	HELIX2	Y	81	R	78	CD2-CB	S-S	3.63988	hydrophobic,
3SPI1635282475	A	A	HELIX2	HELIX2	Y	81	R	78	CE2-CB	S-S	3.90018	hydrophobic,
3SPI1635282475	A	A	HELIX2	HELIX2	Y	81	R	78	CD2-CG	S-S	3.87632	hydrophobic,
3SPI1635282475	A	A	HELIX2	HELIX2	Y	81	R	78	CE2-CG	S-S	3.73319	hydrophobic,
3SPI1635282475	A	A	HELIX2	HELIX2	Y	81	W	79	C-O	M-M	3.50197	carbonyl,
3SPI1635282475	A	A	HELIX2	HELIX2	Y	81	W	79	N-O	M-M	2.83966	polar,
3SPI1635282475	A	A	HELIX2	HELIX2	Y	81	R	80	N-CG	M-S	3.0512	carbonpi
3SPI1635282475	A	A	HELIX2	HELIX2	Y	81	R	80	CA-CG	M-S	4.20803	carbonpi
3SPI1635282475	A	A	HELIX2	HELIX2	Y	81	R	80	CG-CG	S-S	3.94697	carbonpi
3SPI1635282475	A	A	HELIX2	HELIX2	Y	81	R	80	CD1-CG	S-S	3.5332	carbonpi
3SPI1635282475	A	A	HELIX2	HELIX2	Y	81	R	80	CE1-CG	S-S	3.6733	carbonpi
3SPI1635282475	A	A	HELIX2	HELIX2	Y	81	R	80	CE1-CD	S-S	3.82243	carbonpi
3SPI1635282475	A	A	HELIX2	HELIX2	Y	81	R	80	CZ-CD	S-S	4.10677	carbonpi
3SPI1635282475	A	A	HELIX2	HELIX1	M	82	C	74	CG-SG	S-S	3.86844	weakhydrogen,
3SPI1635282475	A	A	HELIX2	LOOP2	M	82	I	77	CB-CG1	S-S	4.05758	hydrophobic,
3SPI1635282475	A	A	HELIX2	LOOP2	M	82	I	77	CB-CD1	S-S	3.94269	hydrophobic,
3SPI1635282475	A	A	HELIX2	HELIX2	M	82	R	78	N-O	M-M	3.17419	hydrogen,polar,
3SPI1635282475	A	A	HELIX2	HELIX2	M	82	W	79	N-O	M-M	2.77095	hydrogen,polar,
3SPI1635282475	A	A	HELIX2	HELIX2	M	82	W	79	CA-O	M-M	3.42846	weakpolar,
3SPI1635282475	A	A	HELIX2	HELIX2	M	82	W	79	C-O	M-M	3.58802	carbonyl,
3SPI1635282475	A	A	HELIX2	HELIX2	M	82	W	79	CE-CE3	S-S	4.05517	hydrophobic,
3SPI1635282475	A	A	HELIX2	HELIX2	M	82	W	79	CE-CZ3	S-S	3.88272	hydrophobic,
3SPI1635282475	A	A	HELIX2	HELIX2	L	83	W	79	N-O	M-M	2.8127	hydrogen,polar,
3SPI1635282475	A	A	HELIX2	HELIX2	L	83	W	79	CG-O	S-M	3.28185	weakhydrogen,weakpolar,
3SPI1635282475	A	A	HELIX2	HELIX2	L	83	Y	81	N-O	M-M	3.34794	polar,
3SPI1635282475	A	A	HELIX2	HELIX2	L	84	R	80	N-O	M-M	2.89626	hydrogen,polar,
3SPI1635282475	A	A	HELIX2	HELIX2	L	84	R	80	CB-O	S-M	3.08307	weakpolar,
3SPI1635282475	A	A	HELIX2	HELIX2	L	85	Y	81	CB-O	S-M	3.04344	weakhydrogen,weakpolar,
3SPI1635282475	A	A	HELIX2	HELIX2	L	85	Y	81	N-O	M-M	2.91386	hydrogen,polar,
3SPI1635282475	A	A	HELIX2	HELIX2	L	85	M	82	CB-O	S-M	3.26795	weakhydrogen,weakpolar,
3SPI1635282475	A	A	HELIX2	HELIX2	L	85	L	83	N-O	M-M	2.9652	polar,
3SPI1635282475	A	A	HELIX2	HELIX2	L	85	L	83	C-O	M-M	3.5123	carbonyl,
3SPI1635282475	A	A	HELIX2	HELIX2	F	86	M	82	CD1-O	S-M	2.96054	weakhydrogen,weakpolar,
3SPI1635282475	A	A	HELIX2	HELIX2	F	86	M	82	CE1-CG	S-S	4.0741	hydrophobic,
3SPI1635282475	A	A	HELIX2	HELIX2	F	86	M	82	N-O	M-M	3.16008	hydrogen,polar,
3SPI1635282475	A	A	HELIX2	HELIX2	F	86	L	83	CB-O	S-M	3.47866	weakpolar,
3SPI1635282475	A	A	HELIX2	HELIX2	F	86	L	83	N-O	M-M	2.71881	hydrogen,polar,
3SPI1635282475	A	A	HELIX2	HELIX2	F	86	L	83	CA-O	M-M	3.3604	weakpolar,
3SPI1635282475	A	A	HELIX2	HELIX2	F	86	L	83	C-O	M-M	3.56632	carbonyl,
3SPI1635282475	A	A	HELIX2	HELIX2	F	86	L	84	N-O	M-M	3.41658	polar,
3SPI1635282475	A	A	HELIX2	HELIX2	S	87	L	83	N-O	M-M	2.82451	hydrogen,polar,
3SPI1635282475	A	A	HELIX2	HELIX2	S	87	L	83	OG-O	S-M	2.65786	polar,
3SPI1635282475	A	A	HELIX2	HELIX2	S	87	L	84	N-O	M-M	3.42859	polar,
3SPI1635282475	A	A	HELIX2	HELIX2	S	87	L	84	OG-O	S-M	3.08145	hydrogen,polar,
3SPI1635282475	A	A	HELIX2	HELIX2	S	87	L	84	OG-CA	S-M	3.10923	weakpolar,
3SPI1635282475	A	A	HELIX2	HELIX2	L	88	L	84	N-O	M-M	2.7686	hydrogen,polar,
3SPI1635282475	A	A	HELIX2	HELIX2	L	88	L	84	CB-O	S-M	3.18948	weakpolar,
3SPI1635282475	A	A	HELIX2	HELIX2	L	88	L	85	N-O	M-M	3.17039	hydrogen,polar,
3SPI1635282475	A	A	HELIX2	HELIX2	L	88	L	85	CA-O	M-M	3.46093	weakpolar,
3SPI1635282475	A	A	HELIX2	HELIX2	L	88	L	85	CB-O	S-M	3.02348	weakhydrogen,weakpolar,
3SPI1635282475	A	A	HELIX2	HELIX2	L	88	F	86	N-O	M-M	3.2343	polar,
3SPI1635282475	A	A	HELIX2	HELIX2	A	89	L	85	N-O	M-M	3.09494	hydrogen,polar,
3SPI1635282475	A	A	HELIX2	HELIX2	A	89	F	86	CA-O	M-M	3.39202	weakpolar,
3SPI1635282475	A	A	HELIX2	HELIX2	A	89	F	86	CB-O	S-M	3.25528	weakhydrogen,weakpolar,
3SPI1635282475	A	A	HELIX2	HELIX2	A	89	F	86	N-O	M-M	2.88709	hydrogen,polar,
3SPI1635282475	A	A	HELIX2	HELIX2	A	89	S	87	N-O	M-M	3.46942	polar,
3SPI1635282475	A	A	HELIX2	HELIX2	F	90	F	86	CD2-O	S-M	3.13829	weakpolar,
3SPI1635282475	A	A	HELIX2	HELIX2	F	90	F	86	N-O	M-M	2.88999	hydrogen,polar,
3SPI1635282475	A	A	HELIX2	HELIX2	F	90	S	87	CB-O	S-M	3.59796	weakhydrogen,
3SPI1635282475	A	A	HELIX2	HELIX2	L	91	S	87	N-O	M-M	2.90152	hydrogen,polar,
3SPI1635282475	A	A	HELIX2	HELIX2	L	91	S	87	CB-O	S-M	3.23068	weakpolar,
3SPI1635282475	A	A	HELIX2	HELIX2	L	91	L	88	CB-O	S-M	3.69743	weakhydrogen,
3SPI1635282475	A	A	HELIX2	HELIX2	L	91	A	89	N-O	M-M	3.45943	polar,
3SPI1635282475	A	A	HELIX2	HELIX2	V	92	L	88	N-O	M-M	2.98605	hydrogen,polar,
3SPI1635282475	A	A	HELIX2	HELIX2	V	92	L	88	CB-O	S-M	3.34882	weakpolar,
3SPI1635282475	A	A	HELIX2	HELIX2	V	92	L	88	CG2-O	S-M	2.99232	weakhydrogen,weakpolar,
3SPI1635282475	A	A	HELIX2	HELIX2	V	92	A	89	N-O	M-M	3.10723	hydrogen,polar,
3SPI1635282475	A	A	HELIX2	HELIX2	V	92	A	89	CB-O	S-M	3.47316	weakhydrogen,weakpolar,
3SPI1635282475	A	A	HELIX2	HELIX2	V	92	F	90	N-O	M-M	2.99605	polar,
3SPI1635282475	A	A	HELIX2	HELIX2	S	93	A	89	OG-O	S-M	3.09851	polar,
3SPI1635282475	A	A	HELIX2	HELIX2	S	93	A	89	N-O	M-M	3.01206	hydrogen,polar,
3SPI1635282475	A	A	HELIX2	HELIX2	S	93	F	90	OG-O	S-M	2.66215	hydrogen,polar,
3SPI1635282475	A	A	HELIX2	HELIX2	S	93	F	90	N-O	M-M	2.90627	hydrogen,polar,
3SPI1635282475	A	A	HELIX2	HELIX2	W	94	F	90	N-O	M-M	2.93059	hydrogen,polar,
3SPI1635282475	A	A	HELIX2	HELIX2	W	94	F	90	CZ2-CB	S-S	3.98092	hydrophobic,
3SPI1635282475	A	A	HELIX2	HELIX2	W	94	F	90	CZ2-CB	S-S	3.98092	carbonpi
3SPI1635282475	A	A	HELIX2	HELIX2	W	94	F	90	CH2-CB	S-S	3.95127	hydrophobic,
3SPI1635282475	A	A	HELIX2	HELIX2	W	94	F	90	CH2-CB	S-S	3.95127	carbonpi
3SPI1635282475	A	A	HELIX2	HELIX2	W	94	L	91	N-O	M-M	3.4937	polar,
3SPI1635282475	A	A	HELIX2	HELIX2	W	94	L	91	CB-O	S-M	3.69085	weakhydrogen,
3SPI1635282475	A	A	HELIX2	HELIX2	W	94	L	91	CE3-N	S-M	3.97578	donorpi
3SPI1635282475	A	D	HELIX2	HELIX28	W	94	V	163	CZ3-CG1	S-S	3.72347	hydrophobic,
3SPI1635282475	A	D	HELIX2	HELIX28	W	94	I	167	CH2-CG1	S-S	4.12732	hydrophobic,
3SPI1635282475	A	A	HELIX2	HELIX2	L	95	L	91	N-O	M-M	3.03482	hydrogen,polar,
3SPI1635282475	A	A	HELIX2	HELIX2	L	95	L	91	CB-O	S-M	3.46134	weakpolar,
3SPI1635282475	A	A	HELIX2	HELIX2	L	95	L	91	CG-O	S-M	3.30481	weakhydrogen,weakpolar,
3SPI1635282475	A	A	HELIX2	HELIX2	L	95	L	91	CD1-CG	S-S	4.2115	hydrophobic,
3SPI1635282475	A	A	HELIX2	HELIX2	L	95	L	91	CD1-CD1	S-S	4.22103	hydrophobic,
3SPI1635282475	A	A	HELIX2	HELIX2	L	96	V	92	N-O	M-M	3.00716	hydrogen,polar,
3SPI1635282475	A	A	HELIX2	HELIX2	L	96	V	92	CB-O	S-M	3.28814	weakpolar,
3SPI1635282475	A	A	HELIX2	HELIX2	L	96	S	93	N-O	M-M	3.44442	polar,
3SPI1635282475	A	A	HELIX2	HELIX2	F	97	S	93	N-O	M-M	3.06075	hydrogen,polar,
3SPI1635282475	A	A	HELIX2	HELIX2	F	97	S	93	CD1-O	S-M	3.02951	weakhydrogen,weakpolar,
3SPI1635282475	A	A	HELIX2	HELIX2	G	98	W	94	N-O	M-M	2.85454	hydrogen,polar,
3SPI1635282475	A	A	HELIX2	HELIX2	G	98	W	94	CA-O	M-M	3.46125	weakpolar,
3SPI1635282475	A	A	HELIX2	HELIX2	G	98	L	95	N-O	M-M	3.38225	polar,
3SPI1635282475	A	A	HELIX2	HELIX2	G	98	L	96	N-O	M-M	3.47546	polar,
3SPI1635282475	A	A	HELIX2	HELIX2	L	99	L	95	N-O	M-M	2.97185	hydrogen,polar,
3SPI1635282475	A	A	HELIX2	HELIX2	L	99	L	95	CG-O	S-M	3.28137	weakhydrogen,weakpolar,
3SPI1635282475	A	A	HELIX2	HELIX2	L	99	L	96	N-O	M-M	3.18438	hydrogen,polar,
3SPI1635282475	A	A	HELIX2	HELIX2	L	99	L	96	CB-O	S-M	3.31812	weakhydrogen,weakpolar,
3SPI1635282475	A	A	HELIX2	HELIX2	L	99	F	97	N-O	M-M	3.09897	polar,
3SPI1635282475	A	A	HELIX2	HELIX2	I	100	L	96	CG1-O	S-M	3.2717	weakhydrogen,weakpolar,
3SPI1635282475	A	A	HELIX2	HELIX2	I	100	L	96	N-O	M-M	3.19042	hydrogen,polar,
3SPI1635282475	A	A	HELIX2	HELIX2	I	100	F	97	C-O	M-M	3.58128	carbonyl,
3SPI1635282475	A	A	HELIX2	HELIX2	I	100	F	97	CB-O	S-M	3.25962	weakhydrogen,weakpolar,
3SPI1635282475	A	A	HELIX2	HELIX2	I	100	F	97	CA-O	M-M	3.40324	weakpolar,
3SPI1635282475	A	A	HELIX2	HELIX2	I	100	F	97	N-O	M-M	2.89723	hydrogen,polar,
3SPI1635282475	A	A	HELIX2	HELIX2	F	101	F	97	CD1-CB	S-S	4.08895	hydrophobic,
3SPI1635282475	A	A	HELIX2	HELIX2	F	101	F	97	CE1-CB	S-S	3.7455	hydrophobic,
3SPI1635282475	A	A	HELIX2	HELIX2	F	101	F	97	N-O	M-M	2.80257	hydrogen,polar,
3SPI1635282475	A	A	HELIX2	HELIX2	F	101	F	97	CD1-O	S-M	2.95426	weakpolar,
3SPI1635282475	A	A	HELIX2	HELIX2	F	101	G	98	N-O	M-M	3.4273	polar,
3SPI1635282475	A	A	HELIX2	HELIX2	F	101	G	98	CB-O	S-M	3.71943	weakhydrogen,
3SPI1635282475	A	A	HELIX2	HELIX2	F	101	L	99	N-O	M-M	3.39822	polar,
3SPI1635282475	A	A	HELIX2	HELIX2	W	102	G	98	N-O	M-M	2.83422	hydrogen,polar,
3SPI1635282475	A	A	HELIX2	HELIX2	W	102	G	98	CB-O	S-M	3.28738	weakpolar,
3SPI1635282475	A	A	HELIX2	HELIX2	W	102	L	99	N-O	M-M	3.13677	hydrogen,polar,
3SPI1635282475	A	A	HELIX2	HELIX2	W	102	L	99	C-O	M-M	3.58268	carbonyl,
3SPI1635282475	A	A	HELIX2	HELIX2	W	102	L	99	CB-O	S-M	3.57713	weakhydrogen,
3SPI1635282475	A	A	HELIX2	HELIX2	W	102	I	100	N-O	M-M	3.30793	polar,
3SPI1635282475	A	A	HELIX2	HELIX2	L	103	L	99	N-O	M-M	2.68863	hydrogen,polar,
3SPI1635282475	A	A	HELIX2	HELIX2	L	103	L	99	CB-O	S-M	3.27432	weakpolar,
3SPI1635282475	A	A	HELIX2	HELIX2	L	103	L	99	CG-O	S-M	3.34405	weakpolar,
3SPI1635282475	A	A	HELIX2	HELIX2	L	103	I	100	N-O	M-M	3.11897	hydrogen,polar,
3SPI1635282475	A	A	HELIX2	HELIX2	L	103	I	100	CB-O	S-M	3.30303	weakhydrogen,weakpolar,
3SPI1635282475	A	A	HELIX2	HELIX2	L	103	F	101	N-O	M-M	3.49712	polar,
3SPI1635282475	A	A	HELIX2	HELIX2	I	104	I	100	CG1-CG2	S-S	4.17456	hydrophobic,
3SPI1635282475	A	A	HELIX2	HELIX2	I	104	I	100	CD1-CG2	S-S	3.69578	hydrophobic,
3SPI1635282475	A	A	HELIX2	HELIX2	I	104	I	100	N-O	M-M	2.79232	hydrogen,polar,
3SPI1635282475	A	A	HELIX2	HELIX2	I	104	I	100	CG1-O	S-M	2.89545	weakhydrogen,weakpolar,
3SPI1635282475	A	A	HELIX2	HELIX2	I	104	I	100	CD1-O	S-M	3.48386	weakpolar,
3SPI1635282475	A	A	HELIX2	HELIX2	I	104	F	101	N-O	M-M	3.22956	hydrogen,polar,
3SPI1635282475	A	A	HELIX2	HELIX2	I	104	F	101	CB-O	S-M	3.48694	weakhydrogen,weakpolar,
3SPI1635282475	A	A	HELIX2	HELIX2	I	104	W	102	N-O	M-M	3.42566	polar,
3SPI1635282475	A	A	HELIX2	HELIX2	A	105	F	101	N-O	M-M	2.77301	hydrogen,polar,
3SPI1635282475	A	A	HELIX2	HELIX2	A	105	F	101	CB-O	S-M	3.37436	weakpolar,
3SPI1635282475	A	A	HELIX2	HELIX2	A	105	W	102	N-O	M-M	3.26187	polar,
3SPI1635282475	A	A	HELIX2	HELIX2	A	105	W	102	CB-O	S-M	3.57606	weakhydrogen,
3SPI1635282475	A	A	HELIX2	HELIX2	A	105	L	103	N-O	M-M	3.49008	polar,
3SPI1635282475	A	A	HELIX2	HELIX2	L	106	W	102	CD2-CZ3	S-S	4.03574	hydrophobic,
3SPI1635282475	A	A	HELIX2	HELIX2	L	106	W	102	N-O	M-M	2.74424	hydrogen,polar,
3SPI1635282475	A	A	HELIX2	HELIX2	L	106	W	102	CB-O	S-M	3.29503	weakpolar,
3SPI1635282475	A	A	HELIX2	HELIX2	L	106	W	102	CB-O	S-M	3.29503	carbonpi
3SPI1635282475	A	A	HELIX2	HELIX2	L	106	W	102	CD1-CH2	S-S	4.09774	hydrophobic,
3SPI1635282475	A	A	HELIX2	HELIX2	L	106	W	102	CD2-CH2	S-S	3.96697	hydrophobic,
3SPI1635282475	A	A	HELIX2	HELIX2	L	106	W	102	CD1-CZ2	S-S	4.08987	hydrophobic,
3SPI1635282475	A	A	HELIX2	HELIX2	L	106	L	103	N-O	M-M	3.32681	polar,
3SPI1635282475	A	A	HELIX2	HELIX2	L	106	L	103	CB-O	S-M	3.49412	weakhydrogen,weakpolar,
3SPI1635282475	A	A	HELIX2	HELIX2	L	106	I	104	N-O	M-M	3.48991	polar,
3SPI1635282475	A	A	HELIX2	HELIX2	I	107	L	103	CD1-O	S-M	2.93705	weakhydrogen,weakpolar,
3SPI1635282475	A	A	HELIX2	HELIX2	I	107	L	103	N-O	M-M	2.99041	hydrogen,polar,
3SPI1635282475	A	A	HELIX2	HELIX2	H	108	I	104	N-O	M-M	2.9776	hydrogen,polar,
3SPI1635282475	A	A	HELIX2	HELIX2	H	108	I	104	CB-O	S-M	3.2095	weakpolar,
3SPI1635282475	A	A	HELIX2	HELIX2	H	108	L	106	N-O	M-M	3.45804	polar,
3SPI1635282475	A	A	HELIX2	HELIX2	G	109	A	105	N-O	M-M	3.0339	hydrogen,polar,
3SPI1635282475	A	A	HELIX2	HELIX2	G	109	L	106	N-O	M-M	3.04604	hydrogen,polar,
3SPI1635282475	A	A	HELIX2	HELIX2	G	109	L	106	CA-O	M-M	3.49003	weakpolar,
3SPI1635282475	A	A	HELIX2	HELIX2	G	109	I	107	N-O	M-M	3.08947	polar,
3SPI1635282475	A	A	LOOP3	HELIX2	D	110	A	105	OD2-CA	S-M	3.73768	weakhydrogen,
3SPI1635282475	A	A	LOOP3	HELIX2	D	110	A	105	N-O	M-M	2.7767	hydrogen,polar,
3SPI1635282475	A	A	LOOP3	HELIX2	D	110	A	105	CB-CB	S-S	4.01338	hydrophobic,
3SPI1635282475	A	A	LOOP3	HELIX2	D	110	H	108	OD2-ND1	S-S	3.68203	ionic,
3SPI1635282475	A	A	LOOP3	HELIX2	D	110	H	108	OD1-ND1	S-S	2.61322	hydrogen,ionic,polar,
3SPI1635282475	A	A	LOOP3	HELIX2	D	110	H	108	OD1-CE1	S-S	3.65083	ionic,
3SPI1635282475	A	A	LOOP3	HELIX2	D	110	H	108	OD1-CB	S-S	3.51965	weakhydrogen,
3SPI1635282475	A	A	LOOP3	HELIX2	D	110	H	108	OD1-CG	S-S	3.45057	ionic,
3SPI1635282475	A	A	LOOP3	HELIX2	L	111	W	102	CD1-CZ2	S-S	4.09723	hydrophobic,
3SPI1635282475	A	A	LOOP3	HELIX2	L	111	A	105	N-O	M-M	3.63901	hydrogen,
3SPI1635282475	A	A	LOOP3	HELIX2	L	111	A	105	CD2-CB	S-S	3.95828	hydrophobic,
3SPI1635282475	A	A	LOOP3	HELIX2	L	111	L	106	CD1-CB	S-S	3.97431	hydrophobic,
3SPI1635282475	A	A	LOOP3	HELIX2	L	111	L	106	CD1-CD1	S-S	3.38374	hydrophobic,
3SPI1635282475	A	A	LOOP3	HELIX2	E	112	G	109	N-O	M-M	3.53824	hydrogen,
3SPI1635282475	A	A	LOOP3	LOOP3	E	112	D	110	N-O	M-M	2.96134	polar,
3SPI1635282475	A	A	LOOP3	LOOP3	N	113	D	110	N-O	M-M	2.75101	hydrogen,polar,
3SPI1635282475	A	A	LOOP3	LOOP3	N	113	D	110	C-O	M-M	3.05189	carbonyl,
3SPI1635282475	A	A	LOOP3	LOOP3	N	113	D	110	CA-O	M-M	3.42142	weakpolar,
3SPI1635282475	A	A	LOOP3	LOOP3	P	114	D	110	CA-O	M-M	3.32984	weakpolar,
3SPI1635282475	A	A	LOOP3	LOOP3	P	114	D	110	CD-O	S-M	3.45457	weakpolar,
3SPI1635282475	A	A	LOOP3	LOOP3	G	115	N	113	N-O	M-M	3.14434	polar,
3SPI1635282475	A	A	LOOP3	LOOP3	G	116	N	113	N-O	M-M	3.23174	hydrogen,polar,
3SPI1635282475	A	A	LOOP3	LOOP3	G	116	N	113	N-OD1	M-S	3.48016	hydrogen,polar,
3SPI1635282475	A	A	LOOP3	LOOP3	D	117	N	113	OD2-ND2	S-S	3.58229	hydrogen,
3SPI1635282475	A	A	LOOP3	LOOP3	T	119	D	117	CA-OD1	M-S	3.3683	weakpolar,
3SPI1635282475	A	A	LOOP3	LOOP3	T	119	D	117	N-OD1	M-S	2.79111	hydrogen,polar,
3SPI1635282475	A	A	LOOP3	LOOP3	T	119	D	117	OG1-OD1	S-S	2.83668	hydrogen,polar,
3SPI1635282475	A	A	LOOP3	LOOP3	T	119	D	117	N-O	M-M	3.12891	polar,
3SPI1635282475	A	A	LOOP3	HELIX2	F	120	H	108	CZ-ND1	S-S	3.62454	pi-pi,
3SPI1635282475	A	A	LOOP3	HELIX2	F	120	H	108	CE1-CE1	S-S	3.87541	pi-pi,
3SPI1635282475	A	A	LOOP3	HELIX2	F	120	H	108	CZ-CE1	S-S	3.75593	pi-pi,
3SPI1635282475	A	A	LOOP3	LOOP3	F	120	D	110	CZ-OD1	S-S	3.54237	weakhydrogen,
3SPI1635282475	A	A	LOOP3	LOOP3	F	120	N	113	CE2-CB	S-S	3.92471	hydrophobic,
3SPI1635282475	A	A	LOOP3	LOOP3	F	120	N	113	CD2-CB	S-S	4.01714	hydrophobic,
3SPI1635282475	A	A	LOOP3	LOOP3	F	120	G	116	O-CA	M-M	3.13951	weakpolar,
3SPI1635282475	A	A	LOOP3	LOOP3	F	120	G	116	O-C	M-M	3.377	carbonyl,
3SPI1635282475	A	A	LOOP3	LOOP3	F	120	D	117	N-OD1	M-S	2.80939	hydrogen,polar,
3SPI1635282475	A	A	LOOP3	LOOP3	F	120	D	117	N-O	M-M	3.13196	hydrogen,polar,
3SPI1635282475	A	A	LOOP3	LOOP3	F	120	D	117	C-O	M-M	3.55555	carbonyl,
3SPI1635282475	A	A	LOOP3	LOOP3	F	120	D	117	O-N	M-M	2.69486	hydrogen,polar,
3SPI1635282475	A	A	LOOP3	LOOP3	P	122	D	110	CA-OD1	M-S	3.49091	weakhydrogen,weakpolar,
3SPI1635282475	A	A	LOOP3	LOOP3	P	122	D	110	CB-CB	S-S	4.22184	hydrophobic,
3SPI1635282475	A	A	LOOP3	LOOP3	P	122	N	113	CG-O	S-M	3.42369	weakhydrogen,weakpolar,
3SPI1635282475	A	A	LOOP3	LOOP3	P	122	P	114	CG-O	S-M	3.33009	weakhydrogen,weakpolar,
3SPI1635282475	A	A	LOOP3	HELIX2	C	123	I	104	CB-CG2	S-S	4.08408	hydrophobic,
3SPI1635282475	A	A	LOOP3	HELIX2	C	123	H	108	SG-CD2	S-S	3.41014	donorpi
3SPI1635282475	A	A	LOOP3	HELIX2	C	123	H	108	SG-NE2	S-S	3.8929	donorpi
3SPI1635282475	A	A	LOOP3	HELIX2	C	123	H	108	SG-ND1	S-S	3.67435	donorpi
3SPI1635282475	A	A	LOOP3	HELIX2	C	123	H	108	SG-CE1	S-S	4.03302	donorpi
3SPI1635282475	A	A	LOOP3	HELIX2	C	123	H	108	SG-CB	S-S	3.56907	donorpi
3SPI1635282475	A	A	LOOP3	HELIX2	C	123	H	108	SG-CG	S-S	3.2549	donorpi
3SPI1635282475	A	A	LOOP3	LOOP3	C	123	D	110	N-OD2	M-S	2.90878	hydrogen,polar,
3SPI1635282475	A	A	LOOP3	LOOP3	C	123	D	110	CB-OD2	S-S	3.37752	weakpolar,
3SPI1635282475	A	A	LOOP3	LOOP3	L	125	P	114	CA-O	M-M	3.61266	weakhydrogen,
3SPI1635282475	A	A	LOOP3	LOOP3	L	125	P	122	CD2-CG	S-S	4.12508	hydrophobic,
3SPI1635282475	A	A	LOOP3	LOOP3	Q	126	P	114	N-O	M-M	2.92508	hydrogen,polar,
3SPI1635282475	A	A	LOOP3	HELIX2	V	127	A	105	CG1-CB	S-S	3.90122	hydrophobic,
3SPI1635282475	A	A	LOOP3	LOOP3	V	127	L	111	O-CD2	M-S	3.60767	weakhydrogen,
3SPI1635282475	A	A	LOOP3	LOOP3	V	127	V	124	CG2-CG1	S-S	3.96101	hydrophobic,
3SPI1635282475	A	A	LOOP3	LOOP3	V	127	L	125	N-O	M-M	3.28863	polar,
3SPI1635282475	A	A	LOOP3	LOOP3	N	128	L	111	O-CD2	M-S	3.68909	weakhydrogen,
3SPI1635282475	A	A	LOOP3	LOOP3	N	128	P	114	CB-CG	S-S	3.98082	hydrophobic,
3SPI1635282475	A	D	LOOP3	LOOP4	N	128	E	153	ND2-OE2	S-S	3.41899	hydrogen,polar,
3SPI1635282475	A	A	HELIX3	HELIX2	F	130	W	102	CD1-NE1	S-S	3.92068	pi-pi,
3SPI1635282475	A	A	HELIX3	HELIX2	F	130	W	102	CG-NE1	S-S	3.9181	pi-pi,
3SPI1635282475	A	A	HELIX3	HELIX2	F	130	W	102	CD1-CE2	S-S	3.88309	pi-pi,
3SPI1635282475	A	A	HELIX3	HELIX2	F	130	W	102	CE1-CE2	S-S	3.67904	pi-pi,
3SPI1635282475	A	A	HELIX3	HELIX2	F	130	W	102	CZ-CE2	S-S	3.95386	pi-pi,
3SPI1635282475	A	A	HELIX3	HELIX2	F	130	W	102	CE1-CH2	S-S	3.95086	hydrophobic,pi-pi,
3SPI1635282475	A	A	HELIX3	HELIX2	F	130	W	102	CE1-CZ2	S-S	3.50718	hydrophobic,pi-pi,
3SPI1635282475	A	A	HELIX3	HELIX2	F	130	W	102	CZ-CZ2	S-S	3.51228	hydrophobic,pi-pi,
3SPI1635282475	A	D	HELIX3	LOOP4	V	131	E	153	CB-CB	S-S	3.98207	hydrophobic,
3SPI1635282475	A	D	HELIX3	LOOP4	V	131	E	153	CG1-CB	S-S	3.68026	hydrophobic,
3SPI1635282475	A	A	HELIX3	LOOP3	A	132	V	127	CB-CG1	S-S	4.19409	hydrophobic,
3SPI1635282475	A	A	HELIX3	LOOP3	A	132	N	128	CB-OD1	S-S	3.29483	weakpolar,
3SPI1635282475	A	A	HELIX3	HELIX3	A	132	F	130	N-O	M-M	3.24609	polar,
3SPI1635282475	A	D	HELIX3	LOOP4	A	132	E	153	CB-CG	S-S	4.1023	hydrophobic,
3SPI1635282475	A	A	HELIX3	HELIX2	A	133	G	98	O-CA	M-M	3.60335	weakhydrogen,
3SPI1635282475	A	A	HELIX3	HELIX2	A	133	G	98	CB-O	S-M	3.35596	weakhydrogen,weakpolar,
3SPI1635282475	A	A	HELIX3	HELIX2	A	133	W	102	CB-CB	S-S	3.42321	hydrophobic,
3SPI1635282475	A	A	HELIX3	LOOP3	A	133	V	127	CB-CG1	S-S	3.84353	hydrophobic,
3SPI1635282475	A	A	HELIX3	HELIX3	A	133	G	129	N-O	M-M	3.0602	hydrogen,polar,
3SPI1635282475	A	A	HELIX3	HELIX3	A	133	G	129	CB-O	S-M	3.38732	weakpolar,
3SPI1635282475	A	A	HELIX3	HELIX3	A	133	F	130	CA-O	M-M	3.44732	weakpolar,
3SPI1635282475	A	A	HELIX3	HELIX3	A	133	F	130	C-O	M-M	3.54059	carbonyl,
3SPI1635282475	A	A	HELIX3	HELIX3	A	133	F	130	N-O	M-M	2.9813	hydrogen,polar,
3SPI1635282475	A	A	HELIX3	HELIX3	A	133	F	130	CB-O	S-M	3.38078	weakhydrogen,weakpolar,
3SPI1635282475	A	A	HELIX3	HELIX2	F	134	W	94	CE1-CB	S-S	3.62921	hydrophobic,
3SPI1635282475	A	A	HELIX3	HELIX2	F	134	L	95	CE1-CG	S-S	4.03646	hydrophobic,
3SPI1635282475	A	A	HELIX3	HELIX2	F	134	L	95	CD1-CD2	S-S	3.75244	hydrophobic,
3SPI1635282475	A	A	HELIX3	HELIX2	F	134	L	95	CE1-CD2	S-S	3.45883	hydrophobic,
3SPI1635282475	A	A	HELIX3	HELIX2	F	134	L	95	CZ-CD2	S-S	4.05241	hydrophobic,
3SPI1635282475	A	A	HELIX3	HELIX3	F	134	F	130	N-O	M-M	2.77225	hydrogen,polar,
3SPI1635282475	A	A	HELIX3	HELIX3	F	134	V	131	CB-O	S-M	3.3315	weakhydrogen,weakpolar,
3SPI1635282475	A	A	HELIX3	HELIX3	F	134	V	131	N-O	M-M	3.20219	hydrogen,polar,
3SPI1635282475	A	A	HELIX3	HELIX3	F	134	A	132	N-O	M-M	3.36794	polar,
3SPI1635282475	A	A	HELIX3	HELIX3	L	135	V	131	N-O	M-M	2.82113	hydrogen,polar,
3SPI1635282475	A	A	HELIX3	HELIX3	L	135	V	131	CG-O	S-M	3.18614	weakhydrogen,weakpolar,
3SPI1635282475	A	A	HELIX3	HELIX3	L	135	V	131	CD1-CG1	S-S	4.10127	hydrophobic,
3SPI1635282475	A	A	HELIX3	HELIX3	L	135	A	132	N-O	M-M	3.38025	polar,
3SPI1635282475	A	A	HELIX3	HELIX3	L	135	A	132	CB-O	S-M	3.70821	weakhydrogen,
3SPI1635282475	A	D	HELIX3	LOOP4	L	135	V	151	CD2-CG1	S-S	4.03633	hydrophobic,
3SPI1635282475	A	D	HELIX3	LOOP4	L	135	E	153	CD1-CB	S-S	4.19988	hydrophobic,
3SPI1635282475	A	D	HELIX3	LOOP4	L	135	E	153	CD1-CG	S-S	4.05869	hydrophobic,
3SPI1635282475	A	D	HELIX3	HELIX28	L	135	V	159	CD2-CG1	S-S	4.2312	hydrophobic,
3SPI1635282475	A	D	HELIX3	HELIX28	L	135	V	159	CD2-CG2	S-S	3.83349	hydrophobic,
3SPI1635282475	A	A	HELIX3	HELIX2	F	136	F	101	CE2-CE2	S-S	3.65242	hydrophobic,pi-pi,
3SPI1635282475	A	A	HELIX3	HELIX2	F	136	F	101	CE2-CZ	S-S	3.85151	hydrophobic,pi-pi,
3SPI1635282475	A	A	HELIX3	HELIX2	F	136	F	101	CE2-CD2	S-S	3.82346	hydrophobic,pi-pi,
3SPI1635282475	A	A	HELIX3	LOOP3	F	136	V	124	CG-CG1	S-S	4.02811	hydrophobic,
3SPI1635282475	A	A	HELIX3	LOOP3	F	136	V	124	CG-CG1	S-S	4.02811	carbonpi
3SPI1635282475	A	A	HELIX3	LOOP3	F	136	V	124	CD1-CG1	S-S	3.86995	hydrophobic,
3SPI1635282475	A	A	HELIX3	LOOP3	F	136	V	124	CD1-CG1	S-S	3.86995	carbonpi
3SPI1635282475	A	A	HELIX3	LOOP3	F	136	V	124	CD2-CG1	S-S	4.02185	hydrophobic,
3SPI1635282475	A	A	HELIX3	LOOP3	F	136	V	124	CD2-CG1	S-S	4.02185	carbonpi
3SPI1635282475	A	A	HELIX3	LOOP3	F	136	V	124	CE1-CG1	S-S	3.70259	hydrophobic,
3SPI1635282475	A	A	HELIX3	LOOP3	F	136	V	124	CE1-CG1	S-S	3.70259	carbonpi
3SPI1635282475	A	A	HELIX3	LOOP3	F	136	V	124	CE2-CG1	S-S	3.86242	hydrophobic,
3SPI1635282475	A	A	HELIX3	LOOP3	F	136	V	124	CE2-CG1	S-S	3.86242	carbonpi
3SPI1635282475	A	A	HELIX3	LOOP3	F	136	V	124	CZ-CG1	S-S	3.69994	hydrophobic,
3SPI1635282475	A	A	HELIX3	LOOP3	F	136	V	124	CZ-CG1	S-S	3.69994	carbonpi
3SPI1635282475	A	A	HELIX3	LOOP3	F	136	V	124	CE2-CG2	S-S	3.99972	hydrophobic,
3SPI1635282475	A	A	HELIX3	HELIX3	F	136	A	132	N-O	M-M	3.08678	hydrogen,polar,
3SPI1635282475	A	A	HELIX3	HELIX3	F	136	F	134	N-O	M-M	3.27379	polar,
3SPI1635282475	A	C	HELIX3	LOOP4	F	136	Y	146	CE1-CZ	S-S	3.79607	pi-pi,
3SPI1635282475	A	C	HELIX3	LOOP4	F	136	Y	146	CE1-OH	S-S	3.46856	weakpolar,
3SPI1635282475	A	C	HELIX3	LOOP4	F	136	Y	146	CE1-CE2	S-S	3.75395	hydrophobic,pi-pi,
3SPI1635282475	A	A	HELIX3	HELIX2	S	137	W	94	OG-CA	S-M	3.41093	weakhydrogen,weakpolar,
3SPI1635282475	A	A	HELIX3	HELIX2	S	137	W	94	CB-O	S-M	3.35807	weakpolar,
3SPI1635282475	A	A	HELIX3	HELIX2	S	137	W	94	OG-O	S-M	2.72872	polar,
3SPI1635282475	A	A	HELIX3	HELIX2	S	137	F	97	OG-CB	S-S	3.40715	weakhydrogen,weakpolar,
3SPI1635282475	A	A	HELIX3	HELIX2	S	137	G	98	OG-N	S-M	3.40602	polar,
3SPI1635282475	A	A	HELIX3	HELIX3	S	137	A	133	N-O	M-M	3.15483	hydrogen,polar,
3SPI1635282475	A	A	HELIX3	HELIX3	S	137	F	134	N-O	M-M	3.00478	hydrogen,polar,
3SPI1635282475	A	A	HELIX3	HELIX3	S	137	F	134	CA-O	M-M	3.488	weakpolar,
3SPI1635282475	A	A	HELIX3	HELIX3	S	137	F	134	CB-O	S-M	3.27002	weakhydrogen,weakpolar,
3SPI1635282475	A	A	HELIX3	HELIX3	S	137	L	135	N-O	M-M	3.35771	polar,
3SPI1635282475	A	A	HELIX3	HELIX2	I	138	W	94	CG1-CB	S-S	4.05888	hydrophobic,
3SPI1635282475	A	A	HELIX3	HELIX2	I	138	W	94	CG1-CB	S-S	4.05888	carbonpi
3SPI1635282475	A	A	HELIX3	HELIX2	I	138	W	94	CA-CD1	M-S	4.02772	carbonpi
3SPI1635282475	A	A	HELIX3	HELIX2	I	138	W	94	CG2-CE2	S-S	4.04267	carbonpi
3SPI1635282475	A	A	HELIX3	HELIX2	I	138	W	94	CG2-CE2	S-S	4.04267	carbonpi
3SPI1635282475	A	A	HELIX3	HELIX2	I	138	W	94	CG1-CG	S-S	3.88861	hydrophobic,
3SPI1635282475	A	A	HELIX3	HELIX2	I	138	W	94	CG1-CG	S-S	3.88861	carbonpi
3SPI1635282475	A	A	HELIX3	HELIX2	I	138	W	94	CG1-CD2	S-S	3.97218	hydrophobic,
3SPI1635282475	A	A	HELIX3	HELIX2	I	138	W	94	CG1-CD2	S-S	3.97218	carbonpi
3SPI1635282475	A	A	HELIX3	HELIX3	I	138	F	134	N-O	M-M	3.04005	hydrogen,polar,
3SPI1635282475	A	A	HELIX3	HELIX3	I	138	F	134	CG1-O	S-M	3.27879	weakhydrogen,weakpolar,
3SPI1635282475	A	A	HELIX3	HELIX3	I	138	F	134	CG1-O	S-M	3.27879	carbonpi
3SPI1635282475	A	A	HELIX3	HELIX3	I	138	F	134	CD1-CD2	S-S	4.00402	hydrophobic,
3SPI1635282475	A	A	HELIX3	HELIX3	I	138	F	134	CD1-CD2	S-S	4.00402	carbonpi
3SPI1635282475	A	A	HELIX3	HELIX3	I	138	F	134	CG1-CE1	S-S	4.09869	hydrophobic,
3SPI1635282475	A	A	HELIX3	HELIX3	I	138	F	134	CG1-CE1	S-S	4.09869	carbonpi
3SPI1635282475	A	A	HELIX3	HELIX3	I	138	F	134	CD1-CE1	S-S	3.96184	hydrophobic,
3SPI1635282475	A	A	HELIX3	HELIX3	I	138	F	134	CD1-CE1	S-S	3.96184	carbonpi
3SPI1635282475	A	A	HELIX3	HELIX3	I	138	F	134	CD1-CE2	S-S	3.54913	hydrophobic,
3SPI1635282475	A	A	HELIX3	HELIX3	I	138	F	134	CD1-CE2	S-S	3.54913	carbonpi
3SPI1635282475	A	A	HELIX3	HELIX3	I	138	F	134	CD1-CZ	S-S	3.5267	hydrophobic,
3SPI1635282475	A	A	HELIX3	HELIX3	I	138	F	134	CD1-CZ	S-S	3.5267	carbonpi
3SPI1635282475	A	A	HELIX3	HELIX3	I	138	L	135	N-O	M-M	3.19958	hydrogen,polar,
3SPI1635282475	A	A	HELIX3	HELIX3	I	138	L	135	CB-O	S-M	3.54133	weakhydrogen,
3SPI1635282475	A	A	HELIX3	HELIX3	I	138	F	136	N-O	M-M	3.44024	polar,
3SPI1635282475	A	D	HELIX3	HELIX28	I	138	V	163	CD1-CG2	S-S	3.92773	hydrophobic,
3SPI1635282475	A	A	HELIX3	HELIX3	E	139	L	135	N-O	M-M	2.85093	hydrogen,polar,
3SPI1635282475	A	A	HELIX3	HELIX3	E	139	L	135	CG-O	S-M	3.06538	weakhydrogen,weakpolar,
3SPI1635282475	A	A	HELIX3	HELIX3	E	139	F	136	N-O	M-M	3.41631	polar,
3SPI1635282475	A	A	HELIX3	HELIX3	T	140	F	136	N-O	M-M	2.98338	hydrogen,polar,
3SPI1635282475	A	A	HELIX3	HELIX3	T	140	F	136	CB-O	S-M	3.37322	weakpolar,
3SPI1635282475	A	A	HELIX3	HELIX3	T	140	F	136	OG1-O	S-M	2.85229	polar,
3SPI1635282475	A	A	HELIX3	HELIX3	T	140	F	136	OG1-O	S-M	2.85229	donorpi
3SPI1635282475	A	A	HELIX3	HELIX3	T	140	F	136	OG1-CD1	S-S	3.93717	donorpi
3SPI1635282475	A	A	HELIX3	HELIX3	T	140	F	136	OG1-CE1	S-S	3.60809	donorpi
3SPI1635282475	A	A	HELIX3	HELIX3	T	140	F	136	OG1-CE2	S-S	3.74876	donorpi
3SPI1635282475	A	A	HELIX3	HELIX3	T	140	F	136	OG1-CZ	S-S	3.50452	donorpi
3SPI1635282475	A	A	HELIX3	HELIX3	T	140	F	136	OG1-C	S-M	3.95622	donorpi
3SPI1635282475	A	A	HELIX3	HELIX3	T	140	S	137	N-O	M-M	3.3941	hydrogen,polar,
3SPI1635282475	A	A	HELIX3	HELIX3	T	140	S	137	CB-O	S-M	3.63934	weakhydrogen,
3SPI1635282475	A	A	HELIX3	HELIX3	T	140	I	138	N-O	M-M	3.03859	polar,
3SPI1635282475	A	C	HELIX3	LOOP4	T	140	I	144	CG2-CD1	S-S	4.15005	hydrophobic,
3SPI1635282475	A	C	HELIX3	LOOP4	T	140	Y	146	OG1-OH	S-S	2.70181	hydrogen,polar,
3SPI1635282475	A	A	HELIX3	HELIX2	Q	141	S	93	NE2-OG	S-S	3.00471	hydrogen,polar,
3SPI1635282475	A	A	HELIX3	HELIX3	Q	141	S	137	N-O	M-M	3.0552	hydrogen,polar,
3SPI1635282475	A	A	HELIX3	HELIX3	Q	141	I	138	N-O	M-M	3.15777	hydrogen,polar,
3SPI1635282475	A	A	HELIX3	HELIX2	T	142	W	94	CG2-CZ2	S-S	3.76825	hydrophobic,
3SPI1635282475	A	A	HELIX3	HELIX3	T	142	I	138	N-O	M-M	2.84616	hydrogen,polar,
3SPI1635282475	A	A	HELIX3	HELIX3	T	142	I	138	CB-O	S-M	3.26885	weakpolar,
3SPI1635282475	A	A	HELIX3	HELIX3	T	142	I	138	OG1-O	S-M	2.59999	hydrogen,polar,
3SPI1635282475	A	A	HELIX3	HELIX3	T	142	I	138	CG2-O	S-M	3.18602	weakpolar,
3SPI1635282475	A	A	HELIX3	HELIX3	T	142	I	138	CG2-CG2	S-S	3.70638	hydrophobic,
3SPI1635282475	A	A	HELIX3	HELIX3	T	142	E	139	OG1-O	S-M	3.34757	polar,
3SPI1635282475	A	A	HELIX3	HELIX3	T	142	T	140	N-O	M-M	3.40855	polar,
3SPI1635282475	A	D	HELIX3	LOOP4	T	142	T	143	O-CB	M-S	3.48919	weakpolar,
3SPI1635282475	A	D	HELIX3	LOOP4	T	142	T	143	O-CG2	M-S	3.30282	weakpolar,
3SPI1635282475	A	A	LOOP4	HELIX3	T	143	E	139	N-O	M-M	3.18305	hydrogen,polar,
3SPI1635282475	A	A	LOOP4	HELIX3	T	143	E	139	CA-O	M-M	3.49595	weakpolar,
3SPI1635282475	A	A	LOOP4	HELIX3	T	143	T	140	N-O	M-M	3.2023	hydrogen,polar,
3SPI1635282475	A	B	LOOP4		T	143	K	503	O-K	M-L	2.54764	metal,
3SPI1635282475	A	B	LOOP4		T	143	K	504	OG1-K	S-L	2.77205	metal,
3SPI1635282475	A	B	LOOP4		T	143	K	504	O-K	M-L	2.71795	metal,
3SPI1635282475	A	C	LOOP4	HELIX19	T	143	T	142	CB-O	S-M	3.48919	weakpolar,
3SPI1635282475	A	C	LOOP4	HELIX19	T	143	T	142	CG2-O	S-M	3.30282	weakpolar,
3SPI1635282475	A	C	LOOP4	LOOP4	T	143	I	144	CG2-CG1	S-S	3.96058	hydrophobic,
3SPI1635282475	A	C	LOOP4	LOOP4	T	143	I	144	O-CA	M-M	3.38384	weakhydrogen,weakpolar,
3SPI1635282475	A	C	LOOP4		T	143	K	503	O-K	M-L	2.54764	metal,
3SPI1635282475	A	C	LOOP4		T	143	K	504	OG1-K	S-L	2.77205	metal,
3SPI1635282475	A	C	LOOP4		T	143	K	504	O-K	M-L	2.71795	metal,
3SPI1635282475	A	D	LOOP4		T	143	K	503	O-K	M-L	2.54764	metal,
3SPI1635282475	A	D	LOOP4		T	143	K	504	OG1-K	S-L	2.77205	metal,
3SPI1635282475	A	D	LOOP4		T	143	K	504	O-K	M-L	2.71795	metal,
3SPI1635282475	A	A	LOOP4	HELIX3	I	144	E	139	N-O	M-M	3.16148	polar,
3SPI1635282475	A	A	LOOP4	HELIX3	I	144	T	142	N-O	M-M	3.33142	polar,
3SPI1635282475	A	A	LOOP4	HELIX3	I	144	T	142	N-OG1	M-S	3.43131	polar,
3SPI1635282475	A	A	LOOP4	HELIX3	I	144	T	142	CG1-OG1	S-S	3.01308	weakhydrogen,weakpolar,
3SPI1635282475	A	A	LOOP4	HELIX3	I	144	T	142	CD1-OG1	S-S	3.42301	weakpolar,
3SPI1635282475	A	B	LOOP4		I	144	K	502	O-K	M-L	2.63167	metal,
3SPI1635282475	A	B	LOOP4		I	144	K	503	O-K	M-L	2.63452	metal,
3SPI1635282475	A	C	LOOP4		I	144	K	502	O-K	M-L	2.63167	metal,
3SPI1635282475	A	C	LOOP4		I	144	K	503	O-K	M-L	2.63452	metal,
3SPI1635282475	A	D	LOOP4	HELIX27	I	144	T	140	CD1-CG2	S-S	4.15005	hydrophobic,
3SPI1635282475	A	D	LOOP4	LOOP4	I	144	T	143	CA-O	M-M	3.38384	weakhydrogen,weakpolar,
3SPI1635282475	A	D	LOOP4	LOOP4	I	144	T	143	CG1-CG2	S-S	3.96058	hydrophobic,
3SPI1635282475	A	D	LOOP4	LOOP4	I	144	G	145	O-CA	M-M	3.44996	weakhydrogen,weakpolar,
3SPI1635282475	A	D	LOOP4		I	144	K	502	O-K	M-L	2.63167	metal,
3SPI1635282475	A	D	LOOP4		I	144	K	503	O-K	M-L	2.63452	metal,
3SPI1635282475	A	A	LOOP4	HELIX3	G	145	E	139	N-O	M-M	3.2844	polar,
3SPI1635282475	A	B	LOOP4		G	145	K	501	O-K	M-L	2.62861	metal,
3SPI1635282475	A	B	LOOP4		G	145	K	502	O-K	M-L	2.65076	metal,
3SPI1635282475	A	C	LOOP4	LOOP4	G	145	I	144	CA-O	M-M	3.44996	weakhydrogen,weakpolar,
3SPI1635282475	A	C	LOOP4	LOOP4	G	145	Y	146	O-CA	M-M	3.24219	weakhydrogen,weakpolar,
3SPI1635282475	A	C	LOOP4		G	145	K	501	O-K	M-L	2.62861	metal,
3SPI1635282475	A	C	LOOP4		G	145	K	502	O-K	M-L	2.65076	metal,
3SPI1635282475	A	D	LOOP4		G	145	K	501	O-K	M-L	2.62861	metal,
3SPI1635282475	A	D	LOOP4		G	145	K	502	O-K	M-L	2.65076	metal,
3SPI1635282475	A	A	LOOP4	HELIX3	Y	146	E	139	CD1-CG	S-S	3.85103	hydrophobic,
3SPI1635282475	A	A	LOOP4	HELIX3	Y	146	E	139	CD1-OE2	S-S	3.4922	weakhydrogen,weakpolar,
3SPI1635282475	A	A	LOOP4	LOOP4	Y	146	I	144	N-O	M-M	3.47057	polar,
3SPI1635282475	A	A	LOOP4	LOOP4	Y	146	I	144	CZ-CG2	S-S	3.56702	carbonpi
3SPI1635282475	A	A	LOOP4	LOOP4	Y	146	I	144	OH-CG2	S-S	3.98442	carbonpi
3SPI1635282475	A	A	LOOP4	LOOP4	Y	146	I	144	CD2-CG2	S-S	3.97338	hydrophobic,
3SPI1635282475	A	A	LOOP4	LOOP4	Y	146	I	144	CD2-CG2	S-S	3.97338	carbonpi
3SPI1635282475	A	A	LOOP4	LOOP4	Y	146	I	144	CE1-CG2	S-S	3.83879	hydrophobic,
3SPI1635282475	A	A	LOOP4	LOOP4	Y	146	I	144	CE1-CG2	S-S	3.83879	carbonpi
3SPI1635282475	A	A	LOOP4	LOOP4	Y	146	I	144	CE2-CG2	S-S	3.64067	hydrophobic,
3SPI1635282475	A	A	LOOP4	LOOP4	Y	146	I	144	CE2-CG2	S-S	3.64067	carbonpi
3SPI1635282475	A	B	LOOP4		Y	146	K	501	O-K	M-L	2.69539	metal,
3SPI1635282475	A	C	LOOP4		Y	146	K	501	O-K	M-L	2.69539	metal,
3SPI1635282475	A	D	LOOP4	HELIX27	Y	146	F	136	CZ-CE1	S-S	3.79607	pi-pi,
3SPI1635282475	A	D	LOOP4	HELIX27	Y	146	F	136	OH-CE1	S-S	3.46856	weakpolar,
3SPI1635282475	A	D	LOOP4	HELIX27	Y	146	F	136	CE2-CE1	S-S	3.75395	hydrophobic,pi-pi,
3SPI1635282475	A	D	LOOP4	HELIX27	Y	146	T	140	OH-OG1	S-S	2.70181	polar,
3SPI1635282475	A	D	LOOP4	LOOP4	Y	146	G	145	CA-O	M-M	3.24219	weakhydrogen,weakpolar,
3SPI1635282475	A	D	LOOP4	LOOP4	Y	146	G	147	O-CA	M-M	3.02795	weakhydrogen,weakpolar,
3SPI1635282475	A	D	LOOP4		Y	146	K	501	O-K	M-L	2.69539	metal,
3SPI1635282475	A	A	LOOP4	LOOP4	G	147	G	145	N-O	M-M	3.00619	polar,
3SPI1635282475	A	C	LOOP4	LOOP4	G	147	Y	146	CA-O	M-M	3.02795	weakhydrogen,weakpolar,
3SPI1635282475	A	A	LOOP4	LOOP3	F	148	Q	126	O-CB	M-S	3.56874	carbonpi
3SPI1635282475	A	A	LOOP4	LOOP3	F	148	Q	126	CE2-CB	S-S	4.11606	hydrophobic,
3SPI1635282475	A	A	LOOP4	LOOP3	F	148	Q	126	CE2-CB	S-S	4.11606	carbonpi
3SPI1635282475	A	A	LOOP4	LOOP3	F	148	Q	126	O-CG	M-S	3.42628	weakpolar,
3SPI1635282475	A	A	LOOP4	LOOP3	F	148	Q	126	O-CG	M-S	3.42628	carbonpi
3SPI1635282475	A	A	LOOP4	LOOP3	F	148	Q	126	CE2-CG	S-S	4.01297	hydrophobic,
3SPI1635282475	A	A	LOOP4	LOOP3	F	148	Q	126	CE2-CG	S-S	4.01297	carbonpi
3SPI1635282475	A	A	LOOP4	LOOP3	F	148	Q	126	CE1-CG	S-S	3.91283	hydrophobic,
3SPI1635282475	A	A	LOOP4	LOOP3	F	148	Q	126	CE1-CG	S-S	3.91283	carbonpi
3SPI1635282475	A	A	LOOP4	LOOP3	F	148	Q	126	CZ-CG	S-S	3.73614	hydrophobic,
3SPI1635282475	A	A	LOOP4	LOOP3	F	148	Q	126	CZ-CG	S-S	3.73614	carbonpi
3SPI1635282475	A	A	LOOP4	LOOP3	R	149	L	125	CA-O	M-M	3.40645	weakhydrogen,weakpolar,
3SPI1635282475	A	A	LOOP4	LOOP3	R	149	Q	126	CG-CB	S-S	3.90539	hydrophobic,
3SPI1635282475	A	A	LOOP4	LOOP3	R	149	Q	126	CG-O	S-M	3.48893	weakhydrogen,weakpolar,
3SPI1635282475	A	A	LOOP4	HELIX3	R	149	F	136	CB-CD1	S-S	3.79659	hydrophobic,
3SPI1635282475	A	A	LOOP4	HELIX3	R	149	F	136	CB-CB	S-S	4.08144	hydrophobic,
3SPI1635282475	A	A	LOOP4	HELIX3	R	149	E	139	NE-OE1	S-S	3.94136	ionic,
3SPI1635282475	A	A	LOOP4	HELIX3	R	149	E	139	NE-OE2	S-S	2.93643	ionic,polar,
3SPI1635282475	A	A	LOOP4	HELIX3	R	149	E	139	CZ-OE2	S-S	3.23938	ionic,
3SPI1635282475	A	A	LOOP4	HELIX3	R	149	E	139	NH2-OE2	S-S	2.71501	hydrogen,ionic,polar,
3SPI1635282475	A	D	LOOP4	LOOP4	R	149	C	150	NH2-SG	S-S	3.25943	hydrogen,polar,
3SPI1635282475	A	D	LOOP4	LOOP4	R	149	V	151	NH2-O	S-M	2.84755	hydrogen,polar,
3SPI1635282475	A	A	LOOP4	LOOP3	C	150	V	124	O-CG1	M-S	3.42732	weakpolar,
3SPI1635282475	A	A	LOOP4	LOOP3	C	150	V	124	O-CA	M-M	3.42258	weakpolar,
3SPI1635282475	A	A	LOOP4	LOOP3	C	150	V	124	O-C	M-M	3.5127	carbonyl,
3SPI1635282475	A	A	LOOP4	LOOP3	C	150	L	125	O-N	M-M	2.75364	hydrogen,polar,
3SPI1635282475	A	A	LOOP4	LOOP3	C	150	L	125	N-O	M-M	3.57	hydrogen,
3SPI1635282475	A	A	LOOP4	LOOP4	C	150	G	147	CB-O	S-M	3.5978	weakhydrogen,
3SPI1635282475	A	C	LOOP4	LOOP4	C	150	R	149	SG-NH2	S-S	3.25943	hydrogen,polar,
3SPI1635282475	A	A	LOOP4	LOOP3	V	151	V	124	CG2-CG2	S-S	4.16937	hydrophobic,
3SPI1635282475	A	A	LOOP4	HELIX3	V	151	F	136	CG2-CE1	S-S	3.94913	hydrophobic,
3SPI1635282475	A	A	LOOP4	HELIX3	V	151	F	136	CG2-CE2	S-S	4.08766	hydrophobic,
3SPI1635282475	A	A	LOOP4	HELIX3	V	151	F	136	CG2-CZ	S-S	3.17515	hydrophobic,
3SPI1635282475	A	C	LOOP4	HELIX19	V	151	L	135	CG1-CD2	S-S	4.03633	hydrophobic,
3SPI1635282475	A	C	LOOP4	LOOP4	V	151	R	149	O-NH2	M-S	2.84755	hydrogen,polar,
3SPI1635282475	A	A	LOOP4	LOOP3	T	152	P	122	OG1-O	S-M	2.58439	polar,
3SPI1635282475	A	A	LOOP4	LOOP3	T	152	C	123	N-O	M-M	3.10712	hydrogen,polar,
3SPI1635282475	A	A	LOOP4	LOOP3	T	152	C	123	OG1-O	S-M	2.98638	hydrogen,polar,
3SPI1635282475	A	A	LOOP4	LOOP3	T	152	L	125	CG2-CG	S-S	3.64803	hydrophobic,
3SPI1635282475	A	A	LOOP4	LOOP3	T	152	L	125	CG2-CD1	S-S	3.94035	hydrophobic,
3SPI1635282475	A	A	LOOP4	LOOP3	E	153	K	121	OE2-NZ	S-S	2.84356	hydrogen,ionic,polar,
3SPI1635282475	A	C	LOOP4	LOOP3	E	153	N	128	OE2-ND2	S-S	3.41899	hydrogen,polar,
3SPI1635282475	A	C	LOOP4	HELIX19	E	153	V	131	CB-CB	S-S	3.98207	hydrophobic,
3SPI1635282475	A	C	LOOP4	HELIX19	E	153	V	131	CB-CG1	S-S	3.68026	hydrophobic,
3SPI1635282475	A	C	LOOP4	HELIX19	E	153	A	132	CG-CB	S-S	4.1023	hydrophobic,
3SPI1635282475	A	C	LOOP4	HELIX19	E	153	L	135	CB-CD1	S-S	4.19988	hydrophobic,
3SPI1635282475	A	C	LOOP4	HELIX19	E	153	L	135	CG-CD1	S-S	4.05869	hydrophobic,
3SPI1635282475	A	A	LOOP4	LOOP3	E	154	K	121	OE1-NZ	S-S	3.5066	hydrogen,ionic,
3SPI1635282475	A	A	LOOP4	LOOP3	E	154	K	121	CB-CD	S-S	4.1048	hydrophobic,
3SPI1635282475	A	A	LOOP4	LOOP3	E	154	K	121	OE1-CD	S-S	3.43247	weakhydrogen,weakpolar,
3SPI1635282475	A	A	LOOP4	LOOP3	E	154	K	121	CG-O	S-M	3.56165	weakhydrogen,
3SPI1635282475	A	A	LOOP4	LOOP4	E	154	T	152	N-O	M-M	3.24719	hydrogen,polar,
3SPI1635282475	A	A	LOOP4	LOOP4	E	154	T	152	N-OG1	M-S	3.43782	hydrogen,polar,
3SPI1635282475	A	A	HELIX4	HELIX2	C	155	H	108	SG-CD2	S-S	3.858	donorpi
3SPI1635282475	A	A	HELIX4	LOOP3	C	155	C	123	CB-CB	S-S	3.86783	hydrophobic,
3SPI1635282475	A	A	HELIX4	LOOP3	C	155	C	123	CB-SG	S-S	3.44948	weakpolar,
3SPI1635282475	A	A	HELIX4	LOOP3	C	155	C	123	SG-CB	S-S	3.05041	weakpolar,
3SPI1635282475	A	A	HELIX4	LOOP3	C	155	C	123	SG-SG	S-S	2.02941	polar,
3SPI1635282475	A	A	HELIX4	LOOP4	P	156	E	154	CD-O	S-M	3.17105	weakhydrogen,weakpolar,
3SPI1635282475	A	A	HELIX4	HELIX4	L	157	C	155	N-O	M-M	3.42745	polar,
3SPI1635282475	A	A	HELIX4	LOOP3	A	158	V	124	CB-CG2	S-S	4.19155	hydrophobic,
3SPI1635282475	A	A	HELIX4	HELIX4	A	158	C	155	N-O	M-M	3.48826	polar,
3SPI1635282475	A	A	HELIX4	HELIX4	A	158	C	155	CB-CB	S-S	3.67538	hydrophobic,
3SPI1635282475	A	A	HELIX4	LOOP4	V	159	V	151	CG2-CG1	S-S	4.07926	hydrophobic,
3SPI1635282475	A	A	HELIX4	HELIX4	V	159	C	155	CB-O	S-M	3.48822	weakpolar,
3SPI1635282475	A	A	HELIX4	HELIX4	V	159	C	155	N-O	M-M	3.05742	hydrogen,polar,
3SPI1635282475	A	A	HELIX4	HELIX4	V	159	C	155	CG2-O	S-M	3.08495	weakhydrogen,weakpolar,
3SPI1635282475	A	A	HELIX4	HELIX4	V	159	P	156	CB-O	S-M	3.59979	weakhydrogen,
3SPI1635282475	A	C	HELIX4	HELIX19	V	159	L	135	CG1-CD2	S-S	4.2312	hydrophobic,
3SPI1635282475	A	C	HELIX4	HELIX19	V	159	L	135	CG2-CD2	S-S	3.83349	hydrophobic,
3SPI1635282475	A	A	HELIX4	HELIX4	F	160	P	156	N-O	M-M	2.73556	hydrogen,polar,
3SPI1635282475	A	A	HELIX4	HELIX4	F	160	P	156	CA-O	M-M	3.46598	weakpolar,
3SPI1635282475	A	A	HELIX4	HELIX4	F	160	P	156	CB-O	S-M	3.08618	weakpolar,
3SPI1635282475	A	A	HELIX4	HELIX4	F	160	L	157	CD2-CD1	S-S	4.04353	hydrophobic,
3SPI1635282475	A	A	HELIX4	HELIX4	F	160	L	157	N-O	M-M	3.42319	polar,
3SPI1635282475	A	A	HELIX4	HELIX4	F	160	L	157	CB-O	S-M	3.55065	weakhydrogen,
3SPI1635282475	A	A	HELIX4	HELIX4	F	160	A	158	N-O	M-M	3.45373	polar,
3SPI1635282475	A	A	HELIX4	HELIX2	M	161	F	97	CG-CD2	S-S	3.95093	hydrophobic,
3SPI1635282475	A	A	HELIX4	HELIX2	M	161	I	100	CG-CB	S-S	4.13698	hydrophobic,
3SPI1635282475	A	A	HELIX4	HELIX2	M	161	I	100	CG-CG2	S-S	3.47618	hydrophobic,
3SPI1635282475	A	A	HELIX4	HELIX2	M	161	I	100	SD-CG2	S-S	3.60521	weakhydrogen,hydrophobic,
3SPI1635282475	A	A	HELIX4	HELIX2	M	161	I	100	CE-CG2	S-S	3.54791	hydrophobic,
3SPI1635282475	A	A	HELIX4	HELIX2	M	161	F	101	CB-CE2	S-S	3.85737	hydrophobic,
3SPI1635282475	A	A	HELIX4	HELIX2	M	161	F	101	CB-CZ	S-S	4.01552	hydrophobic,
3SPI1635282475	A	A	HELIX4	HELIX4	M	161	L	157	CE-CG	S-S	3.83795	hydrophobic,
3SPI1635282475	A	A	HELIX4	HELIX4	M	161	L	157	CE-CD1	S-S	3.56705	hydrophobic,
3SPI1635282475	A	A	HELIX4	HELIX4	M	161	L	157	N-O	M-M	2.76116	hydrogen,polar,
3SPI1635282475	A	A	HELIX4	HELIX4	M	161	L	157	CB-O	S-M	3.21239	weakhydrogen,weakpolar,
3SPI1635282475	A	A	HELIX4	HELIX4	M	161	L	157	CE-O	S-M	3.58597	weakhydrogen,
3SPI1635282475	A	A	HELIX4	HELIX4	M	161	A	158	N-O	M-M	3.19494	hydrogen,polar,
3SPI1635282475	A	A	HELIX4	HELIX4	M	161	A	158	CB-O	S-M	3.45062	weakpolar,
3SPI1635282475	A	A	HELIX4	HELIX4	M	161	V	159	N-O	M-M	3.30089	polar,
3SPI1635282475	A	A	HELIX4	HELIX2	V	162	F	101	CG2-CE2	S-S	4.02299	hydrophobic,
3SPI1635282475	A	A	HELIX4	HELIX2	V	162	F	101	CG2-CZ	S-S	4.01491	hydrophobic,
3SPI1635282475	A	A	HELIX4	HELIX3	V	162	F	136	CG2-CZ	S-S	4.12937	hydrophobic,
3SPI1635282475	A	A	HELIX4	LOOP4	V	162	V	151	CG2-CG2	S-S	3.38473	hydrophobic,
3SPI1635282475	A	A	HELIX4	HELIX4	V	162	A	158	N-O	M-M	2.89708	hydrogen,polar,
3SPI1635282475	A	A	HELIX4	HELIX4	V	162	A	158	CG2-O	S-M	3.46158	weakhydrogen,weakpolar,
3SPI1635282475	A	A	HELIX4	HELIX4	V	162	V	159	CB-O	S-M	3.29626	weakhydrogen,weakpolar,
3SPI1635282475	A	A	HELIX4	HELIX4	V	162	V	159	N-O	M-M	3.12759	hydrogen,polar,
3SPI1635282475	A	A	HELIX4	HELIX4	V	162	F	160	N-O	M-M	3.32254	polar,
3SPI1635282475	A	A	HELIX4	HELIX4	V	163	V	159	CG2-O	S-M	3.31273	weakhydrogen,weakpolar,
3SPI1635282475	A	A	HELIX4	HELIX4	V	163	V	159	N-O	M-M	2.89002	hydrogen,polar,
3SPI1635282475	A	A	HELIX4	HELIX4	V	163	F	160	CB-O	S-M	3.08009	weakhydrogen,weakpolar,
3SPI1635282475	A	A	HELIX4	HELIX4	V	163	F	160	N-O	M-M	2.96315	hydrogen,polar,
3SPI1635282475	A	A	HELIX4	HELIX4	V	163	F	160	CA-O	M-M	3.33563	weakpolar,
3SPI1635282475	A	A	HELIX4	HELIX4	V	163	F	160	C-O	M-M	3.54261	carbonyl,
3SPI1635282475	A	A	HELIX4	HELIX4	V	163	M	161	N-O	M-M	3.40507	polar,
3SPI1635282475	A	C	HELIX4	HELIX18	V	163	W	94	CG1-CZ3	S-S	3.72347	hydrophobic,
3SPI1635282475	A	C	HELIX4	HELIX19	V	163	I	138	CG2-CD1	S-S	3.92773	hydrophobic,
3SPI1635282475	A	A	HELIX4	HELIX2	V	164	F	97	CG1-CE2	S-S	4.1198	hydrophobic,
3SPI1635282475	A	A	HELIX4	HELIX2	V	164	F	97	CG1-CZ	S-S	3.98885	hydrophobic,
3SPI1635282475	A	A	HELIX4	HELIX4	V	164	F	160	CG2-CD1	S-S	4.02012	hydrophobic,
3SPI1635282475	A	A	HELIX4	HELIX4	V	164	F	160	CG2-CD1	S-S	4.02012	carbonpi
3SPI1635282475	A	A	HELIX4	HELIX4	V	164	F	160	CG2-CD2	S-S	4.02462	hydrophobic,
3SPI1635282475	A	A	HELIX4	HELIX4	V	164	F	160	CG2-CD2	S-S	4.02462	carbonpi
3SPI1635282475	A	A	HELIX4	HELIX4	V	164	F	160	CG2-CE1	S-S	3.56573	hydrophobic,
3SPI1635282475	A	A	HELIX4	HELIX4	V	164	F	160	CG2-CE1	S-S	3.56573	carbonpi
3SPI1635282475	A	A	HELIX4	HELIX4	V	164	F	160	CG2-CE2	S-S	3.5733	hydrophobic,
3SPI1635282475	A	A	HELIX4	HELIX4	V	164	F	160	CG2-CE2	S-S	3.5733	carbonpi
3SPI1635282475	A	A	HELIX4	HELIX4	V	164	F	160	CG2-CZ	S-S	3.32135	hydrophobic,
3SPI1635282475	A	A	HELIX4	HELIX4	V	164	F	160	CG2-CZ	S-S	3.32135	carbonpi
3SPI1635282475	A	A	HELIX4	HELIX4	V	164	F	160	N-O	M-M	2.7987	hydrogen,polar,
3SPI1635282475	A	A	HELIX4	HELIX4	V	164	F	160	CG2-O	S-M	3.29312	weakhydrogen,weakpolar,
3SPI1635282475	A	A	HELIX4	HELIX4	V	164	F	160	CG2-O	S-M	3.29312	carbonpi
3SPI1635282475	A	A	HELIX4	HELIX4	V	164	M	161	N-O	M-M	3.1772	polar,
3SPI1635282475	A	A	HELIX4	HELIX4	V	164	M	161	CB-O	S-M	3.50705	weakhydrogen,
3SPI1635282475	A	A	HELIX4	HELIX4	V	164	V	162	N-O	M-M	3.41067	polar,
3SPI1635282475	A	A	HELIX4	HELIX2	Q	165	F	97	CB-CG	S-S	4.00736	hydrophobic,
3SPI1635282475	A	A	HELIX4	HELIX2	Q	165	F	97	CB-CG	S-S	4.00736	carbonpi
3SPI1635282475	A	A	HELIX4	HELIX2	Q	165	F	97	CG-CG	S-S	3.99565	hydrophobic,
3SPI1635282475	A	A	HELIX4	HELIX2	Q	165	F	97	CG-CG	S-S	3.99565	carbonpi
3SPI1635282475	A	A	HELIX4	HELIX2	Q	165	F	97	CG-CD1	S-S	3.93542	hydrophobic,
3SPI1635282475	A	A	HELIX4	HELIX2	Q	165	F	97	CG-CD1	S-S	3.93542	carbonpi
3SPI1635282475	A	A	HELIX4	HELIX2	Q	165	F	97	CB-CD2	S-S	3.67224	hydrophobic,
3SPI1635282475	A	A	HELIX4	HELIX2	Q	165	F	97	CB-CD2	S-S	3.67224	carbonpi
3SPI1635282475	A	A	HELIX4	HELIX2	Q	165	F	97	CB-CE1	S-S	4.01836	hydrophobic,
3SPI1635282475	A	A	HELIX4	HELIX2	Q	165	F	97	CB-CE1	S-S	4.01836	carbonpi
3SPI1635282475	A	A	HELIX4	HELIX2	Q	165	F	97	CG-CE1	S-S	4.07524	hydrophobic,
3SPI1635282475	A	A	HELIX4	HELIX2	Q	165	F	97	CG-CE1	S-S	4.07524	carbonpi
3SPI1635282475	A	A	HELIX4	HELIX2	Q	165	F	97	CB-CE2	S-S	3.50779	hydrophobic,
3SPI1635282475	A	A	HELIX4	HELIX2	Q	165	F	97	CB-CE2	S-S	3.50779	carbonpi
3SPI1635282475	A	A	HELIX4	HELIX2	Q	165	F	97	CB-CZ	S-S	3.69388	hydrophobic,
3SPI1635282475	A	A	HELIX4	HELIX2	Q	165	F	97	CB-CZ	S-S	3.69388	carbonpi
3SPI1635282475	A	A	HELIX4	HELIX3	Q	165	S	137	NE2-O	S-M	2.85731	hydrogen,polar,
3SPI1635282475	A	A	HELIX4	HELIX3	Q	165	S	137	NE2-OG	S-S	2.91783	hydrogen,polar,
3SPI1635282475	A	A	HELIX4	HELIX3	Q	165	Q	141	CG-CB	S-S	3.88844	hydrophobic,
3SPI1635282475	A	A	HELIX4	HELIX3	Q	165	Q	141	CG-CG	S-S	3.87442	hydrophobic,
3SPI1635282475	A	A	HELIX4	HELIX4	Q	165	M	161	N-O	M-M	2.76053	hydrogen,polar,
3SPI1635282475	A	A	HELIX4	HELIX4	Q	165	M	161	CB-O	S-M	3.34142	weakpolar,
3SPI1635282475	A	A	HELIX4	HELIX4	Q	165	V	162	N-O	M-M	3.23809	polar,
3SPI1635282475	A	A	HELIX4	HELIX4	Q	165	V	162	CB-O	S-M	3.68398	weakhydrogen,
3SPI1635282475	A	A	HELIX4	HELIX4	Q	165	V	163	N-O	M-M	3.31418	polar,
3SPI1635282475	A	A	HELIX4	HELIX4	S	166	V	162	CB-O	S-M	3.41804	weakpolar,
3SPI1635282475	A	A	HELIX4	HELIX4	S	166	V	162	OG-O	S-M	2.9648	polar,
3SPI1635282475	A	A	HELIX4	HELIX4	S	166	V	162	N-O	M-M	2.84424	hydrogen,polar,
3SPI1635282475	A	A	HELIX4	HELIX4	S	166	V	163	CB-O	S-M	3.42294	weakhydrogen,weakpolar,
3SPI1635282475	A	A	HELIX4	HELIX4	S	166	V	163	N-O	M-M	3.16795	hydrogen,polar,
3SPI1635282475	A	A	HELIX4	HELIX4	S	166	V	164	N-O	M-M	3.31284	polar,
3SPI1635282475	A	A	HELIX4	HELIX4	I	167	V	163	CD1-CG1	S-S	4.06455	hydrophobic,
3SPI1635282475	A	A	HELIX4	HELIX4	I	167	V	163	N-O	M-M	3.12686	hydrogen,polar,
3SPI1635282475	A	A	HELIX4	HELIX4	I	167	V	164	N-O	M-M	3.26796	polar,
3SPI1635282475	A	A	HELIX4	HELIX4	I	167	V	164	CB-O	S-M	3.52874	weakhydrogen,
3SPI1635282475	A	C	HELIX4	HELIX18	I	167	W	94	CG1-CH2	S-S	4.12732	hydrophobic,
3SPI1635282475	A	A	HELIX4	HELIX2	V	168	F	97	CG2-CZ	S-S	4.0281	hydrophobic,
3SPI1635282475	A	A	HELIX4	HELIX4	V	168	V	164	CG2-CG1	S-S	4.03712	hydrophobic,
3SPI1635282475	A	A	HELIX4	HELIX4	V	168	V	164	N-O	M-M	2.85368	hydrogen,polar,
3SPI1635282475	A	A	HELIX4	HELIX4	V	168	V	164	CB-O	S-M	3.42772	weakpolar,
3SPI1635282475	A	A	HELIX4	HELIX4	V	168	V	164	CG2-O	S-M	3.13708	weakhydrogen,weakpolar,
3SPI1635282475	A	A	HELIX4	HELIX4	V	168	Q	165	N-O	M-M	3.40928	polar,
3SPI1635282475	A	A	HELIX4	HELIX4	V	168	Q	165	CB-O	S-M	3.39815	weakhydrogen,weakpolar,
3SPI1635282475	A	A	HELIX4	HELIX4	V	168	S	166	N-O	M-M	3.33873	polar,
3SPI1635282475	A	A	HELIX4	HELIX4	G	169	Q	165	N-O	M-M	2.76133	hydrogen,polar,
3SPI1635282475	A	A	HELIX4	HELIX4	G	169	S	166	N-O	M-M	2.90525	hydrogen,polar,
3SPI1635282475	A	A	HELIX4	HELIX4	G	169	S	166	CA-O	M-M	3.33276	weakpolar,
3SPI1635282475	A	A	HELIX4	HELIX4	G	169	I	167	N-O	M-M	3.21665	polar,
3SPI1635282475	A	A	HELIX4	HELIX4	C	170	S	166	N-O	M-M	3.11129	hydrogen,polar,
3SPI1635282475	A	A	HELIX4	HELIX4	C	170	S	166	SG-O	S-M	3.32032	polar,
3SPI1635282475	A	A	HELIX4	HELIX4	C	170	I	167	N-O	M-M	3.07736	hydrogen,polar,
3SPI1635282475	A	A	HELIX4	HELIX4	C	170	I	167	CB-O	S-M	3.43689	weakhydrogen,weakpolar,
3SPI1635282475	A	A	HELIX4	HELIX4	C	170	V	168	N-O	M-M	3.26665	polar,
3SPI1635282475	A	C	HELIX4	HELIX20	C	170	M	176	CB-SD	S-S	3.6754	hydrophobic,
3SPI1635282475	A	A	HELIX4	HELIX4	I	171	I	167	CG1-O	S-M	3.23575	weakhydrogen,weakpolar,
3SPI1635282475	A	A	HELIX4	HELIX4	I	171	I	167	CD1-CG2	S-S	3.88393	hydrophobic,
3SPI1635282475	A	A	HELIX4	HELIX4	I	171	I	167	N-O	M-M	3.15719	hydrogen,polar,
3SPI1635282475	A	A	HELIX4	HELIX4	I	171	V	168	CB-O	S-M	3.20245	weakhydrogen,weakpolar,
3SPI1635282475	A	A	HELIX4	HELIX4	I	171	V	168	N-O	M-M	2.96593	hydrogen,polar,
3SPI1635282475	A	A	HELIX4	HELIX4	I	171	V	168	CA-O	M-M	3.4537	weakpolar,
3SPI1635282475	A	A	HELIX4	HELIX4	I	171	G	169	N-O	M-M	3.30808	polar,
3SPI1635282475	A	C	HELIX4	HELIX20	I	171	M	176	CG1-CE	S-S	3.64861	hydrophobic,
3SPI1635282475	A	A	HELIX4	HELIX2	I	172	F	90	CG2-CD1	S-S	4.04334	hydrophobic,
3SPI1635282475	A	A	HELIX4	HELIX2	I	172	F	90	CG2-CD1	S-S	4.04334	carbonpi
3SPI1635282475	A	A	HELIX4	HELIX2	I	172	F	90	CG2-CE1	S-S	3.60872	hydrophobic,
3SPI1635282475	A	A	HELIX4	HELIX2	I	172	F	90	CG2-CE1	S-S	3.60872	carbonpi
3SPI1635282475	A	A	HELIX4	HELIX2	I	172	F	90	CG2-CZ	S-S	3.83832	hydrophobic,
3SPI1635282475	A	A	HELIX4	HELIX2	I	172	F	90	CG2-CZ	S-S	3.83832	carbonpi
3SPI1635282475	A	A	HELIX4	HELIX4	I	172	V	168	CD1-CG1	S-S	4.1609	hydrophobic,
3SPI1635282475	A	A	HELIX4	HELIX4	I	172	V	168	N-O	M-M	3.14183	hydrogen,polar,
3SPI1635282475	A	A	HELIX4	HELIX4	I	172	G	169	N-O	M-M	3.40548	polar,
3SPI1635282475	A	A	HELIX4	HELIX4	I	172	C	170	N-O	M-M	3.42051	polar,
3SPI1635282475	A	A	HELIX4	HELIX4	D	173	G	169	N-O	M-M	3.20945	hydrogen,polar,
3SPI1635282475	A	A	HELIX4	HELIX4	D	173	C	170	N-O	M-M	3.28956	polar,
3SPI1635282475	A	A	HELIX4	HELIX4	D	173	C	170	CB-O	S-M	3.46584	weakhydrogen,weakpolar,
3SPI1635282475	A	A	HELIX4	HELIX4	D	173	I	171	N-O	M-M	3.47508	polar,
3SPI1635282475	A	A	HELIX4	HELIX4	S	174	C	170	OG-O	S-M	2.8988	polar,
3SPI1635282475	A	A	HELIX4	HELIX4	S	174	C	170	N-O	M-M	2.93895	hydrogen,polar,
3SPI1635282475	A	A	HELIX4	HELIX4	S	174	I	171	CB-O	S-M	3.42131	weakhydrogen,weakpolar,
3SPI1635282475	A	A	HELIX4	HELIX4	S	174	I	171	N-O	M-M	3.28442	polar,
3SPI1635282475	A	A	HELIX4	HELIX4	S	174	I	172	N-O	M-M	3.38072	polar,
3SPI1635282475	A	C	HELIX4	HELIX20	S	174	I	177	OG-CD1	S-S	3.10137	weakhydrogen,weakpolar,
3SPI1635282475	A	C	HELIX4	HELIX20	S	174	I	180	OG-CD1	S-S	3.69617	weakhydrogen,
3SPI1635282475	A	A	HELIX4	HELIX2	F	175	F	86	CB-CE2	S-S	3.971	hydrophobic,
3SPI1635282475	A	A	HELIX4	HELIX4	F	175	I	171	CD2-CG2	S-S	3.83526	hydrophobic,
3SPI1635282475	A	A	HELIX4	HELIX4	F	175	I	171	CE2-CG2	S-S	3.52556	hydrophobic,
3SPI1635282475	A	A	HELIX4	HELIX4	F	175	I	171	N-O	M-M	3.1597	hydrogen,polar,
3SPI1635282475	A	A	HELIX4	HELIX4	F	175	I	171	CD2-O	S-M	2.93984	weakhydrogen,weakpolar,
3SPI1635282475	A	A	HELIX4	HELIX4	F	175	I	172	N-O	M-M	3.20311	hydrogen,polar,
3SPI1635282475	A	A	HELIX4	HELIX4	F	175	I	172	CB-O	S-M	3.51891	weakhydrogen,
3SPI1635282475	A	A	HELIX4	HELIX4	F	175	D	173	N-O	M-M	3.16785	polar,
3SPI1635282475	A	C	HELIX4	HELIX18	F	175	W	79	CZ-CZ3	S-S	3.91076	hydrophobic,pi-pi,
3SPI1635282475	A	C	HELIX4	HELIX20	F	175	I	180	CD2-CG2	S-S	3.997	hydrophobic,
3SPI1635282475	A	C	HELIX4	HELIX20	F	175	I	180	CD2-CG2	S-S	3.997	carbonpi
3SPI1635282475	A	C	HELIX4	HELIX20	F	175	I	180	CE2-CG2	S-S	3.97897	hydrophobic,
3SPI1635282475	A	C	HELIX4	HELIX20	F	175	I	180	CE2-CG2	S-S	3.97897	carbonpi
3SPI1635282475	A	C	HELIX4	HELIX20	F	175	M	184	CD1-CE	S-S	4.10036	hydrophobic,
3SPI1635282475	A	C	HELIX4		F	175	PIO	400	CE2-C4A	S-L	3.87459	hydrophobic,
3SPI1635282475	A	C	HELIX4		F	175	PIO	400	CZ-C4A	S-L	3.81128	hydrophobic,
3SPI1635282475	A	A	HELIX4	HELIX2	M	176	F	86	CB-CE2	S-S	3.74368	hydrophobic,
3SPI1635282475	A	A	HELIX4	HELIX2	M	176	F	86	CB-CE2	S-S	3.74368	carbonpi
3SPI1635282475	A	A	HELIX4	HELIX2	M	176	F	86	CG-CG	S-S	3.95817	hydrophobic,
3SPI1635282475	A	A	HELIX4	HELIX2	M	176	F	86	CG-CG	S-S	3.95817	carbonpi
3SPI1635282475	A	A	HELIX4	HELIX2	M	176	F	86	CB-CD2	S-S	3.81112	hydrophobic,
3SPI1635282475	A	A	HELIX4	HELIX2	M	176	F	86	CB-CD2	S-S	3.81112	carbonpi
3SPI1635282475	A	A	HELIX4	HELIX2	M	176	F	86	CE-CB	S-S	4.13865	hydrophobic,
3SPI1635282475	A	A	HELIX4	HELIX2	M	176	F	86	CG-CD2	S-S	3.85806	hydrophobic,
3SPI1635282475	A	A	HELIX4	HELIX2	M	176	F	86	CG-CD2	S-S	3.85806	carbonpi
3SPI1635282475	A	A	HELIX4	HELIX2	M	176	F	90	SD-CE2	S-S	3.89504	weakhydrogen,hydrophobic,
3SPI1635282475	A	A	HELIX4	HELIX2	M	176	F	90	CE-CE2	S-S	3.99744	hydrophobic,
3SPI1635282475	A	A	HELIX4	HELIX2	M	176	F	90	SD-CZ	S-S	4.03704	hydrophobic,
3SPI1635282475	A	A	HELIX4	HELIX4	M	176	I	172	N-O	M-M	2.99901	hydrogen,polar,
3SPI1635282475	A	A	HELIX4	HELIX4	M	176	D	173	N-O	M-M	2.83257	hydrogen,polar,
3SPI1635282475	A	A	HELIX4	HELIX4	M	176	D	173	CA-O	M-M	3.37074	weakpolar,
3SPI1635282475	A	A	HELIX4	HELIX4	M	176	D	173	C-O	M-M	3.59176	carbonyl,
3SPI1635282475	A	A	HELIX4	HELIX4	M	176	D	173	CB-O	S-M	3.27155	weakpolar,
3SPI1635282475	A	A	HELIX4	HELIX4	M	176	S	174	N-O	M-M	3.44489	polar,
3SPI1635282475	A	D	HELIX4	HELIX28	M	176	C	170	SD-CB	S-S	3.6754	hydrophobic,
3SPI1635282475	A	D	HELIX4	HELIX28	M	176	I	171	CE-CG1	S-S	3.64861	hydrophobic,
3SPI1635282475	A	A	HELIX4	HELIX4	I	177	D	173	CG1-O	S-M	3.08853	weakhydrogen,weakpolar,
3SPI1635282475	A	A	HELIX4	HELIX4	I	177	D	173	N-O	M-M	2.85459	hydrogen,polar,
3SPI1635282475	A	A	HELIX4	HELIX4	I	177	S	174	CB-O	S-M	3.57679	weakhydrogen,
3SPI1635282475	A	A	HELIX4	HELIX4	I	177	S	174	N-O	M-M	3.39252	polar,
3SPI1635282475	A	A	HELIX4	HELIX4	I	177	F	175	N-O	M-M	3.44294	polar,
3SPI1635282475	A	D	HELIX4	HELIX28	I	177	S	174	CD1-OG	S-S	3.10137	weakhydrogen,weakpolar,
3SPI1635282475	A	A	HELIX4	HELIX4	G	178	S	174	N-O	M-M	3.05174	hydrogen,polar,
3SPI1635282475	A	A	HELIX4	HELIX4	G	178	F	175	N-O	M-M	3.38692	polar,
3SPI1635282475	A	A	HELIX4	HELIX4	G	178	M	176	N-O	M-M	3.46216	polar,
3SPI1635282475	A	C	HELIX4	HELIX20	G	178	M	181	CA-SD	M-S	3.37474	weakpolar,
3SPI1635282475	A	C	HELIX4	HELIX20	G	178	M	184	CA-SD	M-S	3.98837	weakhydrogen,
3SPI1635282475	A	A	HELIX4	HELIX2	A	179	M	82	CB-SD	S-S	3.9367	weakhydrogen,hydrophobic,
3SPI1635282475	A	A	HELIX4	HELIX2	A	179	F	86	CB-CE1	S-S	3.73879	hydrophobic,
3SPI1635282475	A	A	HELIX4	HELIX2	A	179	F	86	CB-CZ	S-S	3.7238	hydrophobic,
3SPI1635282475	A	A	HELIX4	HELIX4	A	179	F	175	N-O	M-M	2.89428	hydrogen,polar,
3SPI1635282475	A	A	HELIX4	HELIX4	A	179	F	175	CB-O	S-M	3.32643	weakpolar,
3SPI1635282475	A	A	HELIX4	HELIX4	A	179	M	176	N-O	M-M	3.35382	polar,
3SPI1635282475	A	A	HELIX4	HELIX4	A	179	M	176	CB-O	S-M	3.61042	weakhydrogen,
3SPI1635282475	A	A	HELIX4	HELIX4	A	179	I	177	N-O	M-M	3.31849	polar,
3SPI1635282475	A	A	HELIX4	HELIX2	I	180	M	82	CG1-CE	S-S	3.89328	hydrophobic,
3SPI1635282475	A	A	HELIX4	HELIX4	I	180	M	176	N-O	M-M	2.82135	hydrogen,polar,
3SPI1635282475	A	A	HELIX4	HELIX4	I	180	M	176	CB-O	S-M	3.32851	weakpolar,
3SPI1635282475	A	A	HELIX4	HELIX4	I	180	M	176	CG1-O	S-M	3.21809	weakhydrogen,weakpolar,
3SPI1635282475	A	A	HELIX4	HELIX4	I	180	M	176	CD1-CG	S-S	4.03791	hydrophobic,
3SPI1635282475	A	A	HELIX4	HELIX4	I	180	I	177	N-O	M-M	3.13842	hydrogen,polar,
3SPI1635282475	A	A	HELIX4	HELIX4	I	180	I	177	C-O	M-M	3.57577	carbonyl,
3SPI1635282475	A	A	HELIX4	HELIX4	I	180	G	178	N-O	M-M	3.38247	polar,
3SPI1635282475	A	D	HELIX4	HELIX28	I	180	S	174	CD1-OG	S-S	3.69617	weakhydrogen,
3SPI1635282475	A	D	HELIX4	HELIX28	I	180	F	175	CG2-CD2	S-S	3.997	hydrophobic,
3SPI1635282475	A	D	HELIX4	HELIX28	I	180	F	175	CG2-CD2	S-S	3.997	carbonpi
3SPI1635282475	A	D	HELIX4	HELIX28	I	180	F	175	CG2-CE2	S-S	3.97897	hydrophobic,
3SPI1635282475	A	D	HELIX4	HELIX28	I	180	F	175	CG2-CE2	S-S	3.97897	carbonpi
3SPI1635282475	A	A	HELIX4	HELIX4	M	181	I	177	CB-O	S-M	3.14089	weakpolar,
3SPI1635282475	A	A	HELIX4	HELIX4	M	181	I	177	N-O	M-M	2.63723	hydrogen,polar,
3SPI1635282475	A	A	HELIX4	HELIX4	M	181	I	177	CA-O	M-M	3.45509	weakpolar,
3SPI1635282475	A	A	HELIX4	HELIX4	M	181	G	178	CB-O	S-M	3.42013	weakhydrogen,weakpolar,
3SPI1635282475	A	A	HELIX4	HELIX4	M	181	G	178	N-O	M-M	3.30566	polar,
3SPI1635282475	A	C	HELIX4	HELIX20	M	181	M	181	CG-CE	S-S	3.85604	hydrophobic,
3SPI1635282475	A	D	HELIX4	HELIX28	M	181	G	178	SD-CA	S-M	3.37474	weakpolar,
3SPI1635282475	A	D	HELIX4	HELIX28	M	181	M	181	CE-CG	S-S	3.85604	hydrophobic,
3SPI1635282475	A	A	HELIX4	HELIX1	A	182	V	75	CB-CG1	S-S	3.98482	hydrophobic,
3SPI1635282475	A	A	HELIX4	HELIX4	A	182	G	178	CB-O	S-M	3.27023	weakpolar,
3SPI1635282475	A	A	HELIX4	HELIX4	A	182	G	178	N-O	M-M	2.72543	hydrogen,polar,
3SPI1635282475	A	A	HELIX4	HELIX4	A	182	A	179	CB-O	S-M	3.59449	weakhydrogen,
3SPI1635282475	A	A	HELIX4	HELIX4	A	182	A	179	N-O	M-M	3.40941	polar,
3SPI1635282475	A	A	HELIX4	HELIX4	A	182	I	180	N-O	M-M	3.43894	polar,
3SPI1635282475	A	A	HELIX4	HELIX1	K	183	V	75	CG-O	S-M	3.37601	weakhydrogen,weakpolar,
3SPI1635282475	A	A	HELIX4	HELIX1	K	183	V	75	NZ-O	S-M	2.65334	hydrogen,polar,
3SPI1635282475	A	A	HELIX4	LOOP2	K	183	I	77	NZ-O	S-M	2.61626	hydrogen,polar,
3SPI1635282475	A	A	HELIX4	LOOP2	K	183	I	77	CE-O	S-M	3.07264	weakpolar,
3SPI1635282475	A	A	HELIX4	HELIX2	K	183	W	79	CD-CD2	S-S	3.79557	hydrophobic,
3SPI1635282475	A	A	HELIX4	HELIX2	K	183	W	79	CD-CD2	S-S	3.79557	carbonpi
3SPI1635282475	A	A	HELIX4	HELIX2	K	183	W	79	CG-CE2	S-S	4.11198	carbonpi
3SPI1635282475	A	A	HELIX4	HELIX2	K	183	W	79	CD-CE2	S-S	3.81698	carbonpi
3SPI1635282475	A	A	HELIX4	HELIX2	K	183	W	79	CD-CE3	S-S	3.74229	hydrophobic,
3SPI1635282475	A	A	HELIX4	HELIX2	K	183	W	79	CD-CE3	S-S	3.74229	carbonpi
3SPI1635282475	A	A	HELIX4	HELIX2	K	183	W	79	CG-CZ2	S-S	3.66151	hydrophobic,
3SPI1635282475	A	A	HELIX4	HELIX2	K	183	W	79	CG-CZ2	S-S	3.66151	carbonpi
3SPI1635282475	A	A	HELIX4	HELIX2	K	183	W	79	CD-CZ2	S-S	3.81323	hydrophobic,
3SPI1635282475	A	A	HELIX4	HELIX2	K	183	W	79	CD-CZ2	S-S	3.81323	carbonpi
3SPI1635282475	A	A	HELIX4	HELIX2	K	183	W	79	CG-CZ3	S-S	4.12133	hydrophobic,
3SPI1635282475	A	A	HELIX4	HELIX2	K	183	W	79	CG-CZ3	S-S	4.12133	carbonpi
3SPI1635282475	A	A	HELIX4	HELIX2	K	183	W	79	CD-CZ3	S-S	3.70691	hydrophobic,
3SPI1635282475	A	A	HELIX4	HELIX2	K	183	W	79	CD-CZ3	S-S	3.70691	carbonpi
3SPI1635282475	A	A	HELIX4	HELIX2	K	183	W	79	CB-CH2	S-S	3.83984	hydrophobic,
3SPI1635282475	A	A	HELIX4	HELIX2	K	183	W	79	CG-CH2	S-S	3.65968	hydrophobic,
3SPI1635282475	A	A	HELIX4	HELIX2	K	183	W	79	CG-CH2	S-S	3.65968	carbonpi
3SPI1635282475	A	A	HELIX4	HELIX2	K	183	W	79	CD-CH2	S-S	3.74337	hydrophobic,
3SPI1635282475	A	A	HELIX4	HELIX2	K	183	W	79	CD-CH2	S-S	3.74337	carbonpi
3SPI1635282475	A	A	HELIX4	HELIX2	K	183	W	79	CE-CD2	S-S	3.66115	carbonpi
3SPI1635282475	A	A	HELIX4	HELIX2	K	183	W	79	CE-CD2	S-S	3.66115	carbonpi
3SPI1635282475	A	A	HELIX4	HELIX2	K	183	W	79	CE-NE1	S-S	3.91897	carbonpi
3SPI1635282475	A	A	HELIX4	HELIX2	K	183	W	79	CE-NE1	S-S	3.91897	carbonpi
3SPI1635282475	A	A	HELIX4	HELIX2	K	183	W	79	CE-CE2	S-S	3.66312	carbonpi
3SPI1635282475	A	A	HELIX4	HELIX2	K	183	W	79	CE-CE2	S-S	3.66312	carbonpi
3SPI1635282475	A	A	HELIX4	HELIX2	K	183	W	79	CE-CE3	S-S	4.09666	carbonpi
3SPI1635282475	A	A	HELIX4	HELIX2	K	183	W	79	CE-CE3	S-S	4.09666	carbonpi
3SPI1635282475	A	A	HELIX4	HELIX2	K	183	W	79	CE-CZ2	S-S	4.10779	carbonpi
3SPI1635282475	A	A	HELIX4	HELIX2	K	183	W	79	CE-CZ2	S-S	4.10779	carbonpi
3SPI1635282475	A	A	HELIX4	HELIX2	K	183	W	79	CE-N	S-M	3.97288	carbonpi
3SPI1635282475	A	A	HELIX4	HELIX2	K	183	W	79	CE-N	S-M	3.97288	carbonpi
3SPI1635282475	A	A	HELIX4	HELIX2	K	183	W	79	CE-CA	S-M	4.22548	carbonpi
3SPI1635282475	A	A	HELIX4	HELIX2	K	183	W	79	CE-CA	S-M	4.22548	carbonpi
3SPI1635282475	A	A	HELIX4	HELIX2	K	183	W	79	CE-CG	S-S	3.93707	carbonpi
3SPI1635282475	A	A	HELIX4	HELIX2	K	183	W	79	CE-CG	S-S	3.93707	carbonpi
3SPI1635282475	A	A	HELIX4	HELIX2	K	183	W	79	CE-CD1	S-S	4.0723	carbonpi
3SPI1635282475	A	A	HELIX4	HELIX2	K	183	W	79	CE-CD1	S-S	4.0723	carbonpi
3SPI1635282475	A	A	HELIX4	HELIX2	K	183	M	82	CD-SD	S-S	3.95358	hydrophobic,
3SPI1635282475	A	A	HELIX4	HELIX4	K	183	A	179	N-O	M-M	2.88075	hydrogen,polar,
3SPI1635282475	A	A	HELIX4	HELIX4	K	183	A	179	CB-O	S-M	3.45641	weakpolar,
3SPI1635282475	A	A	HELIX4	HELIX4	M	184	I	180	N-O	M-M	2.88313	hydrogen,polar,
3SPI1635282475	A	A	HELIX4	HELIX4	M	184	I	180	CB-O	S-M	3.12627	weakhydrogen,weakpolar,
3SPI1635282475	A	A	HELIX4	HELIX4	M	184	I	180	CE-O	S-M	3.2806	weakpolar,
3SPI1635282475	A	A	HELIX4	HELIX4	M	184	I	180	CE-CG2	S-S	3.42173	hydrophobic,
3SPI1635282475	A	A	HELIX4	HELIX4	M	184	M	181	N-O	M-M	3.49701	polar,
3SPI1635282475	A	A	HELIX4	HELIX4	M	184	M	181	CG-O	S-M	3.14358	weakhydrogen,weakpolar,
3SPI1635282475	A	A	HELIX4	HELIX4	M	184	A	182	N-O	M-M	3.21367	polar,
3SPI1635282475	A	D	HELIX4	HELIX25	M	184	F	71	O-CG	M-S	3.31517	weakpolar,
3SPI1635282475	A	D	HELIX4	HELIX25	M	184	F	71	CG-CE1	S-S	3.72456	hydrophobic,
3SPI1635282475	A	D	HELIX4	HELIX25	M	184	F	71	SD-CE1	S-S	3.96464	hydrophobic,
3SPI1635282475	A	D	HELIX4	HELIX25	M	184	F	71	CG-CD1	S-S	3.89372	hydrophobic,
3SPI1635282475	A	D	HELIX4	HELIX28	M	184	F	175	CE-CD1	S-S	4.10036	hydrophobic,
3SPI1635282475	A	D	HELIX4	HELIX28	M	184	G	178	SD-CA	S-M	3.98837	weakhydrogen,
3SPI1635282475	A	A	HELIX4	HELIX4	A	185	M	181	N-O	M-M	3.18801	hydrogen,polar,
3SPI1635282475	A	A	HELIX4	HELIX4	A	185	M	181	CB-O	S-M	3.37628	weakpolar,
3SPI1635282475	A	A	HELIX4	HELIX4	A	185	A	182	N-O	M-M	2.82288	hydrogen,polar,
3SPI1635282475	A	A	HELIX4	HELIX4	A	185	A	182	CA-O	M-M	3.43869	weakpolar,
3SPI1635282475	A	A	HELIX4	HELIX4	A	185	K	183	N-O	M-M	3.15898	polar,
3SPI1635282475	A	D	HELIX4	HELIX25	A	185	F	71	CA-CE2	M-S	3.77265	carbonpi
3SPI1635282475	A	D	HELIX4	HELIX25	A	185	F	71	CA-CZ	M-S	3.92739	carbonpi
3SPI1635282475	A	D	HELIX4	HELIX25	A	185	F	71	CB-CE2	S-S	4.11495	hydrophobic,
3SPI1635282475	A	D	HELIX4	HELIX25	A	185	F	71	CB-CZ	S-S	3.93133	hydrophobic,
3SPI1635282475	A	D	HELIX4	HELIX25	A	185	F	71	CA-CD2	M-S	4.08715	carbonpi
3SPI1635282475	A	A	HELIX4	HELIX1	R	186	V	75	NE-O	S-M	3.42146	polar,
3SPI1635282475	A	A	HELIX4	LOOP2	R	186	D	76	NE-OD1	S-S	3.62118	ionic,
3SPI1635282475	A	A	HELIX4	LOOP2	R	186	D	76	NH2-OD1	S-S	3.97083	ionic,
3SPI1635282475	A	A	HELIX4	HELIX4	R	186	A	182	N-O	M-M	3.39496	polar,
3SPI1635282475	A	A	HELIX4	HELIX4	R	186	K	183	CD-O	S-M	3.20085	weakhydrogen,weakpolar,
3SPI1635282475	A	A	HELIX4	HELIX4	R	186	K	183	N-O	M-M	3.40771	hydrogen,polar,
3SPI1635282475	A	A	HELIX4	HELIX4	R	186	K	183	NH1-O	S-M	2.90831	hydrogen,polar,
3SPI1635282475	A	C	HELIX4	LOOP14	R	186	A	305	CG-CB	S-S	3.95553	hydrophobic,
3SPI1635282475	A	C	HELIX4	LOOP14	P	187	A	305	CD-O	S-M	2.938	weakpolar,
3SPI1635282475	A	A	HELIX4	HELIX4	K	188	R	186	N-O	M-M	3.39529	polar,
3SPI1635282475	A	A	HELIX4	HELIX4	K	189	R	186	N-O	M-M	3.43853	hydrogen,polar,
3SPI1635282475	A	A	HELIX4	HELIX4	K	189	R	186	CB-O	S-M	3.52156	weakhydrogen,
3SPI1635282475	A	A	HELIX4	HELIX4	K	189	P	187	N-O	M-M	3.14847	polar,
3SPI1635282475	A	D	HELIX4	HELIX25	K	189	A	68	CB-O	S-M	3.63686	weakhydrogen,
3SPI1635282475	A	D	HELIX4	HELIX25	K	189	A	68	CD-O	S-M	3.46625	weakhydrogen,weakpolar,
3SPI1635282475	A	D	HELIX4	HELIX25	K	189	D	69	CB-OD1	S-S	3.4697	weakpolar,
3SPI1635282475	A	D	HELIX4	HELIX25	K	189	D	69	O-CB	M-S	3.49566	weakpolar,
3SPI1635282475	A	A	HELIX4	HELIX4	R	190	P	187	CB-O	S-M	3.34783	weakpolar,
3SPI1635282475	A	A	HELIX4	HELIX4	R	190	P	187	N-O	M-M	3.0752	hydrogen,polar,
3SPI1635282475	A	A	HELIX4	HELIX4	R	190	K	188	N-O	M-M	3.43377	polar,
3SPI1635282475	A	D	HELIX4	HELIX25	R	190	D	69	CD-OD2	S-S	3.24895	weakpolar,
3SPI1635282475	A	D	HELIX4	HELIX25	R	190	D	69	N-OD1	M-S	3.0107	polar,
3SPI1635282475	A	D	HELIX4	HELIX25	R	190	D	69	CA-OD1	M-S	3.1298	weakpolar,
3SPI1635282475	A	D	HELIX4	HELIX25	R	190	D	69	CA-OD2	M-S	3.48421	weakhydrogen,weakpolar,
3SPI1635282475	A	A	HELIX4	HELIX4	A	191	K	188	N-O	M-M	3.34594	hydrogen,polar,
3SPI1635282475	A	A	HELIX4	HELIX4	A	191	K	188	CB-O	S-M	3.43571	weakpolar,
3SPI1635282475	A	A	HELIX4	HELIX4	A	191	K	189	N-O	M-M	3.25049	polar,
3SPI1635282475	A	A	HELIX4	HELIX4	Q	192	K	189	N-O	M-M	3.2436	hydrogen,polar,
3SPI1635282475	A	A	HELIX4	HELIX4	Q	192	K	189	CG-O	S-M	3.29175	weakhydrogen,weakpolar,
3SPI1635282475	A	A	HELIX4	HELIX4	Q	192	K	189	CB-O	S-M	3.49592	weakpolar,
3SPI1635282475	A	A	HELIX4	HELIX4	Q	192	R	190	N-O	M-M	2.93589	hydrogen,polar,
3SPI1635282475	A	D	HELIX4	HELIX25	Q	192	R	65	O-NH1	M-S	2.66649	hydrogen,polar,
3SPI1635282475	A	D	HELIX4	HELIX25	Q	192	R	65	O-CD	M-S	3.50953	weakhydrogen,
3SPI1635282475	A	D	HELIX4	HELIX25	Q	192	R	65	O-CB	M-S	3.61625	weakhydrogen,
3SPI1635282475	A	A	LOOP5	HELIX4	T	193	R	190	OG1-O	S-M	2.81645	hydrogen,polar,
3SPI1635282475	A	A	LOOP5	HELIX4	T	193	R	190	OG1-CD	S-S	3.16586	weakhydrogen,weakpolar,
3SPI1635282475	A	A	LOOP5	HELIX4	T	193	R	190	N-O	M-M	2.97713	hydrogen,polar,
3SPI1635282475	A	A	LOOP5	HELIX4	T	193	R	190	O-NH1	M-S	3.53256	hydrogen,
3SPI1635282475	A	A	LOOP5	HELIX4	T	193	R	190	OG1-NH1	S-S	2.53316	hydrogen,polar,
3SPI1635282475	A	D	LOOP5	HELIX25	T	193	D	69	OG1-OD2	S-S	3.06186	hydrogen,polar,
3SPI1635282475	A	D	LOOP5	HELIX25	T	193	D	69	CG2-CB	S-S	4.0224	hydrophobic,
3SPI1635282475	A	A	SHEET1_1	HELIX4	L	194	R	190	CG-O	S-M	3.74233	weakhydrogen,
3SPI1635282475	A	A	SHEET1_1	HELIX4	L	194	A	191	N-O	M-M	3.53414	hydrogen,
3SPI1635282475	A	D	SHEET1_1	HELIX25	L	194	R	65	O-NH1	M-S	3.5148	hydrogen,
3SPI1635282475	A	A	LOOP6	LOOP1	H	198	K	48	O-NZ	M-S	2.77966	hydrogen,polar,
3SPI1635282475	A	A	LOOP6	LOOP6	N	199	S	197	O-CB	M-S	3.27774	weakpolar,
3SPI1635282475	A	A	LOOP6	LOOP6	N	199	S	197	O-OG	M-S	2.66646	hydrogen,polar,
3SPI1635282475	A	A	LOOP6	LOOP6	N	199	S	197	N-O	M-M	3.17699	polar,
3SPI1635282475	A	D	SHEET2_2	LOOP9	M	204	E	240	CB-OE2	S-S	3.62788	weakhydrogen,
3SPI1635282475	A	D	SHEET2_2	LOOP9	M	204	E	240	CB-CG	S-S	3.91065	hydrophobic,
3SPI1635282475	A	D	SHEET2_2	LOOP9	R	205	T	238	CG-CG2	S-S	4.08685	hydrophobic,
3SPI1635282475	A	D	SHEET2_2	LOOP9	R	205	E	242	NE-OE1	S-S	3.80269	ionic,
3SPI1635282475	A	D	SHEET2_2	LOOP9	R	205	E	242	NH2-OE1	S-S	3.85665	ionic,
3SPI1635282475	A	D	SHEET2_2	LOOP9	R	205	E	242	NH2-OE2	S-S	3.0245	hydrogen,ionic,polar,
3SPI1635282475	A	D	LOOP7	SHEET43_43	D	206	R	236	OD1-CZ	S-S	3.91113	ionic,
3SPI1635282475	A	D	LOOP7	SHEET43_43	D	206	R	236	OD1-NH2	S-S	3.86641	ionic,
3SPI1635282475	A	D	LOOP7	SHEET43_43	D	206	R	236	OD1-NH1	S-S	3.0531	hydrogen,ionic,polar,
3SPI1635282475	A	D	LOOP7	SHEET43_43	D	206	R	236	OD2-CZ	S-S	3.46726	ionic,
3SPI1635282475	A	D	LOOP7	SHEET43_43	D	206	R	236	OD2-NH2	S-S	2.74837	hydrogen,ionic,polar,
3SPI1635282475	A	D	LOOP7	SHEET43_43	D	206	R	236	OD2-NH1	S-S	3.37613	hydrogen,ionic,polar,
3SPI1635282475	A	D	LOOP7	LOOP9	D	206	T	238	OD1-CB	S-S	3.23814	weakhydrogen,weakpolar,
3SPI1635282475	A	D	LOOP7	LOOP9	D	206	E	239	CA-OE2	M-S	3.46774	weakpolar,
3SPI1635282475	A	D	LOOP7	LOOP9	D	206	E	240	N-OE1	M-S	2.87463	hydrogen,polar,
3SPI1635282475	A	D	LOOP7	LOOP9	D	206	E	240	N-OE2	M-S	3.30907	polar,
3SPI1635282475	A	A	LOOP7	SHEET2_2	G	207	M	204	O-CE	M-S	3.54219	weakhydrogen,
3SPI1635282475	A	A	LOOP7	SHEET2_2	G	207	R	205	N-O	M-M	3.30091	polar,
3SPI1635282475	A	D	LOOP7	LOOP9	G	207	E	240	N-OE2	M-S	2.79766	hydrogen,polar,
3SPI1635282475	A	A	SHEET3_3	SHEET2_2	K	208	M	204	O-CA	M-M	3.2112	weakhydrogen,weakpolar,
3SPI1635282475	A	A	SHEET3_3	SHEET2_2	K	208	M	204	O-C	M-M	3.4898	carbonyl,
3SPI1635282475	A	A	SHEET3_3	SHEET2_2	K	208	R	205	N-O	M-M	3.16507	hydrogen,polar,
3SPI1635282475	A	A	SHEET3_3	SHEET2_2	K	208	R	205	O-N	M-M	2.80857	hydrogen,polar,
3SPI1635282475	A	A	SHEET3_3	LOOP7	K	208	D	206	N-O	M-M	3.37283	polar,
3SPI1635282475	A	A	SHEET3_3	SHEET2_2	L	209	V	202	CD1-CG2	S-S	4.03354	hydrophobic,
3SPI1635282475	A	A	SHEET3_3	SHEET2_2	L	209	M	204	CB-SD	S-S	3.86303	weakhydrogen,hydrophobic,
3SPI1635282475	A	A	SHEET3_3	SHEET2_2	L	209	M	204	CD1-SD	S-S	3.9391	hydrophobic,
3SPI1635282475	A	A	SHEET3_3	SHEET2_2	C	210	V	202	O-CA	M-M	3.23067	weakhydrogen,weakpolar,
3SPI1635282475	A	A	SHEET3_3	SHEET2_2	C	210	A	203	N-O	M-M	2.89604	hydrogen,polar,
3SPI1635282475	A	A	SHEET3_3	SHEET2_2	C	210	A	203	O-N	M-M	3.10823	hydrogen,polar,
3SPI1635282475	A	A	SHEET3_3	SHEET3_3	C	210	K	208	SG-O	S-M	3.68624	hydrogen,
3SPI1635282475	A	A	SHEET3_3	SHEET2_2	L	211	A	200	CD1-CB	S-S	4.15408	hydrophobic,
3SPI1635282475	A	A	SHEET3_3	SHEET2_2	L	211	V	201	C-O	M-M	3.52155	carbonyl,
3SPI1635282475	A	A	SHEET3_3	SHEET2_2	L	211	V	201	CA-O	M-M	3.46173	weakhydrogen,weakpolar,
3SPI1635282475	A	A	SHEET3_3	SHEET2_2	L	211	V	201	CD1-O	S-M	3.5178	weakhydrogen,
3SPI1635282475	A	A	SHEET3_3	SHEET2_2	M	212	A	200	O-CB	M-S	3.43617	weakpolar,
3SPI1635282475	A	A	SHEET3_3	SHEET2_2	M	212	A	200	O-C	M-M	3.48915	carbonyl,
3SPI1635282475	A	A	SHEET3_3	SHEET2_2	M	212	A	200	O-CA	M-M	3.31933	weakpolar,
3SPI1635282475	A	A	SHEET3_3	SHEET2_2	M	212	V	201	N-O	M-M	2.6766	hydrogen,polar,
3SPI1635282475	A	A	SHEET3_3	SHEET2_2	M	212	V	201	CB-CG2	S-S	4.08295	hydrophobic,
3SPI1635282475	A	A	SHEET3_3	SHEET2_2	M	212	V	201	O-N	M-M	2.75344	hydrogen,polar,
3SPI1635282475	A	A	SHEET3_3	SHEET2_2	M	212	R	205	CE-CB	S-S	4.06735	hydrophobic,
3SPI1635282475	A	A	SHEET3_3	SHEET3_3	M	212	C	210	CE-CB	S-S	3.77184	hydrophobic,
3SPI1635282475	A	A	SHEET3_3	SHEET3_3	M	212	C	210	CG-CB	S-S	4.18262	hydrophobic,
3SPI1635282475	A	A	SHEET3_3	SHEET3_3	M	212	C	210	CG-O	S-M	3.76204	weakhydrogen,
3SPI1635282475	A	A	SHEET3_3	SHEET2_2	W	213	A	200	CB-CB	S-S	4.03579	hydrophobic,
3SPI1635282475	A	A	SHEET3_3	SHEET1_1	R	214	F	196	O-CA	M-M	3.38174	weakhydrogen,weakpolar,
3SPI1635282475	A	A	SHEET3_3	LOOP6	R	214	S	197	O-N	M-M	3.04357	hydrogen,polar,
3SPI1635282475	A	A	SHEET3_3	LOOP6	R	214	S	197	N-OG	M-S	3.03185	hydrogen,polar,
3SPI1635282475	A	A	SHEET3_3	SHEET1_1	V	215	L	195	C-O	M-M	3.54937	carbonyl,
3SPI1635282475	A	A	SHEET3_3	SHEET1_1	V	215	L	195	CA-O	M-M	3.14398	weakhydrogen,weakpolar,
3SPI1635282475	A	A	SHEET3_3	SHEET1_1	V	215	F	196	CG1-CE1	S-S	3.75198	hydrophobic,
3SPI1635282475	A	A	SHEET3_3	SHEET1_1	V	215	F	196	CG1-CD1	S-S	3.84892	hydrophobic,
3SPI1635282475	A	A	SHEET3_3	SHEET1_1	G	216	L	195	N-O	M-M	3.02078	hydrogen,polar,
3SPI1635282475	A	A	SHEET3_3	SHEET1_1	G	216	L	195	O-N	M-M	3.05201	hydrogen,polar,
3SPI1635282475	A	A	SHEET3_3	HELIX4	N	217	R	190	OD1-NH2	S-S	2.6948	hydrogen,polar,
3SPI1635282475	A	A	SHEET3_3	HELIX4	N	217	R	190	OD1-NH1	S-S	3.39888	hydrogen,polar,
3SPI1635282475	A	D	SHEET3_3	LOOP1	N	217	F	56	O-CZ	M-S	3.33015	weakpolar,
3SPI1635282475	A	D	SHEET3_3	LOOP1	N	217	F	56	O-CD2	M-S	3.47523	weakpolar,
3SPI1635282475	A	D	SHEET3_3	LOOP1	N	217	F	56	O-CE2	M-S	2.84971	weakpolar,
3SPI1635282475	A	A	LOOP8	LOOP5	L	218	T	193	N-O	M-M	2.80799	hydrogen,polar,
3SPI1635282475	A	A	LOOP8	LOOP5	L	218	T	193	CA-O	M-M	3.37036	weakpolar,
3SPI1635282475	A	A	LOOP8	LOOP5	L	218	T	193	CB-O	S-M	2.95631	weakpolar,
3SPI1635282475	A	A	LOOP8	LOOP5	L	218	T	193	CG-O	S-M	3.12541	weakpolar,
3SPI1635282475	A	A	LOOP8	SHEET1_1	L	218	L	195	CD2-CD2	S-S	4.04854	hydrophobic,
3SPI1635282475	A	D	LOOP8	LOOP1	L	218	M	59	CB-CE	S-S	3.28683	hydrophobic,
3SPI1635282475	A	D	LOOP8	LOOP1	L	218	M	59	CD2-CE	S-S	3.56177	hydrophobic,
3SPI1635282475	A	D	LOOP8	LOOP1	L	218	M	59	CB-SD	S-S	4.19383	hydrophobic,
3SPI1635282475	A	D	LOOP8	LOOP1	L	218	M	59	CG-CE	S-S	3.81478	hydrophobic,
3SPI1635282475	A	D	LOOP8	LOOP1	L	218	M	59	CD1-CE	S-S	4.11814	hydrophobic,
3SPI1635282475	A	D	LOOP8	HELIX25	L	218	Y	66	O-OH	M-S	2.66212	hydrogen,polar,
3SPI1635282475	A	A	LOOP8	LOOP5	R	219	T	193	CG-CG2	S-S	3.71671	hydrophobic,
3SPI1635282475	A	A	LOOP8	SHEET3_3	R	219	N	217	O-ND2	M-S	2.96727	polar,
3SPI1635282475	A	A	LOOP8	SHEET3_3	R	219	N	217	N-OD1	M-S	3.20671	hydrogen,polar,
3SPI1635282475	A	D	LOOP8	LOOP1	R	219	F	56	O-CE2	M-S	3.40612	weakhydrogen,weakpolar,
3SPI1635282475	A	D	LOOP8	HELIX25	R	219	Y	66	NH2-O	S-M	3.98306	cationpi
3SPI1635282475	A	D	LOOP8	HELIX25	R	219	Y	66	CZ-CD1	S-S	3.90746	cationpi
3SPI1635282475	A	D	LOOP8	HELIX25	R	219	Y	66	CZ-CE1	S-S	3.87728	cationpi
3SPI1635282475	A	D	LOOP8	HELIX25	R	219	Y	66	NH2-CD1	S-S	3.80135	cationpi
3SPI1635282475	A	D	LOOP8	HELIX25	R	219	Y	66	CA-OH	M-S	3.58203	weakhydrogen,
3SPI1635282475	A	D	LOOP8	HELIX25	R	219	D	69	NE-OD2	S-S	2.68227	ionic,polar,
3SPI1635282475	A	D	LOOP8	HELIX25	R	219	D	69	CZ-OD2	S-S	3.4491	ionic,
3SPI1635282475	A	D	LOOP8	HELIX25	R	219	D	69	NH2-OD2	S-S	3.39791	hydrogen,ionic,polar,
3SPI1635282475	A	D	LOOP8	HELIX25	R	219	D	69	NH2-O	S-M	3.32146	hydrogen,polar,
3SPI1635282475	A	D	LOOP8	HELIX25	R	219	T	73	NH1-OG1	S-S	2.81112	hydrogen,polar,
3SPI1635282475	A	D	LOOP8	HELIX25	R	219	T	73	NH2-OG1	S-S	2.75117	hydrogen,polar,
3SPI1635282475	A	D	LOOP8	LOOP1	K	220	E	55	CD-OE2	S-S	3.46651	weakhydrogen,weakpolar,
3SPI1635282475	A	D	LOOP8	LOOP1	K	220	E	55	NZ-OE2	S-S	3.69901	hydrogen,ionic,
3SPI1635282475	A	A	LOOP8	HELIX4	S	221	R	190	O-NH2	M-S	3.22427	hydrogen,polar,
3SPI1635282475	A	A	LOOP8	HELIX4	S	221	R	190	OG-NH2	S-S	3.44324	hydrogen,polar,
3SPI1635282475	A	A	LOOP8	SHEET3_3	S	221	N	217	O-ND2	M-S	2.7421	hydrogen,polar,
3SPI1635282475	A	A	LOOP8	LOOP8	S	221	R	219	OG-CB	S-S	3.44342	weakpolar,
3SPI1635282475	A	A	LOOP8	LOOP8	S	221	R	219	N-O	M-M	3.42123	polar,
3SPI1635282475	A	D	LOOP8	LOOP1	H	222	C	52	NE2-SG	S-S	3.25942	polar,
3SPI1635282475	A	D	LOOP8	SHEET47_47	H	222	R	313	CG-NH1	S-S	3.97072	cationpi
3SPI1635282475	A	D	LOOP8	SHEET47_47	H	222	R	313	CE1-NH1	S-S	3.65682	cationpi
3SPI1635282475	A	D	LOOP8	SHEET47_47	H	222	R	313	ND1-NH1	S-S	3.55337	cationpi
3SPI1635282475	A	A	SHEET4_4	HELIX4	I	223	R	190	CD1-CG	S-S	4.1055	hydrophobic,
3SPI1635282475	A	A	SHEET4_4	SHEET1_1	I	223	L	194	CG1-CD2	S-S	3.77875	hydrophobic,
3SPI1635282475	A	A	SHEET4_4	SHEET1_1	I	223	L	194	CD1-CD2	S-S	4.05098	hydrophobic,
3SPI1635282475	A	D	SHEET4_4	SHEET47_47	V	224	T	309	CG1-CG2	S-S	3.49531	hydrophobic,
3SPI1635282475	A	D	SHEET4_4	SHEET47_47	V	224	Q	311	CG1-CB	S-S	4.05526	hydrophobic,
3SPI1635282475	A	D	SHEET4_4	SHEET47_47	V	224	Q	311	CG2-CB	S-S	4.07677	hydrophobic,
3SPI1635282475	A	D	SHEET4_4	SHEET43_43	E	225	H	227	OE1-CE1	S-S	3.25765	ionic,
3SPI1635282475	A	D	SHEET4_4	SHEET46_46	E	225	E	300	CG-CB	S-S	4.19378	hydrophobic,
3SPI1635282475	A	D	SHEET4_4	SHEET46_46	E	225	E	300	CG-CG	S-S	4.13005	hydrophobic,
3SPI1635282475	A	D	SHEET4_4	SHEET46_46	E	225	E	300	N-OE2	M-S	3.56683	hydrogen,
3SPI1635282475	A	D	SHEET4_4	SHEET47_47	E	225	T	309	OE1-CG2	S-S	3.48807	weakpolar,
3SPI1635282475	A	A	SHEET4_4	SHEET4_4	A	226	I	223	CB-CG2	S-S	3.59721	hydrophobic,
3SPI1635282475	A	A	SHEET4_4	SHEET4_4	A	226	V	224	N-O	M-M	3.09161	polar,
3SPI1635282475	A	C	SHEET4_4	SHEET30_30	H	227	E	225	CE1-OE1	S-S	3.25765	ionic,
3SPI1635282475	A	C	SHEET4_4	LOOP11	R	229	I	262	NH2-O	S-M	3.44834	hydrogen,polar,
3SPI1635282475	A	C	SHEET4_4	LOOP11	R	229	I	262	NH1-O	S-M	3.55719	hydrogen,
3SPI1635282475	A	A	SHEET4_4	SHEET3_3	A	230	W	213	CB-CH2	S-S	3.83064	hydrophobic,
3SPI1635282475	A	A	SHEET4_4	SHEET3_3	A	230	W	213	CB-CZ2	S-S	3.96548	hydrophobic,
3SPI1635282475	A	A	SHEET4_4	SHEET4_4	K	234	L	232	CB-CD2	S-S	4.12279	hydrophobic,
3SPI1635282475	A	A	SHEET4_4	SHEET4_4	K	234	L	232	CG-CD2	S-S	3.95819	hydrophobic,
3SPI1635282475	A	C	SHEET4_4	LOOP7	R	236	D	206	CZ-OD1	S-S	3.91113	ionic,
3SPI1635282475	A	C	SHEET4_4	LOOP7	R	236	D	206	NH2-OD1	S-S	3.86641	ionic,
3SPI1635282475	A	C	SHEET4_4	LOOP7	R	236	D	206	CZ-OD2	S-S	3.46726	ionic,
3SPI1635282475	A	C	SHEET4_4	LOOP7	R	236	D	206	NH2-OD2	S-S	2.74837	hydrogen,ionic,polar,
3SPI1635282475	A	C	SHEET4_4	LOOP7	R	236	D	206	NH1-OD1	S-S	3.0531	hydrogen,ionic,polar,
3SPI1635282475	A	C	SHEET4_4	LOOP7	R	236	D	206	NH1-OD2	S-S	3.37613	hydrogen,ionic,polar,
3SPI1635282475	A	C	LOOP9	SHEET28_28	T	238	R	205	CG2-CG	S-S	4.08685	hydrophobic,
3SPI1635282475	A	C	LOOP9	LOOP7	T	238	D	206	CB-OD1	S-S	3.23814	weakhydrogen,weakpolar,
3SPI1635282475	A	C	LOOP9	LOOP7	E	239	D	206	OE2-CA	S-M	3.46774	weakpolar,
3SPI1635282475	A	A	LOOP9	LOOP9	E	240	T	238	N-OG1	M-S	3.20155	hydrogen,polar,
3SPI1635282475	A	A	LOOP9	LOOP9	E	240	T	238	CB-OG1	S-S	3.51803	weakhydrogen,
3SPI1635282475	A	A	LOOP9	LOOP9	E	240	T	238	OE1-OG1	S-S	3.05369	polar,
3SPI1635282475	A	A	LOOP9	LOOP9	E	240	T	238	N-O	M-M	2.85093	polar,
3SPI1635282475	A	C	LOOP9	SHEET28_28	E	240	M	204	CG-CB	S-S	3.91065	hydrophobic,
3SPI1635282475	A	C	LOOP9	SHEET28_28	E	240	M	204	OE2-CB	S-S	3.62788	weakhydrogen,
3SPI1635282475	A	C	LOOP9	LOOP7	E	240	D	206	OE1-N	S-M	2.87463	hydrogen,polar,
3SPI1635282475	A	C	LOOP9	LOOP7	E	240	D	206	OE2-N	S-M	3.30907	polar,
3SPI1635282475	A	C	LOOP9	LOOP7	E	240	G	207	OE2-N	S-M	2.79766	hydrogen,polar,
3SPI1635282475	A	A	LOOP9	LOOP9	G	241	T	238	N-O	M-M	2.61556	hydrogen,polar,
3SPI1635282475	A	A	LOOP9	LOOP9	G	241	T	238	CA-O	M-M	3.33765	weakpolar,
3SPI1635282475	A	A	LOOP9	SHEET4_4	E	242	I	237	O-CA	M-M	3.26712	weakhydrogen,weakpolar,
3SPI1635282475	A	A	LOOP9	LOOP9	E	242	T	238	CB-OG1	S-S	3.5218	weakhydrogen,
3SPI1635282475	A	A	LOOP9	LOOP9	E	242	T	238	O-CG2	M-S	3.54847	weakhydrogen,
3SPI1635282475	A	A	LOOP9	LOOP9	E	242	T	238	CB-CG2	S-S	3.99392	hydrophobic,
3SPI1635282475	A	A	LOOP9	LOOP9	E	242	T	238	N-OG1	M-S	3.42579	hydrogen,polar,
3SPI1635282475	A	A	LOOP9	LOOP9	E	242	T	238	O-N	M-M	3.00477	hydrogen,polar,
3SPI1635282475	A	C	LOOP9	SHEET28_28	E	242	R	205	OE1-NE	S-S	3.80269	ionic,
3SPI1635282475	A	C	LOOP9	SHEET28_28	E	242	R	205	OE1-NH2	S-S	3.85665	ionic,
3SPI1635282475	A	C	LOOP9	SHEET28_28	E	242	R	205	OE2-NH2	S-S	3.0245	hydrogen,ionic,polar,
3SPI1635282475	A	C	LOOP9	SHEET36_36	E	242	R	326	OE1-CD	S-S	3.50023	weakhydrogen,
3SPI1635282475	A	C	LOOP9	SHEET36_36	E	242	R	326	OE1-NE	S-S	3.7281	ionic,
3SPI1635282475	A	C	LOOP9	SHEET36_36	E	242	R	326	OE2-CG	S-S	3.50438	weakhydrogen,
3SPI1635282475	A	A	SHEET5_5	SHEET4_4	Y	243	P	235	CE1-CB	S-S	4.0151	hydrophobic,
3SPI1635282475	A	A	SHEET5_5	SHEET4_4	Y	243	P	235	OH-CB	S-S	3.40266	weakpolar,
3SPI1635282475	A	A	SHEET5_5	SHEET4_4	Y	243	R	236	CA-O	M-M	3.71553	weakhydrogen,
3SPI1635282475	A	A	SHEET5_5	SHEET4_4	Y	243	I	237	CD1-CG1	S-S	3.8056	hydrophobic,
3SPI1635282475	A	A	SHEET5_5	SHEET4_4	I	244	P	235	O-CA	M-M	3.33517	weakhydrogen,weakpolar,
3SPI1635282475	A	A	SHEET5_5	SHEET4_4	I	244	R	236	N-O	M-M	2.88772	hydrogen,polar,
3SPI1635282475	A	A	SHEET5_5	SHEET4_4	I	244	R	236	O-N	M-M	3.24994	hydrogen,polar,
3SPI1635282475	A	A	SHEET5_5	LOOP9	I	244	T	238	CD1-CG2	S-S	4.01409	hydrophobic,
3SPI1635282475	A	A	SHEET5_5	SHEET4_4	P	245	P	235	O-CA	M-M	3.28305	weakpolar,
3SPI1635282475	A	A	SHEET5_5	SHEET4_4	P	245	P	235	O-CB	M-S	2.93686	weakhydrogen,weakpolar,
3SPI1635282475	A	A	SHEET5_5	SHEET5_5	P	245	Y	243	CD-O	S-M	3.58751	weakhydrogen,
3SPI1635282475	A	C	SHEET5_5	LOOP17	P	245	P	329	CG-CB	S-S	3.85406	hydrophobic,
3SPI1635282475	A	C	SHEET5_5	SHEET37_37	P	245	L	331	CB-CB	S-S	4.10055	hydrophobic,
3SPI1635282475	A	C	SHEET5_5	SHEET37_37	P	245	L	331	CB-CG	S-S	4.10415	hydrophobic,
3SPI1635282475	A	C	SHEET5_5	SHEET37_37	P	245	L	331	CB-CD2	S-S	4.12354	hydrophobic,
3SPI1635282475	A	C	SHEET5_5	SHEET37_37	P	245	L	331	CB-O	S-M	3.41471	weakpolar,
3SPI1635282475	A	C	SHEET5_5	SHEET37_37	P	245	L	331	CG-O	S-M	3.44076	weakpolar,
3SPI1635282475	A	A	SHEET5_5	LOOP1	L	246	F	45	CD1-CD2	S-S	4.08628	hydrophobic,
3SPI1635282475	A	A	SHEET5_5	LOOP1	L	246	F	45	CD1-CD2	S-S	4.08628	carbonpi
3SPI1635282475	A	A	SHEET5_5	LOOP1	L	246	F	45	CD1-CD1	S-S	3.9055	hydrophobic,
3SPI1635282475	A	A	SHEET5_5	LOOP1	L	246	F	45	CD1-CD1	S-S	3.9055	carbonpi
3SPI1635282475	A	A	SHEET5_5	LOOP1	L	246	F	45	CD1-CB	S-S	4.13231	hydrophobic,
3SPI1635282475	A	A	SHEET5_5	LOOP1	L	246	F	45	CD1-CB	S-S	4.13231	carbonpi
3SPI1635282475	A	A	SHEET5_5	LOOP1	L	246	F	45	CD1-CG	S-S	3.785	hydrophobic,
3SPI1635282475	A	A	SHEET5_5	LOOP1	L	246	F	45	CD1-CG	S-S	3.785	carbonpi
3SPI1635282475	A	A	SHEET5_5	SHEET4_4	L	246	I	233	CB-CG2	S-S	4.14183	hydrophobic,
3SPI1635282475	A	A	SHEET5_5	SHEET4_4	L	246	I	233	CG-CG2	S-S	3.97883	hydrophobic,
3SPI1635282475	A	A	SHEET5_5	SHEET4_4	L	246	I	233	CD1-CG2	S-S	3.64231	hydrophobic,
3SPI1635282475	A	A	SHEET5_5	SHEET4_4	L	246	I	233	CD2-CG2	S-S	3.58855	hydrophobic,
3SPI1635282475	A	A	SHEET5_5	SHEET5_5	L	246	I	244	N-O	M-M	3.14845	polar,
3SPI1635282475	A	C	SHEET5_5	SHEET37_37	L	246	L	331	CB-CD2	S-S	4.00769	hydrophobic,
3SPI1635282475	A	C	SHEET5_5	SHEET37_37	L	246	L	331	CG-CD2	S-S	4.19273	hydrophobic,
3SPI1635282475	A	C	SHEET5_5	SHEET37_37	L	246	L	331	CD1-CD2	S-S	4.23282	hydrophobic,
3SPI1635282475	A	A	SHEET5_5	SHEET4_4	D	247	I	233	O-CA	M-M	3.56987	weakhydrogen,
3SPI1635282475	A	A	SHEET5_5	SHEET4_4	D	247	K	234	N-O	M-M	3.0584	hydrogen,polar,
3SPI1635282475	A	A	SHEET5_5	SHEET4_4	D	247	K	234	O-N	M-M	3.41048	hydrogen,polar,
3SPI1635282475	A	A	SHEET5_5	SHEET4_4	D	247	R	236	OD2-NE	S-S	2.9867	ionic,polar,
3SPI1635282475	A	A	SHEET5_5	SHEET4_4	D	247	R	236	OD2-CZ	S-S	3.75219	ionic,
3SPI1635282475	A	A	SHEET5_5	SHEET4_4	D	247	R	236	OD2-NH2	S-S	3.62714	ionic,
3SPI1635282475	A	A	SHEET5_5	SHEET5_5	D	247	I	244	CB-CG2	S-S	3.9053	hydrophobic,
3SPI1635282475	A	A	SHEET5_5	SHEET4_4	Q	248	I	233	CB-CD1	S-S	3.85204	hydrophobic,
3SPI1635282475	A	A	SHEET5_5	SHEET4_4	Q	248	I	233	CG-CD1	S-S	3.46422	hydrophobic,
3SPI1635282475	A	A	SHEET5_5	SHEET4_4	I	249	Q	231	O-CA	M-M	3.08084	weakhydrogen,weakpolar,
3SPI1635282475	A	A	SHEET5_5	SHEET4_4	I	249	Q	231	O-C	M-M	3.35748	carbonyl,
3SPI1635282475	A	A	SHEET5_5	SHEET4_4	I	249	L	232	O-N	M-M	2.69518	hydrogen,polar,
3SPI1635282475	A	A	SHEET5_5	SHEET4_4	I	249	L	232	N-O	M-M	3.00616	hydrogen,polar,
3SPI1635282475	A	A	SHEET5_5	SHEET4_4	D	250	A	230	CA-O	M-M	3.7013	weakhydrogen,
3SPI1635282475	A	C	SHEET5_5	LOOP11	D	250	L	259	CB-CD2	S-S	3.92297	hydrophobic,
3SPI1635282475	A	A	SHEET5_5	SHEET4_4	I	251	A	230	N-O	M-M	2.83062	hydrogen,polar,
3SPI1635282475	A	A	SHEET5_5	SHEET4_4	I	251	A	230	CB-O	S-M	3.61557	weakhydrogen,
3SPI1635282475	A	A	SHEET5_5	SHEET4_4	I	251	A	230	CB-CB	S-S	3.49968	hydrophobic,
3SPI1635282475	A	A	SHEET5_5	SHEET4_4	I	251	A	230	CG2-CB	S-S	3.7976	hydrophobic,
3SPI1635282475	A	A	SHEET5_5	SHEET4_4	I	251	A	230	CD1-CB	S-S	4.21643	hydrophobic,
3SPI1635282475	A	A	SHEET5_5	SHEET5_5	I	251	I	249	N-O	M-M	3.35637	polar,
3SPI1635282475	A	A	LOOP10	SHEET3_3	V	253	W	213	CG1-CH2	S-S	3.65052	hydrophobic,
3SPI1635282475	A	A	LOOP10	SHEET3_3	V	253	W	213	CG1-CZ2	S-S	3.90165	hydrophobic,
3SPI1635282475	A	A	LOOP10	SHEET4_4	V	253	V	228	CG2-CG2	S-S	3.62829	hydrophobic,
3SPI1635282475	A	A	LOOP10	SHEET4_4	V	253	V	228	CB-CG2	S-S	4.10709	hydrophobic,
3SPI1635282475	A	A	LOOP10	SHEET5_5	V	253	I	251	N-O	M-M	3.24648	polar,
3SPI1635282475	A	A	HELIX5	LOOP10	G	254	D	252	N-OD1	M-S	2.81254	hydrogen,polar,
3SPI1635282475	A	A	HELIX5	LOOP10	G	254	D	252	CA-OD1	M-S	3.48625	weakpolar,
3SPI1635282475	A	A	HELIX5	LOOP10	F	255	D	252	N-OD1	M-S	3.34795	hydrogen,polar,
3SPI1635282475	A	A	HELIX5	HELIX5	D	256	G	254	N-O	M-M	3.06185	polar,
3SPI1635282475	A	A	HELIX5	HELIX5	K	257	G	254	N-O	M-M	3.01233	hydrogen,polar,
3SPI1635282475	A	A	HELIX5	HELIX5	K	257	F	255	N-O	M-M	3.27355	polar,
3SPI1635282475	A	A	HELIX5	HELIX5	G	258	G	254	N-O	M-M	3.10712	hydrogen,polar,
3SPI1635282475	A	A	HELIX5	HELIX5	G	258	F	255	N-O	M-M	3.02988	hydrogen,polar,
3SPI1635282475	A	A	LOOP11	HELIX5	L	259	G	254	N-O	M-M	2.82691	hydrogen,polar,
3SPI1635282475	A	A	LOOP11	HELIX5	L	259	G	254	CB-O	S-M	3.49295	weakhydrogen,weakpolar,
3SPI1635282475	A	A	LOOP11	HELIX5	L	259	K	257	CG-CB	S-S	3.89064	hydrophobic,
3SPI1635282475	A	D	LOOP11	SHEET44_44	L	259	D	250	CD2-CB	S-S	3.92297	hydrophobic,
3SPI1635282475	A	A	LOOP11	SHEET4_4	D	260	H	227	O-CA	M-M	3.11045	weakpolar,
3SPI1635282475	A	A	LOOP11	SHEET4_4	D	260	H	227	O-CB	M-S	3.34706	weakpolar,
3SPI1635282475	A	A	LOOP11	SHEET4_4	D	260	H	227	OD2-CD2	S-S	3.94991	ionic,
3SPI1635282475	A	A	LOOP11	SHEET4_4	D	260	H	227	O-C	M-M	3.50367	carbonyl,
3SPI1635282475	A	A	LOOP11	SHEET4_4	D	260	V	228	CB-O	S-M	3.62566	weakhydrogen,
3SPI1635282475	A	A	LOOP11	SHEET4_4	D	260	V	228	O-N	M-M	2.95533	hydrogen,polar,
3SPI1635282475	A	A	LOOP11	SHEET4_4	D	260	V	228	O-CG2	M-S	3.5324	weakhydrogen,
3SPI1635282475	A	A	LOOP11	LOOP10	D	260	V	253	CB-CG2	S-S	3.63592	hydrophobic,
3SPI1635282475	A	A	LOOP11	HELIX5	D	260	F	255	OD2-CD1	S-S	3.67144	weakhydrogen,
3SPI1635282475	A	A	LOOP11	HELIX5	D	260	F	255	OD1-CA	S-M	3.36875	weakhydrogen,weakpolar,
3SPI1635282475	A	C	LOOP11	LOOP11	D	260	R	261	OD2-NH2	S-S	3.40201	ionic,polar,
3SPI1635282475	A	A	LOOP11	SHEET4_4	R	261	A	226	CA-O	M-M	3.55848	weakhydrogen,
3SPI1635282475	A	A	LOOP11	HELIX5	R	261	G	258	CD-O	S-M	2.92188	weakpolar,
3SPI1635282475	A	A	LOOP11	HELIX5	R	261	G	258	CG-O	S-M	3.48251	weakpolar,
3SPI1635282475	A	A	LOOP11	HELIX5	R	261	G	258	N-O	M-M	3.5958	hydrogen,
3SPI1635282475	A	A	LOOP11	LOOP11	R	261	L	259	N-O	M-M	3.3096	polar,
3SPI1635282475	A	D	LOOP11	LOOP11	R	261	D	260	NH2-OD2	S-S	3.40201	ionic,polar,
3SPI1635282475	A	A	LOOP11	SHEET4_4	I	262	A	226	N-O	M-M	3.14984	hydrogen,polar,
3SPI1635282475	A	A	LOOP11	SHEET4_4	I	262	A	226	CG1-CB	S-S	4.19386	hydrophobic,
3SPI1635282475	A	A	LOOP11	SHEET4_4	I	262	V	228	CD1-CG1	S-S	3.70414	hydrophobic,
3SPI1635282475	A	A	LOOP11	LOOP11	I	262	D	260	CG2-O	S-M	3.74819	weakhydrogen,
3SPI1635282475	A	D	LOOP11	SHEET43_43	I	262	R	229	O-NH2	M-S	3.44834	hydrogen,polar,
3SPI1635282475	A	D	LOOP11	SHEET43_43	I	262	R	229	O-NH1	M-S	3.55719	hydrogen,
3SPI1635282475	A	A	LOOP11	LOOP8	F	263	H	222	CE1-CD2	S-S	3.94486	pi-pi,
3SPI1635282475	A	D	LOOP11	SHEET46_46	F	263	I	298	CG-CD1	S-S	4.01353	hydrophobic,
3SPI1635282475	A	D	LOOP11	SHEET46_46	F	263	I	298	CG-CD1	S-S	4.01353	carbonpi
3SPI1635282475	A	A	LOOP11	SHEET3_3	L	264	V	215	CD1-CG2	S-S	4.18666	hydrophobic,
3SPI1635282475	A	A	LOOP11	SHEET3_3	L	264	N	217	CG-CB	S-S	4.12278	hydrophobic,
3SPI1635282475	A	A	LOOP11	SHEET3_3	L	264	N	217	CD2-CB	S-S	4.13808	hydrophobic,
3SPI1635282475	A	A	LOOP11	LOOP11	V	265	F	263	CG2-CD2	S-S	4.08669	hydrophobic,
3SPI1635282475	A	A	LOOP11	LOOP11	V	265	F	263	CG2-CD2	S-S	4.08669	carbonpi
3SPI1635282475	A	A	LOOP11	LOOP11	V	265	F	263	CG2-CE2	S-S	3.66927	hydrophobic,
3SPI1635282475	A	A	LOOP11	LOOP11	V	265	F	263	CG2-CE2	S-S	3.66927	carbonpi
3SPI1635282475	A	A	LOOP11	LOOP11	V	265	F	263	CG2-CZ	S-S	3.72746	hydrophobic,
3SPI1635282475	A	A	LOOP11	LOOP11	V	265	F	263	CG2-CZ	S-S	3.72746	carbonpi
3SPI1635282475	A	D	LOOP11	LOOP1	V	265	F	45	CG2-CZ	S-S	4.12214	hydrophobic,
3SPI1635282475	A	D	LOOP11	LOOP1	V	265	F	45	CB-CZ	S-S	3.8131	hydrophobic,
3SPI1635282475	A	D	LOOP11	LOOP1	V	265	F	45	CG1-CZ	S-S	3.8999	hydrophobic,
3SPI1635282475	A	D	LOOP11	LOOP1	V	265	C	52	CG1-CB	S-S	4.22619	hydrophobic,
3SPI1635282475	A	D	LOOP11	LOOP1	V	265	V	54	CG1-CG1	S-S	3.54851	hydrophobic,
3SPI1635282475	A	D	LOOP11	LOOP1	V	265	F	56	O-CZ	M-S	3.3223	weakhydrogen,weakpolar,
3SPI1635282475	A	A	LOOP11	LOOP11	S	266	L	264	O-CD1	M-S	3.23145	weakhydrogen,weakpolar,
3SPI1635282475	A	A	LOOP11	SHEET3_3	P	267	V	215	CA-O	M-M	2.98096	weakhydrogen,weakpolar,
3SPI1635282475	A	A	LOOP11	SHEET3_3	P	267	V	215	C-O	M-M	3.33094	carbonyl,
3SPI1635282475	A	A	LOOP11	SHEET3_3	P	267	V	215	CB-O	S-M	3.45022	weakpolar,
3SPI1635282475	A	A	SHEET6_6	SHEET3_3	I	268	R	214	O-C	M-M	3.58641	carbonyl,
3SPI1635282475	A	A	SHEET6_6	SHEET3_3	I	268	R	214	O-CA	M-M	3.37338	weakhydrogen,weakpolar,
3SPI1635282475	A	A	SHEET6_6	SHEET3_3	I	268	R	214	O-CG	M-S	3.38057	weakpolar,
3SPI1635282475	A	A	SHEET6_6	SHEET3_3	I	268	V	215	CB-CG2	S-S	4.13384	hydrophobic,
3SPI1635282475	A	A	SHEET6_6	SHEET3_3	I	268	V	215	O-CG2	M-S	3.63565	weakhydrogen,
3SPI1635282475	A	A	SHEET6_6	SHEET3_3	I	268	V	215	O-N	M-M	2.86067	hydrogen,polar,
3SPI1635282475	A	A	SHEET6_6	SHEET3_3	I	268	V	215	N-O	M-M	2.80596	hydrogen,polar,
3SPI1635282475	A	A	SHEET6_6	LOOP11	I	268	L	264	CG1-CD1	S-S	3.43848	hydrophobic,
3SPI1635282475	A	A	SHEET6_6	LOOP11	I	268	S	266	CG1-O	S-M	3.56939	weakhydrogen,
3SPI1635282475	A	A	SHEET6_6	LOOP11	I	268	S	266	CD1-O	S-M	3.42323	weakpolar,
3SPI1635282475	A	A	SHEET6_6	LOOP11	I	268	S	266	N-O	M-M	3.29837	polar,
3SPI1635282475	A	A	SHEET6_6	SHEET3_3	T	269	M	212	CG2-CB	S-S	3.75318	hydrophobic,
3SPI1635282475	A	A	SHEET6_6	SHEET3_3	T	269	M	212	CG2-SD	S-S	4.21058	hydrophobic,
3SPI1635282475	A	A	SHEET6_6	SHEET3_3	T	269	W	213	C-O	M-M	3.55182	carbonyl,
3SPI1635282475	A	A	SHEET6_6	SHEET3_3	I	270	M	212	O-CA	M-M	3.00051	weakhydrogen,weakpolar,
3SPI1635282475	A	A	SHEET6_6	SHEET3_3	I	270	M	212	O-C	M-M	3.59765	carbonyl,
3SPI1635282475	A	A	SHEET6_6	SHEET3_3	I	270	M	212	O-CB	M-S	3.31415	weakpolar,
3SPI1635282475	A	A	SHEET6_6	SHEET3_3	I	270	W	213	CG2-CH2	S-S	3.70349	hydrophobic,
3SPI1635282475	A	A	SHEET6_6	SHEET3_3	I	270	W	213	CG2-CZ2	S-S	3.26111	hydrophobic,
3SPI1635282475	A	A	SHEET6_6	SHEET3_3	I	270	W	213	CB-CE2	S-S	3.56583	carbonpi
3SPI1635282475	A	A	SHEET6_6	SHEET3_3	I	270	W	213	CB-CE2	S-S	3.56583	carbonpi
3SPI1635282475	A	A	SHEET6_6	SHEET3_3	I	270	W	213	CB-CZ2	S-S	3.78147	hydrophobic,
3SPI1635282475	A	A	SHEET6_6	SHEET3_3	I	270	W	213	CB-CZ2	S-S	3.78147	carbonpi
3SPI1635282475	A	A	SHEET6_6	SHEET3_3	I	270	W	213	CB-CZ2	S-S	3.78147	carbonpi
3SPI1635282475	A	A	SHEET6_6	SHEET3_3	I	270	W	213	N-O	M-M	2.61446	hydrogen,polar,
3SPI1635282475	A	A	SHEET6_6	SHEET3_3	I	270	W	213	CA-O	M-M	3.43781	weakpolar,
3SPI1635282475	A	A	SHEET6_6	SHEET3_3	I	270	W	213	CG1-O	S-M	3.67039	carbonpi
3SPI1635282475	A	A	SHEET6_6	SHEET3_3	I	270	W	213	CG1-NE1	S-S	3.79689	carbonpi
3SPI1635282475	A	A	SHEET6_6	SHEET3_3	I	270	W	213	O-N	M-M	3.15254	hydrogen,polar,
3SPI1635282475	A	A	SHEET6_6	SHEET3_3	I	270	W	213	CB-O	S-M	3.43945	weakpolar,
3SPI1635282475	A	A	SHEET6_6	SHEET3_3	I	270	W	213	CB-O	S-M	3.43945	carbonpi
3SPI1635282475	A	A	SHEET6_6	SHEET3_3	I	270	W	213	CB-O	S-M	3.43945	carbonpi
3SPI1635282475	A	A	SHEET6_6	SHEET3_3	I	270	W	213	CB-CD2	S-S	3.98261	hydrophobic,
3SPI1635282475	A	A	SHEET6_6	SHEET3_3	I	270	W	213	CB-CD2	S-S	3.98261	carbonpi
3SPI1635282475	A	A	SHEET6_6	SHEET3_3	I	270	W	213	CB-CD2	S-S	3.98261	carbonpi
3SPI1635282475	A	A	SHEET6_6	SHEET3_3	I	270	W	213	CB-NE1	S-S	3.73858	carbonpi
3SPI1635282475	A	A	SHEET6_6	SHEET3_3	I	270	W	213	CB-NE1	S-S	3.73858	carbonpi
3SPI1635282475	A	A	SHEET6_6	SHEET3_3	I	270	V	215	CD1-CG2	S-S	4.13149	hydrophobic,
3SPI1635282475	A	A	SHEET6_6	SHEET3_3	I	270	V	215	CG1-CG1	S-S	4.0726	hydrophobic,
3SPI1635282475	A	A	SHEET6_6	LOOP10	I	270	V	253	CG2-CG1	S-S	3.95341	hydrophobic,
3SPI1635282475	A	A	SHEET6_6	SHEET6_6	I	270	I	268	CD1-CG2	S-S	4.0914	hydrophobic,
3SPI1635282475	A	A	SHEET6_6	SHEET3_3	L	271	L	211	CA-O	M-M	3.57895	weakhydrogen,
3SPI1635282475	A	A	SHEET6_6	SHEET3_3	L	271	L	211	C-O	M-M	3.58237	carbonyl,
3SPI1635282475	A	A	SHEET6_6	SHEET3_3	L	271	M	212	CG-CG	S-S	4.04821	hydrophobic,
3SPI1635282475	A	A	SHEET6_6	SHEET3_3	L	271	M	212	CG-SD	S-S	4.17948	hydrophobic,
3SPI1635282475	A	A	SHEET6_6	SHEET6_6	L	271	T	269	CD1-O	S-M	3.10426	weakpolar,
3SPI1635282475	A	A	SHEET6_6	SHEET6_6	L	271	T	269	CD1-CG2	S-S	4.03949	hydrophobic,
3SPI1635282475	A	A	SHEET6_6	SHEET3_3	H	272	C	210	O-CA	M-M	3.09843	weakpolar,
3SPI1635282475	A	A	SHEET6_6	SHEET3_3	H	272	C	210	O-C	M-M	3.39511	carbonyl,
3SPI1635282475	A	A	SHEET6_6	SHEET3_3	H	272	C	210	O-CB	M-S	3.3908	weakpolar,
3SPI1635282475	A	A	SHEET6_6	SHEET3_3	H	272	L	211	O-N	M-M	2.7711	hydrogen,polar,
3SPI1635282475	A	A	SHEET6_6	SHEET3_3	H	272	L	211	N-O	M-M	2.68859	hydrogen,polar,
3SPI1635282475	A	A	SHEET6_6	SHEET3_3	H	272	L	211	CB-CB	S-S	4.05859	hydrophobic,
3SPI1635282475	A	A	SHEET6_6	SHEET5_5	H	272	I	251	CG-CG2	S-S	3.27049	carbonpi
3SPI1635282475	A	A	SHEET6_6	SHEET5_5	H	272	I	251	ND1-CG2	S-S	3.13924	weakpolar,
3SPI1635282475	A	A	SHEET6_6	SHEET5_5	H	272	I	251	ND1-CG2	S-S	3.13924	carbonpi
3SPI1635282475	A	A	SHEET6_6	SHEET5_5	H	272	I	251	CE1-CG2	S-S	3.61972	carbonpi
3SPI1635282475	A	A	SHEET6_6	SHEET5_5	H	272	I	251	CB-CG2	S-S	3.66147	hydrophobic,
3SPI1635282475	A	A	SHEET6_6	SHEET5_5	H	272	I	251	CB-CG2	S-S	3.66147	carbonpi
3SPI1635282475	A	A	SHEET6_6	SHEET5_5	H	272	I	251	CD2-CG2	S-S	3.81034	carbonpi
3SPI1635282475	A	A	SHEET6_6	SHEET5_5	H	272	I	251	NE2-CG2	S-S	3.98776	carbonpi
3SPI1635282475	A	A	SHEET6_6	LOOP10	H	272	D	252	ND1-O	S-M	2.99242	hydrogen,polar,
3SPI1635282475	A	A	SHEET6_6	SHEET3_3	E	273	C	210	CA-SG	M-S	3.9458	weakhydrogen,
3SPI1635282475	A	A	LOOP12	SHEET3_3	I	274	L	209	N-O	M-M	2.95231	hydrogen,polar,
3SPI1635282475	A	A	LOOP12	SHEET3_3	I	274	L	209	CB-O	S-M	3.46592	weakpolar,
3SPI1635282475	A	A	LOOP12	SHEET6_6	I	274	H	272	N-O	M-M	3.43588	polar,
3SPI1635282475	A	A	LOOP12	SHEET6_6	N	275	E	273	ND2-OE2	S-S	3.5417	hydrogen,
3SPI1635282475	A	A	LOOP12	SHEET6_6	N	275	E	273	N-O	M-M	3.39194	polar,
3SPI1635282475	A	A	LOOP12	LOOP12	D	277	N	275	N-OD1	M-S	3.05453	hydrogen,polar,
3SPI1635282475	A	A	LOOP12	LOOP12	D	277	N	275	N-O	M-M	2.9801	polar,
3SPI1635282475	A	A	LOOP12	SHEET6_6	S	278	H	272	CB-NE2	S-S	3.46576	weakpolar,
3SPI1635282475	A	A	LOOP12	SHEET6_6	S	278	H	272	OG-NE2	S-S	2.67139	polar,
3SPI1635282475	A	A	LOOP12	LOOP12	S	278	I	274	OG-CG2	S-S	3.68901	weakhydrogen,
3SPI1635282475	A	A	LOOP12	LOOP12	S	278	N	275	N-OD1	M-S	3.22372	hydrogen,polar,
3SPI1635282475	A	A	LOOP12	LOOP12	S	278	N	275	N-O	M-M	2.77228	hydrogen,polar,
3SPI1635282475	A	A	LOOP12	LOOP12	S	278	N	275	CA-O	M-M	3.46623	weakpolar,
3SPI1635282475	A	A	LOOP12	LOOP12	S	278	N	275	CB-O	S-M	3.21162	weakhydrogen,weakpolar,
3SPI1635282475	A	A	LOOP12	LOOP12	S	278	E	276	N-O	M-M	3.47814	polar,
3SPI1635282475	A	A	LOOP12	SHEET4_4	P	279	L	232	CB-CD1	S-S	3.6503	hydrophobic,
3SPI1635282475	A	A	LOOP12	SHEET4_4	P	279	L	232	CG-CD1	S-S	4.09163	hydrophobic,
3SPI1635282475	A	A	LOOP12	SHEET5_5	P	279	I	249	CB-CG2	S-S	3.9064	hydrophobic,
3SPI1635282475	A	A	LOOP12	SHEET5_5	P	279	I	249	CG-CG2	S-S	3.98692	hydrophobic,
3SPI1635282475	A	A	LOOP12	SHEET3_3	L	280	L	211	CD1-CD2	S-S	3.70359	hydrophobic,
3SPI1635282475	A	A	LOOP12	SHEET4_4	L	280	L	232	CD2-CD1	S-S	3.48477	hydrophobic,
3SPI1635282475	A	A	LOOP12	LOOP12	L	280	I	274	CB-CG2	S-S	4.13021	hydrophobic,
3SPI1635282475	A	A	LOOP12	LOOP12	L	280	S	278	N-O	M-M	3.27092	polar,
3SPI1635282475	A	A	LOOP12	LOOP12	L	280	S	278	N-OG	M-S	3.15587	hydrogen,polar,
3SPI1635282475	A	A	LOOP12	LOOP12	F	281	N	275	CB-O	S-M	3.22257	weakpolar,
3SPI1635282475	A	A	LOOP12	LOOP12	F	281	N	275	CG-O	S-M	3.11654	weakpolar,
3SPI1635282475	A	A	LOOP12	LOOP12	F	281	N	275	CD1-O	S-M	2.91543	weakpolar,
3SPI1635282475	A	A	LOOP12	LOOP12	F	281	E	276	CE1-N	S-M	3.60694	donorpi
3SPI1635282475	A	A	LOOP12	LOOP12	F	281	E	276	CD2-CA	S-M	4.03186	carbonpi
3SPI1635282475	A	A	LOOP12	LOOP12	F	281	E	276	CE1-CA	S-M	4.00821	carbonpi
3SPI1635282475	A	A	LOOP12	LOOP12	F	281	E	276	CE2-CA	S-M	4.01505	carbonpi
3SPI1635282475	A	A	LOOP12	LOOP12	F	281	E	276	CZ-CA	S-M	4.00299	carbonpi
3SPI1635282475	A	A	LOOP12	LOOP12	F	281	E	276	CD1-N	S-M	3.65506	donorpi
3SPI1635282475	A	A	LOOP12	LOOP12	F	281	E	276	CG-CA	S-M	4.04759	carbonpi
3SPI1635282475	A	A	LOOP12	LOOP12	F	281	E	276	CD1-CA	S-M	4.02433	carbonpi
3SPI1635282475	A	A	LOOP12	LOOP12	F	281	S	278	N-O	M-M	3.13163	hydrogen,polar,
3SPI1635282475	A	A	LOOP12	LOOP12	F	281	S	278	CB-O	S-M	3.13459	weakpolar,
3SPI1635282475	A	A	LOOP12	LOOP12	G	282	L	280	N-O	M-M	3.15071	polar,
3SPI1635282475	A	A	LOOP12	LOOP12	I	283	L	280	N-O	M-M	2.97951	hydrogen,polar,
3SPI1635282475	A	A	LOOP12	LOOP12	I	283	L	280	CB-O	S-M	3.45018	weakhydrogen,weakpolar,
3SPI1635282475	A	A	LOOP12	LOOP12	I	283	L	280	CD1-CD2	S-S	3.9695	hydrophobic,
3SPI1635282475	A	A	LOOP12	LOOP12	I	283	F	281	N-O	M-M	3.43208	polar,
3SPI1635282475	A	A	HELIX6	HELIX6	Q	286	S	284	N-O	M-M	3.20004	polar,
3SPI1635282475	A	A	HELIX6	LOOP12	D	287	I	283	CB-CG2	S-S	3.71528	hydrophobic,
3SPI1635282475	A	A	HELIX6	HELIX6	D	287	S	284	OD2-N	S-M	2.97078	hydrogen,polar,
3SPI1635282475	A	A	HELIX6	HELIX6	D	287	S	284	N-O	M-M	3.04221	hydrogen,polar,
3SPI1635282475	A	A	HELIX6	HELIX6	D	287	S	284	CB-O	S-M	3.42314	weakhydrogen,weakpolar,
3SPI1635282475	A	A	HELIX6	HELIX6	D	287	S	284	OD2-CB	S-S	3.44883	weakpolar,
3SPI1635282475	A	A	HELIX6	HELIX6	D	287	S	284	OD2-OG	S-S	2.56071	polar,
3SPI1635282475	A	A	HELIX6	HELIX6	L	288	S	284	N-O	M-M	3.35243	hydrogen,polar,
3SPI1635282475	A	A	HELIX6	HELIX6	L	288	R	285	N-O	M-M	3.34392	hydrogen,polar,
3SPI1635282475	A	A	HELIX6	HELIX6	L	288	R	285	CB-O	S-M	3.29753	weakpolar,
3SPI1635282475	A	A	HELIX6	HELIX6	L	288	Q	286	N-O	M-M	3.17948	polar,
3SPI1635282475	A	A	HELIX6	HELIX6	E	289	Q	286	N-O	M-M	3.43735	hydrogen,polar,
3SPI1635282475	A	A	HELIX6	HELIX6	E	289	Q	286	CG-O	S-M	3.14848	weakhydrogen,weakpolar,
3SPI1635282475	A	A	LOOP13	HELIX6	T	290	Q	286	OG1-O	S-M	3.48023	polar,
3SPI1635282475	A	A	LOOP13	HELIX6	T	290	D	287	N-O	M-M	3.59342	hydrogen,
3SPI1635282475	A	A	LOOP13	HELIX6	D	291	D	287	OD2-CB	S-S	3.69928	weakhydrogen,
3SPI1635282475	A	A	LOOP13	HELIX6	D	291	D	287	CB-O	S-M	3.04695	weakhydrogen,weakpolar,
3SPI1635282475	A	A	LOOP13	HELIX6	D	291	D	287	N-O	M-M	2.91297	hydrogen,polar,
3SPI1635282475	A	A	LOOP13	SHEET4_4	F	293	L	232	CB-CD2	S-S	4.14661	hydrophobic,
3SPI1635282475	A	A	LOOP13	SHEET4_4	F	293	K	234	CB-CB	S-S	3.8475	hydrophobic,
3SPI1635282475	A	A	LOOP13	SHEET4_4	F	293	K	234	CB-CD	S-S	4.08921	hydrophobic,
3SPI1635282475	A	A	LOOP13	LOOP12	F	293	I	283	CE2-CD1	S-S	3.96584	hydrophobic,
3SPI1635282475	A	A	LOOP13	HELIX6	F	293	L	288	CZ-CD1	S-S	3.94309	hydrophobic,
3SPI1635282475	A	A	LOOP13	LOOP13	F	293	D	291	CD2-CB	S-S	3.97715	hydrophobic,
3SPI1635282475	A	A	LOOP13	LOOP13	F	293	D	291	CE2-CB	S-S	4.08707	hydrophobic,
3SPI1635282475	A	A	SHEET7_7	LOOP1	E	294	R	44	OE2-NE	S-S	3.87028	ionic,
3SPI1635282475	A	A	SHEET7_7	LOOP1	E	294	F	45	OE1-N	S-M	2.95737	hydrogen,polar,
3SPI1635282475	A	A	SHEET7_7	LOOP1	E	294	F	45	OE1-CB	S-S	3.415	weakpolar,
3SPI1635282475	A	A	SHEET7_7	LOOP1	E	294	V	46	OE2-N	S-M	3.11851	hydrogen,polar,
3SPI1635282475	A	A	SHEET7_7	SHEET4_4	E	294	L	232	O-CA	M-M	3.44757	weakhydrogen,weakpolar,
3SPI1635282475	A	A	SHEET7_7	SHEET4_4	E	294	L	232	O-C	M-M	3.48954	carbonyl,
3SPI1635282475	A	A	SHEET7_7	SHEET4_4	E	294	I	233	O-N	M-M	2.63712	hydrogen,polar,
3SPI1635282475	A	A	SHEET7_7	SHEET4_4	E	294	I	233	N-O	M-M	2.96943	hydrogen,polar,
3SPI1635282475	A	A	SHEET7_7	SHEET4_4	I	295	Q	231	CA-O	M-M	3.37649	weakhydrogen,weakpolar,
3SPI1635282475	A	A	SHEET7_7	SHEET4_4	I	295	Q	231	C-O	M-M	3.53142	carbonyl,
3SPI1635282475	A	A	SHEET7_7	SHEET4_4	I	295	L	232	CD1-CB	S-S	3.8163	hydrophobic,
3SPI1635282475	A	A	SHEET7_7	SHEET4_4	I	295	L	232	CD1-CG	S-S	3.65912	hydrophobic,
3SPI1635282475	A	A	SHEET7_7	SHEET5_5	I	295	I	251	CG2-CD1	S-S	3.49747	hydrophobic,
3SPI1635282475	A	A	SHEET7_7	SHEET5_5	I	295	I	251	CD1-CD1	S-S	3.5357	hydrophobic,
3SPI1635282475	A	A	SHEET7_7	LOOP13	I	295	F	293	CD1-CD1	S-S	4.04312	hydrophobic,
3SPI1635282475	A	A	SHEET7_7	LOOP13	I	295	F	293	CG1-CE1	S-S	3.89783	hydrophobic,
3SPI1635282475	A	A	SHEET7_7	LOOP13	I	295	F	293	CD1-CE1	S-S	3.8454	hydrophobic,
3SPI1635282475	A	A	SHEET7_7	SHEET4_4	V	296	A	230	O-CA	M-M	3.28971	weakhydrogen,weakpolar,
3SPI1635282475	A	A	SHEET7_7	SHEET4_4	V	296	A	230	O-C	M-M	3.56468	carbonyl,
3SPI1635282475	A	A	SHEET7_7	SHEET4_4	V	296	Q	231	O-N	M-M	2.93407	hydrogen,polar,
3SPI1635282475	A	A	SHEET7_7	SHEET4_4	V	296	Q	231	N-O	M-M	2.74758	hydrogen,polar,
3SPI1635282475	A	A	SHEET7_7	SHEET4_4	V	296	I	233	CG2-CG1	S-S	3.67451	hydrophobic,
3SPI1635282475	A	A	SHEET7_7	SHEET1_1	V	297	F	196	CB-CE1	S-S	3.78943	hydrophobic,
3SPI1635282475	A	A	SHEET7_7	SHEET1_1	V	297	F	196	CG2-CE1	S-S	3.35116	hydrophobic,
3SPI1635282475	A	A	SHEET7_7	SHEET1_1	V	297	F	196	CG2-CZ	S-S	4.02774	hydrophobic,
3SPI1635282475	A	A	SHEET7_7	SHEET1_1	V	297	F	196	CG2-CD1	S-S	3.48945	hydrophobic,
3SPI1635282475	A	A	SHEET7_7	SHEET3_3	V	297	W	213	CG1-CE2	S-S	3.51425	carbonpi
3SPI1635282475	A	A	SHEET7_7	SHEET3_3	V	297	W	213	CG1-CZ2	S-S	3.92344	hydrophobic,
3SPI1635282475	A	A	SHEET7_7	SHEET3_3	V	297	W	213	CG1-CZ2	S-S	3.92344	carbonpi
3SPI1635282475	A	A	SHEET7_7	SHEET3_3	V	297	W	213	CG1-CG	S-S	4.09844	hydrophobic,
3SPI1635282475	A	A	SHEET7_7	SHEET3_3	V	297	W	213	CG1-CG	S-S	4.09844	carbonpi
3SPI1635282475	A	A	SHEET7_7	SHEET3_3	V	297	W	213	CG1-CD1	S-S	3.86967	carbonpi
3SPI1635282475	A	A	SHEET7_7	SHEET3_3	V	297	W	213	CG1-CD2	S-S	3.8856	hydrophobic,
3SPI1635282475	A	A	SHEET7_7	SHEET3_3	V	297	W	213	CG1-CD2	S-S	3.8856	carbonpi
3SPI1635282475	A	A	SHEET7_7	SHEET3_3	V	297	W	213	CG1-NE1	S-S	3.51021	carbonpi
3SPI1635282475	A	A	SHEET7_7	SHEET4_4	V	297	R	229	CA-O	M-M	3.70114	weakhydrogen,
3SPI1635282475	A	A	SHEET7_7	SHEET4_4	I	298	V	228	O-CA	M-M	3.39075	weakpolar,
3SPI1635282475	A	A	SHEET7_7	SHEET4_4	I	298	R	229	O-N	M-M	3.16763	hydrogen,polar,
3SPI1635282475	A	A	SHEET7_7	SHEET4_4	I	298	R	229	N-O	M-M	2.89296	hydrogen,polar,
3SPI1635282475	A	C	SHEET7_7	LOOP11	I	298	F	263	CD1-CG	S-S	4.01353	hydrophobic,
3SPI1635282475	A	C	SHEET7_7	LOOP11	I	298	F	263	CD1-CG	S-S	4.01353	carbonpi
3SPI1635282475	A	A	SHEET7_7	SHEET1_1	L	299	F	196	CB-CZ	S-S	3.97011	hydrophobic,
3SPI1635282475	A	A	SHEET7_7	SHEET4_4	L	299	H	227	CA-O	M-M	3.7016	weakhydrogen,
3SPI1635282475	A	A	SHEET7_7	SHEET4_4	L	299	H	227	CD1-O	S-M	3.24331	weakhydrogen,weakpolar,
3SPI1635282475	A	A	SHEET7_7	SHEET4_4	L	299	V	228	CD1-CG1	S-S	3.68598	hydrophobic,
3SPI1635282475	A	A	SHEET7_7	LOOP11	L	299	I	262	CD1-CD1	S-S	3.97184	hydrophobic,
3SPI1635282475	A	A	SHEET7_7	LOOP11	L	299	L	264	CD2-CD2	S-S	4.20094	hydrophobic,
3SPI1635282475	A	A	SHEET7_7	SHEET4_4	E	300	A	226	O-CA	M-M	3.09098	weakhydrogen,weakpolar,
3SPI1635282475	A	A	SHEET7_7	SHEET4_4	E	300	A	226	O-C	M-M	3.41295	carbonyl,
3SPI1635282475	A	A	SHEET7_7	SHEET4_4	E	300	H	227	O-N	M-M	2.79118	hydrogen,polar,
3SPI1635282475	A	A	SHEET7_7	SHEET4_4	E	300	H	227	N-O	M-M	2.93104	hydrogen,polar,
3SPI1635282475	A	A	SHEET7_7	SHEET4_4	E	300	H	227	OE1-CD2	S-S	3.56825	ionic,
3SPI1635282475	A	A	SHEET7_7	SHEET4_4	E	300	H	227	OE1-CE1	S-S	3.38466	ionic,
3SPI1635282475	A	A	SHEET7_7	SHEET4_4	E	300	H	227	OE1-NE2	S-S	2.73009	ionic,polar,
3SPI1635282475	A	A	SHEET7_7	SHEET4_4	E	300	R	229	OE2-NH1	S-S	3.45266	hydrogen,ionic,polar,
3SPI1635282475	A	A	SHEET7_7	SHEET4_4	E	300	R	229	OE1-CD	S-S	3.18947	weakpolar,
3SPI1635282475	A	A	SHEET7_7	SHEET7_7	E	300	I	298	CG-CG2	S-S	3.82563	hydrophobic,
3SPI1635282475	A	C	SHEET7_7	SHEET30_30	E	300	E	225	OE2-N	S-M	3.56683	hydrogen,
3SPI1635282475	A	C	SHEET7_7	SHEET30_30	E	300	E	225	CB-CG	S-S	4.19378	hydrophobic,
3SPI1635282475	A	C	SHEET7_7	SHEET30_30	E	300	E	225	CG-CG	S-S	4.13005	hydrophobic,
3SPI1635282475	A	A	SHEET7_7	SHEET4_4	M	302	I	223	O-CA	M-M	3.53762	weakhydrogen,
3SPI1635282475	A	A	SHEET7_7	SHEET4_4	M	302	V	224	N-O	M-M	2.85661	hydrogen,polar,
3SPI1635282475	A	A	SHEET7_7	SHEET4_4	M	302	V	224	CB-CB	S-S	4.0313	hydrophobic,
3SPI1635282475	A	A	SHEET7_7	SHEET4_4	M	302	V	224	O-N	M-M	2.9094	hydrogen,polar,
3SPI1635282475	A	D	SHEET7_7	SHEET47_47	M	302	T	309	SD-OG1	S-S	3.32667	polar,
3SPI1635282475	A	A	SHEET7_7	HELIX4	V	303	R	190	CG2-CB	S-S	3.50485	hydrophobic,
3SPI1635282475	A	A	SHEET7_7	HELIX4	V	303	R	190	CG2-CG	S-S	3.65486	hydrophobic,
3SPI1635282475	A	A	LOOP14	LOOP8	E	304	S	221	OE1-CA	S-M	3.47411	weakpolar,
3SPI1635282475	A	A	LOOP14	LOOP8	E	304	H	222	CB-O	S-M	3.1637	weakhydrogen,weakpolar,
3SPI1635282475	A	A	LOOP14	LOOP8	E	304	H	222	N-O	M-M	3.43927	hydrogen,polar,
3SPI1635282475	A	A	LOOP14	LOOP8	E	304	H	222	OE1-N	S-M	3.18726	hydrogen,polar,
3SPI1635282475	A	A	LOOP14	LOOP8	E	304	H	222	OE2-ND1	S-S	3.8461	ionic,
3SPI1635282475	A	A	LOOP14	SHEET4_4	E	304	V	224	CG-CG2	S-S	4.22714	hydrophobic,
3SPI1635282475	A	A	LOOP14	SHEET7_7	E	304	M	302	N-O	M-M	3.13592	polar,
3SPI1635282475	A	A	LOOP14	SHEET7_7	A	305	V	303	N-O	M-M	3.17075	polar,
3SPI1635282475	A	D	LOOP14	HELIX28	A	305	R	186	CB-CG	S-S	3.95553	hydrophobic,
3SPI1635282475	A	D	LOOP14	HELIX28	A	305	P	187	O-CD	M-S	2.938	weakpolar,
3SPI1635282475	A	A	LOOP14	SHEET7_7	T	306	V	303	N-O	M-M	3.34089	polar,
3SPI1635282475	A	A	LOOP14	SHEET7_7	T	306	V	303	OG1-CB	S-S	3.63921	weakhydrogen,
3SPI1635282475	A	D	LOOP14	LOOP14	T	306	M	308	O-CE	M-S	3.17275	weakpolar,
3SPI1635282475	A	A	LOOP14	SHEET7_7	A	307	V	303	CA-O	M-M	3.10215	weakpolar,
3SPI1635282475	A	A	LOOP14	SHEET7_7	A	307	V	303	N-O	M-M	2.58955	hydrogen,polar,
3SPI1635282475	A	D	LOOP14	LOOP14	A	307	M	308	CB-CB	S-S	3.73394	hydrophobic,
3SPI1635282475	A	A	LOOP14	HELIX4	M	308	P	187	CB-CB	S-S	3.72687	hydrophobic,
3SPI1635282475	A	A	LOOP14	HELIX4	M	308	P	187	CB-CG	S-S	4.03838	hydrophobic,
3SPI1635282475	A	A	LOOP14	HELIX4	M	308	P	187	CE-CG	S-S	4.18938	hydrophobic,
3SPI1635282475	A	A	LOOP14	SHEET7_7	M	308	M	302	O-CA	M-M	3.69698	weakhydrogen,
3SPI1635282475	A	A	LOOP14	SHEET7_7	M	308	V	303	O-N	M-M	3.10412	hydrogen,polar,
3SPI1635282475	A	A	LOOP14	SHEET7_7	M	308	V	303	O-CG2	M-S	3.64121	weakhydrogen,
3SPI1635282475	A	A	LOOP14	LOOP14	M	308	T	306	CG-O	S-M	3.34993	weakhydrogen,weakpolar,
3SPI1635282475	A	A	LOOP14	LOOP14	M	308	T	306	N-O	M-M	3.13469	polar,
3SPI1635282475	A	A	LOOP14	LOOP14	M	308	T	306	CG-OG1	S-S	3.312	weakpolar,
3SPI1635282475	A	A	LOOP14	LOOP14	M	308	T	306	SD-OG1	S-S	3.40719	polar,
3SPI1635282475	A	A	LOOP14	LOOP14	M	308	T	306	SD-CG2	S-S	4.20652	hydrophobic,
3SPI1635282475	A	C	LOOP14	LOOP14	M	308	T	306	CE-O	S-M	3.17275	weakpolar,
3SPI1635282475	A	C	LOOP14	LOOP14	M	308	A	307	CB-CB	S-S	3.73394	hydrophobic,
3SPI1635282475	A	A	SHEET8_8	SHEET7_7	T	309	G	301	CG2-O	S-M	3.35131	weakpolar,
3SPI1635282475	A	A	SHEET8_8	SHEET7_7	T	309	G	301	CA-O	M-M	2.98775	weakhydrogen,weakpolar,
3SPI1635282475	A	A	SHEET8_8	SHEET7_7	T	309	G	301	C-O	M-M	3.32911	carbonyl,
3SPI1635282475	A	C	SHEET8_8	SHEET30_30	T	309	V	224	CG2-CG1	S-S	3.49531	hydrophobic,
3SPI1635282475	A	C	SHEET8_8	SHEET30_30	T	309	E	225	CG2-OE1	S-S	3.48807	weakpolar,
3SPI1635282475	A	C	SHEET8_8	SHEET33_33	T	309	M	302	OG1-SD	S-S	3.32667	polar,
3SPI1635282475	A	A	SHEET8_8	HELIX4	T	310	P	187	CB-O	S-M	3.20394	weakpolar,
3SPI1635282475	A	A	SHEET8_8	HELIX4	T	310	P	187	OG1-O	S-M	2.85876	polar,
3SPI1635282475	A	A	SHEET8_8	HELIX4	T	310	K	188	OG1-CA	S-M	3.62708	weakhydrogen,
3SPI1635282475	A	A	SHEET8_8	HELIX4	T	310	A	191	OG1-CB	S-S	3.8156	weakhydrogen,
3SPI1635282475	A	A	SHEET8_8	SHEET7_7	T	310	E	300	O-CA	M-M	3.51048	weakhydrogen,
3SPI1635282475	A	A	SHEET8_8	SHEET7_7	T	310	G	301	O-N	M-M	3.21673	hydrogen,polar,
3SPI1635282475	A	A	SHEET8_8	SHEET7_7	T	310	G	301	N-O	M-M	2.72614	hydrogen,polar,
3SPI1635282475	A	A	SHEET8_8	LOOP14	T	310	M	308	N-O	M-M	3.25299	polar,
3SPI1635282475	A	A	SHEET8_8	SHEET7_7	Q	311	I	298	CG-CG2	S-S	3.71128	hydrophobic,
3SPI1635282475	A	A	SHEET8_8	SHEET7_7	Q	311	L	299	CA-O	M-M	3.54998	weakhydrogen,
3SPI1635282475	A	A	SHEET8_8	SHEET7_7	Q	311	E	300	NE2-OE2	S-S	3.00789	hydrogen,polar,
3SPI1635282475	A	A	SHEET8_8	SHEET7_7	Q	311	E	300	CB-CG	S-S	4.02852	hydrophobic,
3SPI1635282475	A	A	SHEET8_8	SHEET7_7	Q	311	E	300	CG-CG	S-S	3.66805	hydrophobic,
3SPI1635282475	A	C	SHEET8_8	SHEET30_30	Q	311	V	224	CB-CG1	S-S	4.05526	hydrophobic,
3SPI1635282475	A	C	SHEET8_8	SHEET30_30	Q	311	V	224	CB-CG2	S-S	4.07677	hydrophobic,
3SPI1635282475	A	A	SHEET8_8	HELIX4	A	312	A	191	CB-CB	S-S	4.03853	hydrophobic,
3SPI1635282475	A	A	SHEET8_8	SHEET1_1	A	312	L	194	CB-CD1	S-S	4.12417	hydrophobic,
3SPI1635282475	A	A	SHEET8_8	SHEET1_1	A	312	F	196	CB-CE2	S-S	4.10624	hydrophobic,
3SPI1635282475	A	A	SHEET8_8	SHEET7_7	A	312	I	298	O-CA	M-M	3.38448	weakhydrogen,weakpolar,
3SPI1635282475	A	A	SHEET8_8	SHEET7_7	A	312	I	298	O-C	M-M	3.59369	carbonyl,
3SPI1635282475	A	A	SHEET8_8	SHEET7_7	A	312	L	299	N-O	M-M	2.85818	hydrogen,polar,
3SPI1635282475	A	A	SHEET8_8	SHEET7_7	A	312	L	299	O-N	M-M	2.87221	hydrogen,polar,
3SPI1635282475	A	A	SHEET8_8	LOOP1	R	313	G	50	NE-O	S-M	3.15429	polar,
3SPI1635282475	A	A	SHEET8_8	LOOP1	R	313	G	50	NH2-O	S-M	3.45684	hydrogen,polar,
3SPI1635282475	A	A	SHEET8_8	LOOP1	R	313	G	50	O-CA	M-M	3.31927	weakpolar,
3SPI1635282475	A	A	SHEET8_8	SHEET7_7	R	313	V	297	CA-O	M-M	3.34732	weakhydrogen,weakpolar,
3SPI1635282475	A	A	SHEET8_8	SHEET7_7	R	313	I	298	CG-CG1	S-S	3.9268	hydrophobic,
3SPI1635282475	A	C	SHEET8_8	LOOP8	R	313	H	222	NH1-CG	S-S	3.97072	cationpi
3SPI1635282475	A	C	SHEET8_8	LOOP8	R	313	H	222	NH1-CE1	S-S	3.65682	cationpi
3SPI1635282475	A	C	SHEET8_8	LOOP8	R	313	H	222	NH1-ND1	S-S	3.55337	cationpi
3SPI1635282475	A	A	SHEET8_8	LOOP1	S	314	K	48	OG-O	S-M	3.19213	hydrogen,polar,
3SPI1635282475	A	A	SHEET8_8	SHEET1_1	S	314	F	196	CB-CG	S-S	3.74015	carbonpi
3SPI1635282475	A	A	SHEET8_8	SHEET1_1	S	314	F	196	CB-CD2	S-S	3.72149	carbonpi
3SPI1635282475	A	A	SHEET8_8	SHEET1_1	S	314	F	196	CB-CB	S-S	3.9046	carbonpi
3SPI1635282475	A	A	SHEET8_8	SHEET7_7	S	314	V	297	O-N	M-M	3.07163	hydrogen,polar,
3SPI1635282475	A	A	SHEET8_8	SHEET7_7	S	314	V	297	N-O	M-M	3.13941	hydrogen,polar,
3SPI1635282475	A	A	SHEET8_8	SHEET7_7	S	314	V	297	O-CG2	M-S	3.43022	weakhydrogen,weakpolar,
3SPI1635282475	A	A	SHEET8_8	LOOP1	S	315	R	44	OG-NH2	S-S	2.67807	hydrogen,polar,
3SPI1635282475	A	A	SHEET8_8	LOOP1	S	315	R	44	O-NH2	M-S	2.87718	hydrogen,polar,
3SPI1635282475	A	A	SHEET8_8	LOOP1	S	315	R	44	OG-NE	S-S	3.11404	polar,
3SPI1635282475	A	A	SHEET8_8	LOOP1	S	315	V	46	CB-O	S-M	3.08653	weakpolar,
3SPI1635282475	A	A	SHEET8_8	LOOP1	S	315	V	46	OG-O	S-M	3.49019	polar,
3SPI1635282475	A	A	SHEET8_8	LOOP1	S	315	K	48	O-CD	M-S	3.15209	weakpolar,
3SPI1635282475	A	A	SHEET8_8	LOOP1	S	315	K	48	O-NZ	M-S	2.88204	hydrogen,polar,
3SPI1635282475	A	A	SHEET8_8	SHEET7_7	S	315	E	294	CB-OE2	S-S	3.354	weakpolar,
3SPI1635282475	A	A	SHEET8_8	SHEET7_7	S	315	E	294	OG-OE2	S-S	2.52042	polar,
3SPI1635282475	A	A	SHEET8_8	SHEET7_7	S	315	E	294	OG-CG	S-S	3.00101	weakpolar,
3SPI1635282475	A	A	SHEET8_8	SHEET7_7	S	315	I	295	CA-O	M-M	3.31085	weakhydrogen,weakpolar,
3SPI1635282475	A	A	SHEET8_8	SHEET7_7	S	315	I	295	C-O	M-M	3.52974	carbonyl,
3SPI1635282475	A	A	SHEET8_8	SHEET7_7	S	315	I	295	OG-O	S-M	3.39993	hydrogen,polar,
3SPI1635282475	A	A	SHEET8_8	SHEET1_1	Y	316	F	196	OH-CB	S-S	3.85367	weakhydrogen,
3SPI1635282475	A	A	SHEET8_8	LOOP6	Y	316	S	197	CE1-O	S-M	2.99748	weakpolar,
3SPI1635282475	A	A	SHEET8_8	LOOP6	Y	316	S	197	OH-N	S-M	3.40631	polar,
3SPI1635282475	A	A	SHEET8_8	LOOP6	Y	316	S	197	OH-O	S-M	2.61319	polar,
3SPI1635282475	A	A	SHEET8_8	LOOP6	Y	316	S	197	OH-OG	S-S	2.94116	hydrogen,polar,
3SPI1635282475	A	A	SHEET8_8	LOOP6	Y	316	N	199	CE1-O	S-M	3.48708	weakpolar,
3SPI1635282475	A	A	SHEET8_8	SHEET2_2	Y	316	A	200	CD2-CB	S-S	3.86202	hydrophobic,
3SPI1635282475	A	A	SHEET8_8	SHEET2_2	Y	316	A	200	CD2-CB	S-S	3.86202	carbonpi
3SPI1635282475	A	A	SHEET8_8	SHEET2_2	Y	316	A	200	CE2-CB	S-S	4.11444	hydrophobic,
3SPI1635282475	A	A	SHEET8_8	SHEET2_2	Y	316	A	200	CE2-CB	S-S	4.11444	carbonpi
3SPI1635282475	A	A	SHEET8_8	SHEET2_2	Y	316	A	200	CG-CB	S-S	3.7486	hydrophobic,
3SPI1635282475	A	A	SHEET8_8	SHEET2_2	Y	316	A	200	CG-CB	S-S	3.7486	carbonpi
3SPI1635282475	A	A	SHEET8_8	SHEET2_2	Y	316	A	200	CD1-CB	S-S	3.88254	hydrophobic,
3SPI1635282475	A	A	SHEET8_8	SHEET2_2	Y	316	A	200	CD1-CB	S-S	3.88254	carbonpi
3SPI1635282475	A	A	SHEET8_8	SHEET3_3	Y	316	W	213	CE2-CG	S-S	3.99445	hydrophobic,pi-pi,
3SPI1635282475	A	A	SHEET8_8	SHEET3_3	Y	316	W	213	CE2-CB	S-S	3.66917	hydrophobic,
3SPI1635282475	A	A	SHEET8_8	SHEET3_3	Y	316	W	213	OH-CB	S-S	3.54995	weakhydrogen,
3SPI1635282475	A	A	SHEET8_8	SHEET7_7	Y	316	I	295	O-N	M-M	2.77431	hydrogen,polar,
3SPI1635282475	A	A	SHEET8_8	SHEET7_7	Y	316	I	295	N-O	M-M	2.80216	hydrogen,polar,
3SPI1635282475	A	A	SHEET8_8	SHEET7_7	Y	316	V	297	CD2-CG1	S-S	4.12076	hydrophobic,
3SPI1635282475	A	A	SHEET8_8	SHEET7_7	Y	316	V	297	CE2-CG1	S-S	3.89147	hydrophobic,
3SPI1635282475	A	A	SHEET8_8	SHEET7_7	Y	316	V	297	CE2-CG2	S-S	3.81621	hydrophobic,
3SPI1635282475	A	A	SHEET8_8	LOOP1	L	317	R	44	CD2-CB	S-S	4.23973	hydrophobic,
3SPI1635282475	A	A	SHEET8_8	SHEET7_7	L	317	E	294	CD2-CG	S-S	3.95709	hydrophobic,
3SPI1635282475	A	A	SHEET8_8	SHEET7_7	L	317	E	294	CD2-CB	S-S	4.17037	hydrophobic,
3SPI1635282475	A	A	LOOP15	HELIX6	A	318	L	288	O-CG	M-S	3.32553	weakhydrogen,weakpolar,
3SPI1635282475	A	A	LOOP15	HELIX6	A	318	L	288	CB-CD1	S-S	3.91855	hydrophobic,
3SPI1635282475	A	A	LOOP15	LOOP13	A	318	F	293	CB-CE1	S-S	4.06523	hydrophobic,
3SPI1635282475	A	A	LOOP15	LOOP13	A	318	F	293	CB-CE1	S-S	4.06523	carbonpi
3SPI1635282475	A	A	LOOP15	LOOP13	A	318	F	293	CA-CZ	M-S	4.06894	carbonpi
3SPI1635282475	A	A	LOOP15	LOOP13	A	318	F	293	CB-CZ	S-S	3.60486	hydrophobic,
3SPI1635282475	A	A	LOOP15	LOOP13	A	318	F	293	CB-CZ	S-S	3.60486	carbonpi
3SPI1635282475	A	A	LOOP15	LOOP13	A	318	F	293	CB-CD2	S-S	3.94321	hydrophobic,
3SPI1635282475	A	A	LOOP15	LOOP13	A	318	F	293	CB-CD2	S-S	3.94321	carbonpi
3SPI1635282475	A	A	LOOP15	LOOP13	A	318	F	293	CB-CE2	S-S	3.53559	hydrophobic,
3SPI1635282475	A	A	LOOP15	LOOP13	A	318	F	293	CB-CE2	S-S	3.53559	carbonpi
3SPI1635282475	A	A	LOOP15	LOOP13	A	318	F	293	N-O	M-M	3.3982	hydrogen,polar,
3SPI1635282475	A	A	LOOP15	SHEET8_8	S	319	L	317	N-O	M-M	2.87851	polar,
3SPI1635282475	A	A	LOOP15	LOOP1	E	320	R	44	OE1-NH2	S-S	2.74662	hydrogen,ionic,polar,
3SPI1635282475	A	A	LOOP15	LOOP1	E	320	R	44	OE2-NH2	S-S	3.77045	ionic,
3SPI1635282475	A	A	LOOP15	LOOP1	E	320	R	44	OE1-CZ	S-S	3.4251	ionic,
3SPI1635282475	A	A	LOOP15	LOOP1	E	320	R	44	OE2-CZ	S-S	3.64351	ionic,
3SPI1635282475	A	A	LOOP15	LOOP1	E	320	R	44	OE1-NH1	S-S	3.28472	hydrogen,ionic,polar,
3SPI1635282475	A	A	LOOP15	LOOP1	E	320	R	44	OE2-NH1	S-S	2.73736	hydrogen,ionic,polar,
3SPI1635282475	A	A	LOOP15	LOOP1	E	320	K	48	OE1-NZ	S-S	3.34143	hydrogen,ionic,polar,
3SPI1635282475	A	A	LOOP15	LOOP1	E	320	K	48	OE2-CD	S-S	3.79803	weakhydrogen,
3SPI1635282475	A	A	LOOP15	LOOP6	E	320	N	199	O-CB	M-S	3.3908	weakhydrogen,weakpolar,
3SPI1635282475	A	A	LOOP15	LOOP6	E	320	N	199	O-ND2	M-S	3.19436	hydrogen,polar,
3SPI1635282475	A	A	LOOP15	SHEET2_2	E	320	A	200	O-N	M-M	3.56526	hydrogen,
3SPI1635282475	A	A	LOOP15	SHEET8_8	E	320	Y	316	OE1-CA	S-M	3.14651	weakhydrogen,weakpolar,
3SPI1635282475	A	A	LOOP15	SHEET8_8	E	320	L	317	OE1-N	S-M	2.80518	hydrogen,polar,
3SPI1635282475	A	A	LOOP15	SHEET8_8	E	320	L	317	CB-O	S-M	3.45273	weakhydrogen,weakpolar,
3SPI1635282475	A	A	LOOP15	SHEET8_8	E	320	L	317	N-O	M-M	2.6265	hydrogen,polar,
3SPI1635282475	A	A	LOOP15	SHEET8_8	E	320	L	317	CA-O	M-M	3.32589	weakpolar,
3SPI1635282475	A	A	LOOP15	SHEET8_8	E	320	L	317	CG-CB	S-S	4.20476	hydrophobic,
3SPI1635282475	A	A	LOOP15	SHEET8_8	E	320	L	317	C-O	M-M	3.59982	carbonyl,
3SPI1635282475	A	A	SHEET9_9	SHEET2_2	I	321	A	200	CG2-O	S-M	3.38894	weakpolar,
3SPI1635282475	A	A	SHEET9_9	SHEET2_2	I	321	A	200	CA-O	M-M	3.11182	weakhydrogen,weakpolar,
3SPI1635282475	A	A	SHEET9_9	SHEET2_2	I	321	A	200	C-O	M-M	3.34961	carbonyl,
3SPI1635282475	A	A	SHEET9_9	SHEET2_2	I	321	V	202	CG2-CG1	S-S	3.55925	hydrophobic,
3SPI1635282475	A	A	SHEET9_9	SHEET3_3	I	321	L	211	CG2-CD1	S-S	3.90817	hydrophobic,
3SPI1635282475	A	A	SHEET9_9	HELIX6	I	321	L	288	CB-CD2	S-S	4.10779	hydrophobic,
3SPI1635282475	A	A	SHEET9_9	HELIX6	I	321	L	288	CG2-CD2	S-S	4.05519	hydrophobic,
3SPI1635282475	A	A	SHEET9_9	LOOP13	I	321	F	293	CD1-CE1	S-S	4.0944	hydrophobic,
3SPI1635282475	A	A	SHEET9_9	SHEET8_8	I	321	L	317	CG1-O	S-M	3.38409	weakhydrogen,weakpolar,
3SPI1635282475	A	A	SHEET9_9	SHEET8_8	I	321	L	317	N-O	M-M	3.22495	hydrogen,polar,
3SPI1635282475	A	A	SHEET9_9	LOOP15	I	321	A	318	N-O	M-M	3.60161	hydrogen,
3SPI1635282475	A	A	SHEET9_9	LOOP6	L	322	N	199	CG-CB	S-S	4.15937	hydrophobic,
3SPI1635282475	A	A	SHEET9_9	LOOP6	L	322	N	199	CD1-CB	S-S	4.06718	hydrophobic,
3SPI1635282475	A	A	SHEET9_9	SHEET2_2	L	322	A	200	N-O	M-M	2.66655	hydrogen,polar,
3SPI1635282475	A	A	SHEET9_9	SHEET2_2	L	322	V	201	O-CA	M-M	3.19103	weakhydrogen,weakpolar,
3SPI1635282475	A	A	SHEET9_9	SHEET2_2	L	322	V	201	O-CB	M-S	3.4781	weakpolar,
3SPI1635282475	A	A	SHEET9_9	SHEET2_2	L	322	V	201	CB-CG1	S-S	4.01986	hydrophobic,
3SPI1635282475	A	A	SHEET9_9	SHEET2_2	L	322	V	202	O-N	M-M	3.14917	hydrogen,polar,
3SPI1635282475	A	A	SHEET9_9	SHEET2_2	W	323	V	202	CZ3-CG2	S-S	3.979	hydrophobic,
3SPI1635282475	A	A	SHEET9_9	SHEET2_2	W	323	V	202	CZ3-CG2	S-S	3.979	carbonpi
3SPI1635282475	A	A	SHEET9_9	SHEET2_2	W	323	V	202	CZ3-CG2	S-S	3.979	carbonpi
3SPI1635282475	A	A	SHEET9_9	SHEET2_2	W	323	V	202	CZ3-CG2	S-S	3.979	carbonpi
3SPI1635282475	A	A	SHEET9_9	SHEET2_2	W	323	V	202	CE2-CG2	S-S	3.75557	carbonpi
3SPI1635282475	A	A	SHEET9_9	SHEET2_2	W	323	V	202	CE2-CG2	S-S	3.75557	carbonpi
3SPI1635282475	A	A	SHEET9_9	SHEET2_2	W	323	V	202	CE2-CG2	S-S	3.75557	carbonpi
3SPI1635282475	A	A	SHEET9_9	SHEET2_2	W	323	V	202	CZ2-CG2	S-S	4.06271	hydrophobic,
3SPI1635282475	A	A	SHEET9_9	SHEET2_2	W	323	V	202	CZ2-CG2	S-S	4.06271	carbonpi
3SPI1635282475	A	A	SHEET9_9	SHEET2_2	W	323	V	202	CZ2-CG2	S-S	4.06271	carbonpi
3SPI1635282475	A	A	SHEET9_9	SHEET2_2	W	323	V	202	CZ2-CG2	S-S	4.06271	carbonpi
3SPI1635282475	A	A	SHEET9_9	SHEET2_2	W	323	V	202	CE3-CG1	S-S	3.97449	hydrophobic,
3SPI1635282475	A	A	SHEET9_9	SHEET2_2	W	323	V	202	CG-CG2	S-S	4.06323	hydrophobic,
3SPI1635282475	A	A	SHEET9_9	SHEET2_2	W	323	V	202	CG-CG2	S-S	4.06323	carbonpi
3SPI1635282475	A	A	SHEET9_9	SHEET2_2	W	323	V	202	CG-CG2	S-S	4.06323	carbonpi
3SPI1635282475	A	A	SHEET9_9	SHEET2_2	W	323	V	202	CG-CG2	S-S	4.06323	carbonpi
3SPI1635282475	A	A	SHEET9_9	SHEET2_2	W	323	V	202	CD2-CG2	S-S	3.57376	hydrophobic,
3SPI1635282475	A	A	SHEET9_9	SHEET2_2	W	323	V	202	CD2-CG2	S-S	3.57376	carbonpi
3SPI1635282475	A	A	SHEET9_9	SHEET2_2	W	323	V	202	CD2-CG2	S-S	3.57376	carbonpi
3SPI1635282475	A	A	SHEET9_9	SHEET2_2	W	323	V	202	CD2-CG2	S-S	3.57376	carbonpi
3SPI1635282475	A	A	SHEET9_9	SHEET2_2	W	323	V	202	CE3-CG2	S-S	3.70067	hydrophobic,
3SPI1635282475	A	A	SHEET9_9	SHEET2_2	W	323	V	202	CE3-CG2	S-S	3.70067	carbonpi
3SPI1635282475	A	A	SHEET9_9	SHEET2_2	W	323	V	202	CE3-CG2	S-S	3.70067	carbonpi
3SPI1635282475	A	A	SHEET9_9	SHEET2_2	W	323	V	202	CE3-CG2	S-S	3.70067	carbonpi
3SPI1635282475	A	A	SHEET9_9	LOOP12	W	323	I	283	CH2-O	S-M	3.49386	weakhydrogen,weakpolar,
3SPI1635282475	A	A	SHEET9_9	HELIX6	W	323	R	285	CH2-N	S-M	3.54122	donorpi
3SPI1635282475	A	A	SHEET9_9	HELIX6	W	323	R	285	CH2-N	S-M	3.54122	donorpi
3SPI1635282475	A	A	SHEET9_9	HELIX6	W	323	R	285	CZ3-N	S-M	3.52784	donorpi
3SPI1635282475	A	A	SHEET9_9	HELIX6	W	323	R	285	CZ3-N	S-M	3.52784	donorpi
3SPI1635282475	A	A	SHEET9_9	HELIX6	W	323	R	285	CE2-N	S-M	3.85479	donorpi
3SPI1635282475	A	A	SHEET9_9	HELIX6	W	323	R	285	CE2-N	S-M	3.85479	donorpi
3SPI1635282475	A	A	SHEET9_9	HELIX6	W	323	R	285	CZ2-N	S-M	3.72222	donorpi
3SPI1635282475	A	A	SHEET9_9	HELIX6	W	323	R	285	CZ2-N	S-M	3.72222	donorpi
3SPI1635282475	A	A	SHEET9_9	HELIX6	W	323	R	285	NE1-CB	S-S	3.75489	carbonpi
3SPI1635282475	A	A	SHEET9_9	HELIX6	W	323	R	285	NE1-CB	S-S	3.75489	carbonpi
3SPI1635282475	A	A	SHEET9_9	HELIX6	W	323	R	285	NE1-CB	S-S	3.75489	carbonpi
3SPI1635282475	A	A	SHEET9_9	HELIX6	W	323	R	285	CE2-CB	S-S	3.64918	carbonpi
3SPI1635282475	A	A	SHEET9_9	HELIX6	W	323	R	285	CE2-CB	S-S	3.64918	carbonpi
3SPI1635282475	A	A	SHEET9_9	HELIX6	W	323	R	285	CE2-CB	S-S	3.64918	carbonpi
3SPI1635282475	A	A	SHEET9_9	HELIX6	W	323	R	285	CD2-N	S-M	3.86065	donorpi
3SPI1635282475	A	A	SHEET9_9	HELIX6	W	323	R	285	CD2-N	S-M	3.86065	donorpi
3SPI1635282475	A	A	SHEET9_9	HELIX6	W	323	R	285	CE3-N	S-M	3.69965	donorpi
3SPI1635282475	A	A	SHEET9_9	HELIX6	W	323	R	285	CE3-N	S-M	3.69965	donorpi
3SPI1635282475	A	A	SHEET9_9	HELIX6	W	323	R	285	CB-CB	S-S	4.2204	hydrophobic,
3SPI1635282475	A	A	SHEET9_9	HELIX6	W	323	R	285	CB-CB	S-S	4.2204	carbonpi
3SPI1635282475	A	A	SHEET9_9	HELIX6	W	323	R	285	CB-CB	S-S	4.2204	carbonpi
3SPI1635282475	A	A	SHEET9_9	HELIX6	W	323	R	285	CB-CB	S-S	4.2204	carbonpi
3SPI1635282475	A	A	SHEET9_9	HELIX6	W	323	R	285	CG-CB	S-S	3.56897	hydrophobic,
3SPI1635282475	A	A	SHEET9_9	HELIX6	W	323	R	285	CG-CB	S-S	3.56897	carbonpi
3SPI1635282475	A	A	SHEET9_9	HELIX6	W	323	R	285	CG-CB	S-S	3.56897	carbonpi
3SPI1635282475	A	A	SHEET9_9	HELIX6	W	323	R	285	CG-CB	S-S	3.56897	carbonpi
3SPI1635282475	A	A	SHEET9_9	HELIX6	W	323	R	285	CD1-CB	S-S	3.70007	carbonpi
3SPI1635282475	A	A	SHEET9_9	HELIX6	W	323	R	285	CD1-CB	S-S	3.70007	carbonpi
3SPI1635282475	A	A	SHEET9_9	HELIX6	W	323	R	285	CD1-CB	S-S	3.70007	carbonpi
3SPI1635282475	A	A	SHEET9_9	HELIX6	W	323	R	285	CD2-CB	S-S	3.51937	hydrophobic,
3SPI1635282475	A	A	SHEET9_9	HELIX6	W	323	R	285	CD2-CB	S-S	3.51937	carbonpi
3SPI1635282475	A	A	SHEET9_9	HELIX6	W	323	R	285	CD2-CB	S-S	3.51937	carbonpi
3SPI1635282475	A	A	SHEET9_9	HELIX6	W	323	R	285	CD2-CB	S-S	3.51937	carbonpi
3SPI1635282475	A	A	SHEET9_9	HELIX6	W	323	R	285	CE3-CB	S-S	4.08212	hydrophobic,
3SPI1635282475	A	A	SHEET9_9	HELIX6	W	323	R	285	CE3-CB	S-S	4.08212	carbonpi
3SPI1635282475	A	A	SHEET9_9	HELIX6	W	323	R	285	CE3-CB	S-S	4.08212	carbonpi
3SPI1635282475	A	A	SHEET9_9	HELIX6	W	323	R	285	CE3-CB	S-S	4.08212	carbonpi
3SPI1635282475	A	A	SHEET9_9	HELIX6	W	323	R	285	CZ3-CA	S-M	3.91605	carbonpi
3SPI1635282475	A	A	SHEET9_9	HELIX6	W	323	R	285	CZ3-CA	S-M	3.91605	carbonpi
3SPI1635282475	A	A	SHEET9_9	HELIX6	W	323	R	285	CZ3-CA	S-M	3.91605	carbonpi
3SPI1635282475	A	A	SHEET9_9	HELIX6	W	323	R	285	CE2-CA	S-M	3.92512	carbonpi
3SPI1635282475	A	A	SHEET9_9	HELIX6	W	323	R	285	CE2-CA	S-M	3.92512	carbonpi
3SPI1635282475	A	A	SHEET9_9	HELIX6	W	323	R	285	CE2-CA	S-M	3.92512	carbonpi
3SPI1635282475	A	A	SHEET9_9	HELIX6	W	323	R	285	CG-CA	S-M	4.02228	carbonpi
3SPI1635282475	A	A	SHEET9_9	HELIX6	W	323	R	285	CG-CA	S-M	4.02228	carbonpi
3SPI1635282475	A	A	SHEET9_9	HELIX6	W	323	R	285	CG-CA	S-M	4.02228	carbonpi
3SPI1635282475	A	A	SHEET9_9	HELIX6	W	323	R	285	CD2-CA	S-M	3.55174	carbonpi
3SPI1635282475	A	A	SHEET9_9	HELIX6	W	323	R	285	CD2-CA	S-M	3.55174	carbonpi
3SPI1635282475	A	A	SHEET9_9	HELIX6	W	323	R	285	CD2-CA	S-M	3.55174	carbonpi
3SPI1635282475	A	A	SHEET9_9	HELIX6	W	323	R	285	CE3-CA	S-M	3.55288	carbonpi
3SPI1635282475	A	A	SHEET9_9	HELIX6	W	323	R	285	CE3-CA	S-M	3.55288	carbonpi
3SPI1635282475	A	A	SHEET9_9	HELIX6	W	323	R	285	CE3-CA	S-M	3.55288	carbonpi
3SPI1635282475	A	A	SHEET9_9	HELIX6	W	323	R	285	CB-CG	S-S	3.79245	hydrophobic,
3SPI1635282475	A	A	SHEET9_9	HELIX6	W	323	R	285	CB-CG	S-S	3.79245	carbonpi
3SPI1635282475	A	A	SHEET9_9	HELIX6	W	323	R	285	CG-CG	S-S	3.63313	hydrophobic,
3SPI1635282475	A	A	SHEET9_9	HELIX6	W	323	R	285	CG-CG	S-S	3.63313	carbonpi
3SPI1635282475	A	A	SHEET9_9	HELIX6	W	323	R	285	CD1-CG	S-S	3.82356	carbonpi
3SPI1635282475	A	A	SHEET9_9	HELIX6	W	323	R	285	CD2-CG	S-S	4.10398	hydrophobic,
3SPI1635282475	A	A	SHEET9_9	HELIX6	W	323	R	285	CD2-CG	S-S	4.10398	carbonpi
3SPI1635282475	A	A	SHEET9_9	HELIX6	W	323	L	288	CB-CD2	S-S	4.09773	hydrophobic,
3SPI1635282475	A	A	SHEET9_9	HELIX6	W	323	L	288	CE3-CD2	S-S	3.58699	hydrophobic,
3SPI1635282475	A	A	LOOP16	SHEET2_2	G	324	V	202	N-O	M-M	2.94053	hydrogen,polar,
3SPI1635282475	A	A	SHEET10_10	SHEET2_2	H	325	V	201	CB-CB	S-S	4.22666	hydrophobic,
3SPI1635282475	A	A	SHEET10_10	SHEET2_2	H	325	V	201	CB-CG1	S-S	3.71032	hydrophobic,
3SPI1635282475	A	A	SHEET10_10	SHEET2_2	H	325	A	203	O-CB	M-S	3.24827	weakhydrogen,weakpolar,
3SPI1635282475	A	A	SHEET10_10	SHEET9_9	H	325	L	322	CB-CB	S-S	4.05717	hydrophobic,
3SPI1635282475	A	A	SHEET10_10	SHEET9_9	H	325	L	322	CB-CB	S-S	4.05717	carbonpi
3SPI1635282475	A	A	SHEET10_10	SHEET9_9	H	325	L	322	CG-CB	S-S	3.7674	carbonpi
3SPI1635282475	A	A	SHEET10_10	SHEET9_9	H	325	L	322	ND1-CB	S-S	3.77814	weakhydrogen,
3SPI1635282475	A	A	SHEET10_10	SHEET9_9	H	325	L	322	ND1-CB	S-S	3.77814	carbonpi
3SPI1635282475	A	A	SHEET10_10	SHEET9_9	H	325	L	322	CD2-CD1	S-S	3.93272	carbonpi
3SPI1635282475	A	A	SHEET10_10	SHEET9_9	H	325	W	323	ND1-O	S-M	3.07698	hydrogen,polar,
3SPI1635282475	A	D	SHEET10_10	LOOP9	R	326	E	242	CD-OE1	S-S	3.50023	weakhydrogen,
3SPI1635282475	A	D	SHEET10_10	LOOP9	R	326	E	242	NE-OE1	S-S	3.7281	ionic,
3SPI1635282475	A	D	SHEET10_10	LOOP9	R	326	E	242	CG-OE2	S-S	3.50438	weakhydrogen,
3SPI1635282475	A	A	SHEET10_10	LOOP6	F	327	S	197	CZ-OG	S-S	3.46635	weakpolar,
3SPI1635282475	A	A	SHEET10_10	LOOP6	F	327	N	199	CZ-O	S-M	3.41602	weakhydrogen,weakpolar,
3SPI1635282475	A	A	SHEET10_10	SHEET2_2	F	327	V	201	CD2-CG2	S-S	4.0853	hydrophobic,
3SPI1635282475	A	A	SHEET10_10	SHEET2_2	F	327	V	201	CE2-CG2	S-S	3.78143	hydrophobic,
3SPI1635282475	A	A	SHEET10_10	SHEET6_6	F	327	T	269	CD2-CG2	S-S	4.03323	hydrophobic,
3SPI1635282475	A	A	LOOP17	SHEET3_3	E	328	R	214	O-NH2	M-S	2.75795	hydrogen,polar,
3SPI1635282475	A	A	LOOP17	SHEET3_3	E	328	R	214	O-NH1	M-S	2.85133	hydrogen,polar,
3SPI1635282475	A	D	LOOP17	SHEET44_44	P	329	P	245	CB-CG	S-S	3.85406	hydrophobic,
3SPI1635282475	A	A	LOOP17	LOOP11	V	330	P	267	CG2-CB	S-S	3.87314	hydrophobic,
3SPI1635282475	A	A	LOOP17	LOOP11	V	330	P	267	CG2-CG	S-S	3.4386	hydrophobic,
3SPI1635282475	A	A	LOOP17	LOOP17	V	330	E	328	N-O	M-M	3.36158	polar,
3SPI1635282475	A	D	SHEET11_11	SHEET44_44	L	331	P	245	CB-CB	S-S	4.10055	hydrophobic,
3SPI1635282475	A	D	SHEET11_11	SHEET44_44	L	331	P	245	CG-CB	S-S	4.10415	hydrophobic,
3SPI1635282475	A	D	SHEET11_11	SHEET44_44	L	331	P	245	CD2-CB	S-S	4.12354	hydrophobic,
3SPI1635282475	A	D	SHEET11_11	SHEET44_44	L	331	P	245	O-CB	M-S	3.41471	weakpolar,
3SPI1635282475	A	D	SHEET11_11	SHEET44_44	L	331	P	245	O-CG	M-S	3.44076	weakpolar,
3SPI1635282475	A	D	SHEET11_11	SHEET44_44	L	331	L	246	CD2-CB	S-S	4.00769	hydrophobic,
3SPI1635282475	A	D	SHEET11_11	SHEET44_44	L	331	L	246	CD2-CG	S-S	4.19273	hydrophobic,
3SPI1635282475	A	D	SHEET11_11	SHEET44_44	L	331	L	246	CD2-CD1	S-S	4.23282	hydrophobic,
3SPI1635282475	A	D	SHEET11_11	LOOP1	E	333	N	43	OE2-N	S-M	3.06948	hydrogen,polar,
3SPI1635282475	A	D	SHEET11_11	LOOP1	E	333	N	43	OE2-ND2	S-S	2.64959	hydrogen,polar,
3SPI1635282475	A	A	LOOP18	SHEET11_11	K	335	E	333	NZ-O	S-M	3.48947	hydrogen,polar,
3SPI1635282475	A	D	LOOP18	LOOP1	N	336	N	53	O-ND2	M-S	3.06329	hydrogen,polar,
3SPI1635282475	A	A	LOOP18	LOOP18	Q	337	E	334	O-N	M-M	3.06598	hydrogen,polar,
3SPI1635282475	A	A	LOOP18	LOOP18	Q	337	E	334	O-CG	M-S	3.27091	weakpolar,
3SPI1635282475	A	A	LOOP18	LOOP18	Q	337	E	334	CG-CG	S-S	3.91192	hydrophobic,
3SPI1635282475	A	A	LOOP18	LOOP18	Q	337	E	334	CG-OE2	S-S	3.28253	weakpolar,
3SPI1635282475	A	A	LOOP18	LOOP18	Q	337	E	334	NE2-OE2	S-S	2.90195	hydrogen,polar,
3SPI1635282475	A	A	SHEET12_12	SHEET11_11	Y	338	L	331	CD2-CD1	S-S	4.05905	hydrophobic,
3SPI1635282475	A	A	SHEET12_12	SHEET11_11	Y	338	F	332	CA-O	M-M	3.59771	weakhydrogen,
3SPI1635282475	A	A	SHEET12_12	SHEET11_11	Y	338	E	333	CD2-CB	S-S	3.9428	hydrophobic,
3SPI1635282475	A	A	SHEET12_12	SHEET11_11	Y	338	E	333	CE2-CB	S-S	3.73322	hydrophobic,
3SPI1635282475	A	A	SHEET12_12	SHEET11_11	Y	338	E	333	CE2-CG	S-S	3.91668	hydrophobic,
3SPI1635282475	A	D	SHEET12_12	LOOP1	Y	338	N	43	CE1-OD1	S-S	3.25184	weakpolar,
3SPI1635282475	A	D	SHEET12_12	LOOP1	Y	338	N	43	OH-O	S-M	3.40322	polar,
3SPI1635282475	A	D	SHEET12_12	LOOP1	Y	338	F	45	CE1-CB	S-S	4.04898	hydrophobic,
3SPI1635282475	A	D	SHEET12_12	LOOP1	Y	338	F	45	CD1-CD1	S-S	3.73828	hydrophobic,pi-pi,
3SPI1635282475	A	D	SHEET12_12	LOOP1	Y	338	N	53	CD1-O	S-M	3.52369	weakhydrogen,
3SPI1635282475	A	D	SHEET12_12	LOOP1	Y	338	V	54	O-CA	M-M	3.07562	weakhydrogen,weakpolar,
3SPI1635282475	A	D	SHEET12_12	LOOP1	Y	338	V	54	O-C	M-M	3.32131	carbonyl,
3SPI1635282475	A	D	SHEET12_12	LOOP1	Y	338	V	54	O-CG2	M-S	3.5881	weakhydrogen,
3SPI1635282475	A	D	SHEET12_12	LOOP1	Y	338	E	55	O-N	M-M	2.81472	hydrogen,polar,
3SPI1635282475	A	A	SHEET12_12	SHEET11_11	K	339	L	331	O-CD1	M-S	3.30298	weakhydrogen,weakpolar,
3SPI1635282475	A	A	SHEET12_12	SHEET11_11	K	339	L	331	O-CA	M-M	3.39858	weakhydrogen,weakpolar,
3SPI1635282475	A	A	SHEET12_12	SHEET11_11	K	339	F	332	O-N	M-M	3.14016	hydrogen,polar,
3SPI1635282475	A	A	SHEET12_12	SHEET11_11	K	339	F	332	N-O	M-M	3.04917	hydrogen,polar,
3SPI1635282475	A	A	SHEET12_12	SHEET11_11	K	339	F	332	CB-CE1	S-S	3.77488	hydrophobic,
3SPI1635282475	A	A	SHEET12_12	SHEET11_11	K	339	F	332	CB-CZ	S-S	3.69986	hydrophobic,
3SPI1635282475	A	A	SHEET12_12	LOOP18	K	339	E	334	CD-OE1	S-S	2.93351	weakhydrogen,weakpolar,
3SPI1635282475	A	A	SHEET12_12	LOOP18	K	339	E	334	CD-OE2	S-S	3.45047	weakpolar,
3SPI1635282475	A	A	SHEET12_12	LOOP18	K	339	E	334	NZ-OE1	S-S	3.81894	ionic,
3SPI1635282475	A	D	SHEET12_12	LOOP1	K	339	E	55	CA-O	M-M	3.26743	weakhydrogen,weakpolar,
3SPI1635282475	A	D	SHEET12_12	LOOP1	K	339	E	55	C-O	M-M	3.45432	carbonyl,
3SPI1635282475	A	D	SHEET12_12	LOOP1	K	339	E	55	CG-O	S-M	3.47974	weakhydrogen,weakpolar,
3SPI1635282475	A	D	SHEET12_12	LOOP1	K	339	E	55	CG-CB	S-S	4.04162	hydrophobic,
3SPI1635282475	A	D	SHEET12_12	LOOP1	K	339	T	57	CG-CG2	S-S	3.61988	hydrophobic,
3SPI1635282475	A	D	SHEET12_12	LOOP1	K	339	T	57	CD-CG2	S-S	3.58412	hydrophobic,
3SPI1635282475	A	A	SHEET12_12	LOOP11	V	340	P	267	CG1-CG	S-S	4.07237	hydrophobic,
3SPI1635282475	A	A	SHEET12_12	LOOP17	V	340	V	330	CG1-CB	S-S	3.85501	hydrophobic,
3SPI1635282475	A	A	SHEET12_12	LOOP17	V	340	V	330	CG1-CG2	S-S	3.75808	hydrophobic,
3SPI1635282475	A	A	SHEET12_12	LOOP17	V	340	V	330	CA-O	M-M	3.03066	weakhydrogen,weakpolar,
3SPI1635282475	A	A	SHEET12_12	LOOP17	V	340	V	330	C-O	M-M	3.36208	carbonyl,
3SPI1635282475	A	D	SHEET12_12	LOOP1	V	340	V	54	CG2-CG2	S-S	3.77656	hydrophobic,
3SPI1635282475	A	D	SHEET12_12	LOOP1	V	340	E	55	N-O	M-M	2.73126	hydrogen,polar,
3SPI1635282475	A	D	SHEET12_12	LOOP1	V	340	F	56	CB-CD1	S-S	3.8319	hydrophobic,
3SPI1635282475	A	D	SHEET12_12	LOOP1	V	340	F	56	CG2-CD1	S-S	3.76474	hydrophobic,
3SPI1635282475	A	D	SHEET12_12	LOOP1	V	340	F	56	CG2-CE1	S-S	3.87883	hydrophobic,
3SPI1635282475	A	D	SHEET12_12	LOOP1	V	340	T	57	O-N	M-M	2.83061	hydrogen,polar,
3SPI1635282475	A	D	SHEET12_12	LOOP1	V	340	T	57	O-OG1	M-S	3.19046	hydrogen,polar,
3SPI1635282475	A	A	LOOP19	LOOP17	D	341	V	330	O-CB	M-S	3.19503	weakpolar,
3SPI1635282475	A	A	LOOP19	LOOP17	D	341	V	330	O-CG1	M-S	3.13074	weakpolar,
3SPI1635282475	A	A	LOOP19	LOOP17	D	341	V	330	N-O	M-M	2.76129	hydrogen,polar,
3SPI1635282475	A	A	LOOP19	SHEET11_11	D	341	F	332	CB-CE2	S-S	3.94743	hydrophobic,
3SPI1635282475	A	D	LOOP19	LOOP1	D	341	T	57	CA-OG1	M-S	3.71113	weakhydrogen,
3SPI1635282475	A	D	LOOP19	LOOP1	D	341	N	58	OD1-CB	S-S	3.13561	weakpolar,
3SPI1635282475	A	A	HELIX7	SHEET3_3	Y	342	N	217	OH-O	S-M	2.577	polar,
3SPI1635282475	A	A	HELIX7	LOOP8	Y	342	L	218	CD2-CD2	S-S	3.88824	hydrophobic,
3SPI1635282475	A	A	HELIX7	LOOP8	Y	342	L	218	CE2-CD2	S-S	3.52358	hydrophobic,
3SPI1635282475	A	A	HELIX7	LOOP11	Y	342	P	267	CE2-CG	S-S	4.04789	hydrophobic,
3SPI1635282475	A	A	HELIX7	SHEET12_12	Y	342	V	340	CE1-CB	S-S	3.94301	hydrophobic,
3SPI1635282475	A	A	HELIX7	SHEET12_12	Y	342	V	340	CD1-CG1	S-S	3.63949	hydrophobic,
3SPI1635282475	A	A	HELIX7	SHEET12_12	Y	342	V	340	CD1-CG1	S-S	3.63949	carbonpi
3SPI1635282475	A	A	HELIX7	SHEET12_12	Y	342	V	340	CE1-CG1	S-S	3.4451	hydrophobic,
3SPI1635282475	A	A	HELIX7	SHEET12_12	Y	342	V	340	CE1-CG1	S-S	3.4451	carbonpi
3SPI1635282475	A	A	HELIX7	SHEET12_12	Y	342	V	340	CZ-CG1	S-S	3.93413	carbonpi
3SPI1635282475	A	D	HELIX7	LOOP1	Y	342	F	56	OH-CZ	S-S	3.79226	donorpi
3SPI1635282475	A	D	HELIX7	LOOP1	Y	342	F	56	OH-CE2	S-S	3.92514	donorpi
3SPI1635282475	A	D	HELIX7	LOOP1	Y	342	F	56	OH-CE1	S-S	3.86547	donorpi
3SPI1635282475	A	D	HELIX7	LOOP1	Y	342	F	56	CE1-CD1	S-S	3.61394	hydrophobic,pi-pi,
3SPI1635282475	A	D	HELIX7	LOOP1	Y	342	F	56	CD1-CB	S-S	4.07417	hydrophobic,
3SPI1635282475	A	D	HELIX7	LOOP1	Y	342	F	56	CE1-CB	S-S	3.68937	hydrophobic,
3SPI1635282475	A	D	HELIX7	LOOP1	Y	342	F	56	CE1-CG	S-S	3.5019	hydrophobic,pi-pi,
3SPI1635282475	A	D	HELIX7	LOOP1	Y	342	T	57	CB-O	S-M	3.53287	weakhydrogen,
3SPI1635282475	A	D	HELIX7	LOOP1	Y	342	T	57	N-O	M-M	3.09762	hydrogen,polar,
3SPI1635282475	A	D	HELIX7	LOOP1	Y	342	N	58	C-O	M-M	3.58094	carbonyl,
3SPI1635282475	A	D	HELIX7	LOOP1	Y	342	N	58	CB-O	S-M	3.23573	weakpolar,
3SPI1635282475	A	D	HELIX7	LOOP1	Y	342	M	59	CG-CG	S-S	3.88367	hydrophobic,
3SPI1635282475	A	D	HELIX7	LOOP1	Y	342	M	59	CD1-CG	S-S	3.53968	hydrophobic,
3SPI1635282475	A	D	HELIX7	LOOP1	Y	342	M	59	CE1-CG	S-S	4.07147	hydrophobic,
3SPI1635282475	A	A	HELIX7	LOOP19	S	343	D	341	N-O	M-M	3.42207	polar,
3SPI1635282475	A	A	HELIX7	LOOP19	S	343	D	341	N-OD1	M-S	3.2617	hydrogen,polar,
3SPI1635282475	A	A	HELIX7	LOOP19	S	343	D	341	OG-OD1	S-S	2.71731	hydrogen,polar,
3SPI1635282475	A	D	HELIX7	LOOP1	S	343	N	58	N-O	M-M	3.3871	polar,
3SPI1635282475	A	A	HELIX7	LOOP17	H	344	E	328	O-CB	M-S	3.74011	weakhydrogen,
3SPI1635282475	A	A	HELIX7	LOOP17	H	344	V	330	CB-CG1	S-S	3.7848	hydrophobic,
3SPI1635282475	A	A	HELIX7	LOOP19	H	344	D	341	N-O	M-M	3.51239	hydrogen,
3SPI1635282475	A	A	HELIX7	HELIX7	H	344	Y	342	N-O	M-M	3.31958	polar,
3SPI1635282475	A	A	HELIX7	SHEET1_1	F	345	L	195	CE2-CG	S-S	3.86243	hydrophobic,
3SPI1635282475	A	A	HELIX7	SHEET1_1	F	345	L	195	CD2-CD2	S-S	3.9932	hydrophobic,
3SPI1635282475	A	A	HELIX7	SHEET1_1	F	345	L	195	CD2-CD2	S-S	3.9932	carbonpi
3SPI1635282475	A	A	HELIX7	SHEET1_1	F	345	L	195	CE2-CD2	S-S	4.00406	hydrophobic,
3SPI1635282475	A	A	HELIX7	SHEET1_1	F	345	L	195	CE2-CD2	S-S	4.00406	carbonpi
3SPI1635282475	A	A	HELIX7	SHEET1_1	F	345	F	196	CE2-O	S-M	3.57793	weakhydrogen,
3SPI1635282475	A	A	HELIX7	SHEET3_3	F	345	R	214	CZ-CB	S-S	4.12694	hydrophobic,
3SPI1635282475	A	A	HELIX7	SHEET3_3	F	345	R	214	CE1-CG	S-S	3.96588	hydrophobic,
3SPI1635282475	A	A	HELIX7	SHEET3_3	F	345	R	214	CZ-CG	S-S	4.01909	hydrophobic,
3SPI1635282475	A	A	HELIX7	SHEET3_3	F	345	R	214	CD1-CD	S-S	3.81381	carbonpi
3SPI1635282475	A	A	HELIX7	SHEET3_3	F	345	R	214	CE1-CD	S-S	3.63906	carbonpi
3SPI1635282475	A	A	HELIX7	SHEET3_3	F	345	R	214	CZ-CD	S-S	3.95923	carbonpi
3SPI1635282475	A	A	HELIX7	SHEET3_3	F	345	R	214	O-CD	M-S	3.70519	carbonpi
3SPI1635282475	A	A	HELIX7	SHEET3_3	F	345	R	214	O-NH1	M-S	2.89713	hydrogen,polar,
3SPI1635282475	A	A	HELIX7	LOOP11	F	345	P	267	CD1-CB	S-S	3.91328	hydrophobic,
3SPI1635282475	A	A	HELIX7	LOOP11	F	345	P	267	CE1-CB	S-S	3.53358	hydrophobic,
3SPI1635282475	A	A	HELIX7	LOOP11	F	345	P	267	CD1-CG	S-S	3.79327	hydrophobic,
3SPI1635282475	A	A	HELIX7	LOOP11	F	345	P	267	CE1-CG	S-S	3.75158	hydrophobic,
3SPI1635282475	A	A	HELIX7	HELIX7	F	345	Y	342	N-O	M-M	3.22127	hydrogen,polar,
3SPI1635282475	A	A	HELIX7	HELIX7	F	345	Y	342	CB-O	S-M	3.15966	weakpolar,
3SPI1635282475	A	A	LOOP20	LOOP6	H	346	H	198	ND1-N	S-M	2.88041	hydrogen,polar,
3SPI1635282475	A	A	LOOP20	LOOP6	H	346	H	198	ND1-CB	S-S	3.31098	weakpolar,
3SPI1635282475	A	A	LOOP20	HELIX7	H	346	H	344	N-O	M-M	3.33614	polar,
3SPI1635282475	A	A	LOOP20	SHEET10_10	K	347	F	327	O-CA	M-M	3.6824	weakhydrogen,
3SPI1635282475	A	A	LOOP20	LOOP17	K	347	E	328	O-N	M-M	2.93329	hydrogen,polar,
3SPI1635282475	A	A	LOOP20	LOOP17	K	347	E	328	CB-CB	S-S	4.11666	hydrophobic,
3SPI1635282475	A	A	LOOP20	LOOP17	K	347	E	328	CB-CG	S-S	3.81927	hydrophobic,
3SPI1635282475	A	A	LOOP20	HELIX7	K	347	S	343	CE-O	S-M	3.53635	weakhydrogen,
3SPI1635282475	A	A	LOOP20	HELIX7	K	347	H	344	N-O	M-M	3.23045	hydrogen,polar,
3SPI1635282475	A	A	LOOP20	HELIX7	K	347	H	344	CD-ND1	S-S	3.86078	weakhydrogen,
3SPI1635282475	A	A	SHEET13_13	SHEET2_2	T	348	V	201	CG2-CG1	S-S	3.71228	hydrophobic,
3SPI1635282475	A	A	SHEET13_13	SHEET9_9	T	348	L	322	OG1-CD1	S-S	3.34499	weakpolar,
3SPI1635282475	A	A	SHEET13_13	SHEET10_10	T	348	R	326	CA-O	M-M	3.11289	weakpolar,
3SPI1635282475	A	A	SHEET13_13	SHEET10_10	T	348	R	326	CB-O	S-M	3.42945	weakpolar,
3SPI1635282475	A	A	SHEET13_13	SHEET10_10	T	348	R	326	C-O	M-M	3.48263	carbonyl,
3SPI1635282475	A	A	SHEET13_13	SHEET10_10	T	348	F	327	CG2-CE1	S-S	3.72829	hydrophobic,
3SPI1635282475	A	A	SHEET13_13	SHEET10_10	T	348	F	327	CG2-CD1	S-S	3.56993	hydrophobic,
3SPI1635282475	A	A	SHEET13_13	SHEET10_10	Y	349	H	325	O-CA	M-M	3.248	weakhydrogen,weakpolar,
3SPI1635282475	A	A	SHEET13_13	SHEET10_10	Y	349	H	325	O-C	M-M	3.52622	carbonyl,
3SPI1635282475	A	A	SHEET13_13	SHEET10_10	Y	349	R	326	OH-NE	S-S	2.79635	polar,
3SPI1635282475	A	A	SHEET13_13	SHEET10_10	Y	349	R	326	CE1-CB	S-S	3.92029	hydrophobic,
3SPI1635282475	A	A	SHEET13_13	SHEET10_10	Y	349	R	326	CE1-CB	S-S	3.92029	carbonpi
3SPI1635282475	A	A	SHEET13_13	SHEET10_10	Y	349	R	326	CE2-CB	S-S	3.75452	hydrophobic,
3SPI1635282475	A	A	SHEET13_13	SHEET10_10	Y	349	R	326	CE2-CB	S-S	3.75452	carbonpi
3SPI1635282475	A	A	SHEET13_13	SHEET10_10	Y	349	R	326	CZ-CB	S-S	3.52947	carbonpi
3SPI1635282475	A	A	SHEET13_13	SHEET10_10	Y	349	R	326	OH-CB	S-S	3.68629	carbonpi
3SPI1635282475	A	A	SHEET13_13	SHEET10_10	Y	349	R	326	CD2-O	S-M	3.32618	weakpolar,
3SPI1635282475	A	A	SHEET13_13	SHEET10_10	Y	349	R	326	O-N	M-M	3.02512	hydrogen,polar,
3SPI1635282475	A	A	SHEET13_13	SHEET10_10	Y	349	R	326	N-O	M-M	2.89549	hydrogen,polar,
3SPI1635282475	A	A	SHEET13_13	SHEET10_10	Y	349	R	326	OH-NH2	S-S	3.165	hydrogen,polar,
3SPI1635282475	A	A	SHEET13_13	SHEET10_10	Y	349	F	327	CE2-O	S-M	3.57765	weakhydrogen,
3SPI1635282475	A	A	SHEET13_13	SHEET10_10	E	350	H	325	CG-CE1	S-S	3.93072	carbonpi
3SPI1635282475	A	A	SHEET13_13	SHEET10_10	E	350	H	325	CG-NE2	S-S	3.68602	carbonpi
3SPI1635282475	A	A	LOOP21	LOOP16	V	351	G	324	N-O	M-M	2.79719	hydrogen,polar,
3SPI1635282475	A	A	LOOP21	SHEET10_10	V	351	R	326	CG2-CB	S-S	4.02126	hydrophobic,
3SPI1635282475	A	A	LOOP21	SHEET13_13	V	351	Y	349	CG2-CE1	S-S	3.84426	hydrophobic,
3SPI1635282475	A	A	LOOP21	SHEET13_13	P	352	E	350	CD-O	S-M	3.38113	weakhydrogen,weakpolar,
3SPI1635282475	A	A	LOOP21	LOOP21	S	353	V	351	N-O	M-M	2.94894	hydrogen,polar,
3SPI1635282475	A	A	LOOP21	LOOP21	S	353	V	351	OG-CG1	S-S	2.94939	weakpolar,
3SPI1635282475	A	A	LOOP21	LOOP21	T	354	V	351	N-O	M-M	2.96004	hydrogen,polar,
3SPI1635282475	A	A	LOOP21	LOOP21	T	354	V	351	CB-O	S-M	3.28256	weakpolar,
3SPI1635282475	A	A	LOOP21	LOOP21	T	354	V	351	OG1-O	S-M	2.8064	polar,
3SPI1635282475	A	A	LOOP21	LOOP21	T	354	V	351	OG1-CB	S-S	3.53212	weakhydrogen,
3SPI1635282475	A	A	LOOP21	LOOP21	T	354	V	351	OG1-CG1	S-S	3.48974	weakpolar,
3SPI1635282475	A	A	LOOP21	LOOP21	T	354	P	352	N-O	M-M	3.10199	hydrogen,polar,
3SPI1635282475	A	A	LOOP21	SHEET9_9	P	355	W	323	O-NE1	M-S	2.78704	hydrogen,polar,
3SPI1635282475	A	A	LOOP21	LOOP21	P	355	S	353	CD-O	S-M	3.4203	weakhydrogen,weakpolar,
3SPI1635282475	A	A	LOOP21	HELIX6	R	356	S	284	O-CB	M-S	3.20088	weakhydrogen,weakpolar,
3SPI1635282475	A	A	LOOP21	HELIX6	R	356	R	285	O-N	M-M	2.90813	hydrogen,polar,
3SPI1635282475	A	A	LOOP21	HELIX6	R	356	R	285	O-CB	M-S	3.44143	weakpolar,
3SPI1635282475	A	A	LOOP21	HELIX6	R	356	R	285	CB-CB	S-S	4.02234	hydrophobic,
3SPI1635282475	A	A	LOOP21	SHEET9_9	C	357	W	323	O-CZ2	M-S	3.30516	weakpolar,
3SPI1635282475	A	A	HELIX8	LOOP12	S	358	F	281	CB-O	S-M	3.42058	weakhydrogen,weakpolar,
3SPI1635282475	A	A	HELIX8	LOOP12	S	358	I	283	CA-O	M-M	3.17184	weakhydrogen,weakpolar,
3SPI1635282475	A	A	HELIX8	LOOP12	S	358	I	283	CB-O	S-M	3.19476	weakpolar,
3SPI1635282475	A	A	HELIX8	LOOP12	A	359	I	274	CB-CG2	S-S	3.72382	hydrophobic,
3SPI1635282475	A	A	HELIX8	LOOP12	A	359	F	281	CB-CE1	S-S	3.62359	hydrophobic,
3SPI1635282475	A	A	HELIX8	LOOP12	A	359	F	281	CB-CD1	S-S	3.52062	hydrophobic,
3SPI1635282475	A	A	HELIX8	LOOP12	A	359	F	281	N-O	M-M	3.29695	polar,
3SPI1635282475	A	A	HELIX8	LOOP12	A	359	F	281	CB-O	S-M	3.61731	weakhydrogen,
3SPI1635282475	A	A	HELIX8	LOOP12	K	360	F	281	N-CE1	M-S	3.64521	donorpi
3SPI1635282475	A	A	HELIX8	LOOP12	K	360	F	281	CA-CE1	M-S	3.86023	carbonpi
3SPI1635282475	A	A	HELIX8	LOOP12	K	360	F	281	CA-CE2	M-S	3.77066	carbonpi
3SPI1635282475	A	A	HELIX8	LOOP12	K	360	F	281	N-CZ	M-S	3.87976	donorpi
3SPI1635282475	A	A	HELIX8	LOOP12	K	360	F	281	CA-CZ	M-S	3.55749	carbonpi
3SPI1635282475	A	A	HELIX8	LOOP12	K	360	F	281	CB-CD2	S-S	3.96815	hydrophobic,
3SPI1635282475	A	A	HELIX8	LOOP12	K	360	F	281	CB-CD2	S-S	3.96815	carbonpi
3SPI1635282475	A	A	HELIX8	LOOP12	K	360	F	281	CB-CE2	S-S	3.82372	hydrophobic,
3SPI1635282475	A	A	HELIX8	LOOP12	K	360	F	281	CB-CE2	S-S	3.82372	carbonpi
3SPI1635282475	A	A	HELIX8	LOOP12	K	360	F	281	CG-CE2	S-S	3.9715	hydrophobic,
3SPI1635282475	A	A	HELIX8	LOOP12	K	360	F	281	N-CD1	M-S	3.8943	donorpi
3SPI1635282475	A	A	HELIX8	LOOP12	K	360	F	281	N-O	M-M	2.99555	hydrogen,polar,
3SPI1635282475	A	A	HELIX8	LOOP12	K	360	F	281	N-O	M-M	2.99555	donorpi
3SPI1635282475	A	A	HELIX8	LOOP12	K	360	F	281	CA-O	M-M	3.82134	carbonpi
3SPI1635282475	A	A	HELIX8	LOOP12	K	360	F	281	CB-O	S-M	3.52803	carbonpi
3SPI1635282475	A	A	HELIX8	HELIX8	K	360	S	358	N-O	M-M	3.1596	polar,
3SPI1635282475	A	A	HELIX8	HELIX8	K	360	S	358	CB-OG	S-S	3.55962	weakhydrogen,
3SPI1635282475	A	A	HELIX8	LOOP21	D	361	C	357	CB-CB	S-S	3.85015	hydrophobic,
3SPI1635282475	A	A	HELIX8	LOOP21	D	361	C	357	OD2-CB	S-S	3.59819	weakhydrogen,
3SPI1635282475	A	A	HELIX8	HELIX8	D	361	S	358	OD2-N	S-M	3.37546	hydrogen,polar,
3SPI1635282475	A	A	HELIX8	HELIX8	D	361	S	358	N-O	M-M	3.19921	hydrogen,polar,
3SPI1635282475	A	A	HELIX8	HELIX8	D	361	S	358	CB-O	S-M	3.63726	weakhydrogen,
3SPI1635282475	A	A	HELIX8	HELIX8	D	361	S	358	N-OG	M-S	3.22103	hydrogen,polar,
3SPI1635282475	A	A	HELIX8	HELIX8	D	361	S	358	OD2-OG	S-S	2.80003	polar,
3SPI1635282475	A	A	HELIX8	HELIX8	D	361	A	359	N-O	M-M	3.49853	polar,
3SPI1635282475	A	A	HELIX8	HELIX8	L	362	S	358	N-O	M-M	2.82837	hydrogen,polar,
3SPI1635282475	A	A	HELIX8	HELIX8	L	362	S	358	CB-O	S-M	3.28694	weakpolar,
3SPI1635282475	A	A	HELIX8	HELIX8	L	362	A	359	C-O	M-M	3.57579	carbonyl,
3SPI1635282475	A	A	HELIX8	HELIX8	L	362	A	359	N-O	M-M	3.20013	polar,
3SPI1635282475	A	A	HELIX8	HELIX8	L	362	A	359	CB-O	S-M	3.29117	weakhydrogen,weakpolar,
3SPI1635282475	A	A	HELIX8	HELIX8	L	362	K	360	N-O	M-M	3.44071	polar,
3SPI1635282475	A	A	HELIX8	HELIX8	V	363	A	359	CB-O	S-M	3.40869	weakpolar,
3SPI1635282475	A	A	HELIX8	HELIX8	V	363	A	359	CG2-O	S-M	3.17303	weakhydrogen,weakpolar,
3SPI1635282475	A	A	HELIX8	HELIX8	V	363	A	359	N-O	M-M	2.71622	hydrogen,polar,
3SPI1635282475	A	A	HELIX8	HELIX8	V	363	K	360	CB-O	S-M	3.59306	weakhydrogen,
3SPI1635282475	A	A	HELIX8	HELIX8	V	363	K	360	N-O	M-M	3.31595	polar,
3SPI1635282475	A	A	HELIX8	HELIX8	V	363	D	361	N-O	M-M	3.11262	polar,
3SPI1635282475	A	A	HELIX8	HELIX8	V	363	D	361	C-O	M-M	3.51973	carbonyl,
3SPI1635282475	A	A	HELIX8	HELIX8	E	364	K	360	CB-O	S-M	3.35235	weakpolar,
3SPI1635282475	A	A	HELIX8	HELIX8	E	364	K	360	CG-O	S-M	3.00963	weakhydrogen,weakpolar,
3SPI1635282475	A	A	HELIX8	HELIX8	E	364	K	360	N-O	M-M	2.85028	hydrogen,polar,
3SPI1635282475	A	A	HELIX8	HELIX8	E	364	K	360	OE2-CE	S-S	3.46591	weakpolar,
3SPI1635282475	A	A	HELIX8	HELIX8	E	364	D	361	CB-O	S-M	3.56006	weakhydrogen,
3SPI1635282475	A	A	HELIX8	HELIX8	E	364	D	361	N-O	M-M	2.94462	hydrogen,polar,
3SPI1635282475	A	A	HELIX8	HELIX8	E	364	D	361	CA-O	M-M	3.46889	weakpolar,
3SPI1635282475	A	A	HELIX8	HELIX8	E	364	D	361	C-O	M-M	3.51235	carbonyl,
3SPI1635282475	A	A	HELIX8	HELIX8	N	365	D	361	N-O	M-M	2.6519	hydrogen,polar,
3SPI1635282475	A	A	HELIX8	HELIX8	N	365	D	361	CB-O	S-M	3.34791	weakpolar,
3SPI1635282475	A	A	HELIX8	HELIX8	N	365	D	361	ND2-O	S-M	3.20781	polar,
3SPI1635282475	A	A	HELIX8	HELIX8	N	365	V	363	N-O	M-M	3.1435	polar,
3SPI1635282475	A	A	HELIX8	HELIX8	K	366	L	362	N-O	M-M	3.21574	hydrogen,polar,
3SPI1635282475	A	A	HELIX8	HELIX8	K	366	V	363	CB-O	S-M	3.15877	weakhydrogen,weakpolar,
3SPI1635282475	A	A	HELIX8	HELIX8	K	366	V	363	N-O	M-M	2.96426	hydrogen,polar,
3SPI1635282475	A	A	HELIX8	HELIX8	K	366	V	363	CA-O	M-M	3.46834	weakpolar,
3SPI1635282475	A	A	HELIX8	HELIX8	K	366	E	364	N-O	M-M	3.49792	polar,
3SPI1635282475	A	A	HELIX8	HELIX8	F	367	V	363	CD2-CG1	S-S	3.91627	hydrophobic,
3SPI1635282475	A	A	HELIX8	HELIX8	F	367	V	363	CE2-CG1	S-S	3.73722	hydrophobic,
3SPI1635282475	A	A	HELIX8	HELIX8	F	367	V	363	CD2-O	S-M	3.34173	weakpolar,
3SPI1635282475	A	A	HELIX8	HELIX8	F	367	V	363	N-O	M-M	3.32324	hydrogen,polar,
3SPI1635282475	A	A	HELIX8	HELIX8	F	367	E	364	N-O	M-M	3.11897	hydrogen,polar,
3SPI1635282475	A	A	HELIX8	HELIX8	F	367	N	365	N-O	M-M	3.01569	polar,
3SPI1635282475	A	A	HELIX8	HELIX8	L	368	E	364	N-O	M-M	3.38907	polar,
3SPI1635282475	A	A	HELIX8	HELIX8	L	368	N	365	N-O	M-M	2.88499	hydrogen,polar,
3SPI1635282475	A	A	HELIX8	HELIX8	L	368	N	365	CB-O	S-M	3.49501	weakhydrogen,weakpolar,
3SPI1635282475	A	A	HELIX8	HELIX8	L	369	N	365	N-O	M-M	3.24271	hydrogen,polar,
3SPI1635282475	A	A	HELIX8	HELIX8	S	370	K	366	CB-O	S-M	3.1578	weakpolar,
3SPI1635282475	A	A	HELIX8	HELIX8	S	370	K	366	N-O	M-M	2.95565	hydrogen,polar,
3SPI1635282475	A	A	HELIX8	HELIX8	S	370	L	368	N-O	M-M	3.25973	polar,
3SPI1635282475	A	A		HELIX8	N	371	F	367	CB-O	S-M	2.69444	weakpolar,
3SPI1635282475	A	A		HELIX8	N	371	L	368	N-O	M-M	2.77312	hydrogen,polar,
3SPI1635282475	A	A		HELIX8	N	371	L	368	CA-O	M-M	3.24018	weakpolar,
3SPI1635282475	A	A		HELIX8	N	371	L	368	C-O	M-M	3.23186	carbonyl,
3SPI1635282475	A	A		HELIX8	N	371	L	368	CB-O	S-M	3.39873	weakpolar,
3SPI1635282475	A	A		HELIX8	N	371	L	369	N-O	M-M	3.23702	polar,
3SPI1635282475	A	A		HELIX8	S	372	L	368	N-O	M-M	2.76086	hydrogen,polar,
3SPI1635282475	A	A		HELIX8	S	372	L	369	N-O	M-M	3.14368	hydrogen,polar,
3SPI1635282475	A	A		HELIX8	S	372	L	369	C-O	M-M	3.23582	carbonyl,
3SPI1635282475	A	A		HELIX2	PIO	400	R	78	O6-CA	L-M	3.71826	weakhydrogen,
3SPI1635282475	A	A		HELIX2	PIO	400	R	78	O1-CB	L-S	3.60241	weakhydrogen,
3SPI1635282475	A	A		HELIX2	PIO	400	R	78	O12-CB	L-S	3.73707	weakhydrogen,
3SPI1635282475	A	A		HELIX2	PIO	400	R	78	O12-NE	L-S	3.52629	ionic,
3SPI1635282475	A	A		HELIX2	PIO	400	R	78	O12-CZ	L-S	3.98413	ionic,
3SPI1635282475	A	A		HELIX2	PIO	400	R	78	O2-NE	L-S	3.22425	polar,
3SPI1635282475	A	A		HELIX2	PIO	400	R	78	O12-NH2	L-S	3.70009	ionic,
3SPI1635282475	A	A		HELIX2	PIO	400	R	78	O11-NH2	L-S	3.29466	hydrogen,ionic,polar,
3SPI1635282475	A	A		HELIX2	PIO	400	W	79	O1-N	L-M	3.61002	hydrogen,
3SPI1635282475	A	A		HELIX2	PIO	400	W	79	O6-N	L-M	3.65382	hydrogen,
3SPI1635282475	A	A		HELIX2	PIO	400	W	79	O13-CB	L-S	3.53043	weakhydrogen,
3SPI1635282475	A	A		HELIX2	PIO	400	W	79	O2C-CB	L-S	3.2626	weakpolar,
3SPI1635282475	A	A		HELIX2	PIO	400	R	80	O1B-CA	L-M	3.13499	weakpolar,
3SPI1635282475	A	A		HELIX2	PIO	400	R	80	O12-N	L-M	3.58647	hydrogen,
3SPI1635282475	A	A		HELIX2	PIO	400	R	80	O1B-CB	L-S	3.25609	weakpolar,
[truncated: 5,364 more rows]
