# Supplementary material for: Determinants of trafficking, conduction, and disease within a K+ channel revealed through multiparametric deep mutational scanning
Source: eLife. 2022 May 31;11:e76903. doi: 10.7554/eLife.76903 (PMC9273215; doi:10.7554/eLife.76903)
Supplement: Source data 1. [file elife-76903-data1.zip › SourceData/input_data/contact_6m84.txt]

PDB	Chain1	Chain2	SS1	SS2	Res1	ResNum1	Res2	ResNum2	Atoms	Chain Types	Distance	Contact type
KIROPEN1635282003	A	C	LOOP1	SHEET43_43	R	42	E	333	CG-OE1	S-S	3.35898	weakhydrogen,weakpolar,
KIROPEN1635282003	A	C	LOOP1	SHEET43_43	R	42	E	333	CD-OE1	S-S	3.38246	weakpolar,
KIROPEN1635282003	A	C	LOOP1	SHEET43_43	R	42	E	333	CG-OE2	S-S	3.56973	weakhydrogen,
KIROPEN1635282003	A	C	LOOP1	SHEET44_44	R	42	Y	338	CG-OH	S-S	3.06732	weakpolar,
KIROPEN1635282003	A	C	LOOP1	SHEET44_44	R	42	Y	338	CD-OH	S-S	3.23285	weakpolar,
KIROPEN1635282003	A	A	LOOP1	LOOP1	N	43	C	41	N-O	M-M	3.21015	polar,
KIROPEN1635282003	A	C	LOOP1	SHEET43_43	N	43	E	333	N-OE2	M-S	3.39445	hydrogen,polar,
KIROPEN1635282003	A	C	LOOP1	SHEET43_43	N	43	E	333	ND2-OE2	S-S	2.7486	polar,
KIROPEN1635282003	A	C	LOOP1	LOOP19	N	43	E	334	ND2-O	S-M	3.19913	hydrogen,polar,
KIROPEN1635282003	A	C	LOOP1	LOOP19	N	43	K	335	ND2-O	S-M	3.24954	hydrogen,polar,
KIROPEN1635282003	A	C	LOOP1	SHEET44_44	N	43	Y	338	O-CE1	M-S	3.23488	weakpolar,
KIROPEN1635282003	A	C	LOOP1	SHEET44_44	N	43	Y	338	O-OH	M-S	2.67897	polar,
KIROPEN1635282003	A	C	LOOP1	SHEET44_44	N	43	Y	338	OD1-CE1	S-S	3.23752	weakpolar,
KIROPEN1635282003	A	C	LOOP1	LOOP12	F	45	V	265	CE2-CG2	S-S	3.78574	hydrophobic,
KIROPEN1635282003	A	C	LOOP1	LOOP12	F	45	V	265	CZ-CG2	S-S	3.97037	hydrophobic,
KIROPEN1635282003	A	C	LOOP1	LOOP12	F	45	V	265	CE2-CB	S-S	3.95278	hydrophobic,
KIROPEN1635282003	A	C	LOOP1	LOOP12	F	45	V	265	CZ-CB	S-S	3.58986	hydrophobic,
KIROPEN1635282003	A	A	LOOP1	LOOP1	V	46	R	44	O-NE	M-S	3.26904	polar,
KIROPEN1635282003	A	A	LOOP1	LOOP1	V	46	R	44	O-CG	M-S	3.61262	weakhydrogen,
KIROPEN1635282003	A	A	LOOP1	LOOP1	N	49	K	47	N-O	M-M	3.15917	polar,
KIROPEN1635282003	A	A	LOOP1	LOOP1	N	49	K	47	OD1-CB	S-S	3.23301	weakpolar,
KIROPEN1635282003	A	A	LOOP1	LOOP1	G	50	V	46	O-CG2	M-S	3.49438	weakpolar,
KIROPEN1635282003	A	A	LOOP1	LOOP1	G	50	K	47	N-O	M-M	2.87769	hydrogen,polar,
KIROPEN1635282003	A	A	LOOP1	LOOP1	G	50	K	48	N-O	M-M	3.35903	polar,
KIROPEN1635282003	A	A	LOOP1	LOOP1	Q	51	V	46	O-CG2	M-S	3.54996	weakhydrogen,
KIROPEN1635282003	A	A	LOOP1	LOOP1	Q	51	K	47	O-N	M-M	2.98758	hydrogen,polar,
KIROPEN1635282003	A	C	LOOP1	LOOP9	C	52	H	222	SG-NE2	S-S	2.96617	polar,
KIROPEN1635282003	A	C	LOOP1	LOOP12	C	52	V	265	CB-CG1	S-S	3.68202	hydrophobic,
KIROPEN1635282003	A	A	LOOP1	LOOP1	N	53	R	44	CB-O	S-M	3.56946	weakhydrogen,
KIROPEN1635282003	A	A	LOOP1	LOOP1	N	53	R	44	ND2-O	S-M	3.5445	hydrogen,
KIROPEN1635282003	A	A	LOOP1	LOOP1	N	53	F	45	N-O	M-M	2.95364	hydrogen,polar,
KIROPEN1635282003	A	C	LOOP1	LOOP19	N	53	N	336	ND2-O	S-M	2.96787	hydrogen,polar,
KIROPEN1635282003	A	C	LOOP1	LOOP19	N	53	Q	337	OD1-CB	S-S	3.25581	weakpolar,
KIROPEN1635282003	A	C	LOOP1	SHEET44_44	N	53	Y	338	O-N	M-M	3.29411	hydrogen,polar,
KIROPEN1635282003	A	A	LOOP1	LOOP1	V	54	F	45	CG2-CD1	S-S	3.92227	hydrophobic,
KIROPEN1635282003	A	A	LOOP1	LOOP1	V	54	F	45	CG2-CE1	S-S	3.51313	hydrophobic,
KIROPEN1635282003	A	A	LOOP1	LOOP1	V	54	C	52	N-O	M-M	3.25087	hydrogen,polar,
KIROPEN1635282003	A	C	LOOP1	LOOP9	V	54	K	220	O-NZ	M-S	2.69292	hydrogen,polar,
KIROPEN1635282003	A	C	LOOP1	LOOP12	V	54	V	265	CB-CG1	S-S	3.95951	hydrophobic,
KIROPEN1635282003	A	C	LOOP1	LOOP12	V	54	V	265	CG2-CG1	S-S	3.71057	hydrophobic,
KIROPEN1635282003	A	C	LOOP1	SHEET44_44	V	54	Y	338	CA-O	M-M	3.49826	weakhydrogen,weakpolar,
KIROPEN1635282003	A	C	LOOP1	SHEET44_44	V	54	V	340	CG1-CG2	S-S	3.74027	hydrophobic,
KIROPEN1635282003	A	C	LOOP1	LOOP19	E	55	Q	337	OE1-NE2	S-S	3.28842	hydrogen,polar,
KIROPEN1635282003	A	C	LOOP1	SHEET44_44	E	55	Y	338	N-O	M-M	3.04849	hydrogen,polar,
KIROPEN1635282003	A	C	LOOP1	SHEET44_44	E	55	K	339	O-CA	M-M	3.29049	weakhydrogen,weakpolar,
KIROPEN1635282003	A	C	LOOP1	SHEET44_44	E	55	K	339	O-C	M-M	3.59657	carbonyl,
KIROPEN1635282003	A	C	LOOP1	SHEET44_44	E	55	K	339	O-CG	M-S	3.56378	weakhydrogen,
KIROPEN1635282003	A	C	LOOP1	SHEET44_44	E	55	V	340	O-N	M-M	2.91825	hydrogen,polar,
KIROPEN1635282003	A	A	LOOP1	LOOP1	F	56	V	54	CE1-CG1	S-S	4.01935	hydrophobic,
KIROPEN1635282003	A	C	LOOP1	LOOP9	F	56	R	219	CE2-O	S-M	3.09334	weakhydrogen,weakpolar,
KIROPEN1635282003	A	C	LOOP1	LOOP9	F	56	K	220	CD2-CD	S-S	3.92123	hydrophobic,
KIROPEN1635282003	A	C	LOOP1	LOOP9	F	56	K	220	CE2-CD	S-S	4.00623	hydrophobic,
KIROPEN1635282003	A	C	LOOP1	SHEET44_44	F	56	V	340	CD1-CB	S-S	3.81761	hydrophobic,
KIROPEN1635282003	A	C	LOOP1	SHEET44_44	F	56	V	340	CD1-CG2	S-S	4.02796	hydrophobic,
KIROPEN1635282003	A	C	LOOP1	HELIX20	F	56	Y	342	CB-CD2	S-S	4.01574	hydrophobic,
KIROPEN1635282003	A	C	LOOP1	HELIX20	F	56	Y	342	CB-CE2	S-S	3.70352	hydrophobic,
KIROPEN1635282003	A	C	LOOP1	HELIX20	F	56	Y	342	CE1-OH	S-S	3.9822	donorpi
KIROPEN1635282003	A	C	LOOP1	HELIX20	F	56	Y	342	CG-CE2	S-S	3.70831	hydrophobic,pi-pi,
KIROPEN1635282003	A	C	LOOP1	HELIX20	F	56	Y	342	CD1-CE2	S-S	3.48847	hydrophobic,pi-pi,
KIROPEN1635282003	A	C	LOOP1	SHEET44_44	T	57	K	339	OG1-CG	S-S	3.42939	weakpolar,
KIROPEN1635282003	A	C	LOOP1	SHEET44_44	T	57	K	339	CG2-CG	S-S	3.64155	hydrophobic,
KIROPEN1635282003	A	C	LOOP1	SHEET44_44	T	57	K	339	CG2-CD	S-S	3.41087	hydrophobic,
KIROPEN1635282003	A	C	LOOP1	SHEET44_44	T	57	V	340	N-O	M-M	2.82051	hydrogen,polar,
KIROPEN1635282003	A	C	LOOP1	SHEET44_44	T	57	V	340	OG1-O	S-M	2.97108	hydrogen,polar,
KIROPEN1635282003	A	C	LOOP1	LOOP20	T	57	D	341	O-CA	M-M	3.5843	weakhydrogen,
KIROPEN1635282003	A	C	LOOP1	HELIX20	T	57	Y	342	O-CB	M-S	3.71419	weakhydrogen,
KIROPEN1635282003	A	C	LOOP1	HELIX20	T	57	Y	342	O-N	M-M	2.88772	hydrogen,polar,
KIROPEN1635282003	A	C	LOOP1	LOOP20	N	58	D	341	CB-OD1	S-S	3.24509	weakpolar,
KIROPEN1635282003	A	C	LOOP1	LOOP20	N	58	D	341	ND2-OD1	S-S	2.67562	hydrogen,polar,
KIROPEN1635282003	A	C	LOOP1	HELIX20	N	58	Y	342	O-C	M-M	3.59266	carbonyl,
KIROPEN1635282003	A	C	LOOP1	HELIX20	N	58	Y	342	O-CB	M-S	3.419	weakpolar,
KIROPEN1635282003	A	C	LOOP1	HELIX20	N	58	S	343	O-N	M-M	3.44951	polar,
KIROPEN1635282003	A	C	LOOP1	HELIX20	N	58	S	343	ND2-OG	S-S	3.63117	hydrogen,
KIROPEN1635282003	A	A	LOOP1	LOOP1	M	59	T	57	N-O	M-M	3.38569	polar,
KIROPEN1635282003	A	C	LOOP1	LOOP9	M	59	L	218	CG-CD2	S-S	3.90828	hydrophobic,
KIROPEN1635282003	A	C	LOOP1	LOOP9	M	59	L	218	SD-CG	S-S	4.12812	hydrophobic,
KIROPEN1635282003	A	C	LOOP1	LOOP9	M	59	L	218	SD-CD2	S-S	3.58165	hydrophobic,
KIROPEN1635282003	A	C	LOOP1	LOOP9	M	59	L	218	SD-CB	S-S	3.56935	weakhydrogen,hydrophobic,
KIROPEN1635282003	A	C	LOOP1	LOOP9	M	59	L	218	CE-O	S-M	3.42627	weakpolar,
KIROPEN1635282003	A	A	LOOP1	LOOP1	D	60	N	58	N-O	M-M	3.40848	hydrogen,polar,
KIROPEN1635282003	A	A	LOOP1	LOOP1	D	60	N	58	OD1-CA	S-M	3.36166	weakhydrogen,weakpolar,
KIROPEN1635282003	A	A	HELIX1	LOOP1	D	61	M	59	N-O	M-M	3.36552	polar,
KIROPEN1635282003	A	A	HELIX1	LOOP1	W	62	M	59	CB-O	S-M	3.44843	weakhydrogen,weakpolar,
KIROPEN1635282003	A	A	HELIX1	LOOP1	W	62	M	59	CB-CG	S-S	4.20451	hydrophobic,
KIROPEN1635282003	A	A	HELIX1	LOOP1	W	62	M	59	N-O	M-M	3.44825	hydrogen,polar,
KIROPEN1635282003	A	A	HELIX1	LOOP1	W	62	M	59	CB-CE	S-S	3.88191	hydrophobic,
KIROPEN1635282003	A	A	HELIX1	LOOP1	W	62	D	60	N-O	M-M	3.34015	hydrogen,polar,
KIROPEN1635282003	A	A	HELIX1	HELIX1	P	63	W	62	CD-CA	S-M	3.04805	carbonpi
KIROPEN1635282003	A	A	HELIX1	HELIX1	P	63	W	62	CD-CB	S-S	3.70167	carbonpi
KIROPEN1635282003	A	A	HELIX1	HELIX1	P	63	W	62	CB-C	S-M	3.64414	carbonpi
KIROPEN1635282003	A	A	HELIX1	HELIX1	P	63	W	62	CG-C	S-M	3.63358	carbonpi
KIROPEN1635282003	A	A	HELIX1	HELIX1	P	63	W	62	CG-C	S-M	3.63358	carbonpi
KIROPEN1635282003	A	A	HELIX1	HELIX1	P	63	W	62	CD-C	S-M	2.56756	carbonpi
KIROPEN1635282003	A	A	HELIX1	HELIX1	P	63	W	62	CD-O	S-M	3.67151	carbonpi
KIROPEN1635282003	A	A	HELIX1	HELIX1	P	63	W	62	CD-N	S-M	2.82783	carbonpi
KIROPEN1635282003	A	A	HELIX1	HELIX1	P	63	W	62	CG-CG	S-S	4.04391	carbonpi
KIROPEN1635282003	A	A	HELIX1	HELIX1	P	63	W	62	CG-CG	S-S	4.04391	carbonpi
KIROPEN1635282003	A	A	HELIX1	HELIX1	P	63	W	62	CD-CG	S-S	3.31126	carbonpi
KIROPEN1635282003	A	A	HELIX1	HELIX1	P	63	W	62	CD-CD1	S-S	3.62718	carbonpi
KIROPEN1635282003	A	A	HELIX1	HELIX1	P	63	W	62	CD-CE3	S-S	4.07492	carbonpi
KIROPEN1635282003	A	A	HELIX1	HELIX1	P	63	W	62	CG-CD2	S-S	3.76567	carbonpi
KIROPEN1635282003	A	A	HELIX1	HELIX1	P	63	W	62	CG-CD2	S-S	3.76567	carbonpi
KIROPEN1635282003	A	A	HELIX1	HELIX1	P	63	W	62	CD-CD2	S-S	3.52178	carbonpi
KIROPEN1635282003	A	A	HELIX1	HELIX1	P	63	W	62	CD-NE1	S-S	3.98982	carbonpi
KIROPEN1635282003	A	A	HELIX1	HELIX1	P	63	W	62	CG-CE2	S-S	3.7883	carbonpi
KIROPEN1635282003	A	A	HELIX1	HELIX1	P	63	W	62	CG-CE2	S-S	3.7883	carbonpi
KIROPEN1635282003	A	A	HELIX1	HELIX1	P	63	W	62	CD-CE2	S-S	3.93873	carbonpi
KIROPEN1635282003	A	A	HELIX1	HELIX1	Q	64	W	62	N-O	M-M	3.30063	polar,
KIROPEN1635282003	A	A	HELIX1	HELIX1	R	65	D	61	NH2-OD2	S-S	3.96906	ionic,
KIROPEN1635282003	A	A	HELIX1	HELIX1	R	65	D	61	NE-OD2	S-S	3.19898	ionic,polar,
KIROPEN1635282003	A	A	HELIX1	HELIX1	R	65	D	61	CG-O	S-M	3.65681	weakhydrogen,
KIROPEN1635282003	A	A	HELIX1	HELIX1	R	65	D	61	N-O	M-M	3.61874	hydrogen,
KIROPEN1635282003	A	A	HELIX1	HELIX1	R	65	W	62	CB-O	S-M	3.58083	weakhydrogen,
KIROPEN1635282003	A	A	HELIX1	HELIX1	R	65	W	62	C-O	M-M	3.59966	carbonyl,
KIROPEN1635282003	A	A	HELIX1	HELIX1	R	65	W	62	N-O	M-M	3.1215	hydrogen,polar,
KIROPEN1635282003	A	A	HELIX1	HELIX1	R	65	P	63	N-O	M-M	3.48877	polar,
KIROPEN1635282003	A	C	HELIX1	HELIX17	R	65	Q	192	NH1-O	S-M	2.51351	hydrogen,polar,
KIROPEN1635282003	A	C	HELIX1	HELIX17	R	65	Q	192	CD-O	S-M	3.46627	weakhydrogen,weakpolar,
KIROPEN1635282003	A	A	HELIX1	HELIX1	Y	66	W	62	N-O	M-M	2.71057	hydrogen,polar,
KIROPEN1635282003	A	A	HELIX1	HELIX1	Y	66	W	62	CB-O	S-M	3.34064	weakpolar,
KIROPEN1635282003	A	A	HELIX1	HELIX1	Y	66	W	62	CD1-O	S-M	3.15198	weakpolar,
KIROPEN1635282003	A	A	HELIX1	HELIX1	Y	66	W	62	CG-CE3	S-S	3.43549	hydrophobic,pi-pi,
KIROPEN1635282003	A	A	HELIX1	HELIX1	Y	66	W	62	CD1-CE3	S-S	3.6714	hydrophobic,pi-pi,
KIROPEN1635282003	A	A	HELIX1	HELIX1	Y	66	W	62	CD2-CE3	S-S	3.62922	hydrophobic,pi-pi,
KIROPEN1635282003	A	A	HELIX1	HELIX1	Y	66	W	62	CG-CZ3	S-S	3.85088	hydrophobic,pi-pi,
KIROPEN1635282003	A	A	HELIX1	HELIX1	Y	66	W	62	CD2-CZ3	S-S	3.69667	hydrophobic,pi-pi,
KIROPEN1635282003	A	A	HELIX1	HELIX1	Y	66	P	63	N-O	M-M	3.47459	polar,
KIROPEN1635282003	A	C	HELIX1	LOOP6	Y	66	T	193	CD1-CG2	S-S	4.10375	hydrophobic,
KIROPEN1635282003	A	C	HELIX1	LOOP9	Y	66	L	218	CE1-O	S-M	3.3335	weakpolar,
KIROPEN1635282003	A	C	HELIX1	LOOP9	Y	66	L	218	OH-O	S-M	2.83066	hydrogen,polar,
KIROPEN1635282003	A	C	HELIX1	LOOP9	Y	66	R	219	CZ-NH1	S-S	3.55328	cationpi
KIROPEN1635282003	A	C	HELIX1	LOOP9	Y	66	R	219	OH-CA	S-M	3.74853	weakhydrogen,
KIROPEN1635282003	A	C	HELIX1	LOOP9	Y	66	R	219	CG-NH1	S-S	3.99002	cationpi
KIROPEN1635282003	A	C	HELIX1	LOOP9	Y	66	R	219	CD2-NH1	S-S	3.48816	cationpi
KIROPEN1635282003	A	C	HELIX1	LOOP9	Y	66	R	219	CE2-NH1	S-S	3.24678	cationpi
KIROPEN1635282003	A	A	HELIX1	HELIX1	I	67	P	63	N-O	M-M	2.94243	hydrogen,polar,
KIROPEN1635282003	A	A	HELIX1	HELIX1	I	67	P	63	CB-O	S-M	3.38874	weakpolar,
KIROPEN1635282003	A	A	HELIX1	HELIX1	I	67	P	63	CG1-O	S-M	3.11731	weakpolar,
KIROPEN1635282003	A	A	HELIX1	HELIX1	I	67	Q	64	CB-O	S-M	3.79216	weakhydrogen,
KIROPEN1635282003	A	A	HELIX1	HELIX1	I	67	R	65	N-O	M-M	3.24029	polar,
KIROPEN1635282003	A	A	HELIX1	HELIX1	A	68	Q	64	N-O	M-M	3.30057	hydrogen,polar,
KIROPEN1635282003	A	A	HELIX1	HELIX1	A	68	R	65	CB-O	S-M	3.65986	weakhydrogen,
KIROPEN1635282003	A	A	HELIX1	HELIX1	A	68	R	65	N-O	M-M	3.19503	hydrogen,polar,
KIROPEN1635282003	A	C	HELIX1	HELIX17	A	68	K	189	O-CD	M-S	3.26457	weakhydrogen,weakpolar,
KIROPEN1635282003	A	C	HELIX1	HELIX17	A	68	Q	192	CB-CG	S-S	3.88026	hydrophobic,
KIROPEN1635282003	A	A	HELIX1	HELIX1	D	69	R	65	N-O	M-M	2.90809	hydrogen,polar,
KIROPEN1635282003	A	A	HELIX1	HELIX1	D	69	R	65	CB-O	S-M	3.46302	weakpolar,
KIROPEN1635282003	A	A	HELIX1	HELIX1	D	69	Y	66	C-O	M-M	3.15789	carbonyl,
KIROPEN1635282003	A	A	HELIX1	HELIX1	D	69	I	67	N-O	M-M	3.26373	polar,
KIROPEN1635282003	A	C	HELIX1	HELIX17	D	69	K	189	CB-O	S-M	3.30906	weakpolar,
KIROPEN1635282003	A	C	HELIX1	HELIX17	D	69	K	189	OD1-CB	S-S	3.3405	weakpolar,
KIROPEN1635282003	A	C	HELIX1	HELIX17	D	69	R	190	OD2-CA	S-M	3.63632	weakhydrogen,
KIROPEN1635282003	A	C	HELIX1	HELIX17	D	69	R	190	OD2-CD	S-S	3.61313	weakhydrogen,
KIROPEN1635282003	A	C	HELIX1	HELIX17	D	69	R	190	OD1-N	S-M	3.13303	polar,
KIROPEN1635282003	A	C	HELIX1	HELIX17	D	69	R	190	OD1-CA	S-M	3.39191	weakpolar,
KIROPEN1635282003	A	C	HELIX1	LOOP6	D	69	T	193	CB-CG2	S-S	3.96362	hydrophobic,
KIROPEN1635282003	A	C	HELIX1	LOOP6	D	69	T	193	OD2-OG1	S-S	3.11823	hydrogen,polar,
KIROPEN1635282003	A	C	HELIX1	LOOP9	D	69	R	219	OD2-NE	S-S	3.08995	ionic,polar,
KIROPEN1635282003	A	C	HELIX1	LOOP9	D	69	R	219	OD2-CZ	S-S	3.34098	ionic,
KIROPEN1635282003	A	C	HELIX1	LOOP9	D	69	R	219	OD2-NH2	S-S	2.73768	hydrogen,ionic,polar,
KIROPEN1635282003	A	C	HELIX1	LOOP9	D	69	R	219	O-NH2	M-S	2.89315	hydrogen,polar,
KIROPEN1635282003	A	A	HELIX1	HELIX1	M	70	Y	66	N-O	M-M	3.39216	polar,
KIROPEN1635282003	A	A	HELIX1	HELIX1	M	70	Y	66	CA-O	M-M	3.36633	weakhydrogen,weakpolar,
KIROPEN1635282003	A	A	HELIX1	HELIX1	M	70	I	67	CE-CG2	S-S	3.84036	hydrophobic,
KIROPEN1635282003	A	A	HELIX1	HELIX1	M	70	I	67	N-O	M-M	3.32546	polar,
KIROPEN1635282003	A	A	HELIX1	HELIX1	M	70	I	67	CB-O	S-M	3.24316	weakhydrogen,weakpolar,
KIROPEN1635282003	A	A	HELIX1	HELIX1	M	70	I	67	CE-O	S-M	3.42029	weakhydrogen,weakpolar,
KIROPEN1635282003	A	A	HELIX1	HELIX1	M	70	I	67	CE-CD1	S-S	3.71025	hydrophobic,
KIROPEN1635282003	A	C	HELIX1	HELIX17	F	71	M	184	CG-O	S-M	3.35548	weakpolar,
KIROPEN1635282003	A	C	HELIX1	HELIX17	F	71	M	184	CD1-CB	S-S	4.06856	hydrophobic,
KIROPEN1635282003	A	C	HELIX1	HELIX17	F	71	M	184	CD1-CG	S-S	3.58534	hydrophobic,
KIROPEN1635282003	A	C	HELIX1	HELIX17	F	71	M	184	CE1-CG	S-S	4.08451	hydrophobic,
KIROPEN1635282003	A	C	HELIX1	HELIX17	F	71	M	184	CD1-SD	S-S	4.04893	hydrophobic,
KIROPEN1635282003	A	C	HELIX1	HELIX17	F	71	M	184	CB-O	S-M	3.27591	weakpolar,
KIROPEN1635282003	A	C	HELIX1	HELIX17	F	71	A	185	CD2-CA	S-M	3.94156	carbonpi
KIROPEN1635282003	A	C	HELIX1	HELIX17	F	71	A	185	CE2-CA	S-M	3.92959	carbonpi
KIROPEN1635282003	A	C	HELIX1	LOOP15	F	71	T	306	CE2-CG2	S-S	3.83761	hydrophobic,
KIROPEN1635282003	A	A	HELIX1	HELIX1	T	72	D	69	CB-OD2	S-S	3.21739	weakpolar,
KIROPEN1635282003	A	A	HELIX1	HELIX1	T	72	D	69	OG1-OD2	S-S	3.10477	polar,
KIROPEN1635282003	A	A	HELIX1	HELIX1	T	72	D	69	OG1-OD1	S-S	2.68656	polar,
KIROPEN1635282003	A	A	HELIX1	HELIX1	T	72	D	69	CB-O	S-M	3.66643	weakhydrogen,
KIROPEN1635282003	A	A	HELIX1	HELIX1	T	72	M	70	N-O	M-M	3.11265	polar,
KIROPEN1635282003	A	A	HELIX1	HELIX1	T	73	Y	66	CG2-O	S-M	3.16986	weakpolar,
KIROPEN1635282003	A	A	HELIX1	HELIX1	T	73	Y	66	CG2-CG	S-S	3.70861	hydrophobic,
KIROPEN1635282003	A	A	HELIX1	HELIX1	T	73	Y	66	CG2-CD2	S-S	3.34958	hydrophobic,
KIROPEN1635282003	A	A	HELIX1	HELIX1	T	73	D	69	N-O	M-M	3.45898	hydrogen,polar,
KIROPEN1635282003	A	A	HELIX1	HELIX1	T	73	D	69	CG2-O	S-M	3.5294	weakhydrogen,
KIROPEN1635282003	A	A	HELIX1	HELIX1	T	73	M	70	N-O	M-M	2.97977	hydrogen,polar,
KIROPEN1635282003	A	A	HELIX1	HELIX1	T	73	M	70	CB-O	S-M	3.38741	weakpolar,
KIROPEN1635282003	A	A	HELIX1	HELIX1	T	73	M	70	OG1-CA	S-M	3.32652	weakpolar,
KIROPEN1635282003	A	A	HELIX1	HELIX1	T	73	M	70	OG1-O	S-M	2.26852	hydrogen,polar,
KIROPEN1635282003	A	A	HELIX1	HELIX1	C	74	M	70	CB-O	S-M	3.57298	weakhydrogen,
KIROPEN1635282003	A	A	HELIX1	HELIX1	C	74	M	70	N-O	M-M	2.95398	hydrogen,polar,
KIROPEN1635282003	A	A	HELIX1	HELIX1	C	74	F	71	N-O	M-M	3.44451	polar,
KIROPEN1635282003	A	A	HELIX1	HELIX1	C	74	T	72	N-O	M-M	3.28265	polar,
KIROPEN1635282003	A	A	HELIX1	HELIX1	V	75	F	71	CG2-O	S-M	3.47099	weakhydrogen,weakpolar,
KIROPEN1635282003	A	A	HELIX1	HELIX1	V	75	F	71	N-O	M-M	3.22927	hydrogen,polar,
KIROPEN1635282003	A	A	HELIX1	HELIX1	V	75	F	71	CG1-O	S-M	3.54863	weakhydrogen,
KIROPEN1635282003	A	A	HELIX1	HELIX1	V	75	F	71	CG1-O	S-M	3.54863	carbonpi
KIROPEN1635282003	A	A	HELIX1	HELIX1	V	75	F	71	CG1-CE2	S-S	3.96964	hydrophobic,
KIROPEN1635282003	A	A	HELIX1	HELIX1	V	75	F	71	CG1-CE2	S-S	3.96964	carbonpi
KIROPEN1635282003	A	A	HELIX1	HELIX1	V	75	F	71	CG1-CZ	S-S	4.03968	hydrophobic,
KIROPEN1635282003	A	A	HELIX1	HELIX1	V	75	F	71	CG1-CZ	S-S	4.03968	carbonpi
KIROPEN1635282003	A	A	HELIX1	HELIX1	V	75	T	72	CG2-O	S-M	3.09351	weakpolar,
KIROPEN1635282003	A	A	HELIX1	HELIX1	V	75	T	72	N-O	M-M	3.38661	hydrogen,polar,
KIROPEN1635282003	A	A	HELIX1	HELIX1	V	75	T	73	N-O	M-M	3.42635	polar,
KIROPEN1635282003	A	C	HELIX1	LOOP15	V	75	A	305	CG2-CB	S-S	3.60693	hydrophobic,
KIROPEN1635282003	A	A	HELIX1	HELIX1	D	76	T	72	OD2-CG2	S-S	3.60466	weakhydrogen,
KIROPEN1635282003	A	A	HELIX1	HELIX1	D	76	T	72	N-O	M-M	3.32795	hydrogen,polar,
KIROPEN1635282003	A	A	HELIX1	HELIX1	D	76	T	73	N-O	M-M	3.09922	hydrogen,polar,
KIROPEN1635282003	A	A	HELIX1	HELIX1	D	76	T	73	CB-O	S-M	3.54121	weakhydrogen,
KIROPEN1635282003	A	A	HELIX1	HELIX1	D	76	C	74	N-O	M-M	3.43708	polar,
KIROPEN1635282003	A	A	HELIX1	HELIX1	I	77	T	73	N-O	M-M	3.06967	hydrogen,polar,
KIROPEN1635282003	A	A	HELIX1	HELIX1	I	77	T	73	CG1-O	S-M	3.57164	weakhydrogen,
KIROPEN1635282003	A	A	HELIX1	HELIX1	I	77	T	73	CG2-O	S-M	3.63866	weakhydrogen,
KIROPEN1635282003	A	A	HELIX1	HELIX1	I	77	C	74	CG1-O	S-M	3.06938	weakpolar,
KIROPEN1635282003	A	A	HELIX1	HELIX1	R	78	D	76	N-O	M-M	3.3835	polar,
KIROPEN1635282003	A	A	HELIX1	HELIX1	R	80	R	78	N-O	M-M	3.08961	polar,
KIROPEN1635282003	A	A	HELIX1	HELIX1	Y	81	R	78	N-O	M-M	2.90613	hydrogen,polar,
KIROPEN1635282003	A	A	HELIX1	HELIX1	Y	81	W	79	N-O	M-M	3.04289	polar,
KIROPEN1635282003	A	A	HELIX1	HELIX1	M	82	R	78	N-O	M-M	3.27812	hydrogen,polar,
KIROPEN1635282003	A	A	HELIX1	HELIX1	M	82	W	79	CE-CZ3	S-S	3.36482	hydrophobic,
KIROPEN1635282003	A	A	HELIX1	HELIX1	M	82	W	79	N-O	M-M	2.81012	hydrogen,polar,
KIROPEN1635282003	A	A	HELIX1	HELIX1	M	82	W	79	CA-O	M-M	3.44171	weakpolar,
KIROPEN1635282003	A	A	HELIX1	HELIX1	M	82	W	79	CB-O	S-M	3.4788	weakpolar,
KIROPEN1635282003	A	A	HELIX1	HELIX1	M	82	W	79	CE-CE3	S-S	3.67703	hydrophobic,
KIROPEN1635282003	A	A	HELIX1	HELIX1	L	83	W	79	N-O	M-M	2.90761	hydrogen,polar,
KIROPEN1635282003	A	A	HELIX1	HELIX1	L	83	W	79	CG-O	S-M	3.63457	weakhydrogen,
KIROPEN1635282003	A	D	HELIX1	HELIX24	L	83	I	171	CD2-CD1	S-S	4.17706	hydrophobic,
KIROPEN1635282003	A	A	HELIX1	HELIX1	L	84	R	80	N-O	M-M	3.14794	hydrogen,polar,
KIROPEN1635282003	A	A	HELIX1	HELIX1	L	84	R	80	CB-O	S-M	3.30962	weakpolar,
KIROPEN1635282003	A	A	HELIX1	HELIX1	L	84	Y	81	CB-O	S-M	3.6699	weakhydrogen,
KIROPEN1635282003	A	A	HELIX1	HELIX1	L	84	M	82	N-O	M-M	3.16698	polar,
KIROPEN1635282003	A	A	HELIX1	HELIX1	L	85	Y	81	CB-O	S-M	3.34171	weakhydrogen,weakpolar,
KIROPEN1635282003	A	A	HELIX1	HELIX1	L	85	Y	81	N-O	M-M	2.89767	hydrogen,polar,
KIROPEN1635282003	A	A	HELIX1	HELIX1	L	85	M	82	CB-O	S-M	3.38878	weakpolar,
KIROPEN1635282003	A	A	HELIX1	HELIX1	L	85	M	82	N-O	M-M	2.94692	hydrogen,polar,
KIROPEN1635282003	A	A	HELIX1	HELIX1	L	85	M	82	CA-O	M-M	3.44909	weakpolar,
KIROPEN1635282003	A	A	HELIX1	HELIX1	F	86	M	82	CD2-CG	S-S	3.84363	hydrophobic,
KIROPEN1635282003	A	A	HELIX1	HELIX1	F	86	M	82	CE2-CG	S-S	3.67482	hydrophobic,
KIROPEN1635282003	A	A	HELIX1	HELIX1	F	86	M	82	CD2-O	S-M	3.46269	weakpolar,
KIROPEN1635282003	A	A	HELIX1	HELIX1	F	86	M	82	N-O	M-M	2.90722	hydrogen,polar,
KIROPEN1635282003	A	A	HELIX1	HELIX1	F	86	L	84	N-O	M-M	3.2819	polar,
KIROPEN1635282003	A	A	HELIX1	HELIX1	S	87	L	83	N-O	M-M	2.95181	hydrogen,polar,
KIROPEN1635282003	A	A	HELIX1	HELIX1	S	87	L	83	CB-O	S-M	3.36024	weakpolar,
KIROPEN1635282003	A	A	HELIX1	HELIX1	S	87	L	83	OG-O	S-M	2.70773	hydrogen,polar,
KIROPEN1635282003	A	A	HELIX1	HELIX1	S	87	L	84	N-O	M-M	3.19231	hydrogen,polar,
KIROPEN1635282003	A	A	HELIX1	HELIX1	S	87	L	84	CB-O	S-M	3.42917	weakhydrogen,weakpolar,
KIROPEN1635282003	A	D	HELIX1	HELIX24	S	87	I	167	OG-CG2	S-S	3.722	weakhydrogen,
KIROPEN1635282003	A	A	HELIX1	HELIX1	L	88	L	84	CB-O	S-M	3.62435	weakhydrogen,
KIROPEN1635282003	A	A	HELIX1	HELIX1	L	88	L	84	N-O	M-M	2.89872	hydrogen,polar,
KIROPEN1635282003	A	A	HELIX1	HELIX1	L	88	L	84	CD1-CD2	S-S	4.17349	hydrophobic,
KIROPEN1635282003	A	A	HELIX1	HELIX1	L	88	F	86	N-O	M-M	3.49293	polar,
KIROPEN1635282003	A	A	HELIX1	HELIX1	A	89	L	85	N-O	M-M	3.22092	hydrogen,polar,
KIROPEN1635282003	A	A	HELIX1	HELIX1	A	89	F	86	CB-O	S-M	3.59483	weakhydrogen,
KIROPEN1635282003	A	A	HELIX1	HELIX1	A	89	F	86	N-O	M-M	3.2717	hydrogen,polar,
KIROPEN1635282003	A	A	HELIX1	HELIX1	A	89	S	87	N-O	M-M	3.46301	polar,
KIROPEN1635282003	A	A	HELIX1	HELIX1	F	90	F	86	N-O	M-M	3.21301	hydrogen,polar,
KIROPEN1635282003	A	A	HELIX1	HELIX1	F	90	F	86	CD2-O	S-M	3.35234	weakpolar,
KIROPEN1635282003	A	A	HELIX1	HELIX1	F	90	S	87	N-O	M-M	3.44104	polar,
KIROPEN1635282003	A	A	HELIX1	HELIX1	F	90	S	87	CB-O	S-M	3.7352	weakhydrogen,
KIROPEN1635282003	A	A	HELIX1	HELIX1	F	90	L	88	N-O	M-M	3.43953	polar,
KIROPEN1635282003	A	D	HELIX1	HELIX24	F	90	I	167	CD2-CG1	S-S	4.03773	hydrophobic,
KIROPEN1635282003	A	A	HELIX1	HELIX1	L	91	S	87	N-O	M-M	2.99185	hydrogen,polar,
KIROPEN1635282003	A	A	HELIX1	HELIX1	L	91	S	87	CB-O	S-M	3.43428	weakhydrogen,weakpolar,
KIROPEN1635282003	A	A	HELIX1	HELIX1	L	91	L	88	N-O	M-M	3.42829	polar,
KIROPEN1635282003	A	A	HELIX1	HELIX1	V	92	L	88	N-O	M-M	2.70851	hydrogen,polar,
KIROPEN1635282003	A	A	HELIX1	HELIX1	V	92	L	88	CA-O	M-M	3.47544	weakpolar,
KIROPEN1635282003	A	A	HELIX1	HELIX1	V	92	L	88	CB-O	S-M	3.14514	weakpolar,
KIROPEN1635282003	A	A	HELIX1	HELIX1	V	92	L	88	CG2-O	S-M	2.98461	weakpolar,
KIROPEN1635282003	A	A	HELIX1	HELIX1	V	92	F	90	N-O	M-M	3.13181	polar,
KIROPEN1635282003	A	A	HELIX1	HELIX1	S	93	A	89	CB-O	S-M	3.44021	weakpolar,
KIROPEN1635282003	A	A	HELIX1	HELIX1	S	93	A	89	OG-O	S-M	2.64061	polar,
KIROPEN1635282003	A	A	HELIX1	HELIX1	S	93	A	89	N-O	M-M	3.16213	hydrogen,polar,
KIROPEN1635282003	A	A	HELIX1	HELIX1	S	93	F	90	OG-CA	S-M	3.44042	weakpolar,
KIROPEN1635282003	A	A	HELIX1	HELIX1	S	93	F	90	OG-O	S-M	2.7261	hydrogen,polar,
KIROPEN1635282003	A	A	HELIX1	HELIX1	S	93	F	90	C-O	M-M	3.56937	carbonyl,
KIROPEN1635282003	A	A	HELIX1	HELIX1	S	93	F	90	N-O	M-M	3.10266	hydrogen,polar,
KIROPEN1635282003	A	A	HELIX1	HELIX1	W	94	F	90	N-O	M-M	2.68027	hydrogen,polar,
KIROPEN1635282003	A	A	HELIX1	HELIX1	W	94	F	90	CB-O	S-M	3.35778	weakpolar,
KIROPEN1635282003	A	A	HELIX1	HELIX1	W	94	F	90	CE2-CB	S-S	3.91474	carbonpi
KIROPEN1635282003	A	A	HELIX1	HELIX1	W	94	F	90	CZ2-CB	S-S	3.82788	hydrophobic,
KIROPEN1635282003	A	A	HELIX1	HELIX1	W	94	F	90	CZ2-CB	S-S	3.82788	carbonpi
KIROPEN1635282003	A	A	HELIX1	HELIX1	W	94	F	90	CH2-CB	S-S	3.95222	hydrophobic,
KIROPEN1635282003	A	A	HELIX1	HELIX1	W	94	F	90	CH2-CB	S-S	3.95222	carbonpi
KIROPEN1635282003	A	A	HELIX1	HELIX1	W	94	L	91	N-O	M-M	3.42242	polar,
KIROPEN1635282003	A	A	HELIX1	HELIX1	W	94	V	92	N-O	M-M	3.37631	polar,
KIROPEN1635282003	A	D	HELIX1	HELIX24	W	94	V	163	CZ3-CG1	S-S	3.84222	hydrophobic,
KIROPEN1635282003	A	D	HELIX1	HELIX24	W	94	I	167	CH2-CG1	S-S	3.94436	hydrophobic,
KIROPEN1635282003	A	A	HELIX1	HELIX1	L	95	L	91	N-O	M-M	2.85967	hydrogen,polar,
KIROPEN1635282003	A	A	HELIX1	HELIX1	L	95	L	91	CB-O	S-M	3.37185	weakpolar,
KIROPEN1635282003	A	A	HELIX1	HELIX1	L	95	L	91	CG-O	S-M	3.28474	weakpolar,
KIROPEN1635282003	A	A	HELIX1	HELIX1	L	95	V	92	N-O	M-M	3.26664	polar,
KIROPEN1635282003	A	A	HELIX1	HELIX1	L	96	V	92	N-O	M-M	2.78971	hydrogen,polar,
KIROPEN1635282003	A	A	HELIX1	HELIX1	L	96	V	92	CB-O	S-M	3.31107	weakpolar,
KIROPEN1635282003	A	A	HELIX1	HELIX1	L	96	S	93	N-O	M-M	3.35393	polar,
KIROPEN1635282003	A	A	HELIX1	HELIX1	L	96	S	93	CB-O	S-M	3.63271	weakhydrogen,
KIROPEN1635282003	A	A	HELIX1	HELIX1	F	97	S	93	N-O	M-M	3.09294	hydrogen,polar,
KIROPEN1635282003	A	A	HELIX1	HELIX1	F	97	S	93	CD2-O	S-M	3.17816	weakhydrogen,weakpolar,
KIROPEN1635282003	A	A	HELIX1	HELIX1	G	98	W	94	N-O	M-M	2.93846	hydrogen,polar,
KIROPEN1635282003	A	A	HELIX1	HELIX1	G	98	L	95	N-O	M-M	3.32246	polar,
KIROPEN1635282003	A	A	HELIX1	HELIX1	G	98	L	96	N-O	M-M	3.36376	polar,
KIROPEN1635282003	A	A	HELIX1	HELIX1	L	99	L	95	N-O	M-M	2.88676	hydrogen,polar,
KIROPEN1635282003	A	A	HELIX1	HELIX1	L	99	L	96	N-O	M-M	3.06407	hydrogen,polar,
KIROPEN1635282003	A	A	HELIX1	HELIX1	L	99	L	96	CB-O	S-M	3.26576	weakhydrogen,weakpolar,
KIROPEN1635282003	A	A	HELIX1	HELIX1	L	99	F	97	N-O	M-M	3.31056	polar,
KIROPEN1635282003	A	A	HELIX1	HELIX1	I	100	L	96	N-O	M-M	3.13966	hydrogen,polar,
KIROPEN1635282003	A	A	HELIX1	HELIX1	I	100	F	97	CB-O	S-M	3.64894	weakhydrogen,
KIROPEN1635282003	A	A	HELIX1	HELIX1	I	100	F	97	N-O	M-M	3.17307	hydrogen,polar,
KIROPEN1635282003	A	A	HELIX1	HELIX1	F	101	F	97	CD2-O	S-M	3.1011	weakpolar,
KIROPEN1635282003	A	A	HELIX1	HELIX1	F	101	F	97	N-O	M-M	2.90157	hydrogen,polar,
KIROPEN1635282003	A	A	HELIX1	HELIX1	F	101	G	98	N-O	M-M	3.48296	polar,
KIROPEN1635282003	A	A	HELIX1	HELIX1	F	101	L	99	N-O	M-M	3.47261	polar,
KIROPEN1635282003	A	A	HELIX1	HELIX1	W	102	G	98	N-O	M-M	3.0357	hydrogen,polar,
KIROPEN1635282003	A	A	HELIX1	HELIX1	W	102	G	98	CB-O	S-M	3.42266	weakpolar,
KIROPEN1635282003	A	A	HELIX1	HELIX1	W	102	L	99	N-O	M-M	3.14729	hydrogen,polar,
KIROPEN1635282003	A	A	HELIX1	HELIX1	W	102	L	99	CB-O	S-M	3.33752	weakhydrogen,weakpolar,
KIROPEN1635282003	A	A	HELIX1	HELIX1	W	102	I	100	N-O	M-M	3.26574	polar,
KIROPEN1635282003	A	A	HELIX1	HELIX1	L	103	L	99	N-O	M-M	2.82322	hydrogen,polar,
KIROPEN1635282003	A	A	HELIX1	HELIX1	L	103	L	99	CG-O	S-M	3.56671	weakhydrogen,
KIROPEN1635282003	A	A	HELIX1	HELIX1	L	103	I	100	N-O	M-M	3.12199	hydrogen,polar,
KIROPEN1635282003	A	A	HELIX1	HELIX1	L	103	I	100	CB-O	S-M	3.48268	weakhydrogen,weakpolar,
KIROPEN1635282003	A	A	HELIX1	HELIX1	I	104	I	100	CD1-CG2	S-S	3.84654	hydrophobic,
KIROPEN1635282003	A	A	HELIX1	HELIX1	I	104	I	100	N-O	M-M	2.92155	hydrogen,polar,
KIROPEN1635282003	A	A	HELIX1	HELIX1	I	104	I	100	CG1-O	S-M	3.44978	weakpolar,
KIROPEN1635282003	A	A	HELIX1	HELIX1	I	104	F	101	CB-O	S-M	3.68225	weakhydrogen,
KIROPEN1635282003	A	A	HELIX1	HELIX1	I	104	W	102	N-O	M-M	3.46688	polar,
KIROPEN1635282003	A	A	HELIX1	HELIX1	A	105	F	101	N-O	M-M	3.05351	hydrogen,polar,
KIROPEN1635282003	A	A	HELIX1	HELIX1	A	105	F	101	CB-O	S-M	3.45878	weakpolar,
KIROPEN1635282003	A	A	HELIX1	HELIX1	A	105	W	102	N-O	M-M	3.14091	hydrogen,polar,
KIROPEN1635282003	A	A	HELIX1	HELIX1	A	105	W	102	C-O	M-M	3.57309	carbonyl,
KIROPEN1635282003	A	A	HELIX1	HELIX1	A	105	W	102	CB-O	S-M	3.47723	weakhydrogen,weakpolar,
KIROPEN1635282003	A	A	HELIX1	HELIX1	A	105	L	103	N-O	M-M	3.27195	polar,
KIROPEN1635282003	A	A	HELIX1	HELIX1	L	106	W	102	N-O	M-M	2.73021	hydrogen,polar,
KIROPEN1635282003	A	A	HELIX1	HELIX1	L	106	W	102	CB-O	S-M	3.33109	weakpolar,
KIROPEN1635282003	A	A	HELIX1	HELIX1	L	106	L	103	N-O	M-M	3.06353	hydrogen,polar,
KIROPEN1635282003	A	A	HELIX1	HELIX1	L	106	L	103	CA-O	M-M	3.49777	weakpolar,
KIROPEN1635282003	A	A	HELIX1	HELIX1	L	106	L	103	CB-O	S-M	3.34668	weakhydrogen,weakpolar,
KIROPEN1635282003	A	A	HELIX1	HELIX1	I	107	L	103	N-O	M-M	2.80856	hydrogen,polar,
KIROPEN1635282003	A	A	HELIX1	HELIX1	I	107	L	103	CG1-O	S-M	3.3357	weakhydrogen,weakpolar,
KIROPEN1635282003	A	A	HELIX1	HELIX1	I	107	I	104	N-O	M-M	3.46818	polar,
KIROPEN1635282003	A	A	HELIX1	HELIX1	H	108	I	104	N-O	M-M	2.80399	hydrogen,polar,
KIROPEN1635282003	A	A	HELIX1	HELIX1	H	108	I	104	CB-O	S-M	3.10731	weakpolar,
KIROPEN1635282003	A	A	LOOP2	HELIX1	G	109	A	105	N-O	M-M	3.00454	hydrogen,polar,
KIROPEN1635282003	A	A	LOOP2	HELIX1	G	109	L	106	N-O	M-M	3.34073	hydrogen,polar,
KIROPEN1635282003	A	A	LOOP2	HELIX1	G	109	I	107	N-O	M-M	3.20458	polar,
KIROPEN1635282003	A	A	LOOP2	HELIX1	D	110	A	105	OD2-CA	S-M	3.57038	weakhydrogen,
KIROPEN1635282003	A	A	LOOP2	HELIX1	D	110	A	105	N-O	M-M	2.81958	hydrogen,polar,
KIROPEN1635282003	A	A	LOOP2	HELIX1	D	110	A	105	CB-CB	S-S	3.93801	hydrophobic,
KIROPEN1635282003	A	A	LOOP2	HELIX1	D	110	H	108	OD2-CG	S-S	3.9874	ionic,
KIROPEN1635282003	A	A	LOOP2	HELIX1	D	110	H	108	OD1-CG	S-S	3.44702	ionic,
KIROPEN1635282003	A	A	LOOP2	HELIX1	D	110	H	108	OD1-CE1	S-S	3.7146	ionic,
KIROPEN1635282003	A	A	LOOP2	HELIX1	D	110	H	108	OD2-ND1	S-S	3.81764	ionic,
KIROPEN1635282003	A	A	LOOP2	HELIX1	D	110	H	108	OD1-ND1	S-S	2.68752	hydrogen,ionic,polar,
KIROPEN1635282003	A	A	LOOP2	HELIX1	D	110	H	108	OD2-CB	S-S	3.67174	weakhydrogen,
KIROPEN1635282003	A	A	LOOP2	HELIX1	D	110	H	108	OD1-CB	S-S	3.49053	weakhydrogen,weakpolar,
KIROPEN1635282003	A	A	LOOP2	HELIX1	L	111	A	105	N-O	M-M	3.63157	hydrogen,
KIROPEN1635282003	A	A	LOOP2	HELIX1	L	111	L	106	CD1-CB	S-S	3.9809	hydrophobic,
KIROPEN1635282003	A	A	LOOP2	HELIX1	L	111	L	106	CD1-CD2	S-S	3.55945	hydrophobic,
KIROPEN1635282003	A	A	LOOP2	LOOP2	E	112	G	109	N-O	M-M	3.54686	hydrogen,
KIROPEN1635282003	A	A	LOOP2	LOOP2	E	112	D	110	N-O	M-M	3.18891	polar,
KIROPEN1635282003	A	A	LOOP2	LOOP2	N	113	D	110	N-O	M-M	3.09464	hydrogen,polar,
KIROPEN1635282003	A	A	LOOP2	LOOP2	N	113	D	110	C-O	M-M	3.11497	carbonyl,
KIROPEN1635282003	A	A	LOOP2	LOOP2	P	114	D	110	CA-O	M-M	3.08152	weakpolar,
KIROPEN1635282003	A	A	LOOP2	LOOP2	P	114	D	110	CB-O	S-M	3.39855	weakpolar,
KIROPEN1635282003	A	A	LOOP2	LOOP2	P	114	D	110	CD-O	S-M	3.39091	weakpolar,
KIROPEN1635282003	A	A	LOOP2	LOOP2	G	116	N	113	N-O	M-M	3.29032	hydrogen,polar,
KIROPEN1635282003	A	A	LOOP2	LOOP2	D	117	N	113	OD2-ND2	S-S	3.1595	hydrogen,polar,
KIROPEN1635282003	A	A	LOOP2	LOOP2	T	119	D	117	N-O	M-M	3.28539	polar,
KIROPEN1635282003	A	A	LOOP2	LOOP2	T	119	D	117	N-OD1	M-S	2.80123	hydrogen,polar,
KIROPEN1635282003	A	A	LOOP2	LOOP2	T	119	D	117	CA-OD1	M-S	3.41896	weakpolar,
KIROPEN1635282003	A	A	LOOP2	LOOP2	T	119	D	117	OG1-OD1	S-S	2.66956	hydrogen,polar,
KIROPEN1635282003	A	A	LOOP2	HELIX1	F	120	H	108	CZ-CE1	S-S	3.94848	pi-pi,
KIROPEN1635282003	A	A	LOOP2	HELIX1	F	120	H	108	CZ-O	S-M	3.54339	weakhydrogen,
KIROPEN1635282003	A	A	LOOP2	HELIX1	F	120	H	108	CZ-ND1	S-S	3.63367	pi-pi,
KIROPEN1635282003	A	A	LOOP2	LOOP2	F	120	D	110	CZ-OD1	S-S	3.33198	weakpolar,
KIROPEN1635282003	A	A	LOOP2	LOOP2	F	120	N	113	CE2-CB	S-S	4.07698	hydrophobic,
KIROPEN1635282003	A	A	LOOP2	LOOP2	F	120	N	113	CD2-CB	S-S	3.90901	hydrophobic,
KIROPEN1635282003	A	A	LOOP2	LOOP2	F	120	G	116	O-CA	M-M	3.24822	weakpolar,
KIROPEN1635282003	A	A	LOOP2	LOOP2	F	120	G	116	O-C	M-M	3.46698	carbonyl,
KIROPEN1635282003	A	A	LOOP2	LOOP2	F	120	D	117	N-OD1	M-S	2.68382	hydrogen,polar,
KIROPEN1635282003	A	A	LOOP2	LOOP2	F	120	D	117	O-N	M-M	2.74709	hydrogen,polar,
KIROPEN1635282003	A	A	LOOP2	LOOP2	P	122	D	110	CA-OD1	M-S	3.49555	weakhydrogen,weakpolar,
KIROPEN1635282003	A	A	LOOP2	LOOP2	P	122	D	110	CB-CB	S-S	3.98442	hydrophobic,
KIROPEN1635282003	A	A	LOOP2	LOOP2	P	122	N	113	CG-O	S-M	3.56285	weakhydrogen,
KIROPEN1635282003	A	A	LOOP2	LOOP2	P	122	P	114	CG-O	S-M	3.34335	weakhydrogen,weakpolar,
KIROPEN1635282003	A	A	LOOP2	HELIX1	C	123	I	104	CB-CG2	S-S	3.86209	hydrophobic,
KIROPEN1635282003	A	A	LOOP2	HELIX1	C	123	I	104	SG-CG2	S-S	3.42445	weakpolar,
KIROPEN1635282003	A	A	LOOP2	HELIX1	C	123	H	108	SG-CG	S-S	3.54078	donorpi
KIROPEN1635282003	A	A	LOOP2	HELIX1	C	123	H	108	SG-CD2	S-S	3.50697	donorpi
KIROPEN1635282003	A	A	LOOP2	HELIX1	C	123	H	108	SG-CB	S-S	3.84264	donorpi
KIROPEN1635282003	A	A	LOOP2	LOOP2	C	123	D	110	N-OD2	M-S	3.15383	hydrogen,polar,
KIROPEN1635282003	A	A	LOOP3	LOOP2	Q	126	P	114	N-O	M-M	3.0364	hydrogen,polar,
KIROPEN1635282003	A	A	LOOP3	SHEET1_1	Q	126	V	124	N-O	M-M	3.36821	polar,
KIROPEN1635282003	A	A	LOOP3	HELIX1	V	127	A	105	CG1-CB	S-S	3.95689	hydrophobic,
KIROPEN1635282003	A	A	LOOP3	LOOP2	V	127	L	111	O-CD2	M-S	3.64985	weakhydrogen,
KIROPEN1635282003	A	A	LOOP3	SHEET1_1	V	127	V	124	CG2-CB	S-S	3.7854	hydrophobic,
KIROPEN1635282003	A	A	LOOP3	SHEET1_1	V	127	V	124	CG2-CG1	S-S	3.51454	hydrophobic,
KIROPEN1635282003	A	A	LOOP3	SHEET1_1	V	127	V	124	N-O	M-M	3.47699	hydrogen,polar,
KIROPEN1635282003	A	A	LOOP3	SHEET1_1	V	127	L	125	N-O	M-M	3.12901	hydrogen,polar,
KIROPEN1635282003	A	A	LOOP3	LOOP2	N	128	L	111	O-CD2	M-S	3.56625	weakhydrogen,
KIROPEN1635282003	A	A	LOOP3	LOOP3	N	128	Q	126	N-O	M-M	3.26182	hydrogen,polar,
KIROPEN1635282003	A	D	LOOP3	LOOP5	N	128	E	153	ND2-OE1	S-S	3.15118	hydrogen,polar,
KIROPEN1635282003	A	A	HELIX2	HELIX1	F	130	L	95	CE2-CD2	S-S	3.9943	hydrophobic,
KIROPEN1635282003	A	A	HELIX2	HELIX1	F	130	L	95	CZ-CD2	S-S	3.88784	hydrophobic,
KIROPEN1635282003	A	D	HELIX2	LOOP5	V	131	E	153	CB-CB	S-S	4.06122	hydrophobic,
KIROPEN1635282003	A	D	HELIX2	LOOP5	V	131	E	153	CG1-O	S-M	3.73971	weakhydrogen,
KIROPEN1635282003	A	D	HELIX2	LOOP5	V	131	E	153	CG1-CB	S-S	3.54614	hydrophobic,
KIROPEN1635282003	A	A	HELIX2	LOOP3	A	132	Q	126	CB-O	S-M	3.61439	weakhydrogen,
KIROPEN1635282003	A	A	HELIX2	LOOP3	A	132	N	128	CB-OD1	S-S	3.35715	weakpolar,
KIROPEN1635282003	A	A	HELIX2	HELIX2	A	132	F	130	N-O	M-M	3.28675	polar,
KIROPEN1635282003	A	D	HELIX2	LOOP5	A	132	E	153	CB-CG	S-S	4.07384	hydrophobic,
KIROPEN1635282003	A	A	HELIX2	HELIX1	A	133	G	98	O-CA	M-M	3.66112	weakhydrogen,
KIROPEN1635282003	A	A	HELIX2	HELIX1	A	133	G	98	CB-O	S-M	3.20256	weakhydrogen,weakpolar,
KIROPEN1635282003	A	A	HELIX2	HELIX1	A	133	W	102	CB-CB	S-S	3.76956	hydrophobic,
KIROPEN1635282003	A	A	HELIX2	LOOP3	A	133	V	127	CB-CG1	S-S	3.85815	hydrophobic,
KIROPEN1635282003	A	A	HELIX2	HELIX2	A	133	G	129	N-O	M-M	3.27565	hydrogen,polar,
KIROPEN1635282003	A	A	HELIX2	HELIX2	A	133	F	130	CB-O	S-M	3.3358	weakhydrogen,weakpolar,
KIROPEN1635282003	A	A	HELIX2	HELIX2	A	133	F	130	N-O	M-M	2.97366	hydrogen,polar,
KIROPEN1635282003	A	A	HELIX2	HELIX2	A	133	F	130	CA-O	M-M	3.40276	weakpolar,
KIROPEN1635282003	A	A	HELIX2	HELIX2	A	133	F	130	C-O	M-M	3.4843	carbonyl,
KIROPEN1635282003	A	A	HELIX2	HELIX2	A	133	V	131	N-O	M-M	3.45026	polar,
KIROPEN1635282003	A	A	HELIX2	HELIX1	F	134	W	94	CE1-CB	S-S	3.60956	hydrophobic,
KIROPEN1635282003	A	A	HELIX2	HELIX1	F	134	L	95	CE1-CG	S-S	4.01824	hydrophobic,
KIROPEN1635282003	A	A	HELIX2	HELIX1	F	134	L	95	CD1-CD2	S-S	4.03587	hydrophobic,
KIROPEN1635282003	A	A	HELIX2	HELIX1	F	134	L	95	CD1-CD2	S-S	4.03587	carbonpi
KIROPEN1635282003	A	A	HELIX2	HELIX1	F	134	L	95	CE1-CD2	S-S	3.801	hydrophobic,
KIROPEN1635282003	A	A	HELIX2	HELIX1	F	134	L	95	CE1-CD2	S-S	3.801	carbonpi
KIROPEN1635282003	A	A	HELIX2	HELIX2	F	134	F	130	N-O	M-M	2.67091	hydrogen,polar,
KIROPEN1635282003	A	A	HELIX2	HELIX2	F	134	F	130	CB-O	S-M	3.3969	weakpolar,
KIROPEN1635282003	A	A	HELIX2	HELIX2	F	134	V	131	N-O	M-M	3.15821	hydrogen,polar,
KIROPEN1635282003	A	A	HELIX2	HELIX2	F	134	V	131	C-O	M-M	3.55897	carbonyl,
KIROPEN1635282003	A	A	HELIX2	HELIX2	F	134	V	131	CB-O	S-M	3.30831	weakhydrogen,weakpolar,
KIROPEN1635282003	A	A	HELIX2	HELIX2	F	134	A	132	N-O	M-M	3.47303	polar,
KIROPEN1635282003	A	A	HELIX2	HELIX2	L	135	V	131	N-O	M-M	2.70839	hydrogen,polar,
KIROPEN1635282003	A	A	HELIX2	HELIX2	L	135	V	131	CB-O	S-M	3.426	weakpolar,
KIROPEN1635282003	A	A	HELIX2	HELIX2	L	135	V	131	CG-O	S-M	3.28596	weakhydrogen,weakpolar,
KIROPEN1635282003	A	A	HELIX2	HELIX2	L	135	V	131	CD1-CG1	S-S	4.17109	hydrophobic,
KIROPEN1635282003	A	A	HELIX2	HELIX2	L	135	A	132	N-O	M-M	3.32781	polar,
KIROPEN1635282003	A	A	HELIX2	HELIX2	L	135	A	132	CB-O	S-M	3.4938	weakhydrogen,weakpolar,
KIROPEN1635282003	A	D	HELIX2	SHEET47_47	L	135	V	151	CD2-CG1	S-S	3.78813	hydrophobic,
KIROPEN1635282003	A	D	HELIX2	LOOP5	L	135	T	152	CD1-O	S-M	3.51641	weakhydrogen,
KIROPEN1635282003	A	A	HELIX2	HELIX1	F	136	F	101	CD2-CE2	S-S	3.85633	hydrophobic,pi-pi,
KIROPEN1635282003	A	A	HELIX2	HELIX1	F	136	F	101	CE2-CE2	S-S	3.83387	hydrophobic,pi-pi,
KIROPEN1635282003	A	A	HELIX2	HELIX1	F	136	F	101	CE2-CZ	S-S	3.66869	hydrophobic,pi-pi,
KIROPEN1635282003	A	A	HELIX2	HELIX1	F	136	F	101	CE2-CE1	S-S	3.76814	hydrophobic,pi-pi,
KIROPEN1635282003	A	A	HELIX2	HELIX1	F	136	F	101	CD2-CD2	S-S	3.74119	hydrophobic,pi-pi,
KIROPEN1635282003	A	A	HELIX2	HELIX1	F	136	F	101	CD2-CG	S-S	3.94446	hydrophobic,pi-pi,
KIROPEN1635282003	A	A	HELIX2	SHEET1_1	F	136	V	124	CE2-CG2	S-S	4.00576	hydrophobic,
KIROPEN1635282003	A	A	HELIX2	SHEET1_1	F	136	V	124	CD2-CG1	S-S	3.90995	hydrophobic,
KIROPEN1635282003	A	A	HELIX2	SHEET1_1	F	136	V	124	CD2-CG1	S-S	3.90995	carbonpi
KIROPEN1635282003	A	A	HELIX2	SHEET1_1	F	136	V	124	CE2-CG1	S-S	3.88145	hydrophobic,
KIROPEN1635282003	A	A	HELIX2	SHEET1_1	F	136	V	124	CE2-CG1	S-S	3.88145	carbonpi
KIROPEN1635282003	A	A	HELIX2	SHEET1_1	F	136	V	124	CZ-CG1	S-S	3.82601	hydrophobic,
KIROPEN1635282003	A	A	HELIX2	SHEET1_1	F	136	V	124	CZ-CG1	S-S	3.82601	carbonpi
KIROPEN1635282003	A	A	HELIX2	SHEET1_1	F	136	V	124	CG-CG1	S-S	3.88383	hydrophobic,
KIROPEN1635282003	A	A	HELIX2	SHEET1_1	F	136	V	124	CG-CG1	S-S	3.88383	carbonpi
KIROPEN1635282003	A	A	HELIX2	SHEET1_1	F	136	V	124	CD1-CG1	S-S	3.82659	hydrophobic,
KIROPEN1635282003	A	A	HELIX2	SHEET1_1	F	136	V	124	CD1-CG1	S-S	3.82659	carbonpi
KIROPEN1635282003	A	A	HELIX2	SHEET1_1	F	136	V	124	CE1-CG1	S-S	3.79877	hydrophobic,
KIROPEN1635282003	A	A	HELIX2	SHEET1_1	F	136	V	124	CE1-CG1	S-S	3.79877	carbonpi
KIROPEN1635282003	A	A	HELIX2	HELIX2	F	136	A	132	N-O	M-M	2.83727	hydrogen,polar,
KIROPEN1635282003	A	A	HELIX2	HELIX2	F	136	A	133	CB-O	S-M	3.66332	weakhydrogen,
KIROPEN1635282003	A	A	HELIX2	HELIX2	F	136	A	133	N-O	M-M	3.38186	polar,
KIROPEN1635282003	A	A	HELIX2	HELIX2	F	136	F	134	N-O	M-M	3.40416	polar,
KIROPEN1635282003	A	C	HELIX2	LOOP4	F	136	Y	146	CZ-OH	S-S	3.38245	weakpolar,
KIROPEN1635282003	A	C	HELIX2	LOOP4	F	136	Y	146	CZ-CZ	S-S	3.90831	pi-pi,
KIROPEN1635282003	A	C	HELIX2	LOOP4	F	136	Y	146	CE1-OH	S-S	3.4112	weakpolar,
KIROPEN1635282003	A	C	HELIX2	LOOP4	F	136	Y	146	CE1-CE1	S-S	3.57486	hydrophobic,pi-pi,
KIROPEN1635282003	A	C	HELIX2	LOOP4	F	136	Y	146	CE1-CZ	S-S	3.58216	pi-pi,
KIROPEN1635282003	A	A	HELIX2	HELIX1	S	137	W	94	OG-CA	S-M	3.43077	weakhydrogen,weakpolar,
KIROPEN1635282003	A	A	HELIX2	HELIX1	S	137	W	94	CB-O	S-M	3.4373	weakpolar,
KIROPEN1635282003	A	A	HELIX2	HELIX1	S	137	W	94	OG-O	S-M	2.90579	polar,
KIROPEN1635282003	A	A	HELIX2	HELIX1	S	137	F	97	OG-CB	S-S	3.62352	weakhydrogen,
KIROPEN1635282003	A	A	HELIX2	HELIX2	S	137	A	133	N-O	M-M	2.94697	hydrogen,polar,
KIROPEN1635282003	A	A	HELIX2	HELIX2	S	137	F	134	N-O	M-M	3.06186	hydrogen,polar,
KIROPEN1635282003	A	A	HELIX2	HELIX2	S	137	F	134	CB-O	S-M	3.33329	weakhydrogen,weakpolar,
KIROPEN1635282003	A	A	HELIX2	HELIX2	S	137	L	135	N-O	M-M	3.2742	polar,
KIROPEN1635282003	A	A	HELIX2	HELIX1	I	138	W	94	CG1-CB	S-S	4.00894	hydrophobic,
KIROPEN1635282003	A	A	HELIX2	HELIX1	I	138	W	94	CG1-CB	S-S	4.00894	carbonpi
KIROPEN1635282003	A	A	HELIX2	HELIX1	I	138	W	94	CG1-CG	S-S	3.81778	hydrophobic,
KIROPEN1635282003	A	A	HELIX2	HELIX1	I	138	W	94	CG1-CG	S-S	3.81778	carbonpi
KIROPEN1635282003	A	A	HELIX2	HELIX1	I	138	W	94	CG1-CD2	S-S	3.72287	hydrophobic,
KIROPEN1635282003	A	A	HELIX2	HELIX1	I	138	W	94	CG1-CD2	S-S	3.72287	carbonpi
KIROPEN1635282003	A	A	HELIX2	HELIX1	I	138	W	94	CG1-CE3	S-S	3.83663	hydrophobic,
KIROPEN1635282003	A	A	HELIX2	HELIX1	I	138	W	94	CG1-CE3	S-S	3.83663	carbonpi
KIROPEN1635282003	A	A	HELIX2	HELIX2	I	138	F	134	N-O	M-M	2.94536	hydrogen,polar,
KIROPEN1635282003	A	A	HELIX2	HELIX2	I	138	F	134	CG1-O	S-M	3.41453	weakhydrogen,weakpolar,
KIROPEN1635282003	A	A	HELIX2	HELIX2	I	138	F	134	CG1-O	S-M	3.41453	carbonpi
KIROPEN1635282003	A	A	HELIX2	HELIX2	I	138	F	134	CD1-O	S-M	3.83464	carbonpi
KIROPEN1635282003	A	A	HELIX2	HELIX2	I	138	F	134	CD1-CE1	S-S	3.96459	hydrophobic,
KIROPEN1635282003	A	A	HELIX2	HELIX2	I	138	F	134	CD1-CE1	S-S	3.96459	carbonpi
KIROPEN1635282003	A	A	HELIX2	HELIX2	I	138	F	134	CD1-CD2	S-S	3.97326	hydrophobic,
KIROPEN1635282003	A	A	HELIX2	HELIX2	I	138	F	134	CD1-CD2	S-S	3.97326	carbonpi
KIROPEN1635282003	A	A	HELIX2	HELIX2	I	138	F	134	CD1-CE2	S-S	3.66018	hydrophobic,
KIROPEN1635282003	A	A	HELIX2	HELIX2	I	138	F	134	CD1-CE2	S-S	3.66018	carbonpi
KIROPEN1635282003	A	A	HELIX2	HELIX2	I	138	F	134	CD1-CZ	S-S	3.65563	hydrophobic,
KIROPEN1635282003	A	A	HELIX2	HELIX2	I	138	F	134	CD1-CZ	S-S	3.65563	carbonpi
KIROPEN1635282003	A	A	HELIX2	HELIX2	I	138	L	135	N-O	M-M	3.21689	hydrogen,polar,
KIROPEN1635282003	A	D	HELIX2	HELIX24	I	138	V	163	CD1-CG2	S-S	3.74813	hydrophobic,
KIROPEN1635282003	A	A	HELIX2	HELIX2	E	139	L	135	N-O	M-M	2.77854	hydrogen,polar,
KIROPEN1635282003	A	A	HELIX2	HELIX2	E	139	L	135	CB-O	S-M	3.22516	weakpolar,
KIROPEN1635282003	A	A	HELIX2	HELIX2	E	139	L	135	CG-O	S-M	3.25788	weakpolar,
KIROPEN1635282003	A	A	HELIX2	HELIX2	E	139	L	135	OE2-CB	S-S	3.49467	weakhydrogen,weakpolar,
KIROPEN1635282003	A	A	HELIX2	HELIX2	E	139	F	136	N-O	M-M	3.48837	polar,
KIROPEN1635282003	A	A	HELIX2	HELIX2	T	140	F	136	OG1-CE2	S-S	3.78634	donorpi
KIROPEN1635282003	A	A	HELIX2	HELIX2	T	140	F	136	OG1-CZ	S-S	3.5292	donorpi
KIROPEN1635282003	A	A	HELIX2	HELIX2	T	140	F	136	OG1-C	S-M	3.88211	donorpi
KIROPEN1635282003	A	A	HELIX2	HELIX2	T	140	F	136	N-O	M-M	2.91346	hydrogen,polar,
KIROPEN1635282003	A	A	HELIX2	HELIX2	T	140	F	136	CB-O	S-M	3.30373	weakpolar,
KIROPEN1635282003	A	A	HELIX2	HELIX2	T	140	F	136	OG1-O	S-M	2.7729	polar,
KIROPEN1635282003	A	A	HELIX2	HELIX2	T	140	F	136	OG1-O	S-M	2.7729	donorpi
KIROPEN1635282003	A	A	HELIX2	HELIX2	T	140	F	136	OG1-CD1	S-S	3.8535	donorpi
KIROPEN1635282003	A	A	HELIX2	HELIX2	T	140	F	136	OG1-CE1	S-S	3.56797	donorpi
KIROPEN1635282003	A	A	HELIX2	HELIX2	T	140	S	137	N-O	M-M	3.18945	hydrogen,polar,
KIROPEN1635282003	A	A	HELIX2	HELIX2	T	140	S	137	CB-O	S-M	3.64681	weakhydrogen,
KIROPEN1635282003	A	A	HELIX2	HELIX2	T	140	I	138	N-O	M-M	3.14245	polar,
KIROPEN1635282003	A	C	HELIX2	LOOP4	T	140	I	144	O-CG1	M-S	3.60122	weakhydrogen,
KIROPEN1635282003	A	C	HELIX2	LOOP4	T	140	I	144	CG2-CD1	S-S	3.92228	hydrophobic,
KIROPEN1635282003	A	C	HELIX2	LOOP4	T	140	Y	146	CG2-OH	S-S	3.29282	weakpolar,
KIROPEN1635282003	A	C	HELIX2	LOOP4	T	140	Y	146	CB-OH	S-S	3.33377	weakpolar,
KIROPEN1635282003	A	C	HELIX2	LOOP4	T	140	Y	146	OG1-OH	S-S	2.46175	polar,
KIROPEN1635282003	A	A	HELIX2	HELIX1	Q	141	S	93	NE2-OG	S-S	2.93197	hydrogen,polar,
KIROPEN1635282003	A	A	HELIX2	HELIX2	Q	141	S	137	N-O	M-M	2.90691	hydrogen,polar,
KIROPEN1635282003	A	A	HELIX2	HELIX2	Q	141	I	138	N-O	M-M	3.34671	polar,
KIROPEN1635282003	A	A	HELIX2	HELIX1	T	142	W	94	CG2-CZ2	S-S	3.44845	hydrophobic,
KIROPEN1635282003	A	A	HELIX2	HELIX2	T	142	I	138	N-O	M-M	2.92791	hydrogen,polar,
KIROPEN1635282003	A	A	HELIX2	HELIX2	T	142	I	138	CB-O	S-M	3.19785	weakpolar,
KIROPEN1635282003	A	A	HELIX2	HELIX2	T	142	I	138	CG2-O	S-M	3.25171	weakpolar,
KIROPEN1635282003	A	A	HELIX2	HELIX2	T	142	I	138	OG1-O	S-M	2.43825	hydrogen,polar,
KIROPEN1635282003	A	A	HELIX2	HELIX2	T	142	I	138	CG2-CG2	S-S	3.7111	hydrophobic,
KIROPEN1635282003	A	A	HELIX2	HELIX2	T	142	E	139	OG1-O	S-M	3.47353	polar,
KIROPEN1635282003	A	A	LOOP4	HELIX2	T	143	E	139	N-O	M-M	3.20036	hydrogen,polar,
KIROPEN1635282003	A	A	LOOP4	HELIX2	T	143	E	139	CA-O	M-M	3.30822	weakpolar,
KIROPEN1635282003	A	A	LOOP4	HELIX2	T	143	E	139	C-O	M-M	3.35592	carbonyl,
KIROPEN1635282003	A	A	LOOP4	HELIX2	T	143	T	140	N-O	M-M	3.10357	hydrogen,polar,
KIROPEN1635282003	A	A	LOOP4	HELIX2	T	143	T	140	CA-O	M-M	3.32711	weakpolar,
KIROPEN1635282003	A	A	LOOP4	HELIX2	T	143	T	140	CG2-O	S-M	3.56423	weakhydrogen,
KIROPEN1635282003	A	A	LOOP4	HELIX2	T	143	Q	141	N-O	M-M	3.15248	polar,
KIROPEN1635282003	A	A	LOOP4	HELIX2	T	143	Q	141	CG2-O	S-M	3.22002	weakhydrogen,weakpolar,
KIROPEN1635282003	A	C	LOOP4	LOOP4	T	143	I	144	CG2-CG1	S-S	4.09993	hydrophobic,
KIROPEN1635282003	A	A	LOOP4	HELIX2	I	144	E	139	N-O	M-M	2.87455	polar,
KIROPEN1635282003	A	A	LOOP4	HELIX2	I	144	T	142	N-OG1	M-S	3.0762	polar,
KIROPEN1635282003	A	A	LOOP4	HELIX2	I	144	T	142	CG1-OG1	S-S	3.18846	weakpolar,
KIROPEN1635282003	A	A	LOOP4	HELIX2	I	144	T	142	CD1-OG1	S-S	3.29317	weakpolar,
KIROPEN1635282003	A	D	LOOP4	HELIX23	I	144	T	140	CG1-O	S-M	3.60122	weakhydrogen,
KIROPEN1635282003	A	D	LOOP4	HELIX23	I	144	T	140	CD1-CG2	S-S	3.92228	hydrophobic,
KIROPEN1635282003	A	D	LOOP4	LOOP4	I	144	T	143	CG1-CG2	S-S	4.09993	hydrophobic,
KIROPEN1635282003	A	D	LOOP4	HELIX24	I	144	S	166	CD1-OG	S-S	3.48702	weakhydrogen,weakpolar,
KIROPEN1635282003	A	A	LOOP4	HELIX2	G	145	E	139	N-O	M-M	2.78869	polar,
KIROPEN1635282003	A	A	LOOP4	HELIX2	Y	146	E	139	CD2-CG	S-S	3.53006	hydrophobic,
KIROPEN1635282003	A	A	LOOP4	HELIX2	Y	146	E	139	CE2-CG	S-S	3.98448	hydrophobic,
KIROPEN1635282003	A	A	LOOP4	HELIX2	Y	146	E	139	CD2-OE2	S-S	3.52994	weakhydrogen,
KIROPEN1635282003	A	A	LOOP4	LOOP4	Y	146	I	144	CD1-CG2	S-S	3.82457	hydrophobic,
KIROPEN1635282003	A	A	LOOP4	LOOP4	Y	146	I	144	CD1-CG2	S-S	3.82457	carbonpi
KIROPEN1635282003	A	A	LOOP4	LOOP4	Y	146	I	144	OH-CG2	S-S	3.84522	carbonpi
KIROPEN1635282003	A	A	LOOP4	LOOP4	Y	146	I	144	CG-CG2	S-S	4.09551	hydrophobic,
KIROPEN1635282003	A	A	LOOP4	LOOP4	Y	146	I	144	CG-CG2	S-S	4.09551	carbonpi
KIROPEN1635282003	A	A	LOOP4	LOOP4	Y	146	I	144	CD2-CG2	S-S	4.01424	hydrophobic,
KIROPEN1635282003	A	A	LOOP4	LOOP4	Y	146	I	144	CD2-CG2	S-S	4.01424	carbonpi
KIROPEN1635282003	A	A	LOOP4	LOOP4	Y	146	I	144	CE1-CG2	S-S	3.4774	hydrophobic,
KIROPEN1635282003	A	A	LOOP4	LOOP4	Y	146	I	144	CE1-CG2	S-S	3.4774	carbonpi
KIROPEN1635282003	A	A	LOOP4	LOOP4	Y	146	I	144	CE2-CG2	S-S	3.68672	hydrophobic,
KIROPEN1635282003	A	A	LOOP4	LOOP4	Y	146	I	144	CE2-CG2	S-S	3.68672	carbonpi
KIROPEN1635282003	A	A	LOOP4	LOOP4	Y	146	I	144	CZ-CG2	S-S	3.40642	carbonpi
KIROPEN1635282003	A	D	LOOP4	HELIX23	Y	146	F	136	OH-CE1	S-S	3.4112	weakpolar,
KIROPEN1635282003	A	D	LOOP4	HELIX23	Y	146	F	136	OH-CZ	S-S	3.38245	weakpolar,
KIROPEN1635282003	A	D	LOOP4	HELIX23	Y	146	F	136	CE1-CE1	S-S	3.57486	hydrophobic,pi-pi,
KIROPEN1635282003	A	D	LOOP4	HELIX23	Y	146	F	136	CZ-CE1	S-S	3.58216	pi-pi,
KIROPEN1635282003	A	D	LOOP4	HELIX23	Y	146	F	136	CZ-CZ	S-S	3.90831	pi-pi,
KIROPEN1635282003	A	D	LOOP4	HELIX23	Y	146	T	140	OH-CG2	S-S	3.29282	weakpolar,
KIROPEN1635282003	A	D	LOOP4	HELIX23	Y	146	T	140	OH-CB	S-S	3.33377	weakpolar,
KIROPEN1635282003	A	D	LOOP4	HELIX23	Y	146	T	140	OH-OG1	S-S	2.46175	polar,
KIROPEN1635282003	A	D	LOOP4	LOOP4	Y	146	G	147	O-CA	M-M	3.50434	weakhydrogen,
KIROPEN1635282003	A	D	LOOP4	SHEET47_47	Y	146	C	150	CB-SG	S-S	3.49822	weakpolar,
KIROPEN1635282003	A	D	LOOP4	SHEET47_47	Y	146	V	151	CE2-CG1	S-S	3.84343	hydrophobic,
KIROPEN1635282003	A	D	LOOP4		Y	146	HOH	511	CD1-O	S-W	3.33785	weakpolar,
KIROPEN1635282003	A	D	LOOP4		Y	146	HOH	511	CE1-O	S-W	3.47566	weakpolar,
KIROPEN1635282003	A	A	LOOP4	LOOP4	G	147	G	145	N-O	M-M	3.15269	polar,
KIROPEN1635282003	A	C	LOOP4	LOOP4	G	147	Y	146	CA-O	M-M	3.50434	weakhydrogen,
KIROPEN1635282003	A	A	LOOP4	LOOP3	F	148	Q	126	O-CG	M-S	3.34028	weakpolar,
KIROPEN1635282003	A	A	LOOP4	LOOP3	F	148	Q	126	O-CG	M-S	3.34028	carbonpi
KIROPEN1635282003	A	A	LOOP4	LOOP3	F	148	Q	126	CD2-CB	S-S	3.8353	hydrophobic,
KIROPEN1635282003	A	A	LOOP4	LOOP3	F	148	Q	126	CD2-CG	S-S	3.83014	hydrophobic,
KIROPEN1635282003	A	A	LOOP4	LOOP3	F	148	Q	126	CD2-CG	S-S	3.83014	carbonpi
KIROPEN1635282003	A	A	LOOP4	LOOP3	F	148	Q	126	CE2-CB	S-S	3.52697	hydrophobic,
KIROPEN1635282003	A	A	LOOP4	LOOP3	F	148	Q	126	CZ-CB	S-S	4.12309	hydrophobic,
KIROPEN1635282003	A	A	LOOP4	LOOP3	F	148	Q	126	CE1-CG	S-S	3.97173	hydrophobic,
KIROPEN1635282003	A	A	LOOP4	LOOP3	F	148	Q	126	CE1-CG	S-S	3.97173	carbonpi
KIROPEN1635282003	A	A	LOOP4	LOOP3	F	148	Q	126	CE2-CG	S-S	3.40133	hydrophobic,
KIROPEN1635282003	A	A	LOOP4	LOOP3	F	148	Q	126	CE2-CG	S-S	3.40133	carbonpi
KIROPEN1635282003	A	A	LOOP4	LOOP3	F	148	Q	126	CZ-CG	S-S	3.48395	hydrophobic,
KIROPEN1635282003	A	A	LOOP4	LOOP3	F	148	Q	126	CZ-CG	S-S	3.48395	carbonpi
KIROPEN1635282003	A	A	LOOP4	SHEET1_1	R	149	L	125	CA-O	M-M	3.32993	weakhydrogen,weakpolar,
KIROPEN1635282003	A	A	LOOP4	LOOP3	R	149	Q	126	CG-CB	S-S	3.92397	hydrophobic,
KIROPEN1635282003	A	A	LOOP4	LOOP3	R	149	Q	126	CG-O	S-M	3.67922	weakhydrogen,
KIROPEN1635282003	A	A	LOOP4	HELIX2	R	149	A	132	CD-O	S-M	3.43138	weakhydrogen,weakpolar,
KIROPEN1635282003	A	A	LOOP4	HELIX2	R	149	F	136	CB-CD1	S-S	4.00695	hydrophobic,
KIROPEN1635282003	A	A	LOOP4	HELIX2	R	149	E	139	NE-OE1	S-S	3.11519	ionic,polar,
KIROPEN1635282003	A	A	LOOP4	HELIX2	R	149	E	139	CZ-OE1	S-S	3.83092	ionic,
KIROPEN1635282003	A	A	LOOP4	HELIX2	R	149	E	139	NH2-OE1	S-S	3.64196	ionic,
KIROPEN1635282003	A	A	LOOP4	HELIX2	R	149	E	139	NE-OE2	S-S	3.18918	ionic,polar,
KIROPEN1635282003	A	A	LOOP4	HELIX2	R	149	E	139	CZ-OE2	S-S	3.39345	ionic,
KIROPEN1635282003	A	A	LOOP4	HELIX2	R	149	E	139	NH2-OE2	S-S	2.80356	hydrogen,ionic,polar,
KIROPEN1635282003	A	A	LOOP4	LOOP4	R	149	G	147	O-C	M-M	3.49089	carbonyl,
KIROPEN1635282003	A	A	LOOP4	LOOP4	R	149	G	147	N-O	M-M	3.36004	polar,
KIROPEN1635282003	A	D	LOOP4	SHEET47_47	R	149	C	150	NH2-SG	S-S	3.33095	hydrogen,polar,
KIROPEN1635282003	A	D	LOOP4	SHEET47_47	R	149	V	151	NH2-O	S-M	2.79367	hydrogen,polar,
KIROPEN1635282003	A	A	SHEET2_2	SHEET1_1	C	150	V	124	O-CA	M-M	3.47376	weakhydrogen,weakpolar,
KIROPEN1635282003	A	A	SHEET2_2	SHEET1_1	C	150	L	125	O-CD2	M-S	3.37564	weakpolar,
KIROPEN1635282003	A	A	SHEET2_2	SHEET1_1	C	150	L	125	O-N	M-M	2.87699	hydrogen,polar,
KIROPEN1635282003	A	A	SHEET2_2	SHEET1_1	C	150	L	125	N-O	M-M	3.48904	hydrogen,polar,
KIROPEN1635282003	A	A	SHEET2_2	SHEET1_1	C	150	L	125	O-CB	M-S	3.70114	weakhydrogen,
KIROPEN1635282003	A	A	SHEET2_2	LOOP4	C	150	G	147	CB-O	S-M	3.33707	weakhydrogen,weakpolar,
KIROPEN1635282003	A	C	SHEET2_2	LOOP4	C	150	Y	146	SG-CB	S-S	3.49822	weakpolar,
KIROPEN1635282003	A	C	SHEET2_2	LOOP4	C	150	R	149	SG-NH2	S-S	3.33095	hydrogen,polar,
KIROPEN1635282003	A	A	SHEET2_2	HELIX2	V	151	F	136	CB-CZ	S-S	3.95379	hydrophobic,
KIROPEN1635282003	A	C	SHEET2_2	HELIX16	V	151	L	135	CG1-CD2	S-S	3.78813	hydrophobic,
KIROPEN1635282003	A	C	SHEET2_2	LOOP4	V	151	Y	146	CG1-CE2	S-S	3.84343	hydrophobic,
KIROPEN1635282003	A	C	SHEET2_2	LOOP4	V	151	R	149	O-NH2	M-S	2.79367	hydrogen,polar,
KIROPEN1635282003	A	A	LOOP5	LOOP2	T	152	K	121	CG2-CG	S-S	4.22852	hydrophobic,
KIROPEN1635282003	A	A	LOOP5	LOOP2	T	152	P	122	OG1-O	S-M	2.57729	polar,
KIROPEN1635282003	A	A	LOOP5	LOOP2	T	152	P	122	CB-O	S-M	3.38015	weakpolar,
KIROPEN1635282003	A	A	LOOP5	LOOP2	T	152	P	122	CG2-O	S-M	3.23208	weakpolar,
KIROPEN1635282003	A	A	LOOP5	LOOP2	T	152	C	123	OG1-CA	S-M	3.33064	weakpolar,
KIROPEN1635282003	A	A	LOOP5	LOOP2	T	152	C	123	OG1-O	S-M	2.69985	hydrogen,polar,
KIROPEN1635282003	A	A	LOOP5	LOOP2	T	152	C	123	N-O	M-M	2.75217	hydrogen,polar,
KIROPEN1635282003	A	A	LOOP5	LOOP2	T	152	C	123	CB-O	S-M	3.4536	weakpolar,
KIROPEN1635282003	A	A	LOOP5	SHEET1_1	T	152	L	125	CG2-CD2	S-S	3.35217	hydrophobic,
KIROPEN1635282003	A	C	LOOP5	HELIX16	T	152	L	135	O-CD1	M-S	3.51641	weakhydrogen,
KIROPEN1635282003	A	A	LOOP5	LOOP2	E	153	K	121	OE1-NZ	S-S	2.62697	hydrogen,ionic,polar,
KIROPEN1635282003	A	A	LOOP5	LOOP2	E	153	K	121	OE2-NZ	S-S	3.48108	hydrogen,ionic,polar,
KIROPEN1635282003	A	C	LOOP5	LOOP3	E	153	N	128	OE1-ND2	S-S	3.15118	hydrogen,polar,
KIROPEN1635282003	A	C	LOOP5	HELIX16	E	153	V	131	O-CG1	M-S	3.73971	weakhydrogen,
KIROPEN1635282003	A	C	LOOP5	HELIX16	E	153	V	131	CB-CB	S-S	4.06122	hydrophobic,
KIROPEN1635282003	A	C	LOOP5	HELIX16	E	153	V	131	CB-CG1	S-S	3.54614	hydrophobic,
KIROPEN1635282003	A	C	LOOP5	HELIX16	E	153	A	132	CG-CB	S-S	4.07384	hydrophobic,
KIROPEN1635282003	A	C	LOOP5		E	153	HOH	506	OE2-O	S-W	3.00637	hydrogen,polar,
KIROPEN1635282003	A	A	LOOP5	LOOP2	E	154	K	121	CG-O	S-M	3.50709	weakhydrogen,
KIROPEN1635282003	A	A	LOOP5	LOOP5	E	154	T	152	N-OG1	M-S	3.35298	hydrogen,polar,
KIROPEN1635282003	A	A	HELIX3	LOOP2	C	155	C	123	CB-CB	S-S	3.59966	hydrophobic,
KIROPEN1635282003	A	A	HELIX3	LOOP2	C	155	C	123	CB-SG	S-S	3.08563	weakpolar,
KIROPEN1635282003	A	A	HELIX3	LOOP2	C	155	C	123	SG-CA	S-M	3.47378	weakpolar,
KIROPEN1635282003	A	A	HELIX3	LOOP2	C	155	C	123	SG-CB	S-S	3.04583	weakpolar,
KIROPEN1635282003	A	A	HELIX3	LOOP2	C	155	C	123	SG-SG	S-S	2.04337	polar,
KIROPEN1635282003	A	A	HELIX3	LOOP5	P	156	E	154	CD-O	S-M	3.2228	weakhydrogen,weakpolar,
KIROPEN1635282003	A	A	HELIX3	HELIX1	L	157	I	104	CG-CD1	S-S	3.96116	hydrophobic,
KIROPEN1635282003	A	A	HELIX3	HELIX1	L	157	I	104	CD2-CG1	S-S	3.92475	hydrophobic,
KIROPEN1635282003	A	A	HELIX3	HELIX1	L	157	I	104	CD2-CD1	S-S	4.09254	hydrophobic,
KIROPEN1635282003	A	A	HELIX3	HELIX3	L	157	C	155	N-O	M-M	3.00395	polar,
KIROPEN1635282003	A	A	HELIX3	LOOP2	A	158	C	123	CB-CB	S-S	3.90114	hydrophobic,
KIROPEN1635282003	A	A	HELIX3	HELIX3	A	158	C	155	CB-CB	S-S	3.87309	hydrophobic,
KIROPEN1635282003	A	A	HELIX3	HELIX3	A	158	C	155	N-O	M-M	2.92378	hydrogen,polar,
KIROPEN1635282003	A	A	HELIX3	HELIX3	A	158	C	155	CA-O	M-M	3.48843	weakpolar,
KIROPEN1635282003	A	A	HELIX3	HELIX3	A	158	C	155	CB-O	S-M	3.40756	weakhydrogen,weakpolar,
KIROPEN1635282003	A	A	HELIX3	HELIX3	V	159	C	155	N-O	M-M	2.97455	hydrogen,polar,
KIROPEN1635282003	A	A	HELIX3	HELIX3	V	159	C	155	CG2-O	S-M	3.52279	weakhydrogen,
KIROPEN1635282003	A	A	HELIX3	HELIX3	V	159	P	156	CB-O	S-M	3.75559	weakhydrogen,
KIROPEN1635282003	A	A	HELIX3	HELIX3	V	159	L	157	N-O	M-M	3.4379	polar,
KIROPEN1635282003	A	A	HELIX3	HELIX3	F	160	P	156	CB-O	S-M	3.25618	weakpolar,
KIROPEN1635282003	A	A	HELIX3	HELIX3	F	160	P	156	N-O	M-M	2.94949	hydrogen,polar,
KIROPEN1635282003	A	A	HELIX3	HELIX3	F	160	L	157	CB-O	S-M	3.41019	weakhydrogen,weakpolar,
KIROPEN1635282003	A	A	HELIX3	HELIX3	F	160	L	157	N-O	M-M	3.14537	hydrogen,polar,
KIROPEN1635282003	A	A	HELIX3	HELIX3	F	160	A	158	N-O	M-M	3.40513	polar,
KIROPEN1635282003	A	A	HELIX3	HELIX1	M	161	F	97	CE-CE1	S-S	3.50776	hydrophobic,
KIROPEN1635282003	A	A	HELIX3	HELIX1	M	161	F	97	CE-CD1	S-S	3.65588	hydrophobic,
KIROPEN1635282003	A	A	HELIX3	HELIX1	M	161	I	100	CG-CG2	S-S	3.69903	hydrophobic,
KIROPEN1635282003	A	A	HELIX3	HELIX1	M	161	I	100	SD-CG2	S-S	4.06172	weakhydrogen,hydrophobic,
KIROPEN1635282003	A	A	HELIX3	HELIX1	M	161	I	100	CE-CG2	S-S	3.97673	hydrophobic,
KIROPEN1635282003	A	A	HELIX3	HELIX1	M	161	I	100	CE-CD1	S-S	3.53892	hydrophobic,
KIROPEN1635282003	A	A	HELIX3	HELIX1	M	161	F	101	CB-CZ	S-S	3.6424	hydrophobic,
KIROPEN1635282003	A	A	HELIX3	HELIX1	M	161	F	101	CB-CE1	S-S	3.55099	hydrophobic,
KIROPEN1635282003	A	A	HELIX3	HELIX1	M	161	I	104	CG-CD1	S-S	4.09161	hydrophobic,
KIROPEN1635282003	A	A	HELIX3	HELIX3	M	161	L	157	N-O	M-M	2.84241	hydrogen,polar,
KIROPEN1635282003	A	A	HELIX3	HELIX3	M	161	L	157	CG-O	S-M	3.27669	weakhydrogen,weakpolar,
KIROPEN1635282003	A	A	HELIX3	HELIX3	M	161	A	158	N-O	M-M	3.19962	hydrogen,polar,
KIROPEN1635282003	A	A	HELIX3	HELIX3	M	161	A	158	CB-O	S-M	3.61853	weakhydrogen,
KIROPEN1635282003	A	A	HELIX3	HELIX1	V	162	F	101	CG2-CZ	S-S	3.92925	hydrophobic,
KIROPEN1635282003	A	A	HELIX3	SHEET2_2	V	162	V	151	CG2-CB	S-S	4.09389	hydrophobic,
KIROPEN1635282003	A	A	HELIX3	SHEET2_2	V	162	V	151	CG2-CG2	S-S	4.05923	hydrophobic,
KIROPEN1635282003	A	A	HELIX3	HELIX3	V	162	A	158	N-O	M-M	3.04035	hydrogen,polar,
KIROPEN1635282003	A	A	HELIX3	HELIX3	V	162	A	158	CG2-O	S-M	3.41374	weakhydrogen,weakpolar,
KIROPEN1635282003	A	A	HELIX3	HELIX3	V	162	V	159	N-O	M-M	3.48877	polar,
KIROPEN1635282003	A	A	HELIX3	HELIX3	V	162	V	159	CB-O	S-M	3.7156	weakhydrogen,
KIROPEN1635282003	A	A	HELIX3	HELIX3	V	162	F	160	N-O	M-M	3.49152	polar,
KIROPEN1635282003	A	A	HELIX3	HELIX3	V	163	V	159	N-O	M-M	3.08979	hydrogen,polar,
KIROPEN1635282003	A	A	HELIX3	HELIX3	V	163	V	159	CG2-O	S-M	3.29802	weakhydrogen,weakpolar,
KIROPEN1635282003	A	A	HELIX3	HELIX3	V	163	F	160	CB-O	S-M	3.37335	weakhydrogen,weakpolar,
KIROPEN1635282003	A	A	HELIX3	HELIX3	V	163	F	160	N-O	M-M	3.20695	hydrogen,polar,
KIROPEN1635282003	A	A	HELIX3	HELIX3	V	163	M	161	N-O	M-M	3.47263	polar,
KIROPEN1635282003	A	C	HELIX3	HELIX15	V	163	W	94	CG1-CZ3	S-S	3.84222	hydrophobic,
KIROPEN1635282003	A	C	HELIX3	HELIX16	V	163	I	138	CG2-CD1	S-S	3.74813	hydrophobic,
KIROPEN1635282003	A	A	HELIX3	HELIX3	V	164	F	160	CG2-CE1	S-S	3.85792	hydrophobic,
KIROPEN1635282003	A	A	HELIX3	HELIX3	V	164	F	160	CG2-CE1	S-S	3.85792	carbonpi
KIROPEN1635282003	A	A	HELIX3	HELIX3	V	164	F	160	CG2-CE2	S-S	3.57511	hydrophobic,
KIROPEN1635282003	A	A	HELIX3	HELIX3	V	164	F	160	CG2-CE2	S-S	3.57511	carbonpi
KIROPEN1635282003	A	A	HELIX3	HELIX3	V	164	F	160	CG2-CZ	S-S	3.53811	hydrophobic,
KIROPEN1635282003	A	A	HELIX3	HELIX3	V	164	F	160	CG2-CZ	S-S	3.53811	carbonpi
KIROPEN1635282003	A	A	HELIX3	HELIX3	V	164	F	160	CG2-CD2	S-S	3.92316	hydrophobic,
KIROPEN1635282003	A	A	HELIX3	HELIX3	V	164	F	160	CG2-CD2	S-S	3.92316	carbonpi
KIROPEN1635282003	A	A	HELIX3	HELIX3	V	164	F	160	N-O	M-M	2.80421	hydrogen,polar,
KIROPEN1635282003	A	A	HELIX3	HELIX3	V	164	F	160	CG2-O	S-M	3.12817	weakhydrogen,weakpolar,
KIROPEN1635282003	A	A	HELIX3	HELIX3	V	164	F	160	CG2-O	S-M	3.12817	carbonpi
KIROPEN1635282003	A	A	HELIX3	HELIX3	V	164	M	161	N-O	M-M	3.32744	polar,
KIROPEN1635282003	A	A	HELIX3	HELIX1	Q	165	F	97	CA-CE1	M-S	3.81138	carbonpi
KIROPEN1635282003	A	A	HELIX3	HELIX1	Q	165	F	97	CB-CE1	S-S	3.68135	hydrophobic,
KIROPEN1635282003	A	A	HELIX3	HELIX1	Q	165	F	97	CB-CE1	S-S	3.68135	carbonpi
KIROPEN1635282003	A	A	HELIX3	HELIX1	Q	165	F	97	CA-CZ	M-S	3.60745	carbonpi
KIROPEN1635282003	A	A	HELIX3	HELIX1	Q	165	F	97	CB-CZ	S-S	3.81895	hydrophobic,
KIROPEN1635282003	A	A	HELIX3	HELIX1	Q	165	F	97	CB-CZ	S-S	3.81895	carbonpi
KIROPEN1635282003	A	A	HELIX3	HELIX1	Q	165	F	97	CB-CG	S-S	4.0394	hydrophobic,
KIROPEN1635282003	A	A	HELIX3	HELIX1	Q	165	F	97	CB-CG	S-S	4.0394	carbonpi
KIROPEN1635282003	A	A	HELIX3	HELIX1	Q	165	F	97	CG-CG	S-S	3.9173	hydrophobic,
KIROPEN1635282003	A	A	HELIX3	HELIX1	Q	165	F	97	CG-CG	S-S	3.9173	carbonpi
KIROPEN1635282003	A	A	HELIX3	HELIX1	Q	165	F	97	CB-CD1	S-S	3.79326	hydrophobic,
KIROPEN1635282003	A	A	HELIX3	HELIX1	Q	165	F	97	CB-CD1	S-S	3.79326	carbonpi
KIROPEN1635282003	A	A	HELIX3	HELIX1	Q	165	F	97	CG-CD2	S-S	3.77594	hydrophobic,
KIROPEN1635282003	A	A	HELIX3	HELIX1	Q	165	F	97	CG-CD2	S-S	3.77594	carbonpi
KIROPEN1635282003	A	A	HELIX3	HELIX1	Q	165	F	97	CA-CE2	M-S	4.062	carbonpi
KIROPEN1635282003	A	A	HELIX3	HELIX1	Q	165	F	97	CB-CE2	S-S	4.05231	hydrophobic,
KIROPEN1635282003	A	A	HELIX3	HELIX1	Q	165	F	97	CB-CE2	S-S	4.05231	carbonpi
KIROPEN1635282003	A	A	HELIX3	HELIX1	Q	165	F	97	CG-CE2	S-S	3.94209	hydrophobic,
KIROPEN1635282003	A	A	HELIX3	HELIX1	Q	165	F	97	CG-CE2	S-S	3.94209	carbonpi
KIROPEN1635282003	A	A	HELIX3	HELIX2	Q	165	S	137	NE2-O	S-M	3.34506	polar,
KIROPEN1635282003	A	A	HELIX3	HELIX2	Q	165	S	137	NE2-OG	S-S	2.79847	hydrogen,polar,
KIROPEN1635282003	A	A	HELIX3	HELIX2	Q	165	Q	141	CG-CB	S-S	3.92784	hydrophobic,
KIROPEN1635282003	A	A	HELIX3	HELIX2	Q	165	Q	141	CG-CG	S-S	3.99906	hydrophobic,
KIROPEN1635282003	A	A	HELIX3	HELIX3	Q	165	M	161	N-O	M-M	2.74396	hydrogen,polar,
KIROPEN1635282003	A	A	HELIX3	HELIX3	Q	165	M	161	CB-O	S-M	3.15589	weakpolar,
KIROPEN1635282003	A	A	HELIX3	HELIX3	S	166	V	162	N-O	M-M	3.03566	hydrogen,polar,
KIROPEN1635282003	A	A	HELIX3	HELIX3	S	166	V	162	CB-O	S-M	3.27066	weakpolar,
KIROPEN1635282003	A	A	HELIX3	HELIX3	S	166	V	162	OG-O	S-M	2.84859	polar,
KIROPEN1635282003	A	A	HELIX3	HELIX3	S	166	V	163	N-O	M-M	3.49852	polar,
KIROPEN1635282003	A	A	HELIX3	HELIX3	S	166	V	163	CB-O	S-M	3.69071	weakhydrogen,
KIROPEN1635282003	A	C	HELIX3	LOOP4	S	166	I	144	OG-CD1	S-S	3.48702	weakhydrogen,weakpolar,
KIROPEN1635282003	A	A	HELIX3	HELIX3	I	167	V	163	CD1-CG1	S-S	3.83275	hydrophobic,
KIROPEN1635282003	A	A	HELIX3	HELIX3	I	167	V	163	CD1-O	S-M	3.35617	weakpolar,
KIROPEN1635282003	A	A	HELIX3	HELIX3	I	167	V	163	CG1-O	S-M	3.30395	weakpolar,
KIROPEN1635282003	A	A	HELIX3	HELIX3	I	167	V	163	N-O	M-M	3.17667	hydrogen,polar,
KIROPEN1635282003	A	A	HELIX3	HELIX3	I	167	V	164	CB-O	S-M	3.63839	weakhydrogen,
KIROPEN1635282003	A	A	HELIX3	HELIX3	I	167	V	164	N-O	M-M	3.25286	hydrogen,polar,
KIROPEN1635282003	A	A	HELIX3	HELIX3	I	167	Q	165	N-O	M-M	3.30885	polar,
KIROPEN1635282003	A	C	HELIX3	HELIX15	I	167	S	87	CG2-OG	S-S	3.722	weakhydrogen,
KIROPEN1635282003	A	C	HELIX3	HELIX15	I	167	F	90	CG1-CD2	S-S	4.03773	hydrophobic,
KIROPEN1635282003	A	C	HELIX3	HELIX15	I	167	W	94	CG1-CH2	S-S	3.94436	hydrophobic,
KIROPEN1635282003	A	A	HELIX3	HELIX3	V	168	V	164	CG2-CG1	S-S	4.0349	hydrophobic,
KIROPEN1635282003	A	A	HELIX3	HELIX3	V	168	V	164	N-O	M-M	2.80317	hydrogen,polar,
KIROPEN1635282003	A	A	HELIX3	HELIX3	V	168	V	164	CB-O	S-M	3.4266	weakpolar,
KIROPEN1635282003	A	A	HELIX3	HELIX3	V	168	V	164	CG2-O	S-M	3.19798	weakhydrogen,weakpolar,
KIROPEN1635282003	A	A	HELIX3	HELIX3	V	168	Q	165	N-O	M-M	3.13803	hydrogen,polar,
KIROPEN1635282003	A	A	HELIX3	HELIX3	V	168	Q	165	C-O	M-M	3.57575	carbonyl,
KIROPEN1635282003	A	A	HELIX3	HELIX3	V	168	Q	165	CB-O	S-M	3.60195	weakhydrogen,
KIROPEN1635282003	A	A	HELIX3	HELIX3	V	168	S	166	N-O	M-M	3.49924	polar,
KIROPEN1635282003	A	A	HELIX3	HELIX3	G	169	Q	165	N-O	M-M	2.68161	hydrogen,polar,
KIROPEN1635282003	A	A	HELIX3	HELIX3	G	169	S	166	N-O	M-M	3.30282	polar,
KIROPEN1635282003	A	A	HELIX3	HELIX3	C	170	S	166	N-O	M-M	3.06863	hydrogen,polar,
KIROPEN1635282003	A	A	HELIX3	HELIX3	C	170	I	167	N-O	M-M	3.40836	hydrogen,polar,
KIROPEN1635282003	A	A	HELIX3	HELIX3	C	170	I	167	CB-O	S-M	3.66183	weakhydrogen,
KIROPEN1635282003	A	A	HELIX3	HELIX3	C	170	V	168	N-O	M-M	3.34185	polar,
KIROPEN1635282003	A	C	HELIX3	HELIX17	C	170	M	176	CB-SD	S-S	3.84157	weakhydrogen,hydrophobic,
KIROPEN1635282003	A	A	HELIX3	HELIX3	I	171	I	167	CG1-O	S-M	3.31784	weakpolar,
KIROPEN1635282003	A	A	HELIX3	HELIX3	I	171	I	167	CD1-O	S-M	3.33393	weakpolar,
KIROPEN1635282003	A	A	HELIX3	HELIX3	I	171	I	167	CD1-CG2	S-S	3.98924	hydrophobic,
KIROPEN1635282003	A	A	HELIX3	HELIX3	I	171	I	167	N-O	M-M	3.20227	hydrogen,polar,
KIROPEN1635282003	A	A	HELIX3	HELIX3	I	171	V	168	CB-O	S-M	3.45811	weakhydrogen,weakpolar,
KIROPEN1635282003	A	A	HELIX3	HELIX3	I	171	V	168	N-O	M-M	3.1684	hydrogen,polar,
KIROPEN1635282003	A	C	HELIX3	HELIX15	I	171	L	83	CD1-CD2	S-S	4.17706	hydrophobic,
KIROPEN1635282003	A	C	HELIX3	HELIX17	I	171	M	176	CG1-CE	S-S	4.09816	hydrophobic,
KIROPEN1635282003	A	A	HELIX3	HELIX1	I	172	F	90	CG2-CE1	S-S	3.68995	hydrophobic,
KIROPEN1635282003	A	A	HELIX3	HELIX1	I	172	F	90	CG2-CD1	S-S	4.00832	hydrophobic,
KIROPEN1635282003	A	A	HELIX3	HELIX3	I	172	V	168	N-O	M-M	2.87167	hydrogen,polar,
KIROPEN1635282003	A	A	HELIX3	HELIX3	I	172	V	168	CG1-O	S-M	3.43175	weakhydrogen,weakpolar,
KIROPEN1635282003	A	A	HELIX3	HELIX3	I	172	V	168	CG1-CG1	S-S	4.2373	hydrophobic,
KIROPEN1635282003	A	A	HELIX3	HELIX3	I	172	V	168	CD1-CG1	S-S	3.71259	hydrophobic,
KIROPEN1635282003	A	A	HELIX3	HELIX1	D	173	F	90	OD1-CE1	S-S	3.29888	weakpolar,
KIROPEN1635282003	A	A	HELIX3	HELIX1	D	173	F	90	OD1-CZ	S-S	3.47253	weakpolar,
KIROPEN1635282003	A	A	HELIX3	HELIX3	D	173	G	169	N-O	M-M	2.94538	hydrogen,polar,
KIROPEN1635282003	A	A	HELIX3	HELIX3	D	173	G	169	CB-O	S-M	3.21238	weakpolar,
KIROPEN1635282003	A	A	HELIX3	HELIX3	D	173	I	171	N-O	M-M	3.36412	polar,
KIROPEN1635282003	A	A	HELIX3	HELIX3	S	174	C	170	N-O	M-M	3.0073	hydrogen,polar,
KIROPEN1635282003	A	A	HELIX3	HELIX3	S	174	C	170	CB-O	S-M	3.48367	weakpolar,
KIROPEN1635282003	A	A	HELIX3	HELIX3	S	174	C	170	OG-O	S-M	2.71847	polar,
KIROPEN1635282003	A	A	HELIX3	HELIX3	S	174	I	171	N-O	M-M	3.05081	hydrogen,polar,
KIROPEN1635282003	A	A	HELIX3	HELIX3	S	174	I	171	CA-O	M-M	3.49878	weakpolar,
KIROPEN1635282003	A	A	HELIX3	HELIX3	S	174	I	171	CB-O	S-M	3.27459	weakhydrogen,weakpolar,
KIROPEN1635282003	A	A	HELIX3	HELIX3	S	174	I	172	N-O	M-M	3.22249	polar,
KIROPEN1635282003	A	C	HELIX3	HELIX17	S	174	I	177	OG-CG1	S-S	3.53732	weakhydrogen,
KIROPEN1635282003	A	A	HELIX3	HELIX3	F	175	I	171	CE1-CG2	S-S	3.53322	hydrophobic,
KIROPEN1635282003	A	A	HELIX3	HELIX3	F	175	I	171	CD1-CG2	S-S	3.69733	hydrophobic,
KIROPEN1635282003	A	A	HELIX3	HELIX3	F	175	I	171	N-O	M-M	3.01609	hydrogen,polar,
KIROPEN1635282003	A	A	HELIX3	HELIX3	F	175	I	171	CD1-O	S-M	3.21167	weakhydrogen,weakpolar,
KIROPEN1635282003	A	A	HELIX3	HELIX3	F	175	I	172	N-O	M-M	3.13873	polar,
KIROPEN1635282003	A	A	HELIX3	HELIX3	F	175	I	172	CB-O	S-M	3.51355	weakhydrogen,
KIROPEN1635282003	A	C	HELIX3	HELIX17	F	175	M	184	CE2-CG	S-S	3.86637	hydrophobic,
KIROPEN1635282003	A	C	HELIX3	HELIX17	F	175	M	184	CE2-SD	S-S	3.76441	hydrophobic,
KIROPEN1635282003	A	C	HELIX3	HELIX17	F	175	M	184	CE2-CE	S-S	3.69369	hydrophobic,
KIROPEN1635282003	A	C	HELIX3	HELIX17	F	175	M	184	CE2-CE	S-S	3.69369	carbonpi
KIROPEN1635282003	A	C	HELIX3	HELIX17	F	175	M	184	CZ-CE	S-S	4.03758	hydrophobic,
KIROPEN1635282003	A	C	HELIX3	HELIX17	F	175	M	184	CZ-CE	S-S	4.03758	carbonpi
KIROPEN1635282003	A	C	HELIX3	HELIX17	F	175	M	184	CD2-CG	S-S	4.0545	hydrophobic,
KIROPEN1635282003	A	C	HELIX3	HELIX17	F	175	M	184	N-CE	M-S	3.99666	carbonpi
KIROPEN1635282003	A	C	HELIX3	HELIX17	F	175	M	184	CA-SD	M-S	3.88351	weakhydrogen,
KIROPEN1635282003	A	C	HELIX3	HELIX17	F	175	M	184	CA-CE	M-S	3.65016	carbonpi
KIROPEN1635282003	A	C	HELIX3	HELIX17	F	175	M	184	CB-CE	S-S	4.18975	hydrophobic,
KIROPEN1635282003	A	C	HELIX3	HELIX17	F	175	M	184	CB-CE	S-S	4.18975	carbonpi
KIROPEN1635282003	A	C	HELIX3	HELIX17	F	175	M	184	CG-SD	S-S	3.93832	hydrophobic,
KIROPEN1635282003	A	C	HELIX3	HELIX17	F	175	M	184	CG-CE	S-S	3.58115	hydrophobic,
KIROPEN1635282003	A	C	HELIX3	HELIX17	F	175	M	184	CG-CE	S-S	3.58115	carbonpi
KIROPEN1635282003	A	C	HELIX3	HELIX17	F	175	M	184	CD1-CE	S-S	3.92983	hydrophobic,
KIROPEN1635282003	A	C	HELIX3	HELIX17	F	175	M	184	CD1-CE	S-S	3.92983	carbonpi
KIROPEN1635282003	A	C	HELIX3	HELIX17	F	175	M	184	CD2-SD	S-S	3.34545	hydrophobic,weakpolar,
KIROPEN1635282003	A	C	HELIX3	HELIX17	F	175	M	184	CD2-CE	S-S	3.4536	hydrophobic,
KIROPEN1635282003	A	C	HELIX3	HELIX17	F	175	M	184	CD2-CE	S-S	3.4536	carbonpi
KIROPEN1635282003	A	A	HELIX3	HELIX1	M	176	F	86	CA-CE1	M-S	3.55169	carbonpi
KIROPEN1635282003	A	A	HELIX3	HELIX1	M	176	F	86	CA-CE2	M-S	4.12754	carbonpi
KIROPEN1635282003	A	A	HELIX3	HELIX1	M	176	F	86	CA-CZ	M-S	3.73812	carbonpi
KIROPEN1635282003	A	A	HELIX3	HELIX1	M	176	F	86	CB-CG	S-S	4.0702	hydrophobic,
KIROPEN1635282003	A	A	HELIX3	HELIX1	M	176	F	86	CB-CG	S-S	4.0702	carbonpi
KIROPEN1635282003	A	A	HELIX3	HELIX1	M	176	F	86	CA-CD1	M-S	3.7811	carbonpi
KIROPEN1635282003	A	A	HELIX3	HELIX1	M	176	F	86	CB-CD1	S-S	3.84625	hydrophobic,
KIROPEN1635282003	A	A	HELIX3	HELIX1	M	176	F	86	CB-CD1	S-S	3.84625	carbonpi
KIROPEN1635282003	A	A	HELIX3	HELIX1	M	176	F	86	CE-CB	S-S	3.38478	hydrophobic,
KIROPEN1635282003	A	A	HELIX3	HELIX1	M	176	F	90	SD-CZ	S-S	3.90184	hydrophobic,
KIROPEN1635282003	A	A	HELIX3	HELIX1	M	176	F	90	SD-CE2	S-S	3.66803	weakhydrogen,hydrophobic,
KIROPEN1635282003	A	A	HELIX3	HELIX1	M	176	F	90	CE-CE2	S-S	3.69945	hydrophobic,
KIROPEN1635282003	A	A	HELIX3	HELIX3	M	176	I	172	N-O	M-M	2.92081	hydrogen,polar,
KIROPEN1635282003	A	A	HELIX3	HELIX3	M	176	D	173	N-O	M-M	3.47602	polar,
KIROPEN1635282003	A	A	HELIX3	HELIX3	M	176	S	174	N-O	M-M	3.32348	polar,
KIROPEN1635282003	A	D	HELIX3	HELIX24	M	176	C	170	SD-CB	S-S	3.84157	weakhydrogen,hydrophobic,
KIROPEN1635282003	A	D	HELIX3	HELIX24	M	176	I	171	CE-CG1	S-S	4.09816	hydrophobic,
KIROPEN1635282003	A	A	HELIX3	HELIX3	I	177	D	173	CB-O	S-M	3.31296	weakpolar,
KIROPEN1635282003	A	A	HELIX3	HELIX3	I	177	D	173	CG1-O	S-M	3.13899	weakpolar,
KIROPEN1635282003	A	A	HELIX3	HELIX3	I	177	D	173	CD1-O	S-M	3.46699	weakpolar,
KIROPEN1635282003	A	A	HELIX3	HELIX3	I	177	D	173	N-O	M-M	2.89861	hydrogen,polar,
KIROPEN1635282003	A	A	HELIX3	HELIX3	I	177	S	174	CB-O	S-M	3.68226	weakhydrogen,
KIROPEN1635282003	A	A	HELIX3	HELIX3	I	177	S	174	N-O	M-M	3.20497	polar,
KIROPEN1635282003	A	D	HELIX3	HELIX24	I	177	S	174	CG1-OG	S-S	3.53732	weakhydrogen,
KIROPEN1635282003	A	A	HELIX3	HELIX3	D	178	S	174	N-O	M-M	2.87241	hydrogen,polar,
KIROPEN1635282003	A	A	HELIX3	HELIX3	D	178	S	174	CB-O	S-M	3.29438	weakpolar,
KIROPEN1635282003	A	A	HELIX3	HELIX3	D	178	F	175	CB-O	S-M	3.52102	weakhydrogen,
KIROPEN1635282003	A	A	HELIX3	HELIX3	D	178	M	176	N-O	M-M	3.16277	polar,
KIROPEN1635282003	A	C	HELIX3	HELIX17	D	178	M	181	OD1-CA	S-M	3.38285	weakpolar,
KIROPEN1635282003	A	C	HELIX3	HELIX17	D	178	M	181	OD1-CB	S-S	3.31489	weakpolar,
KIROPEN1635282003	A	C	HELIX3	HELIX17	D	178	M	181	OD1-CG	S-S	2.82202	weakpolar,
KIROPEN1635282003	A	C	HELIX3	HELIX17	D	178	M	181	OD2-CA	S-M	3.15026	weakpolar,
KIROPEN1635282003	A	C	HELIX3	HELIX17	D	178	M	181	OD2-CB	S-S	2.72133	weakpolar,
KIROPEN1635282003	A	C	HELIX3	HELIX17	D	178	M	181	OD2-CG	S-S	3.0535	weakpolar,
KIROPEN1635282003	A	C	HELIX3	HELIX17	D	178	M	184	CB-SD	S-S	3.85312	hydrophobic,
KIROPEN1635282003	A	C	HELIX3	HELIX17	D	178	M	184	CB-CE	S-S	4.23956	hydrophobic,
KIROPEN1635282003	A	A	HELIX3	HELIX1	A	179	M	82	CB-SD	S-S	4.02376	weakhydrogen,hydrophobic,
KIROPEN1635282003	A	A	HELIX3	HELIX1	A	179	F	86	CB-CE2	S-S	3.39369	hydrophobic,
KIROPEN1635282003	A	A	HELIX3	HELIX1	A	179	F	86	CB-CZ	S-S	3.47513	hydrophobic,
KIROPEN1635282003	A	A	HELIX3	HELIX3	A	179	F	175	N-O	M-M	3.04018	hydrogen,polar,
KIROPEN1635282003	A	A	HELIX3	HELIX3	A	179	M	176	N-O	M-M	3.12023	hydrogen,polar,
KIROPEN1635282003	A	A	HELIX3	HELIX3	A	179	M	176	CB-O	S-M	3.62427	weakhydrogen,
KIROPEN1635282003	A	A	HELIX3	HELIX3	A	179	I	177	N-O	M-M	3.36554	polar,
KIROPEN1635282003	A	A	HELIX3	HELIX1	I	180	M	82	CG1-CE	S-S	3.89918	hydrophobic,
KIROPEN1635282003	A	A	HELIX3	HELIX3	I	180	M	176	N-O	M-M	2.95664	hydrogen,polar,
KIROPEN1635282003	A	A	HELIX3	HELIX3	I	180	M	176	CG1-O	S-M	3.49995	weakpolar,
KIROPEN1635282003	A	A	HELIX3	HELIX3	I	180	M	176	CG1-CG	S-S	4.17157	hydrophobic,
KIROPEN1635282003	A	A	HELIX3	HELIX3	I	180	M	176	CD1-CG	S-S	3.33831	hydrophobic,
KIROPEN1635282003	A	A	HELIX3	HELIX3	I	180	M	176	CD1-SD	S-S	3.83727	hydrophobic,
KIROPEN1635282003	A	A	HELIX3	HELIX3	I	180	M	176	CD1-CE	S-S	3.98766	hydrophobic,
KIROPEN1635282003	A	A	HELIX3	HELIX3	I	180	I	177	N-O	M-M	3.07695	hydrogen,polar,
KIROPEN1635282003	A	A	HELIX3	HELIX3	I	180	I	177	CA-O	M-M	3.47537	weakpolar,
KIROPEN1635282003	A	A	HELIX3	HELIX3	I	180	I	177	C-O	M-M	3.53205	carbonyl,
KIROPEN1635282003	A	A	HELIX3	HELIX3	I	180	I	177	CB-O	S-M	3.38852	weakhydrogen,weakpolar,
KIROPEN1635282003	A	A	HELIX3	HELIX3	I	180	D	178	N-O	M-M	3.31498	polar,
KIROPEN1635282003	A	A	HELIX3	HELIX3	M	181	I	177	CE-CG2	S-S	3.45291	hydrophobic,
KIROPEN1635282003	A	A	HELIX3	HELIX3	M	181	I	177	CG-CG2	S-S	3.42564	hydrophobic,
KIROPEN1635282003	A	A	HELIX3	HELIX3	M	181	I	177	SD-CG2	S-S	3.13961	hydrophobic,weakpolar,
KIROPEN1635282003	A	A	HELIX3	HELIX3	M	181	I	177	CB-O	S-M	3.36131	weakpolar,
KIROPEN1635282003	A	A	HELIX3	HELIX3	M	181	I	177	CG-O	S-M	2.58791	weakpolar,
KIROPEN1635282003	A	A	HELIX3	HELIX3	M	181	I	177	N-O	M-M	2.71555	hydrogen,polar,
KIROPEN1635282003	A	A	HELIX3	HELIX3	M	181	D	178	CB-O	S-M	3.28262	weakhydrogen,weakpolar,
KIROPEN1635282003	A	A	HELIX3	HELIX3	M	181	D	178	CA-O	M-M	3.35155	weakpolar,
KIROPEN1635282003	A	A	HELIX3	HELIX3	M	181	D	178	C-O	M-M	3.46557	carbonyl,
KIROPEN1635282003	A	A	HELIX3	HELIX3	M	181	D	178	N-O	M-M	2.89883	hydrogen,polar,
KIROPEN1635282003	A	A	HELIX3	HELIX3	M	181	A	179	N-O	M-M	3.28842	polar,
KIROPEN1635282003	A	C	HELIX3	HELIX17	M	181	M	181	CE-CE	S-S	3.34716	hydrophobic,
KIROPEN1635282003	A	C	HELIX3	HELIX17	M	181	M	181	CE-SD	S-S	3.60509	hydrophobic,
KIROPEN1635282003	A	D	HELIX3	HELIX24	M	181	D	178	CB-OD2	S-S	2.72133	weakpolar,
KIROPEN1635282003	A	D	HELIX3	HELIX24	M	181	D	178	CB-OD1	S-S	3.31489	weakpolar,
KIROPEN1635282003	A	D	HELIX3	HELIX24	M	181	D	178	CG-OD2	S-S	3.0535	weakpolar,
KIROPEN1635282003	A	D	HELIX3	HELIX24	M	181	D	178	CG-OD1	S-S	2.82202	weakpolar,
KIROPEN1635282003	A	D	HELIX3	HELIX24	M	181	D	178	CA-OD2	M-S	3.15026	weakpolar,
KIROPEN1635282003	A	D	HELIX3	HELIX24	M	181	D	178	CA-OD1	M-S	3.38285	weakpolar,
KIROPEN1635282003	A	D	HELIX3	HELIX24	M	181	M	181	CE-CE	S-S	3.34716	hydrophobic,
KIROPEN1635282003	A	D	HELIX3	HELIX24	M	181	M	181	SD-CE	S-S	3.60509	hydrophobic,
KIROPEN1635282003	A	D	HELIX3		M	181	HOH	501	CB-O	S-W	3.5214	weakhydrogen,
KIROPEN1635282003	A	D	HELIX3		M	181	HOH	501	O-O	M-W	2.86295	hydrogen,polar,
KIROPEN1635282003	A	A	HELIX3	HELIX1	A	182	F	71	CB-CZ	S-S	3.63685	hydrophobic,
KIROPEN1635282003	A	A	HELIX3	HELIX1	A	182	V	75	CB-CG1	S-S	3.75807	hydrophobic,
KIROPEN1635282003	A	A	HELIX3	HELIX3	A	182	D	178	CB-O	S-M	3.4711	weakpolar,
KIROPEN1635282003	A	A	HELIX3	HELIX3	A	182	D	178	N-O	M-M	2.65619	hydrogen,polar,
KIROPEN1635282003	A	A	HELIX3	HELIX3	A	182	A	179	N-O	M-M	3.35648	polar,
KIROPEN1635282003	A	A	HELIX3	HELIX1	K	183	V	75	CD-O	S-M	3.42836	weakhydrogen,weakpolar,
KIROPEN1635282003	A	A	HELIX3	HELIX1	K	183	V	75	NZ-O	S-M	2.88301	hydrogen,polar,
KIROPEN1635282003	A	A	HELIX3	HELIX1	K	183	D	76	NZ-O	S-M	3.18143	hydrogen,polar,
KIROPEN1635282003	A	A	HELIX3	HELIX1	K	183	I	77	NZ-O	S-M	2.41524	hydrogen,polar,
KIROPEN1635282003	A	A	HELIX3	HELIX1	K	183	W	79	CG-CZ3	S-S	3.93458	hydrophobic,
KIROPEN1635282003	A	A	HELIX3	HELIX1	K	183	W	79	CG-CZ3	S-S	3.93458	carbonpi
KIROPEN1635282003	A	A	HELIX3	HELIX1	K	183	W	79	CE-N	S-M	3.87691	carbonpi
KIROPEN1635282003	A	A	HELIX3	HELIX1	K	183	W	79	CE-N	S-M	3.87691	carbonpi
KIROPEN1635282003	A	A	HELIX3	HELIX1	K	183	W	79	CG-CE2	S-S	4.04405	carbonpi
KIROPEN1635282003	A	A	HELIX3	HELIX1	K	183	W	79	CG-CZ2	S-S	3.70395	hydrophobic,
KIROPEN1635282003	A	A	HELIX3	HELIX1	K	183	W	79	CG-CZ2	S-S	3.70395	carbonpi
KIROPEN1635282003	A	A	HELIX3	HELIX1	K	183	W	79	CB-CH2	S-S	3.99925	hydrophobic,
KIROPEN1635282003	A	A	HELIX3	HELIX1	K	183	W	79	CG-CH2	S-S	3.63339	hydrophobic,
KIROPEN1635282003	A	A	HELIX3	HELIX1	K	183	W	79	CG-CH2	S-S	3.63339	carbonpi
KIROPEN1635282003	A	A	HELIX3	HELIX1	K	183	M	82	CD-SD	S-S	3.86771	hydrophobic,
KIROPEN1635282003	A	A	HELIX3	HELIX1	K	183	M	82	CB-CE	S-S	4.11113	hydrophobic,
KIROPEN1635282003	A	A	HELIX3	HELIX1	K	183	M	82	CD-CE	S-S	3.84255	hydrophobic,
KIROPEN1635282003	A	A	HELIX3	HELIX3	K	183	A	179	N-O	M-M	2.805	hydrogen,polar,
KIROPEN1635282003	A	A	HELIX3	HELIX3	K	183	A	179	CB-O	S-M	3.25616	weakpolar,
KIROPEN1635282003	A	A	HELIX3	HELIX3	M	184	I	180	N-O	M-M	2.81075	hydrogen,polar,
KIROPEN1635282003	A	A	HELIX3	HELIX3	M	184	I	180	CB-O	S-M	3.11633	weakhydrogen,weakpolar,
KIROPEN1635282003	A	A	HELIX3	HELIX3	M	184	I	180	CE-O	S-M	3.49265	weakhydrogen,weakpolar,
KIROPEN1635282003	A	A	HELIX3	HELIX3	M	184	I	180	CE-CG2	S-S	3.1612	hydrophobic,
KIROPEN1635282003	A	A	HELIX3	HELIX3	M	184	A	182	N-O	M-M	3.10028	polar,
KIROPEN1635282003	A	D	HELIX3	HELIX22	M	184	F	71	O-CG	M-S	3.35548	weakpolar,
KIROPEN1635282003	A	D	HELIX3	HELIX22	M	184	F	71	CB-CD1	S-S	4.06856	hydrophobic,
KIROPEN1635282003	A	D	HELIX3	HELIX22	M	184	F	71	CG-CD1	S-S	3.58534	hydrophobic,
KIROPEN1635282003	A	D	HELIX3	HELIX22	M	184	F	71	CG-CE1	S-S	4.08451	hydrophobic,
KIROPEN1635282003	A	D	HELIX3	HELIX22	M	184	F	71	O-CB	M-S	3.27591	weakpolar,
KIROPEN1635282003	A	D	HELIX3	HELIX22	M	184	F	71	SD-CD1	S-S	4.04893	hydrophobic,
KIROPEN1635282003	A	D	HELIX3	HELIX24	M	184	F	175	CG-CD2	S-S	4.0545	hydrophobic,
KIROPEN1635282003	A	D	HELIX3	HELIX24	M	184	F	175	CG-CE2	S-S	3.86637	hydrophobic,
KIROPEN1635282003	A	D	HELIX3	HELIX24	M	184	F	175	SD-CA	S-M	3.88351	weakhydrogen,
KIROPEN1635282003	A	D	HELIX3	HELIX24	M	184	F	175	CE-N	S-M	3.99666	carbonpi
KIROPEN1635282003	A	D	HELIX3	HELIX24	M	184	F	175	CE-CA	S-M	3.65016	carbonpi
KIROPEN1635282003	A	D	HELIX3	HELIX24	M	184	F	175	SD-CG	S-S	3.93832	hydrophobic,
KIROPEN1635282003	A	D	HELIX3	HELIX24	M	184	F	175	SD-CD2	S-S	3.34545	hydrophobic,weakpolar,
KIROPEN1635282003	A	D	HELIX3	HELIX24	M	184	F	175	SD-CE2	S-S	3.76441	hydrophobic,
KIROPEN1635282003	A	D	HELIX3	HELIX24	M	184	F	175	CE-CB	S-S	4.18975	hydrophobic,
KIROPEN1635282003	A	D	HELIX3	HELIX24	M	184	F	175	CE-CB	S-S	4.18975	carbonpi
KIROPEN1635282003	A	D	HELIX3	HELIX24	M	184	F	175	CE-CG	S-S	3.58115	hydrophobic,
KIROPEN1635282003	A	D	HELIX3	HELIX24	M	184	F	175	CE-CG	S-S	3.58115	carbonpi
KIROPEN1635282003	A	D	HELIX3	HELIX24	M	184	F	175	CE-CD1	S-S	3.92983	hydrophobic,
KIROPEN1635282003	A	D	HELIX3	HELIX24	M	184	F	175	CE-CD1	S-S	3.92983	carbonpi
KIROPEN1635282003	A	D	HELIX3	HELIX24	M	184	F	175	CE-CD2	S-S	3.4536	hydrophobic,
KIROPEN1635282003	A	D	HELIX3	HELIX24	M	184	F	175	CE-CD2	S-S	3.4536	carbonpi
KIROPEN1635282003	A	D	HELIX3	HELIX24	M	184	F	175	CE-CE2	S-S	3.69369	hydrophobic,
KIROPEN1635282003	A	D	HELIX3	HELIX24	M	184	F	175	CE-CE2	S-S	3.69369	carbonpi
KIROPEN1635282003	A	D	HELIX3	HELIX24	M	184	F	175	CE-CZ	S-S	4.03758	hydrophobic,
KIROPEN1635282003	A	D	HELIX3	HELIX24	M	184	F	175	CE-CZ	S-S	4.03758	carbonpi
KIROPEN1635282003	A	D	HELIX3	HELIX24	M	184	D	178	SD-CB	S-S	3.85312	hydrophobic,
KIROPEN1635282003	A	D	HELIX3	HELIX24	M	184	D	178	CE-CB	S-S	4.23956	hydrophobic,
KIROPEN1635282003	A	A	HELIX3	HELIX3	A	185	M	181	CB-O	S-M	3.44832	weakpolar,
KIROPEN1635282003	A	A	HELIX3	HELIX3	A	185	M	181	N-O	M-M	3.16954	hydrogen,polar,
KIROPEN1635282003	A	A	HELIX3	HELIX3	A	185	A	182	CB-O	S-M	3.46396	weakpolar,
KIROPEN1635282003	A	A	HELIX3	HELIX3	A	185	A	182	CA-O	M-M	3.46044	weakpolar,
KIROPEN1635282003	A	A	HELIX3	HELIX3	A	185	A	182	N-O	M-M	2.86866	hydrogen,polar,
KIROPEN1635282003	A	A	HELIX3	HELIX3	A	185	K	183	N-O	M-M	3.3973	polar,
KIROPEN1635282003	A	D	HELIX3	HELIX22	A	185	F	71	CA-CD2	M-S	3.94156	carbonpi
KIROPEN1635282003	A	D	HELIX3	HELIX22	A	185	F	71	CA-CE2	M-S	3.92959	carbonpi
KIROPEN1635282003	A	A	HELIX3	HELIX3	R	186	A	182	N-O	M-M	3.10782	hydrogen,polar,
KIROPEN1635282003	A	A	HELIX3	HELIX3	R	186	K	183	N-O	M-M	3.49639	hydrogen,polar,
KIROPEN1635282003	A	A	HELIX3	HELIX3	R	186	K	183	CB-O	S-M	3.53179	weakhydrogen,
KIROPEN1635282003	A	A	HELIX3	HELIX3	R	186	K	183	CD-O	S-M	3.25708	weakhydrogen,weakpolar,
KIROPEN1635282003	A	A	HELIX3	HELIX3	R	186	K	183	NH1-O	S-M	3.21525	hydrogen,polar,
KIROPEN1635282003	A	C	HELIX3	LOOP15	R	186	A	305	CA-O	M-M	3.69251	weakhydrogen,
KIROPEN1635282003	A	C	HELIX3	LOOP15	P	187	E	304	CD-O	S-M	3.71441	weakhydrogen,
KIROPEN1635282003	A	C	HELIX3	LOOP15	P	187	A	305	CD-O	S-M	3.16652	weakpolar,
KIROPEN1635282003	A	C	HELIX3		P	187	HOH	505	CD-O	S-W	3.44397	weakhydrogen,weakpolar,
KIROPEN1635282003	A	A	HELIX3	HELIX3	K	188	R	186	N-O	M-M	3.45793	polar,
KIROPEN1635282003	A	C	HELIX3		K	188	HOH	505	N-O	M-W	3.28104	hydrogen,polar,
KIROPEN1635282003	A	C	HELIX3		K	188	HOH	505	CB-O	S-W	3.26729	weakpolar,
KIROPEN1635282003	A	C	HELIX3		K	188	HOH	505	CG-O	S-W	3.14841	weakpolar,
KIROPEN1635282003	A	A	HELIX3	HELIX3	K	189	R	186	N-O	M-M	3.58868	hydrogen,
KIROPEN1635282003	A	A	HELIX3	HELIX3	K	189	P	187	N-O	M-M	3.18571	polar,
KIROPEN1635282003	A	D	HELIX3	HELIX22	K	189	A	68	CD-O	S-M	3.26457	weakhydrogen,weakpolar,
KIROPEN1635282003	A	D	HELIX3	HELIX22	K	189	D	69	O-CB	M-S	3.30906	weakpolar,
KIROPEN1635282003	A	D	HELIX3	HELIX22	K	189	D	69	CB-OD1	S-S	3.3405	weakpolar,
KIROPEN1635282003	A	D	HELIX3		K	189	HOH	508	CB-O	S-W	3.24231	weakpolar,
KIROPEN1635282003	A	A	HELIX3	HELIX3	R	190	P	187	N-O	M-M	3.02951	hydrogen,polar,
KIROPEN1635282003	A	A	HELIX3	HELIX3	R	190	P	187	CB-O	S-M	3.20906	weakpolar,
KIROPEN1635282003	A	A	HELIX3	HELIX3	R	190	K	188	N-O	M-M	3.08779	polar,
KIROPEN1635282003	A	D	HELIX3	HELIX22	R	190	D	69	CA-OD2	M-S	3.63632	weakhydrogen,
KIROPEN1635282003	A	D	HELIX3	HELIX22	R	190	D	69	CD-OD2	S-S	3.61313	weakhydrogen,
KIROPEN1635282003	A	D	HELIX3	HELIX22	R	190	D	69	N-OD1	M-S	3.13303	polar,
KIROPEN1635282003	A	D	HELIX3	HELIX22	R	190	D	69	CA-OD1	M-S	3.39191	weakpolar,
KIROPEN1635282003	A	A	HELIX3	HELIX3	A	191	K	188	CB-O	S-M	3.29919	weakpolar,
KIROPEN1635282003	A	A	HELIX3	HELIX3	A	191	K	188	N-O	M-M	2.95697	hydrogen,polar,
KIROPEN1635282003	A	A	HELIX3	HELIX3	A	191	K	189	N-O	M-M	3.21	polar,
KIROPEN1635282003	A	A	HELIX3	HELIX3	Q	192	K	189	N-O	M-M	3.15099	hydrogen,polar,
KIROPEN1635282003	A	A	HELIX3	HELIX3	Q	192	K	189	CG-O	S-M	3.20279	weakpolar,
KIROPEN1635282003	A	A	HELIX3	HELIX3	Q	192	K	189	CB-O	S-M	3.37535	weakpolar,
KIROPEN1635282003	A	A	HELIX3	HELIX3	Q	192	R	190	N-O	M-M	3.18237	polar,
KIROPEN1635282003	A	D	HELIX3	HELIX22	Q	192	R	65	O-NH1	M-S	2.51351	hydrogen,polar,
KIROPEN1635282003	A	D	HELIX3	HELIX22	Q	192	R	65	O-CD	M-S	3.46627	weakhydrogen,weakpolar,
KIROPEN1635282003	A	D	HELIX3	HELIX22	Q	192	A	68	CG-CB	S-S	3.88026	hydrophobic,
KIROPEN1635282003	A	A	LOOP6	HELIX3	T	193	R	190	OG1-O	S-M	2.97592	hydrogen,polar,
KIROPEN1635282003	A	A	LOOP6	HELIX3	T	193	R	190	OG1-CD	S-S	3.49851	weakhydrogen,weakpolar,
KIROPEN1635282003	A	A	LOOP6	HELIX3	T	193	R	190	N-O	M-M	3.03824	hydrogen,polar,
KIROPEN1635282003	A	A	LOOP6	HELIX3	T	193	R	190	O-NH1	M-S	3.12016	hydrogen,polar,
KIROPEN1635282003	A	A	LOOP6	HELIX3	T	193	R	190	OG1-NH1	S-S	2.57455	hydrogen,polar,
KIROPEN1635282003	A	A	LOOP6	HELIX3	T	193	A	191	N-O	M-M	3.4882	polar,
KIROPEN1635282003	A	D	LOOP6	HELIX22	T	193	Y	66	CG2-CD1	S-S	4.10375	hydrophobic,
KIROPEN1635282003	A	D	LOOP6	HELIX22	T	193	D	69	OG1-OD2	S-S	3.11823	hydrogen,polar,
KIROPEN1635282003	A	D	LOOP6	HELIX22	T	193	D	69	CG2-CB	S-S	3.96362	hydrophobic,
KIROPEN1635282003	A	A	SHEET3_3	HELIX3	L	194	R	190	CG-O	S-M	3.62839	weakhydrogen,
KIROPEN1635282003	A	A	SHEET3_3	HELIX3	L	194	R	190	N-O	M-M	3.49291	polar,
KIROPEN1635282003	A	A	SHEET3_3	HELIX3	L	194	A	191	N-O	M-M	3.3664	hydrogen,polar,
KIROPEN1635282003	A	A	LOOP7	LOOP1	H	198	K	48	O-NZ	M-S	2.64798	hydrogen,polar,
KIROPEN1635282003	A	A	LOOP7	LOOP7	N	199	S	197	N-O	M-M	3.39863	polar,
KIROPEN1635282003	A	A	LOOP7	LOOP7	N	199	S	197	O-OG	M-S	2.5827	hydrogen,polar,
KIROPEN1635282003	A	D	SHEET4_4	LOOP10	M	204	E	240	CB-OE2	S-S	3.636	weakhydrogen,
KIROPEN1635282003	A	D	SHEET4_4	LOOP10	M	204	E	240	CB-CG	S-S	3.97321	hydrophobic,
KIROPEN1635282003	A	D	SHEET4_4	LOOP10	R	205	T	238	CG-CG2	S-S	3.922	hydrophobic,
KIROPEN1635282003	A	D	SHEET4_4	LOOP10	R	205	E	240	CA-OE1	M-S	3.60971	weakhydrogen,
KIROPEN1635282003	A	D	SHEET4_4	LOOP10	R	205	E	242	NE-OE1	S-S	3.26544	ionic,polar,
KIROPEN1635282003	A	D	SHEET4_4	LOOP10	R	205	E	242	CZ-OE1	S-S	3.64342	ionic,
KIROPEN1635282003	A	D	SHEET4_4	LOOP10	R	205	E	242	NH2-OE1	S-S	3.20187	hydrogen,ionic,polar,
KIROPEN1635282003	A	D	SHEET4_4	LOOP10	R	205	E	242	NH2-OE2	S-S	3.4676	hydrogen,ionic,polar,
KIROPEN1635282003	A	D	LOOP8	SHEET51_51	D	206	R	236	OD1-CZ	S-S	3.8343	ionic,
KIROPEN1635282003	A	D	LOOP8	SHEET51_51	D	206	R	236	OD1-NH1	S-S	3.08799	hydrogen,ionic,polar,
KIROPEN1635282003	A	D	LOOP8	SHEET51_51	D	206	R	236	OD1-NH2	S-S	3.66943	ionic,
KIROPEN1635282003	A	D	LOOP8	SHEET51_51	D	206	R	236	OD2-CZ	S-S	3.52214	ionic,
KIROPEN1635282003	A	D	LOOP8	SHEET51_51	D	206	R	236	OD2-NH1	S-S	3.32689	hydrogen,ionic,polar,
KIROPEN1635282003	A	D	LOOP8	SHEET51_51	D	206	R	236	OD2-NH2	S-S	2.88628	hydrogen,ionic,polar,
KIROPEN1635282003	A	D	LOOP8	LOOP10	D	206	E	240	N-OE2	M-S	3.24406	polar,
KIROPEN1635282003	A	D	LOOP8	LOOP10	D	206	E	240	N-OE1	M-S	2.93521	hydrogen,polar,
KIROPEN1635282003	A	A	LOOP8	SHEET4_4	G	207	R	205	N-O	M-M	3.1447	polar,
KIROPEN1635282003	A	D	LOOP8	LOOP10	G	207	E	240	N-OE2	M-S	2.84903	hydrogen,polar,
KIROPEN1635282003	A	A	SHEET5_5	SHEET4_4	K	208	M	204	O-CA	M-M	3.38249	weakhydrogen,weakpolar,
KIROPEN1635282003	A	A	SHEET5_5	SHEET4_4	K	208	R	205	N-O	M-M	3.1046	hydrogen,polar,
KIROPEN1635282003	A	A	SHEET5_5	SHEET4_4	K	208	R	205	O-N	M-M	2.93947	hydrogen,polar,
KIROPEN1635282003	A	A	SHEET5_5	SHEET4_4	L	209	V	202	CG-CG1	S-S	3.8718	hydrophobic,
KIROPEN1635282003	A	A	SHEET5_5	SHEET4_4	L	209	V	202	CD1-CG1	S-S	3.5028	hydrophobic,
KIROPEN1635282003	A	A	SHEET5_5	SHEET4_4	L	209	A	203	CD1-O	S-M	3.83234	weakhydrogen,
KIROPEN1635282003	A	A	SHEET5_5	SHEET4_4	L	209	M	204	CB-SD	S-S	3.82789	hydrophobic,
KIROPEN1635282003	A	A	SHEET5_5	SHEET4_4	L	209	M	204	CD1-SD	S-S	3.97382	hydrophobic,
KIROPEN1635282003	A	A	SHEET5_5	SHEET4_4	C	210	V	202	O-CA	M-M	3.28944	weakhydrogen,weakpolar,
KIROPEN1635282003	A	A	SHEET5_5	SHEET4_4	C	210	A	203	N-O	M-M	2.78993	hydrogen,polar,
KIROPEN1635282003	A	A	SHEET5_5	SHEET4_4	C	210	A	203	O-N	M-M	3.02625	hydrogen,polar,
KIROPEN1635282003	A	A	SHEET5_5	SHEET5_5	C	210	K	208	SG-O	S-M	3.55062	hydrogen,
KIROPEN1635282003	A	A	SHEET5_5	SHEET5_5	C	210	K	208	N-O	M-M	3.4996	polar,
KIROPEN1635282003	A	A	SHEET5_5	SHEET4_4	L	211	V	201	CA-O	M-M	3.40232	weakhydrogen,weakpolar,
KIROPEN1635282003	A	A	SHEET5_5	SHEET4_4	L	211	V	201	C-O	M-M	3.5027	carbonyl,
KIROPEN1635282003	A	A	SHEET5_5	SHEET4_4	L	211	V	201	CD1-O	S-M	3.69598	weakhydrogen,
KIROPEN1635282003	A	A	SHEET5_5	SHEET4_4	L	211	V	202	CD1-CG2	S-S	3.61354	hydrophobic,
KIROPEN1635282003	A	A	SHEET5_5	SHEET4_4	M	212	A	200	O-CA	M-M	3.16496	weakpolar,
KIROPEN1635282003	A	A	SHEET5_5	SHEET4_4	M	212	A	200	O-CB	M-S	3.30641	weakpolar,
KIROPEN1635282003	A	A	SHEET5_5	SHEET4_4	M	212	A	200	O-C	M-M	3.47287	carbonyl,
KIROPEN1635282003	A	A	SHEET5_5	SHEET4_4	M	212	V	201	N-O	M-M	2.75541	hydrogen,polar,
KIROPEN1635282003	A	A	SHEET5_5	SHEET4_4	M	212	V	201	CB-CG2	S-S	3.82995	hydrophobic,
KIROPEN1635282003	A	A	SHEET5_5	SHEET4_4	M	212	V	201	O-N	M-M	2.83342	hydrogen,polar,
KIROPEN1635282003	A	A	SHEET5_5	SHEET4_4	M	212	R	205	CE-CB	S-S	3.84751	hydrophobic,
KIROPEN1635282003	A	A	SHEET5_5	SHEET5_5	M	212	C	210	CE-CB	S-S	3.80959	hydrophobic,
KIROPEN1635282003	A	A	SHEET5_5	SHEET3_3	R	214	F	196	O-CA	M-M	3.44617	weakhydrogen,weakpolar,
KIROPEN1635282003	A	A	SHEET5_5	LOOP7	R	214	S	197	O-N	M-M	3.11543	hydrogen,polar,
KIROPEN1635282003	A	A	SHEET5_5	LOOP7	R	214	S	197	N-OG	M-S	3.47244	hydrogen,polar,
KIROPEN1635282003	A	A	SHEET5_5	SHEET3_3	V	215	L	195	CA-O	M-M	3.17756	weakhydrogen,weakpolar,
KIROPEN1635282003	A	A	SHEET5_5	SHEET3_3	V	215	L	195	C-O	M-M	3.3966	carbonyl,
KIROPEN1635282003	A	A	SHEET5_5	SHEET3_3	V	215	F	196	CG1-CD1	S-S	3.65168	hydrophobic,
KIROPEN1635282003	A	A	SHEET5_5	SHEET3_3	V	215	F	196	CG1-CE1	S-S	3.71401	hydrophobic,
KIROPEN1635282003	A	A	SHEET5_5	SHEET3_3	G	216	L	194	O-CA	M-M	3.49642	weakhydrogen,weakpolar,
KIROPEN1635282003	A	A	SHEET5_5	SHEET3_3	G	216	L	195	N-O	M-M	2.79748	hydrogen,polar,
KIROPEN1635282003	A	A	SHEET5_5	SHEET3_3	G	216	L	195	O-N	M-M	2.84928	hydrogen,polar,
KIROPEN1635282003	A	A	SHEET5_5	HELIX3	N	217	R	190	OD1-NH2	S-S	2.80336	hydrogen,polar,
KIROPEN1635282003	A	A	SHEET5_5	HELIX3	N	217	R	190	OD1-NH1	S-S	3.29636	hydrogen,polar,
KIROPEN1635282003	A	A	SHEET5_5	SHEET3_3	N	217	L	194	OD1-CD2	S-S	3.4692	weakpolar,
KIROPEN1635282003	A	A	LOOP9	LOOP6	L	218	T	193	N-O	M-M	2.96543	hydrogen,polar,
KIROPEN1635282003	A	A	LOOP9	LOOP6	L	218	T	193	CB-O	S-M	3.43262	weakpolar,
KIROPEN1635282003	A	D	LOOP9	LOOP1	L	218	M	59	CB-SD	S-S	3.56935	weakhydrogen,hydrophobic,
KIROPEN1635282003	A	D	LOOP9	LOOP1	L	218	M	59	CG-SD	S-S	4.12812	hydrophobic,
KIROPEN1635282003	A	D	LOOP9	LOOP1	L	218	M	59	CD2-SD	S-S	3.58165	hydrophobic,
KIROPEN1635282003	A	D	LOOP9	LOOP1	L	218	M	59	CD2-CG	S-S	3.90828	hydrophobic,
KIROPEN1635282003	A	D	LOOP9	LOOP1	L	218	M	59	O-CE	M-S	3.42627	weakpolar,
KIROPEN1635282003	A	D	LOOP9	HELIX22	L	218	Y	66	O-OH	M-S	2.83066	hydrogen,polar,
KIROPEN1635282003	A	D	LOOP9	HELIX22	L	218	Y	66	O-CE1	M-S	3.3335	weakpolar,
KIROPEN1635282003	A	A	LOOP9	LOOP6	R	219	T	193	NE-OG1	S-S	3.26294	polar,
KIROPEN1635282003	A	A	LOOP9	SHEET5_5	R	219	N	217	N-OD1	M-S	3.40449	hydrogen,polar,
KIROPEN1635282003	A	A	LOOP9	SHEET5_5	R	219	N	217	O-ND2	M-S	3.44843	polar,
KIROPEN1635282003	A	A	LOOP9	SHEET5_5	R	219	N	217	N-O	M-M	3.45486	polar,
KIROPEN1635282003	A	D	LOOP9	LOOP1	R	219	F	56	O-CE2	M-S	3.09334	weakhydrogen,weakpolar,
KIROPEN1635282003	A	D	LOOP9	HELIX22	R	219	Y	66	CA-OH	M-S	3.74853	weakhydrogen,
KIROPEN1635282003	A	D	LOOP9	HELIX22	R	219	Y	66	NH1-CZ	S-S	3.55328	cationpi
KIROPEN1635282003	A	D	LOOP9	HELIX22	R	219	Y	66	NH1-CG	S-S	3.99002	cationpi
KIROPEN1635282003	A	D	LOOP9	HELIX22	R	219	Y	66	NH1-CD2	S-S	3.48816	cationpi
KIROPEN1635282003	A	D	LOOP9	HELIX22	R	219	Y	66	NH1-CE2	S-S	3.24678	cationpi
KIROPEN1635282003	A	D	LOOP9	HELIX22	R	219	D	69	NE-OD2	S-S	3.08995	ionic,polar,
KIROPEN1635282003	A	D	LOOP9	HELIX22	R	219	D	69	CZ-OD2	S-S	3.34098	ionic,
KIROPEN1635282003	A	D	LOOP9	HELIX22	R	219	D	69	NH2-OD2	S-S	2.73768	hydrogen,ionic,polar,
KIROPEN1635282003	A	D	LOOP9	HELIX22	R	219	D	69	NH2-O	S-M	2.89315	hydrogen,polar,
KIROPEN1635282003	A	D	LOOP9	LOOP1	K	220	V	54	NZ-O	S-M	2.69292	hydrogen,polar,
KIROPEN1635282003	A	D	LOOP9	LOOP1	K	220	F	56	CD-CD2	S-S	3.92123	hydrophobic,
KIROPEN1635282003	A	D	LOOP9	LOOP1	K	220	F	56	CD-CE2	S-S	4.00623	hydrophobic,
KIROPEN1635282003	A	A	LOOP9	HELIX3	S	221	R	190	O-NH2	M-S	3.14077	hydrogen,polar,
KIROPEN1635282003	A	A	LOOP9	SHEET5_5	S	221	N	217	O-ND2	M-S	2.89594	hydrogen,polar,
KIROPEN1635282003	A	D	LOOP9	LOOP1	H	222	C	52	NE2-SG	S-S	2.96617	polar,
KIROPEN1635282003	A	D	LOOP9	SHEET55_55	H	222	R	313	ND1-NH1	S-S	3.99003	cationpi
KIROPEN1635282003	A	D	LOOP9	SHEET55_55	H	222	R	313	ND1-CZ	S-S	3.94396	cationpi
KIROPEN1635282003	A	D	LOOP9	SHEET55_55	H	222	R	313	CE1-CZ	S-S	3.61352	cationpi
KIROPEN1635282003	A	A	SHEET6_6	HELIX3	I	223	R	190	CD1-CG	S-S	4.15742	hydrophobic,
KIROPEN1635282003	A	A	SHEET6_6	SHEET3_3	I	223	L	194	CD1-CD1	S-S	3.8925	hydrophobic,
KIROPEN1635282003	A	A	SHEET6_6	SHEET3_3	I	223	L	194	CG1-CD2	S-S	3.6823	hydrophobic,
KIROPEN1635282003	A	A	SHEET6_6	SHEET3_3	I	223	L	194	CD1-CD2	S-S	3.82654	hydrophobic,
KIROPEN1635282003	A	D	SHEET6_6	SHEET55_55	V	224	T	309	CG1-CG2	S-S	3.61833	hydrophobic,
KIROPEN1635282003	A	D	SHEET6_6	SHEET55_55	V	224	Q	311	CG2-CB	S-S	4.04596	hydrophobic,
KIROPEN1635282003	A	D	SHEET6_6	SHEET51_51	E	225	H	227	OE1-NE2	S-S	3.10881	ionic,polar,
KIROPEN1635282003	A	D	SHEET6_6	SHEET51_51	E	225	H	227	OE1-CE1	S-S	3.97756	ionic,
KIROPEN1635282003	A	D	SHEET6_6	SHEET51_51	E	225	H	227	OE2-NE2	S-S	3.23879	ionic,polar,
KIROPEN1635282003	A	D	SHEET6_6	SHEET51_51	E	225	H	227	OE2-CE1	S-S	3.39698	ionic,
KIROPEN1635282003	A	D	SHEET6_6	SHEET54_54	E	225	E	300	N-OE2	M-S	3.11982	hydrogen,polar,
KIROPEN1635282003	A	D	SHEET6_6	SHEET55_55	E	225	T	309	CG-CG2	S-S	3.95001	hydrophobic,
KIROPEN1635282003	A	A	SHEET6_6	SHEET6_6	A	226	I	223	CB-O	S-M	3.60772	weakhydrogen,
KIROPEN1635282003	A	A	SHEET6_6	SHEET6_6	A	226	I	223	CB-CG2	S-S	3.81265	hydrophobic,
KIROPEN1635282003	A	A	SHEET6_6	SHEET6_6	A	226	I	223	CB-CB	S-S	4.22277	hydrophobic,
KIROPEN1635282003	A	A	SHEET6_6	SHEET6_6	A	226	V	224	N-O	M-M	3.25455	polar,
KIROPEN1635282003	A	C	SHEET6_6	SHEET36_36	H	227	E	225	NE2-OE1	S-S	3.10881	ionic,polar,
KIROPEN1635282003	A	C	SHEET6_6	SHEET36_36	H	227	E	225	NE2-OE2	S-S	3.23879	ionic,polar,
KIROPEN1635282003	A	C	SHEET6_6	SHEET36_36	H	227	E	225	CE1-OE1	S-S	3.97756	ionic,
KIROPEN1635282003	A	C	SHEET6_6	SHEET36_36	H	227	E	225	CE1-OE2	S-S	3.39698	ionic,
KIROPEN1635282003	A	C	SHEET6_6	LOOP12	R	229	R	261	NH2-O	S-M	3.20338	polar,
KIROPEN1635282003	A	C	SHEET6_6	LOOP12	R	229	I	262	NH1-O	S-M	3.66552	hydrogen,
KIROPEN1635282003	A	A	SHEET6_6	SHEET5_5	A	230	W	213	CB-CZ2	S-S	3.85315	hydrophobic,
KIROPEN1635282003	A	A	SHEET6_6	SHEET5_5	A	230	W	213	CB-CH2	S-S	3.59089	hydrophobic,
KIROPEN1635282003	A	A	SHEET6_6	SHEET6_6	I	233	Q	231	CD1-CB	S-S	4.16584	hydrophobic,
KIROPEN1635282003	A	A	SHEET6_6	SHEET6_6	K	234	L	232	CG-CD2	S-S	3.70343	hydrophobic,
KIROPEN1635282003	A	A	SHEET6_6	SHEET6_6	K	234	L	232	CB-CD2	S-S	4.09673	hydrophobic,
KIROPEN1635282003	A	A	SHEET6_6	SHEET6_6	K	234	L	232	CD-CD2	S-S	3.75195	hydrophobic,
KIROPEN1635282003	A	C	SHEET6_6	LOOP8	R	236	D	206	CZ-OD1	S-S	3.8343	ionic,
KIROPEN1635282003	A	C	SHEET6_6	LOOP8	R	236	D	206	NH1-OD1	S-S	3.08799	hydrogen,ionic,polar,
KIROPEN1635282003	A	C	SHEET6_6	LOOP8	R	236	D	206	NH2-OD1	S-S	3.66943	ionic,
KIROPEN1635282003	A	C	SHEET6_6	LOOP8	R	236	D	206	CZ-OD2	S-S	3.52214	ionic,
KIROPEN1635282003	A	C	SHEET6_6	LOOP8	R	236	D	206	NH1-OD2	S-S	3.32689	hydrogen,ionic,polar,
KIROPEN1635282003	A	C	SHEET6_6	LOOP8	R	236	D	206	NH2-OD2	S-S	2.88628	hydrogen,ionic,polar,
KIROPEN1635282003	A	C	LOOP10	SHEET34_34	T	238	R	205	CG2-CG	S-S	3.922	hydrophobic,
KIROPEN1635282003	A	A	LOOP10	LOOP10	E	240	T	238	N-O	M-M	3.11855	polar,
KIROPEN1635282003	A	A	LOOP10	LOOP10	E	240	T	238	OE1-CB	S-S	3.603	weakhydrogen,
KIROPEN1635282003	A	C	LOOP10	SHEET34_34	E	240	M	204	OE2-CB	S-S	3.636	weakhydrogen,
KIROPEN1635282003	A	C	LOOP10	SHEET34_34	E	240	M	204	CG-CB	S-S	3.97321	hydrophobic,
KIROPEN1635282003	A	C	LOOP10	SHEET34_34	E	240	R	205	OE1-CA	S-M	3.60971	weakhydrogen,
KIROPEN1635282003	A	C	LOOP10	LOOP8	E	240	D	206	OE2-N	S-M	3.24406	polar,
KIROPEN1635282003	A	C	LOOP10	LOOP8	E	240	D	206	OE1-N	S-M	2.93521	hydrogen,polar,
KIROPEN1635282003	A	C	LOOP10	LOOP8	E	240	G	207	OE2-N	S-M	2.84903	hydrogen,polar,
KIROPEN1635282003	A	A	LOOP10	LOOP10	G	241	T	238	N-O	M-M	2.7708	hydrogen,polar,
KIROPEN1635282003	A	A	LOOP10	LOOP10	G	241	T	238	CA-O	M-M	3.4099	weakpolar,
KIROPEN1635282003	A	A	LOOP10	LOOP10	G	241	T	238	N-OG1	M-S	3.47432	polar,
KIROPEN1635282003	A	A	LOOP10	LOOP10	G	241	E	239	N-O	M-M	3.47306	polar,
KIROPEN1635282003	A	A	LOOP10	SHEET6_6	E	242	I	237	O-CA	M-M	3.17971	weakhydrogen,weakpolar,
KIROPEN1635282003	A	A	LOOP10	SHEET6_6	E	242	I	237	O-C	M-M	3.52373	carbonyl,
KIROPEN1635282003	A	A	LOOP10	LOOP10	E	242	T	238	N-OG1	M-S	2.97734	hydrogen,polar,
KIROPEN1635282003	A	A	LOOP10	LOOP10	E	242	T	238	O-OG1	M-S	3.65851	hydrogen,
KIROPEN1635282003	A	A	LOOP10	LOOP10	E	242	T	238	CB-OG1	S-S	3.22058	weakpolar,
KIROPEN1635282003	A	A	LOOP10	LOOP10	E	242	T	238	CB-CG2	S-S	4.11671	hydrophobic,
KIROPEN1635282003	A	A	LOOP10	LOOP10	E	242	T	238	O-N	M-M	2.90032	hydrogen,polar,
KIROPEN1635282003	A	C	LOOP10	SHEET34_34	E	242	R	205	OE2-NH2	S-S	3.4676	hydrogen,ionic,polar,
KIROPEN1635282003	A	C	LOOP10	SHEET34_34	E	242	R	205	OE1-NE	S-S	3.26544	ionic,polar,
KIROPEN1635282003	A	C	LOOP10	SHEET34_34	E	242	R	205	OE1-CZ	S-S	3.64342	ionic,
KIROPEN1635282003	A	C	LOOP10	SHEET34_34	E	242	R	205	OE1-NH2	S-S	3.20187	hydrogen,ionic,polar,
KIROPEN1635282003	A	C	LOOP10	SHEET42_42	E	242	R	326	OE2-CD	S-S	3.38904	weakhydrogen,weakpolar,
KIROPEN1635282003	A	C	LOOP10	SHEET42_42	E	242	R	326	OE2-NE	S-S	3.61871	ionic,
KIROPEN1635282003	A	A	SHEET7_7	SHEET6_6	Y	243	P	235	CE1-CB	S-S	3.98537	hydrophobic,
KIROPEN1635282003	A	A	SHEET7_7	SHEET6_6	Y	243	R	236	C-O	M-M	3.59647	carbonyl,
KIROPEN1635282003	A	A	SHEET7_7	SHEET6_6	Y	243	R	236	CA-O	M-M	3.52924	weakhydrogen,
KIROPEN1635282003	A	A	SHEET7_7	SHEET6_6	I	244	P	235	O-CA	M-M	3.36741	weakhydrogen,weakpolar,
KIROPEN1635282003	A	A	SHEET7_7	SHEET6_6	I	244	R	236	N-O	M-M	2.73625	hydrogen,polar,
KIROPEN1635282003	A	A	SHEET7_7	SHEET6_6	I	244	R	236	O-N	M-M	3.05229	hydrogen,polar,
KIROPEN1635282003	A	A	SHEET7_7	LOOP10	I	244	T	238	CD1-CG2	S-S	4.00079	hydrophobic,
KIROPEN1635282003	A	A	SHEET7_7	SHEET6_6	P	245	P	235	O-CA	M-M	3.17867	weakpolar,
KIROPEN1635282003	A	A	SHEET7_7	SHEET6_6	P	245	P	235	O-CB	M-S	3.19725	weakpolar,
KIROPEN1635282003	A	A	SHEET7_7	SHEET6_6	P	245	P	235	O-CG	M-S	3.43399	weakpolar,
KIROPEN1635282003	A	A	SHEET7_7	SHEET7_7	P	245	Y	243	CD-O	S-M	3.34522	weakhydrogen,weakpolar,
KIROPEN1635282003	A	A	SHEET7_7	SHEET7_7	P	245	Y	243	CG-CE2	S-S	4.03426	hydrophobic,
KIROPEN1635282003	A	A	SHEET7_7	SHEET7_7	P	245	Y	243	CA-OH	M-S	3.85448	weakhydrogen,
KIROPEN1635282003	A	C	SHEET7_7	LOOP18	P	245	P	329	CG-CB	S-S	4.19142	hydrophobic,
KIROPEN1635282003	A	C	SHEET7_7	SHEET43_43	P	245	L	331	CB-CB	S-S	3.75859	hydrophobic,
KIROPEN1635282003	A	C	SHEET7_7	SHEET43_43	P	245	L	331	CB-CG	S-S	4.1632	hydrophobic,
KIROPEN1635282003	A	C	SHEET7_7	SHEET43_43	P	245	L	331	CB-CD2	S-S	3.82366	hydrophobic,
KIROPEN1635282003	A	C	SHEET7_7	SHEET43_43	P	245	L	331	CG-CB	S-S	4.05304	hydrophobic,
KIROPEN1635282003	A	C	SHEET7_7	SHEET43_43	P	245	L	331	CB-O	S-M	3.37059	weakpolar,
KIROPEN1635282003	A	C	SHEET7_7	SHEET43_43	P	245	L	331	CG-O	S-M	3.23199	weakpolar,
KIROPEN1635282003	A	C	SHEET7_7		P	245	HOH	518	CG-O	S-W	3.44018	weakhydrogen,weakpolar,
KIROPEN1635282003	A	A	SHEET7_7	LOOP1	L	246	F	45	CD1-CG	S-S	3.76652	hydrophobic,
KIROPEN1635282003	A	A	SHEET7_7	LOOP1	L	246	F	45	CD1-CD1	S-S	3.20086	hydrophobic,
KIROPEN1635282003	A	A	SHEET7_7	LOOP1	L	246	F	45	CD1-CE1	S-S	3.63115	hydrophobic,
KIROPEN1635282003	A	A	SHEET7_7	LOOP1	L	246	F	45	CD1-CB	S-S	4.16411	hydrophobic,
KIROPEN1635282003	A	A	SHEET7_7	SHEET6_6	L	246	I	233	CB-CG2	S-S	3.96716	hydrophobic,
KIROPEN1635282003	A	A	SHEET7_7	SHEET6_6	L	246	I	233	CD2-CG2	S-S	3.91392	hydrophobic,
KIROPEN1635282003	A	A	SHEET7_7	SHEET6_6	L	246	I	233	CG-CG2	S-S	4.17592	hydrophobic,
KIROPEN1635282003	A	A	SHEET7_7	SHEET6_6	L	246	I	233	CD1-CG2	S-S	4.03566	hydrophobic,
KIROPEN1635282003	A	A	SHEET7_7	SHEET6_6	L	246	K	234	CA-O	M-M	3.67527	weakhydrogen,
KIROPEN1635282003	A	A	SHEET7_7	SHEET7_7	L	246	I	244	N-O	M-M	3.20104	polar,
KIROPEN1635282003	A	C	SHEET7_7	SHEET43_43	L	246	L	331	CB-CD2	S-S	3.78296	hydrophobic,
KIROPEN1635282003	A	C	SHEET7_7	SHEET43_43	L	246	L	331	CG-CD2	S-S	3.63612	hydrophobic,
KIROPEN1635282003	A	C	SHEET7_7	SHEET43_43	L	246	L	331	CD1-CD2	S-S	3.6029	hydrophobic,
KIROPEN1635282003	A	C	SHEET7_7	SHEET44_44	L	246	Y	338	CD1-CZ	S-S	3.81104	carbonpi
KIROPEN1635282003	A	C	SHEET7_7	SHEET44_44	L	246	Y	338	CD1-CD2	S-S	4.09212	hydrophobic,
KIROPEN1635282003	A	C	SHEET7_7	SHEET44_44	L	246	Y	338	CD1-CD2	S-S	4.09212	carbonpi
KIROPEN1635282003	A	C	SHEET7_7	SHEET44_44	L	246	Y	338	CD1-CE2	S-S	3.77282	hydrophobic,
KIROPEN1635282003	A	C	SHEET7_7	SHEET44_44	L	246	Y	338	CD1-CE2	S-S	3.77282	carbonpi
KIROPEN1635282003	A	A	SHEET7_7	SHEET6_6	D	247	I	233	O-CA	M-M	3.59459	weakhydrogen,
KIROPEN1635282003	A	A	SHEET7_7	SHEET6_6	D	247	K	234	O-N	M-M	3.40269	hydrogen,polar,
KIROPEN1635282003	A	A	SHEET7_7	SHEET6_6	D	247	K	234	N-O	M-M	2.93012	hydrogen,polar,
KIROPEN1635282003	A	A	SHEET7_7	SHEET6_6	D	247	R	236	OD2-CZ	S-S	3.66556	ionic,
KIROPEN1635282003	A	A	SHEET7_7	SHEET6_6	D	247	R	236	OD2-NH2	S-S	3.58205	ionic,
KIROPEN1635282003	A	A	SHEET7_7	SHEET6_6	D	247	R	236	OD2-NE	S-S	2.93391	ionic,polar,
KIROPEN1635282003	A	A	SHEET7_7	SHEET7_7	D	247	I	244	CB-CG2	S-S	3.74234	hydrophobic,
KIROPEN1635282003	A	A	SHEET7_7	SHEET6_6	Q	248	L	232	CA-O	M-M	3.63773	weakhydrogen,
KIROPEN1635282003	A	A	SHEET7_7	SHEET6_6	Q	248	I	233	CB-CD1	S-S	4.0238	hydrophobic,
KIROPEN1635282003	A	A	SHEET7_7	SHEET6_6	Q	248	I	233	CG-CD1	S-S	3.67305	hydrophobic,
KIROPEN1635282003	A	C	SHEET7_7	LOOP12	Q	248	F	263	NE2-O	S-M	2.95256	hydrogen,polar,
KIROPEN1635282003	A	A	SHEET7_7	SHEET6_6	I	249	Q	231	O-CA	M-M	3.24436	weakhydrogen,weakpolar,
KIROPEN1635282003	A	A	SHEET7_7	SHEET6_6	I	249	Q	231	O-C	M-M	3.42858	carbonyl,
KIROPEN1635282003	A	A	SHEET7_7	SHEET6_6	I	249	L	232	N-O	M-M	2.98355	hydrogen,polar,
KIROPEN1635282003	A	A	SHEET7_7	SHEET6_6	I	249	L	232	O-N	M-M	2.69205	hydrogen,polar,
KIROPEN1635282003	A	C	SHEET7_7	LOOP12	D	250	L	259	CB-CD2	S-S	3.75697	hydrophobic,
KIROPEN1635282003	A	A	LOOP11	SHEET6_6	I	251	A	230	N-O	M-M	2.83357	hydrogen,polar,
KIROPEN1635282003	A	A	LOOP11	SHEET6_6	I	251	A	230	CB-O	S-M	3.47417	weakpolar,
KIROPEN1635282003	A	A	LOOP11	SHEET6_6	I	251	A	230	CB-CB	S-S	3.48479	hydrophobic,
KIROPEN1635282003	A	A	LOOP11	SHEET6_6	I	251	A	230	CG2-CB	S-S	3.87093	hydrophobic,
KIROPEN1635282003	A	A	LOOP11	SHEET6_6	I	251	A	230	CG1-CB	S-S	4.08504	hydrophobic,
KIROPEN1635282003	A	A	LOOP11	SHEET6_6	I	251	L	232	CD1-CB	S-S	3.94213	hydrophobic,
KIROPEN1635282003	A	A	LOOP11	SHEET7_7	I	251	I	249	N-O	M-M	3.49818	polar,
KIROPEN1635282003	A	A	LOOP11	SHEET5_5	V	253	W	213	CG1-CZ2	S-S	4.00716	hydrophobic,
KIROPEN1635282003	A	A	LOOP11	SHEET5_5	V	253	W	213	CG1-CH2	S-S	3.4703	hydrophobic,
KIROPEN1635282003	A	A	LOOP11	SHEET6_6	V	253	V	228	CG2-CG2	S-S	3.69186	hydrophobic,
KIROPEN1635282003	A	A	LOOP11	LOOP11	V	253	I	251	N-O	M-M	3.24553	polar,
KIROPEN1635282003	A	A	LOOP11	LOOP11	V	253	I	251	CG1-O	S-M	3.70393	weakhydrogen,
KIROPEN1635282003	A	A	HELIX4	LOOP11	G	254	D	252	N-OD1	M-S	2.83623	hydrogen,polar,
KIROPEN1635282003	A	A	HELIX4	HELIX4	D	256	G	254	N-O	M-M	3.2093	polar,
KIROPEN1635282003	A	C	HELIX4	HELIX18	D	256	K	257	OD2-NZ	S-S	3.15614	hydrogen,ionic,polar,
KIROPEN1635282003	A	A	HELIX4	HELIX4	K	257	G	254	N-O	M-M	3.24436	hydrogen,polar,
KIROPEN1635282003	A	A	HELIX4	HELIX4	K	257	F	255	N-O	M-M	3.12936	polar,
KIROPEN1635282003	A	D	HELIX4	HELIX25	K	257	D	256	NZ-OD2	S-S	3.15614	hydrogen,ionic,polar,
KIROPEN1635282003	A	A	HELIX4	HELIX4	G	258	G	254	N-O	M-M	3.17138	polar,
KIROPEN1635282003	A	A	HELIX4	HELIX4	G	258	F	255	N-O	M-M	3.02074	hydrogen,polar,
KIROPEN1635282003	A	A	LOOP12	HELIX4	L	259	G	254	N-O	M-M	2.76659	hydrogen,polar,
KIROPEN1635282003	A	A	LOOP12	HELIX4	L	259	K	257	N-O	M-M	3.30447	polar,
KIROPEN1635282003	A	A	LOOP12	HELIX4	L	259	K	257	CG-CB	S-S	3.96299	hydrophobic,
KIROPEN1635282003	A	D	LOOP12	SHEET52_52	L	259	D	250	CD2-CB	S-S	3.75697	hydrophobic,
KIROPEN1635282003	A	A	LOOP12	SHEET6_6	D	260	H	227	O-CA	M-M	3.14261	weakpolar,
KIROPEN1635282003	A	A	LOOP12	SHEET6_6	D	260	H	227	O-CB	M-S	3.37324	weakpolar,
KIROPEN1635282003	A	A	LOOP12	SHEET6_6	D	260	H	227	O-C	M-M	3.55182	carbonyl,
KIROPEN1635282003	A	A	LOOP12	SHEET6_6	D	260	V	228	CB-O	S-M	3.66831	weakhydrogen,
KIROPEN1635282003	A	A	LOOP12	SHEET6_6	D	260	V	228	O-N	M-M	2.99367	hydrogen,polar,
KIROPEN1635282003	A	A	LOOP12	SHEET6_6	D	260	V	228	O-CG2	M-S	3.48901	weakhydrogen,weakpolar,
KIROPEN1635282003	A	A	LOOP12	LOOP11	D	260	V	253	CB-CG2	S-S	4.18257	hydrophobic,
KIROPEN1635282003	A	A	LOOP12	HELIX4	D	260	G	254	N-O	M-M	3.37506	hydrogen,polar,
KIROPEN1635282003	A	A	LOOP12	HELIX4	D	260	F	255	OD2-CD1	S-S	3.69732	weakhydrogen,
KIROPEN1635282003	A	A	LOOP12	HELIX4	D	260	F	255	OD1-CA	S-M	3.61487	weakhydrogen,
KIROPEN1635282003	A	A	LOOP12	HELIX4	D	260	G	258	N-O	M-M	3.42069	polar,
KIROPEN1635282003	A	C	LOOP12	LOOP12	D	260	R	261	OD2-NH1	S-S	3.79768	ionic,
KIROPEN1635282003	A	A	LOOP12	SHEET6_6	R	261	A	226	CA-O	M-M	3.49439	weakhydrogen,weakpolar,
KIROPEN1635282003	A	A	LOOP12	HELIX4	R	261	G	258	CG-O	S-M	3.40868	weakpolar,
KIROPEN1635282003	A	A	LOOP12	HELIX4	R	261	G	258	NE-O	S-M	3.17836	polar,
KIROPEN1635282003	A	A	LOOP12	HELIX4	R	261	G	258	CB-O	S-M	3.33184	weakpolar,
KIROPEN1635282003	A	A	LOOP12	HELIX4	R	261	G	258	N-O	M-M	3.23362	hydrogen,polar,
KIROPEN1635282003	A	A	LOOP12	LOOP12	R	261	L	259	N-O	M-M	3.31239	polar,
KIROPEN1635282003	A	D	LOOP12	SHEET51_51	R	261	R	229	O-NH2	M-S	3.20338	polar,
KIROPEN1635282003	A	D	LOOP12	LOOP12	R	261	D	260	NH1-OD2	S-S	3.79768	ionic,
KIROPEN1635282003	A	A	LOOP12	SHEET6_6	I	262	A	226	N-O	M-M	2.95218	hydrogen,polar,
KIROPEN1635282003	A	A	LOOP12	SHEET6_6	I	262	A	226	O-CB	M-S	3.49191	weakhydrogen,weakpolar,
KIROPEN1635282003	A	A	LOOP12	SHEET6_6	I	262	A	226	CD1-CB	S-S	3.82684	hydrophobic,
KIROPEN1635282003	A	D	LOOP12	SHEET51_51	I	262	R	229	O-NH1	M-S	3.66552	hydrogen,
KIROPEN1635282003	A	D	LOOP12	SHEET52_52	F	263	Q	248	O-NE2	M-S	2.95256	hydrogen,polar,
KIROPEN1635282003	A	D	LOOP12	SHEET54_54	F	263	V	296	CE2-CG1	S-S	3.94298	hydrophobic,
KIROPEN1635282003	A	D	LOOP12	SHEET54_54	F	263	I	298	CB-CD1	S-S	4.21434	hydrophobic,
KIROPEN1635282003	A	D	LOOP12	SHEET54_54	F	263	I	298	CB-CD1	S-S	4.21434	carbonpi
KIROPEN1635282003	A	D	LOOP12	SHEET54_54	F	263	I	298	CG-CD1	S-S	3.79678	hydrophobic,
KIROPEN1635282003	A	D	LOOP12	SHEET54_54	F	263	I	298	CG-CD1	S-S	3.79678	carbonpi
KIROPEN1635282003	A	D	LOOP12	SHEET54_54	F	263	I	298	CD1-CD1	S-S	3.79414	hydrophobic,
KIROPEN1635282003	A	D	LOOP12	SHEET54_54	F	263	I	298	CD1-CD1	S-S	3.79414	carbonpi
KIROPEN1635282003	A	A	LOOP12	SHEET6_6	L	264	I	223	CD2-CB	S-S	4.07903	hydrophobic,
KIROPEN1635282003	A	A	LOOP12	LOOP12	L	264	I	262	CB-CD1	S-S	3.72157	hydrophobic,
KIROPEN1635282003	A	A	LOOP12	LOOP12	L	264	I	262	CG-CD1	S-S	4.16555	hydrophobic,
KIROPEN1635282003	A	A	LOOP12	LOOP12	L	264	I	262	CD2-CD1	S-S	3.86401	hydrophobic,
KIROPEN1635282003	A	A	LOOP12	LOOP12	V	265	F	263	CG2-CE2	S-S	3.7121	hydrophobic,
KIROPEN1635282003	A	A	LOOP12	LOOP12	V	265	F	263	CG2-CE2	S-S	3.7121	carbonpi
KIROPEN1635282003	A	A	LOOP12	LOOP12	V	265	F	263	CG2-CZ	S-S	3.56096	hydrophobic,
KIROPEN1635282003	A	A	LOOP12	LOOP12	V	265	F	263	CG2-CZ	S-S	3.56096	carbonpi
KIROPEN1635282003	A	A	LOOP12	LOOP12	V	265	F	263	CG2-CE1	S-S	4.07587	hydrophobic,
KIROPEN1635282003	A	A	LOOP12	LOOP12	V	265	F	263	CG2-CE1	S-S	4.07587	carbonpi
KIROPEN1635282003	A	D	LOOP12	LOOP1	V	265	F	45	CG2-CE2	S-S	3.78574	hydrophobic,
KIROPEN1635282003	A	D	LOOP12	LOOP1	V	265	F	45	CG2-CZ	S-S	3.97037	hydrophobic,
KIROPEN1635282003	A	D	LOOP12	LOOP1	V	265	F	45	CB-CE2	S-S	3.95278	hydrophobic,
KIROPEN1635282003	A	D	LOOP12	LOOP1	V	265	F	45	CB-CZ	S-S	3.58986	hydrophobic,
KIROPEN1635282003	A	D	LOOP12	LOOP1	V	265	C	52	CG1-CB	S-S	3.68202	hydrophobic,
KIROPEN1635282003	A	D	LOOP12	LOOP1	V	265	V	54	CG1-CB	S-S	3.95951	hydrophobic,
KIROPEN1635282003	A	D	LOOP12	LOOP1	V	265	V	54	CG1-CG2	S-S	3.71057	hydrophobic,
KIROPEN1635282003	A	A	LOOP12	SHEET5_5	P	267	V	215	C-O	M-M	3.57712	carbonyl,
KIROPEN1635282003	A	A	LOOP12	SHEET5_5	P	267	V	215	CA-O	M-M	3.23006	weakhydrogen,weakpolar,
KIROPEN1635282003	A	A	SHEET8_8	SHEET5_5	I	268	R	214	O-CA	M-M	3.31415	weakhydrogen,weakpolar,
KIROPEN1635282003	A	A	SHEET8_8	SHEET5_5	I	268	R	214	O-CG	M-S	3.34237	weakpolar,
KIROPEN1635282003	A	A	SHEET8_8	SHEET5_5	I	268	V	215	O-N	M-M	2.92736	hydrogen,polar,
KIROPEN1635282003	A	A	SHEET8_8	SHEET5_5	I	268	V	215	O-CG2	M-S	3.66675	weakhydrogen,
KIROPEN1635282003	A	A	SHEET8_8	SHEET5_5	I	268	V	215	N-O	M-M	2.94436	hydrogen,polar,
KIROPEN1635282003	A	A	SHEET8_8	LOOP12	I	268	F	263	CD1-O	S-M	3.59939	weakhydrogen,
KIROPEN1635282003	A	A	SHEET8_8	LOOP12	I	268	L	264	CG1-CB	S-S	4.03682	hydrophobic,
KIROPEN1635282003	A	A	SHEET8_8	LOOP12	I	268	L	264	CD1-CB	S-S	3.74744	hydrophobic,
KIROPEN1635282003	A	A	SHEET8_8	LOOP12	I	268	S	266	CG1-O	S-M	3.52383	weakhydrogen,
KIROPEN1635282003	A	A	SHEET8_8	SHEET5_5	T	269	M	212	CG2-CB	S-S	3.79811	hydrophobic,
KIROPEN1635282003	A	A	SHEET8_8	SHEET5_5	T	269	M	212	CG2-SD	S-S	3.97512	hydrophobic,
KIROPEN1635282003	A	A	SHEET8_8	SHEET5_5	T	269	W	213	CA-O	M-M	3.41101	weakhydrogen,weakpolar,
KIROPEN1635282003	A	A	SHEET8_8	SHEET5_5	T	269	W	213	C-O	M-M	3.47646	carbonyl,
KIROPEN1635282003	A	A	SHEET8_8	SHEET5_5	I	270	M	212	O-CA	M-M	3.25779	weakhydrogen,weakpolar,
KIROPEN1635282003	A	A	SHEET8_8	SHEET5_5	I	270	W	213	CG2-CZ2	S-S	3.39837	hydrophobic,
KIROPEN1635282003	A	A	SHEET8_8	SHEET5_5	I	270	W	213	CG2-CH2	S-S	3.83581	hydrophobic,
KIROPEN1635282003	A	A	SHEET8_8	SHEET5_5	I	270	W	213	CB-CD2	S-S	4.12937	hydrophobic,
KIROPEN1635282003	A	A	SHEET8_8	SHEET5_5	I	270	W	213	CB-CD2	S-S	4.12937	carbonpi
KIROPEN1635282003	A	A	SHEET8_8	SHEET5_5	I	270	W	213	CB-CD2	S-S	4.12937	carbonpi
KIROPEN1635282003	A	A	SHEET8_8	SHEET5_5	I	270	W	213	CB-CE2	S-S	3.69569	carbonpi
KIROPEN1635282003	A	A	SHEET8_8	SHEET5_5	I	270	W	213	CB-CE2	S-S	3.69569	carbonpi
KIROPEN1635282003	A	A	SHEET8_8	SHEET5_5	I	270	W	213	CB-CZ2	S-S	3.94609	hydrophobic,
KIROPEN1635282003	A	A	SHEET8_8	SHEET5_5	I	270	W	213	CB-CZ2	S-S	3.94609	carbonpi
KIROPEN1635282003	A	A	SHEET8_8	SHEET5_5	I	270	W	213	CB-CZ2	S-S	3.94609	carbonpi
KIROPEN1635282003	A	A	SHEET8_8	SHEET5_5	I	270	W	213	CB-NE1	S-S	3.78482	carbonpi
KIROPEN1635282003	A	A	SHEET8_8	SHEET5_5	I	270	W	213	CB-NE1	S-S	3.78482	carbonpi
KIROPEN1635282003	A	A	SHEET8_8	SHEET5_5	I	270	W	213	N-O	M-M	2.68794	hydrogen,polar,
KIROPEN1635282003	A	A	SHEET8_8	SHEET5_5	I	270	W	213	CB-O	S-M	3.69998	carbonpi
KIROPEN1635282003	A	A	SHEET8_8	SHEET5_5	I	270	W	213	CB-O	S-M	3.69998	carbonpi
KIROPEN1635282003	A	A	SHEET8_8	SHEET5_5	I	270	W	213	O-N	M-M	3.29481	hydrogen,polar,
KIROPEN1635282003	A	A	SHEET8_8	SHEET6_6	I	270	V	228	CG2-CG2	S-S	4.10007	hydrophobic,
KIROPEN1635282003	A	A	SHEET8_8	SHEET6_6	I	270	V	228	CD1-CG2	S-S	4.13326	hydrophobic,
KIROPEN1635282003	A	A	SHEET8_8	SHEET6_6	I	270	V	228	CD1-CG1	S-S	4.01748	hydrophobic,
KIROPEN1635282003	A	A	SHEET8_8	LOOP11	I	270	V	253	CG2-CB	S-S	4.11027	hydrophobic,
KIROPEN1635282003	A	A	SHEET8_8	LOOP11	I	270	V	253	CG2-CG1	S-S	3.94677	hydrophobic,
KIROPEN1635282003	A	A	SHEET8_8	SHEET8_8	I	270	I	268	CD1-CG2	S-S	4.19061	hydrophobic,
KIROPEN1635282003	A	A	SHEET8_8	SHEET5_5	L	271	L	211	CA-O	M-M	3.6619	weakhydrogen,
KIROPEN1635282003	A	A	SHEET8_8	SHEET8_8	L	271	T	269	CD1-O	S-M	3.14488	weakpolar,
KIROPEN1635282003	A	A	SHEET8_8	SHEET8_8	L	271	T	269	CD1-CG2	S-S	3.87267	hydrophobic,
KIROPEN1635282003	A	A	SHEET8_8	SHEET5_5	H	272	C	210	O-CA	M-M	3.36481	weakhydrogen,weakpolar,
KIROPEN1635282003	A	A	SHEET8_8	SHEET5_5	H	272	C	210	O-C	M-M	3.57192	carbonyl,
KIROPEN1635282003	A	A	SHEET8_8	SHEET5_5	H	272	L	211	O-N	M-M	2.82892	hydrogen,polar,
KIROPEN1635282003	A	A	SHEET8_8	SHEET5_5	H	272	L	211	N-O	M-M	2.82321	hydrogen,polar,
KIROPEN1635282003	A	A	SHEET8_8	SHEET5_5	H	272	L	211	CB-CB	S-S	4.01352	hydrophobic,
KIROPEN1635282003	A	A	SHEET8_8	LOOP11	H	272	I	251	CB-CG2	S-S	3.73552	hydrophobic,
KIROPEN1635282003	A	A	SHEET8_8	LOOP11	H	272	I	251	CB-CG2	S-S	3.73552	carbonpi
KIROPEN1635282003	A	A	SHEET8_8	LOOP11	H	272	I	251	CG-CG2	S-S	3.35336	carbonpi
KIROPEN1635282003	A	A	SHEET8_8	LOOP11	H	272	I	251	ND1-CG2	S-S	3.40948	weakpolar,
KIROPEN1635282003	A	A	SHEET8_8	LOOP11	H	272	I	251	ND1-CG2	S-S	3.40948	carbonpi
KIROPEN1635282003	A	A	SHEET8_8	LOOP11	H	272	I	251	CD2-CG2	S-S	3.74873	carbonpi
KIROPEN1635282003	A	A	SHEET8_8	LOOP11	H	272	I	251	CE1-CG2	S-S	3.81734	carbonpi
KIROPEN1635282003	A	A	SHEET8_8	LOOP11	H	272	I	251	NE2-CG2	S-S	4.00603	carbonpi
KIROPEN1635282003	A	A	SHEET8_8	LOOP11	H	272	D	252	CA-O	M-M	3.66127	weakhydrogen,
KIROPEN1635282003	A	A	SHEET8_8	LOOP11	H	272	D	252	ND1-O	S-M	2.69177	hydrogen,polar,
KIROPEN1635282003	A	A	SHEET8_8	LOOP11	H	272	V	253	CB-CG1	S-S	4.23665	hydrophobic,
KIROPEN1635282003	A	A	SHEET8_8	SHEET5_5	E	273	K	208	OE2-NZ	S-S	2.68038	hydrogen,ionic,polar,
KIROPEN1635282003	A	A	SHEET8_8	SHEET5_5	E	273	K	208	CG-CB	S-S	4.07238	hydrophobic,
KIROPEN1635282003	A	A	SHEET8_8	SHEET5_5	E	273	C	210	CA-SG	M-S	3.89311	weakhydrogen,
KIROPEN1635282003	A	A	LOOP13	SHEET4_4	I	274	V	202	CD1-CG1	S-S	4.23609	hydrophobic,
KIROPEN1635282003	A	A	LOOP13	SHEET5_5	I	274	L	209	N-O	M-M	2.81678	hydrogen,polar,
KIROPEN1635282003	A	A	LOOP13	SHEET5_5	I	274	L	209	CB-O	S-M	3.35521	weakpolar,
KIROPEN1635282003	A	A	LOOP13	SHEET5_5	I	274	L	211	CD1-CB	S-S	4.13064	hydrophobic,
KIROPEN1635282003	A	A	LOOP13	SHEET8_8	I	274	H	272	N-O	M-M	3.16848	polar,
KIROPEN1635282003	A	A	LOOP13	SHEET8_8	I	274	H	272	CG1-O	S-M	3.66394	weakhydrogen,
KIROPEN1635282003	A	A	LOOP13	SHEET8_8	N	275	E	273	ND2-OE2	S-S	2.84529	hydrogen,polar,
KIROPEN1635282003	A	A	LOOP13	SHEET8_8	N	275	E	273	CB-OE2	S-S	3.50843	weakhydrogen,
KIROPEN1635282003	A	A	LOOP13	SHEET8_8	N	275	E	273	N-O	M-M	3.29009	hydrogen,polar,
KIROPEN1635282003	A	A	LOOP13	LOOP13	D	277	N	275	N-O	M-M	2.96244	polar,
KIROPEN1635282003	A	A	LOOP13	LOOP13	D	277	N	275	N-OD1	M-S	3.12192	hydrogen,polar,
KIROPEN1635282003	A	A	LOOP13	SHEET8_8	S	278	H	272	CB-NE2	S-S	3.41661	weakpolar,
KIROPEN1635282003	A	A	LOOP13	SHEET8_8	S	278	H	272	OG-NE2	S-S	2.72233	polar,
KIROPEN1635282003	A	A	LOOP13	LOOP13	S	278	N	275	N-O	M-M	2.74462	hydrogen,polar,
KIROPEN1635282003	A	A	LOOP13	LOOP13	S	278	N	275	CB-O	S-M	3.22573	weakhydrogen,weakpolar,
KIROPEN1635282003	A	A	LOOP13	LOOP13	S	278	N	275	N-OD1	M-S	3.4753	hydrogen,polar,
KIROPEN1635282003	A	A	LOOP13	LOOP13	S	278	N	275	CA-O	M-M	3.45238	weakpolar,
KIROPEN1635282003	A	A	LOOP13	SHEET6_6	P	279	L	232	CG-CD1	S-S	4.18703	hydrophobic,
KIROPEN1635282003	A	A	LOOP13	SHEET7_7	P	279	I	249	CB-CG2	S-S	4.02619	hydrophobic,
KIROPEN1635282003	A	A	LOOP13	SHEET7_7	P	279	I	249	CG-CG2	S-S	3.80266	hydrophobic,
KIROPEN1635282003	A	A	LOOP13	LOOP11	P	279	I	251	CG-CD1	S-S	3.83769	hydrophobic,
KIROPEN1635282003	A	A	LOOP13	SHEET5_5	L	280	L	211	CD1-CD2	S-S	3.86864	hydrophobic,
KIROPEN1635282003	A	A	LOOP13	SHEET6_6	L	280	L	232	CD2-CD1	S-S	3.40063	hydrophobic,
KIROPEN1635282003	A	A	LOOP13	LOOP13	L	280	I	274	O-CG2	M-S	3.24903	weakpolar,
KIROPEN1635282003	A	A	LOOP13	LOOP13	L	280	I	274	CB-CG2	S-S	4.02944	hydrophobic,
KIROPEN1635282003	A	A	LOOP13	LOOP13	L	280	S	278	N-O	M-M	3.43717	polar,
KIROPEN1635282003	A	A	LOOP13	LOOP13	L	280	S	278	N-OG	M-S	3.04	hydrogen,polar,
KIROPEN1635282003	A	A	LOOP13	LOOP13	F	281	N	275	CD1-O	S-M	3.23789	weakpolar,
KIROPEN1635282003	A	A	LOOP13	LOOP13	F	281	E	276	CE2-CA	S-M	3.75299	carbonpi
KIROPEN1635282003	A	A	LOOP13	LOOP13	F	281	E	276	CE2-CB	S-S	4.06044	hydrophobic,
KIROPEN1635282003	A	A	LOOP13	LOOP13	F	281	E	276	CE2-CB	S-S	4.06044	carbonpi
KIROPEN1635282003	A	A	LOOP13	LOOP13	F	281	E	276	CD2-CA	S-M	3.75729	carbonpi
KIROPEN1635282003	A	A	LOOP13	LOOP13	F	281	E	276	CZ-N	S-M	3.81569	donorpi
KIROPEN1635282003	A	A	LOOP13	LOOP13	F	281	E	276	CZ-CA	S-M	3.69016	carbonpi
KIROPEN1635282003	A	A	LOOP13	LOOP13	F	281	E	276	CZ-CB	S-S	3.96592	hydrophobic,
KIROPEN1635282003	A	A	LOOP13	LOOP13	F	281	E	276	CZ-CB	S-S	3.96592	carbonpi
KIROPEN1635282003	A	A	LOOP13	LOOP13	F	281	E	276	CG-N	S-M	3.96269	donorpi
KIROPEN1635282003	A	A	LOOP13	LOOP13	F	281	E	276	CD1-N	S-M	3.37187	donorpi
KIROPEN1635282003	A	A	LOOP13	LOOP13	F	281	E	276	CE1-N	S-M	3.2958	donorpi
KIROPEN1635282003	A	A	LOOP13	LOOP13	F	281	E	276	CG-CA	S-M	3.71361	carbonpi
KIROPEN1635282003	A	A	LOOP13	LOOP13	F	281	E	276	CD1-CA	S-M	3.62837	carbonpi
KIROPEN1635282003	A	A	LOOP13	LOOP13	F	281	E	276	CE1-CA	S-M	3.62612	carbonpi
KIROPEN1635282003	A	A	LOOP13	LOOP13	F	281	S	278	CB-O	S-M	3.41518	weakhydrogen,weakpolar,
KIROPEN1635282003	A	A	LOOP13	LOOP13	F	281	S	278	N-O	M-M	3.48528	hydrogen,polar,
KIROPEN1635282003	A	A	LOOP13	LOOP13	G	282	L	280	N-O	M-M	3.33663	polar,
KIROPEN1635282003	A	A	LOOP13	LOOP13	I	283	L	280	N-O	M-M	3.21937	hydrogen,polar,
KIROPEN1635282003	A	A	LOOP13	LOOP13	I	283	L	280	CB-O	S-M	3.61299	weakhydrogen,
KIROPEN1635282003	A	A	LOOP13	LOOP13	I	283	L	280	CG1-CD2	S-S	4.04695	hydrophobic,
KIROPEN1635282003	A	A	HELIX5	HELIX5	Q	286	S	284	N-O	M-M	3.39456	polar,
KIROPEN1635282003	A	A	HELIX5	LOOP13	D	287	I	283	CB-CG2	S-S	4.20782	hydrophobic,
KIROPEN1635282003	A	A	HELIX5	HELIX5	D	287	S	284	OD2-N	S-M	3.23893	hydrogen,polar,
KIROPEN1635282003	A	A	HELIX5	HELIX5	D	287	S	284	N-O	M-M	3.29668	polar,
KIROPEN1635282003	A	A	HELIX5	HELIX5	D	287	S	284	CB-O	S-M	3.52917	weakhydrogen,
KIROPEN1635282003	A	A	HELIX5	HELIX5	D	287	S	284	OD2-OG	S-S	3.10675	polar,
KIROPEN1635282003	A	A	HELIX5	HELIX5	D	287	S	284	N-OG	M-S	3.49254	hydrogen,polar,
KIROPEN1635282003	A	A	HELIX5	HELIX5	L	288	S	284	N-O	M-M	3.00264	hydrogen,polar,
KIROPEN1635282003	A	A	HELIX5	HELIX5	L	288	R	285	N-O	M-M	3.28132	hydrogen,polar,
KIROPEN1635282003	A	A	HELIX5	HELIX5	L	288	R	285	CB-O	S-M	3.54984	weakhydrogen,
KIROPEN1635282003	A	A	HELIX5	HELIX5	L	288	Q	286	N-O	M-M	3.43832	polar,
KIROPEN1635282003	A	A	HELIX5	HELIX5	E	289	R	285	N-O	M-M	3.23557	hydrogen,polar,
KIROPEN1635282003	A	A	HELIX5	HELIX5	E	289	R	285	CG-O	S-M	3.4505	weakhydrogen,weakpolar,
KIROPEN1635282003	A	A	HELIX5	HELIX5	E	289	R	285	OE2-CG	S-S	3.28903	weakpolar,
KIROPEN1635282003	A	A	HELIX5	HELIX5	E	289	R	285	OE2-NE	S-S	3.12174	ionic,polar,
KIROPEN1635282003	A	A	HELIX5	HELIX5	E	289	Q	286	N-O	M-M	3.42623	hydrogen,polar,
KIROPEN1635282003	A	A	HELIX5	HELIX5	E	289	D	287	N-O	M-M	3.23454	polar,
KIROPEN1635282003	A	A	HELIX5	HELIX5	T	290	Q	286	OG1-O	S-M	3.4741	hydrogen,polar,
KIROPEN1635282003	A	A	HELIX5	HELIX5	T	290	Q	286	N-O	M-M	3.52042	hydrogen,
KIROPEN1635282003	A	A	HELIX5	HELIX5	T	290	D	287	C-O	M-M	3.49223	carbonyl,
KIROPEN1635282003	A	A	HELIX5	HELIX5	T	290	D	287	OG1-O	S-M	3.20374	hydrogen,polar,
KIROPEN1635282003	A	A	HELIX5	HELIX5	T	290	D	287	N-O	M-M	3.04692	hydrogen,polar,
KIROPEN1635282003	A	A	HELIX5	HELIX5	T	290	L	288	N-O	M-M	3.40934	polar,
KIROPEN1635282003	A	A	HELIX5	HELIX5	D	291	D	287	CA-O	M-M	3.39029	weakpolar,
KIROPEN1635282003	A	A	HELIX5	HELIX5	D	291	D	287	CB-O	S-M	3.04495	weakhydrogen,weakpolar,
KIROPEN1635282003	A	A	HELIX5	HELIX5	D	291	D	287	N-O	M-M	2.66878	hydrogen,polar,
KIROPEN1635282003	A	A	HELIX5	HELIX5	D	291	L	288	N-O	M-M	3.64992	hydrogen,
KIROPEN1635282003	A	A	LOOP14	LOOP1	D	292	R	42	O-NH2	M-S	2.64336	hydrogen,polar,
KIROPEN1635282003	A	A	LOOP14	LOOP1	D	292	R	42	OD2-NH2	S-S	3.94226	ionic,
KIROPEN1635282003	A	A	LOOP14	LOOP1	D	292	R	42	OD2-N	S-M	3.19574	hydrogen,polar,
KIROPEN1635282003	A	A	LOOP14	LOOP1	D	292	R	42	OD2-CB	S-S	3.34128	weakpolar,
KIROPEN1635282003	A	A	LOOP14	LOOP1	D	292	R	42	OD2-CZ	S-S	3.67971	ionic,
KIROPEN1635282003	A	A	LOOP14	LOOP1	D	292	R	42	OD2-NH1	S-S	3.34213	ionic,polar,
KIROPEN1635282003	A	A	LOOP14	SHEET6_6	F	293	L	232	CB-CD2	S-S	4.06874	hydrophobic,
KIROPEN1635282003	A	A	LOOP14	SHEET6_6	F	293	K	234	CB-CB	S-S	4.21467	hydrophobic,
KIROPEN1635282003	A	A	LOOP14	LOOP13	F	293	L	280	CZ-CD2	S-S	4.11343	hydrophobic,
KIROPEN1635282003	A	A	LOOP14	HELIX5	F	293	L	288	CE2-CD1	S-S	4.04055	hydrophobic,
KIROPEN1635282003	A	A	LOOP14	HELIX5	F	293	L	288	CZ-CD1	S-S	3.68269	hydrophobic,
KIROPEN1635282003	A	A	LOOP14	HELIX5	F	293	D	291	CD2-CB	S-S	4.11786	hydrophobic,
KIROPEN1635282003	A	A	SHEET9_9	LOOP1	E	294	R	44	OE1-CA	S-M	3.44287	weakpolar,
KIROPEN1635282003	A	A	SHEET9_9	LOOP1	E	294	R	44	OE2-CB	S-S	3.70764	weakhydrogen,
KIROPEN1635282003	A	A	SHEET9_9	LOOP1	E	294	F	45	OE1-CB	S-S	3.43564	weakpolar,
KIROPEN1635282003	A	A	SHEET9_9	LOOP1	E	294	F	45	OE2-N	S-M	3.37177	polar,
KIROPEN1635282003	A	A	SHEET9_9	LOOP1	E	294	F	45	OE1-N	S-M	2.76525	hydrogen,polar,
KIROPEN1635282003	A	A	SHEET9_9	LOOP1	E	294	V	46	OE2-N	S-M	3.02367	hydrogen,polar,
KIROPEN1635282003	A	A	SHEET9_9	LOOP1	E	294	V	46	OE2-CG1	S-S	3.47093	weakpolar,
KIROPEN1635282003	A	A	SHEET9_9	SHEET6_6	E	294	L	232	O-CA	M-M	3.34394	weakhydrogen,weakpolar,
KIROPEN1635282003	A	A	SHEET9_9	SHEET6_6	E	294	L	232	O-C	M-M	3.51654	carbonyl,
KIROPEN1635282003	A	A	SHEET9_9	SHEET6_6	E	294	I	233	O-N	M-M	2.75728	hydrogen,polar,
KIROPEN1635282003	A	A	SHEET9_9	SHEET6_6	E	294	I	233	N-O	M-M	3.1336	hydrogen,polar,
KIROPEN1635282003	A	A	SHEET9_9	SHEET6_6	E	294	I	233	CB-CB	S-S	4.10292	hydrophobic,
KIROPEN1635282003	A	A	SHEET9_9	SHEET6_6	I	295	Q	231	C-O	M-M	3.56401	carbonyl,
KIROPEN1635282003	A	A	SHEET9_9	SHEET6_6	I	295	Q	231	CA-O	M-M	3.34498	weakhydrogen,weakpolar,
KIROPEN1635282003	A	A	SHEET9_9	SHEET6_6	I	295	L	232	CD1-CB	S-S	3.98659	hydrophobic,
KIROPEN1635282003	A	A	SHEET9_9	SHEET6_6	I	295	L	232	CD1-CG	S-S	3.82481	hydrophobic,
KIROPEN1635282003	A	A	SHEET9_9	SHEET6_6	I	295	L	232	CD1-CD1	S-S	4.01901	hydrophobic,
KIROPEN1635282003	A	A	SHEET9_9	LOOP11	I	295	I	251	CD1-CD1	S-S	4.18068	hydrophobic,
KIROPEN1635282003	A	A	SHEET9_9	LOOP14	I	295	F	293	CD1-CE1	S-S	3.9168	hydrophobic,
KIROPEN1635282003	A	A	SHEET9_9	LOOP14	I	295	F	293	CG1-CD1	S-S	4.11348	hydrophobic,
KIROPEN1635282003	A	A	SHEET9_9	LOOP14	I	295	F	293	CG1-CE1	S-S	3.77849	hydrophobic,
KIROPEN1635282003	A	A	SHEET9_9	LOOP1	V	296	V	46	CB-CG1	S-S	4.01111	hydrophobic,
KIROPEN1635282003	A	A	SHEET9_9	LOOP1	V	296	V	46	CG1-CG1	S-S	3.68757	hydrophobic,
KIROPEN1635282003	A	A	SHEET9_9	LOOP1	V	296	V	46	CG2-CG1	S-S	3.22308	hydrophobic,
KIROPEN1635282003	A	A	SHEET9_9	SHEET6_6	V	296	A	230	O-CA	M-M	3.19477	weakhydrogen,weakpolar,
KIROPEN1635282003	A	A	SHEET9_9	SHEET6_6	V	296	A	230	O-C	M-M	3.54298	carbonyl,
KIROPEN1635282003	A	A	SHEET9_9	SHEET6_6	V	296	Q	231	O-N	M-M	2.93732	hydrogen,polar,
KIROPEN1635282003	A	A	SHEET9_9	SHEET6_6	V	296	Q	231	N-O	M-M	2.87613	hydrogen,polar,
KIROPEN1635282003	A	A	SHEET9_9	SHEET6_6	V	296	I	233	CG2-CD1	S-S	4.06962	hydrophobic,
KIROPEN1635282003	A	A	SHEET9_9	SHEET6_6	V	296	I	233	CG2-CG1	S-S	3.46778	hydrophobic,
KIROPEN1635282003	A	C	SHEET9_9	LOOP12	V	296	F	263	CG1-CE2	S-S	3.94298	hydrophobic,
KIROPEN1635282003	A	A	SHEET9_9	SHEET3_3	V	297	F	196	CB-CE1	S-S	4.09086	hydrophobic,
KIROPEN1635282003	A	A	SHEET9_9	SHEET3_3	V	297	F	196	CG2-CD1	S-S	3.55535	hydrophobic,
KIROPEN1635282003	A	A	SHEET9_9	SHEET3_3	V	297	F	196	CG2-CD1	S-S	3.55535	carbonpi
KIROPEN1635282003	A	A	SHEET9_9	SHEET3_3	V	297	F	196	CG2-CE1	S-S	3.54625	hydrophobic,
KIROPEN1635282003	A	A	SHEET9_9	SHEET3_3	V	297	F	196	CG2-CE1	S-S	3.54625	carbonpi
KIROPEN1635282003	A	A	SHEET9_9	SHEET5_5	V	297	W	213	CG1-CD2	S-S	3.82678	hydrophobic,
KIROPEN1635282003	A	A	SHEET9_9	SHEET5_5	V	297	W	213	CG1-CD2	S-S	3.82678	carbonpi
KIROPEN1635282003	A	A	SHEET9_9	SHEET5_5	V	297	W	213	CG1-CD2	S-S	3.82678	carbonpi
KIROPEN1635282003	A	A	SHEET9_9	SHEET5_5	V	297	W	213	CG1-CE2	S-S	3.48836	carbonpi
KIROPEN1635282003	A	A	SHEET9_9	SHEET5_5	V	297	W	213	CG1-CE2	S-S	3.48836	carbonpi
KIROPEN1635282003	A	A	SHEET9_9	SHEET5_5	V	297	W	213	CG1-CZ2	S-S	3.79875	hydrophobic,
KIROPEN1635282003	A	A	SHEET9_9	SHEET5_5	V	297	W	213	CG1-CZ2	S-S	3.79875	carbonpi
KIROPEN1635282003	A	A	SHEET9_9	SHEET5_5	V	297	W	213	CG1-CZ2	S-S	3.79875	carbonpi
KIROPEN1635282003	A	A	SHEET9_9	SHEET5_5	V	297	W	213	CB-NE1	S-S	3.82975	carbonpi
KIROPEN1635282003	A	A	SHEET9_9	SHEET5_5	V	297	W	213	CG1-NE1	S-S	3.64573	carbonpi
KIROPEN1635282003	A	A	SHEET9_9	SHEET5_5	V	297	W	213	CG1-NE1	S-S	3.64573	carbonpi
KIROPEN1635282003	A	A	SHEET9_9	SHEET5_5	V	297	W	213	CG1-CD1	S-S	4.05089	carbonpi
KIROPEN1635282003	A	A	SHEET9_9	SHEET5_5	V	297	W	213	CG1-CD1	S-S	4.05089	carbonpi
KIROPEN1635282003	A	A	SHEET9_9	SHEET6_6	V	297	R	229	CA-O	M-M	3.61311	weakhydrogen,
KIROPEN1635282003	A	A	SHEET9_9	SHEET6_6	I	298	V	228	O-CA	M-M	3.26502	weakhydrogen,weakpolar,
KIROPEN1635282003	A	A	SHEET9_9	SHEET6_6	I	298	V	228	O-C	M-M	3.55576	carbonyl,
KIROPEN1635282003	A	A	SHEET9_9	SHEET6_6	I	298	R	229	O-N	M-M	2.88455	hydrogen,polar,
KIROPEN1635282003	A	A	SHEET9_9	SHEET6_6	I	298	R	229	N-O	M-M	2.93951	hydrogen,polar,
KIROPEN1635282003	A	C	SHEET9_9	LOOP12	I	298	F	263	CD1-CB	S-S	4.21434	hydrophobic,
KIROPEN1635282003	A	C	SHEET9_9	LOOP12	I	298	F	263	CD1-CB	S-S	4.21434	carbonpi
KIROPEN1635282003	A	C	SHEET9_9	LOOP12	I	298	F	263	CD1-CG	S-S	3.79678	hydrophobic,
KIROPEN1635282003	A	C	SHEET9_9	LOOP12	I	298	F	263	CD1-CG	S-S	3.79678	carbonpi
KIROPEN1635282003	A	C	SHEET9_9	LOOP12	I	298	F	263	CD1-CD1	S-S	3.79414	hydrophobic,
KIROPEN1635282003	A	C	SHEET9_9	LOOP12	I	298	F	263	CD1-CD1	S-S	3.79414	carbonpi
KIROPEN1635282003	A	A	SHEET9_9	SHEET3_3	L	299	F	196	CB-CZ	S-S	3.93911	hydrophobic,
KIROPEN1635282003	A	A	SHEET9_9	SHEET6_6	L	299	H	227	CA-O	M-M	3.66181	weakhydrogen,
KIROPEN1635282003	A	A	SHEET9_9	SHEET6_6	L	299	H	227	CD1-O	S-M	3.42049	weakhydrogen,weakpolar,
KIROPEN1635282003	A	A	SHEET9_9	SHEET6_6	L	299	V	228	CD1-CG1	S-S	3.8075	hydrophobic,
KIROPEN1635282003	A	A	SHEET9_9	SHEET6_6	E	300	A	226	O-C	M-M	3.52145	carbonyl,
KIROPEN1635282003	A	A	SHEET9_9	SHEET6_6	E	300	A	226	O-CA	M-M	3.26634	weakhydrogen,weakpolar,
KIROPEN1635282003	A	A	SHEET9_9	SHEET6_6	E	300	H	227	OE1-NE2	S-S	3.91087	ionic,
KIROPEN1635282003	A	A	SHEET9_9	SHEET6_6	E	300	H	227	OE1-CE1	S-S	3.19956	ionic,
KIROPEN1635282003	A	A	SHEET9_9	SHEET6_6	E	300	H	227	O-N	M-M	2.82617	hydrogen,polar,
KIROPEN1635282003	A	A	SHEET9_9	SHEET6_6	E	300	H	227	N-O	M-M	2.91427	hydrogen,polar,
KIROPEN1635282003	A	A	SHEET9_9	SHEET9_9	E	300	I	298	CG-CG2	S-S	3.72858	hydrophobic,
KIROPEN1635282003	A	C	SHEET9_9	SHEET36_36	E	300	E	225	OE2-N	S-M	3.11982	hydrogen,polar,
KIROPEN1635282003	A	A	SHEET9_9	SHEET6_6	G	301	V	224	CA-O	M-M	3.43569	weakpolar,
KIROPEN1635282003	A	A	SHEET9_9	SHEET6_6	G	301	V	224	C-O	M-M	3.51844	carbonyl,
KIROPEN1635282003	A	A	SHEET9_9	SHEET6_6	G	301	E	225	CA-O	M-M	3.7235	weakhydrogen,
KIROPEN1635282003	A	A	SHEET9_9	SHEET6_6	M	302	I	223	O-CA	M-M	3.44507	weakhydrogen,weakpolar,
KIROPEN1635282003	A	A	SHEET9_9	SHEET6_6	M	302	V	224	CB-CB	S-S	4.18224	hydrophobic,
KIROPEN1635282003	A	A	SHEET9_9	SHEET6_6	M	302	V	224	N-O	M-M	2.68066	hydrogen,polar,
KIROPEN1635282003	A	A	SHEET9_9	SHEET6_6	M	302	V	224	CB-O	S-M	3.59844	weakhydrogen,
KIROPEN1635282003	A	A	SHEET9_9	SHEET6_6	M	302	V	224	O-N	M-M	2.87724	hydrogen,polar,
KIROPEN1635282003	A	A	SHEET9_9	SHEET6_6	M	302	E	225	SD-CG	S-S	4.16474	hydrophobic,
KIROPEN1635282003	A	D	SHEET9_9	SHEET55_55	M	302	T	309	SD-OG1	S-S	3.35811	polar,
KIROPEN1635282003	A	A	SHEET9_9	HELIX3	V	303	P	187	CG2-CB	S-S	4.09024	hydrophobic,
KIROPEN1635282003	A	A	SHEET9_9	HELIX3	V	303	R	190	CG2-CB	S-S	3.70502	hydrophobic,
KIROPEN1635282003	A	A	SHEET9_9	HELIX3	V	303	R	190	CG2-CG	S-S	3.66376	hydrophobic,
KIROPEN1635282003	A	A	LOOP15	LOOP9	E	304	S	221	OE1-CA	S-M	3.32287	weakpolar,
KIROPEN1635282003	A	A	LOOP15	LOOP9	E	304	S	221	OE1-CB	S-S	3.4134	weakpolar,
KIROPEN1635282003	A	A	LOOP15	LOOP9	E	304	H	222	N-O	M-M	3.32363	hydrogen,polar,
KIROPEN1635282003	A	A	LOOP15	LOOP9	E	304	H	222	CB-O	S-M	3.29823	weakhydrogen,weakpolar,
KIROPEN1635282003	A	A	LOOP15	LOOP9	E	304	H	222	OE2-ND1	S-S	3.88188	ionic,
KIROPEN1635282003	A	A	LOOP15	LOOP9	E	304	H	222	OE1-N	S-M	3.1324	hydrogen,polar,
KIROPEN1635282003	A	A	LOOP15	LOOP9	E	304	H	222	OE1-ND1	S-S	3.90706	ionic,
KIROPEN1635282003	A	A	LOOP15	SHEET9_9	E	304	M	302	N-O	M-M	3.14704	polar,
KIROPEN1635282003	A	D	LOOP15	HELIX24	E	304	P	187	O-CD	M-S	3.71441	weakhydrogen,
KIROPEN1635282003	A	A	LOOP15	SHEET9_9	A	305	V	303	N-O	M-M	3.05718	polar,
KIROPEN1635282003	A	A	LOOP15	SHEET9_9	A	305	V	303	CB-CG1	S-S	4.23228	hydrophobic,
KIROPEN1635282003	A	D	LOOP15	HELIX22	A	305	V	75	CB-CG2	S-S	3.60693	hydrophobic,
KIROPEN1635282003	A	D	LOOP15	HELIX24	A	305	R	186	O-CA	M-M	3.69251	weakhydrogen,
KIROPEN1635282003	A	D	LOOP15	HELIX24	A	305	P	187	O-CD	M-S	3.16652	weakpolar,
KIROPEN1635282003	A	A	LOOP15	SHEET9_9	T	306	V	303	N-O	M-M	3.28436	polar,
KIROPEN1635282003	A	A	LOOP15	SHEET9_9	T	306	V	303	OG1-CB	S-S	3.7167	weakhydrogen,
KIROPEN1635282003	A	D	LOOP15	HELIX22	T	306	F	71	CG2-CE2	S-S	3.83761	hydrophobic,
KIROPEN1635282003	A	D	LOOP15	LOOP15	T	306	M	308	O-CE	M-S	3.13212	weakhydrogen,weakpolar,
KIROPEN1635282003	A	A	LOOP15	SHEET9_9	A	307	V	303	N-O	M-M	2.56511	hydrogen,polar,
KIROPEN1635282003	A	A	LOOP15	SHEET9_9	A	307	V	303	CA-O	M-M	3.07423	weakpolar,
KIROPEN1635282003	A	D	LOOP15	LOOP15	A	307	M	308	CB-CB	S-S	3.74828	hydrophobic,
KIROPEN1635282003	A	D	LOOP15	LOOP15	A	307	M	308	CB-CE	S-S	4.21668	hydrophobic,
KIROPEN1635282003	A	A	LOOP15	HELIX3	M	308	P	187	CB-CG	S-S	3.85664	hydrophobic,
KIROPEN1635282003	A	A	LOOP15	HELIX3	M	308	P	187	CE-CG	S-S	4.16764	hydrophobic,
KIROPEN1635282003	A	A	LOOP15	HELIX3	M	308	P	187	CB-CB	S-S	3.92702	hydrophobic,
KIROPEN1635282003	A	A	LOOP15	SHEET9_9	M	308	M	302	O-CA	M-M	3.39833	weakhydrogen,weakpolar,
KIROPEN1635282003	A	A	LOOP15	SHEET9_9	M	308	V	303	O-N	M-M	2.95957	hydrogen,polar,
KIROPEN1635282003	A	A	LOOP15	SHEET9_9	M	308	V	303	O-CG2	M-S	3.62487	weakhydrogen,
KIROPEN1635282003	A	A	LOOP15	LOOP15	M	308	T	306	N-O	M-M	3.32841	polar,
KIROPEN1635282003	A	A	LOOP15	LOOP15	M	308	T	306	CG-O	S-M	3.47217	weakhydrogen,weakpolar,
KIROPEN1635282003	A	A	LOOP15	LOOP15	M	308	T	306	CG-OG1	S-S	3.38129	weakpolar,
KIROPEN1635282003	A	A	LOOP15	LOOP15	M	308	T	306	SD-OG1	S-S	3.44884	polar,
KIROPEN1635282003	A	C	LOOP15	LOOP15	M	308	T	306	CE-O	S-M	3.13212	weakhydrogen,weakpolar,
KIROPEN1635282003	A	C	LOOP15	LOOP15	M	308	A	307	CB-CB	S-S	3.74828	hydrophobic,
KIROPEN1635282003	A	C	LOOP15	LOOP15	M	308	A	307	CE-CB	S-S	4.21668	hydrophobic,
KIROPEN1635282003	A	A	SHEET10_10	SHEET9_9	T	309	G	301	CA-O	M-M	3.39971	weakhydrogen,weakpolar,
KIROPEN1635282003	A	A	SHEET10_10	SHEET9_9	T	309	G	301	C-O	M-M	3.57531	carbonyl,
KIROPEN1635282003	A	C	SHEET10_10	SHEET36_36	T	309	V	224	CG2-CG1	S-S	3.61833	hydrophobic,
KIROPEN1635282003	A	C	SHEET10_10	SHEET36_36	T	309	E	225	CG2-CG	S-S	3.95001	hydrophobic,
KIROPEN1635282003	A	C	SHEET10_10	SHEET39_39	T	309	M	302	OG1-SD	S-S	3.35811	polar,
KIROPEN1635282003	A	A	SHEET10_10	HELIX3	T	310	P	187	CB-O	S-M	3.32978	weakhydrogen,weakpolar,
KIROPEN1635282003	A	A	SHEET10_10	HELIX3	T	310	P	187	OG1-O	S-M	3.29655	polar,
KIROPEN1635282003	A	A	SHEET10_10	HELIX3	T	310	R	190	CG2-CB	S-S	4.2347	hydrophobic,
KIROPEN1635282003	A	A	SHEET10_10	HELIX3	T	310	R	190	CG2-CG	S-S	4.21621	hydrophobic,
KIROPEN1635282003	A	A	SHEET10_10	SHEET3_3	T	310	L	194	CG2-CD1	S-S	4.22235	hydrophobic,
KIROPEN1635282003	A	A	SHEET10_10	SHEET9_9	T	310	E	300	O-CA	M-M	3.38244	weakhydrogen,weakpolar,
KIROPEN1635282003	A	A	SHEET10_10	SHEET9_9	T	310	G	301	O-N	M-M	3.29516	hydrogen,polar,
KIROPEN1635282003	A	A	SHEET10_10	SHEET9_9	T	310	G	301	N-O	M-M	2.80016	hydrogen,polar,
KIROPEN1635282003	A	A	SHEET10_10	SHEET9_9	T	310	G	301	CG2-O	S-M	3.28323	weakhydrogen,weakpolar,
KIROPEN1635282003	A	A	SHEET10_10	LOOP15	T	310	M	308	N-O	M-M	3.40553	polar,
KIROPEN1635282003	A	A	SHEET10_10	SHEET9_9	Q	311	I	298	CG-CG2	S-S	3.77381	hydrophobic,
KIROPEN1635282003	A	A	SHEET10_10	SHEET9_9	Q	311	L	299	CA-O	M-M	3.53848	weakhydrogen,
KIROPEN1635282003	A	A	SHEET10_10	SHEET9_9	Q	311	E	300	NE2-OE2	S-S	2.83235	hydrogen,polar,
KIROPEN1635282003	A	A	SHEET10_10	SHEET9_9	Q	311	E	300	CG-CG	S-S	3.80849	hydrophobic,
KIROPEN1635282003	A	A	SHEET10_10	SHEET9_9	Q	311	E	300	CB-CG	S-S	3.91376	hydrophobic,
KIROPEN1635282003	A	C	SHEET10_10	SHEET36_36	Q	311	V	224	CB-CG2	S-S	4.04596	hydrophobic,
KIROPEN1635282003	A	A	SHEET10_10	HELIX3	A	312	A	191	CB-CB	S-S	4.11917	hydrophobic,
KIROPEN1635282003	A	A	SHEET10_10	SHEET3_3	A	312	L	194	CB-CD1	S-S	4.06461	hydrophobic,
KIROPEN1635282003	A	A	SHEET10_10	SHEET3_3	A	312	F	196	O-CZ	M-S	3.42698	weakhydrogen,weakpolar,
KIROPEN1635282003	A	A	SHEET10_10	SHEET3_3	A	312	F	196	CB-CE2	S-S	3.70753	hydrophobic,
KIROPEN1635282003	A	A	SHEET10_10	SHEET9_9	A	312	I	298	O-CA	M-M	3.42361	weakhydrogen,weakpolar,
KIROPEN1635282003	A	A	SHEET10_10	SHEET9_9	A	312	L	299	N-O	M-M	2.89674	hydrogen,polar,
KIROPEN1635282003	A	A	SHEET10_10	SHEET9_9	A	312	L	299	O-N	M-M	2.96169	hydrogen,polar,
KIROPEN1635282003	A	A	SHEET10_10	LOOP1	R	313	G	50	NE-O	S-M	2.69519	polar,
KIROPEN1635282003	A	A	SHEET10_10	LOOP1	R	313	G	50	NH2-O	S-M	3.10262	hydrogen,polar,
KIROPEN1635282003	A	A	SHEET10_10	LOOP1	R	313	G	50	O-N	M-M	3.46164	polar,
KIROPEN1635282003	A	A	SHEET10_10	LOOP1	R	313	G	50	O-CA	M-M	3.18236	weakpolar,
KIROPEN1635282003	A	A	SHEET10_10	SHEET3_3	R	313	F	196	O-CE2	M-S	3.4963	weakpolar,
KIROPEN1635282003	A	A	SHEET10_10	SHEET9_9	R	313	V	297	CA-O	M-M	3.40807	weakhydrogen,weakpolar,
KIROPEN1635282003	A	A	SHEET10_10	SHEET9_9	R	313	I	298	CG-CG1	S-S	4.00446	hydrophobic,
KIROPEN1635282003	A	A	SHEET10_10	SHEET10_10	R	313	Q	311	CG-CG	S-S	4.2025	hydrophobic,
KIROPEN1635282003	A	A	SHEET10_10	SHEET10_10	R	313	Q	311	NH1-O	S-M	3.08493	polar,
KIROPEN1635282003	A	C	SHEET10_10	LOOP9	R	313	H	222	NH1-ND1	S-S	3.99003	cationpi
KIROPEN1635282003	A	C	SHEET10_10	LOOP9	R	313	H	222	CZ-ND1	S-S	3.94396	cationpi
KIROPEN1635282003	A	C	SHEET10_10	LOOP9	R	313	H	222	CZ-CE1	S-S	3.61352	cationpi
KIROPEN1635282003	A	A	SHEET10_10	LOOP1	S	314	K	48	CB-O	S-M	3.38447	weakpolar,
KIROPEN1635282003	A	A	SHEET10_10	LOOP1	S	314	K	48	OG-O	S-M	3.08257	hydrogen,polar,
KIROPEN1635282003	A	A	SHEET10_10	SHEET3_3	S	314	F	196	N-CD2	M-S	3.94544	donorpi
KIROPEN1635282003	A	A	SHEET10_10	SHEET3_3	S	314	F	196	N-CE2	M-S	3.73383	donorpi
KIROPEN1635282003	A	A	SHEET10_10	SHEET9_9	S	314	V	296	O-CA	M-M	3.66388	weakhydrogen,
KIROPEN1635282003	A	A	SHEET10_10	SHEET9_9	S	314	V	297	N-O	M-M	3.12934	hydrogen,polar,
KIROPEN1635282003	A	A	SHEET10_10	SHEET9_9	S	314	V	297	O-N	M-M	3.05426	hydrogen,polar,
KIROPEN1635282003	A	A	SHEET10_10	SHEET9_9	S	314	V	297	O-CG2	M-S	3.61451	weakhydrogen,
KIROPEN1635282003	A	A	SHEET10_10	LOOP1	S	315	R	44	O-NH2	M-S	3.42243	polar,
KIROPEN1635282003	A	A	SHEET10_10	LOOP1	S	315	R	44	OG-NH2	S-S	3.4824	hydrogen,polar,
KIROPEN1635282003	A	A	SHEET10_10	LOOP1	S	315	V	46	CB-O	S-M	3.00255	weakpolar,
KIROPEN1635282003	A	A	SHEET10_10	LOOP1	S	315	V	46	OG-O	S-M	3.33486	polar,
KIROPEN1635282003	A	A	SHEET10_10	LOOP1	S	315	K	48	O-NZ	M-S	2.72686	hydrogen,polar,
KIROPEN1635282003	A	A	SHEET10_10	LOOP1	S	315	K	48	O-CD	M-S	3.45057	weakpolar,
KIROPEN1635282003	A	A	SHEET10_10	LOOP1	S	315	K	48	O-CE	M-S	3.43378	weakpolar,
KIROPEN1635282003	A	A	SHEET10_10	SHEET9_9	S	315	E	294	OG-CG	S-S	3.01598	weakpolar,
KIROPEN1635282003	A	A	SHEET10_10	SHEET9_9	S	315	E	294	OG-OE2	S-S	2.69653	polar,
KIROPEN1635282003	A	A	SHEET10_10	SHEET9_9	S	315	I	295	CA-O	M-M	3.37284	weakhydrogen,weakpolar,
KIROPEN1635282003	A	A	SHEET10_10	SHEET9_9	S	315	I	295	C-O	M-M	3.54767	carbonyl,
KIROPEN1635282003	A	A	SHEET10_10	LOOP7	Y	316	S	197	CE1-O	S-M	3.2449	weakpolar,
KIROPEN1635282003	A	A	SHEET10_10	LOOP7	Y	316	S	197	OH-O	S-M	2.74972	polar,
KIROPEN1635282003	A	A	SHEET10_10	LOOP7	Y	316	S	197	OH-OG	S-S	3.21686	polar,
KIROPEN1635282003	A	A	SHEET10_10	LOOP7	Y	316	H	198	CE1-O	S-M	3.33112	weakhydrogen,weakpolar,
KIROPEN1635282003	A	A	SHEET10_10	SHEET4_4	Y	316	A	200	CG-CB	S-S	3.85181	hydrophobic,
KIROPEN1635282003	A	A	SHEET10_10	SHEET4_4	Y	316	A	200	CG-CB	S-S	3.85181	carbonpi
KIROPEN1635282003	A	A	SHEET10_10	SHEET4_4	Y	316	A	200	CD1-CB	S-S	3.98996	hydrophobic,
KIROPEN1635282003	A	A	SHEET10_10	SHEET4_4	Y	316	A	200	CD1-CB	S-S	3.98996	carbonpi
KIROPEN1635282003	A	A	SHEET10_10	SHEET4_4	Y	316	A	200	CD2-CB	S-S	3.91977	hydrophobic,
KIROPEN1635282003	A	A	SHEET10_10	SHEET4_4	Y	316	A	200	CD2-CB	S-S	3.91977	carbonpi
KIROPEN1635282003	A	A	SHEET10_10	SHEET4_4	Y	316	A	200	CE2-CB	S-S	4.12722	hydrophobic,
KIROPEN1635282003	A	A	SHEET10_10	SHEET4_4	Y	316	A	200	CE2-CB	S-S	4.12722	carbonpi
KIROPEN1635282003	A	A	SHEET10_10	SHEET5_5	Y	316	W	213	CE2-CB	S-S	3.88657	hydrophobic,
KIROPEN1635282003	A	A	SHEET10_10	SHEET5_5	Y	316	W	213	OH-CB	S-S	3.57513	weakhydrogen,
KIROPEN1635282003	A	A	SHEET10_10	SHEET9_9	Y	316	E	294	O-CA	M-M	3.43393	weakhydrogen,weakpolar,
KIROPEN1635282003	A	A	SHEET10_10	SHEET9_9	Y	316	E	294	O-C	M-M	3.53094	carbonyl,
KIROPEN1635282003	A	A	SHEET10_10	SHEET9_9	Y	316	I	295	N-O	M-M	2.90234	hydrogen,polar,
KIROPEN1635282003	A	A	SHEET10_10	SHEET9_9	Y	316	I	295	O-N	M-M	2.77026	hydrogen,polar,
KIROPEN1635282003	A	A	SHEET10_10	SHEET9_9	Y	316	V	297	CE2-CG1	S-S	3.83902	hydrophobic,
KIROPEN1635282003	A	A	SHEET10_10	SHEET9_9	Y	316	V	297	CE2-CG2	S-S	3.88679	hydrophobic,
KIROPEN1635282003	A	A	SHEET10_10	LOOP1	L	317	R	44	CD2-CB	S-S	4.14465	hydrophobic,
KIROPEN1635282003	A	A	SHEET10_10	LOOP14	L	317	F	293	CA-O	M-M	3.60637	weakhydrogen,
KIROPEN1635282003	A	A	LOOP16	HELIX5	A	318	L	288	CB-CD1	S-S	3.86463	hydrophobic,
KIROPEN1635282003	A	A	LOOP16	HELIX5	A	318	L	288	O-CD1	M-S	3.21508	weakpolar,
KIROPEN1635282003	A	A	LOOP16	HELIX5	A	318	D	291	CB-O	S-M	3.49174	weakpolar,
KIROPEN1635282003	A	A	LOOP16	LOOP14	A	318	F	293	CB-CE2	S-S	3.70586	hydrophobic,
KIROPEN1635282003	A	A	LOOP16	LOOP14	A	318	F	293	CB-CE2	S-S	3.70586	carbonpi
KIROPEN1635282003	A	A	LOOP16	LOOP14	A	318	F	293	CB-CZ	S-S	3.90686	hydrophobic,
KIROPEN1635282003	A	A	LOOP16	LOOP14	A	318	F	293	CB-CZ	S-S	3.90686	carbonpi
KIROPEN1635282003	A	A	LOOP16	LOOP14	A	318	F	293	CB-CD2	S-S	3.8918	hydrophobic,
KIROPEN1635282003	A	A	LOOP16	LOOP14	A	318	F	293	CB-CD2	S-S	3.8918	carbonpi
KIROPEN1635282003	A	A	LOOP16	LOOP14	A	318	F	293	CB-O	S-M	3.91402	carbonpi
KIROPEN1635282003	A	A	LOOP16	LOOP14	A	318	F	293	N-O	M-M	3.04676	hydrogen,polar,
KIROPEN1635282003	A	A	LOOP16	SHEET10_10	S	319	L	317	N-O	M-M	3.08299	polar,
KIROPEN1635282003	A	A	LOOP16	LOOP1	E	320	R	44	OE1-NH2	S-S	3.26753	hydrogen,ionic,polar,
KIROPEN1635282003	A	A	LOOP16	LOOP1	E	320	R	44	OE2-CZ	S-S	3.409	ionic,
KIROPEN1635282003	A	A	LOOP16	LOOP1	E	320	R	44	OE2-NH2	S-S	3.23124	hydrogen,ionic,polar,
KIROPEN1635282003	A	A	LOOP16	LOOP1	E	320	R	44	OE2-NH1	S-S	2.91086	hydrogen,ionic,polar,
KIROPEN1635282003	A	A	LOOP16	LOOP1	E	320	K	48	OE1-NZ	S-S	2.70128	hydrogen,ionic,polar,
KIROPEN1635282003	A	A	LOOP16	LOOP1	E	320	K	48	OE1-CD	S-S	3.39074	weakpolar,
KIROPEN1635282003	A	A	LOOP16	LOOP7	E	320	N	199	O-ND2	M-S	3.38182	hydrogen,polar,
KIROPEN1635282003	A	A	LOOP16	SHEET10_10	E	320	Y	316	OE1-CA	S-M	3.65889	weakhydrogen,
KIROPEN1635282003	A	A	LOOP16	SHEET10_10	E	320	L	317	OE1-N	S-M	3.64647	hydrogen,
KIROPEN1635282003	A	A	LOOP16	SHEET10_10	E	320	L	317	CG-CB	S-S	4.18375	hydrophobic,
KIROPEN1635282003	A	A	LOOP16	SHEET10_10	E	320	L	317	OE2-CD1	S-S	3.47414	weakhydrogen,weakpolar,
KIROPEN1635282003	A	A	LOOP16	SHEET10_10	E	320	L	317	CB-O	S-M	3.53482	weakhydrogen,
KIROPEN1635282003	A	A	LOOP16	SHEET10_10	E	320	L	317	N-O	M-M	2.8662	hydrogen,polar,
KIROPEN1635282003	A	A	SHEET11_11	SHEET4_4	I	321	A	200	CG1-CB	S-S	4.23232	hydrophobic,
KIROPEN1635282003	A	A	SHEET11_11	SHEET4_4	I	321	A	200	CA-O	M-M	3.35387	weakhydrogen,weakpolar,
KIROPEN1635282003	A	A	SHEET11_11	SHEET4_4	I	321	A	200	C-O	M-M	3.55325	carbonyl,
KIROPEN1635282003	A	A	SHEET11_11	SHEET4_4	I	321	V	202	CG2-CG2	S-S	3.84166	hydrophobic,
KIROPEN1635282003	A	A	SHEET11_11	SHEET5_5	I	321	L	211	CG2-CD1	S-S	3.89649	hydrophobic,
KIROPEN1635282003	A	A	SHEET11_11	HELIX5	I	321	L	288	CG2-CD2	S-S	3.65639	hydrophobic,
KIROPEN1635282003	A	A	SHEET11_11	HELIX5	I	321	L	288	CB-CD1	S-S	4.16059	hydrophobic,
KIROPEN1635282003	A	A	SHEET11_11	HELIX5	I	321	L	288	CD1-CD1	S-S	4.0139	hydrophobic,
KIROPEN1635282003	A	A	SHEET11_11	HELIX5	I	321	L	288	CB-CD2	S-S	3.88075	hydrophobic,
KIROPEN1635282003	A	A	SHEET11_11	LOOP14	I	321	F	293	CD1-CE1	S-S	3.86729	hydrophobic,
KIROPEN1635282003	A	A	SHEET11_11	LOOP14	I	321	F	293	CD1-CZ	S-S	4.08321	hydrophobic,
KIROPEN1635282003	A	A	SHEET11_11	SHEET9_9	I	321	I	295	CD1-CG1	S-S	4.17467	hydrophobic,
KIROPEN1635282003	A	A	SHEET11_11	SHEET10_10	I	321	L	317	N-O	M-M	3.42653	hydrogen,polar,
KIROPEN1635282003	A	A	SHEET11_11	SHEET10_10	I	321	L	317	CG1-O	S-M	3.58951	weakhydrogen,
KIROPEN1635282003	A	A	SHEET11_11	LOOP16	I	321	A	318	N-O	M-M	3.46302	hydrogen,polar,
KIROPEN1635282003	A	A	SHEET11_11	LOOP16	I	321	S	319	N-O	M-M	3.41868	polar,
KIROPEN1635282003	A	A	SHEET11_11	LOOP7	L	322	N	199	CD1-CB	S-S	4.05316	hydrophobic,
KIROPEN1635282003	A	A	SHEET11_11	SHEET4_4	L	322	A	200	N-O	M-M	2.81597	hydrogen,polar,
KIROPEN1635282003	A	A	SHEET11_11	SHEET4_4	L	322	V	201	O-CA	M-M	3.33136	weakpolar,
KIROPEN1635282003	A	A	SHEET11_11	SHEET4_4	L	322	V	201	O-CB	M-S	3.47765	weakpolar,
KIROPEN1635282003	A	A	SHEET11_11	SHEET4_4	L	322	V	201	CB-CG1	S-S	4.17753	hydrophobic,
KIROPEN1635282003	A	A	SHEET11_11	SHEET4_4	L	322	V	202	O-N	M-M	3.20533	hydrogen,polar,
KIROPEN1635282003	A	A	SHEET11_11	SHEET4_4	W	323	V	202	CE3-CG1	S-S	3.96304	hydrophobic,
KIROPEN1635282003	A	A	SHEET11_11	SHEET4_4	W	323	V	202	CE3-CG1	S-S	3.96304	carbonpi
KIROPEN1635282003	A	A	SHEET11_11	SHEET4_4	W	323	V	202	CE3-CG1	S-S	3.96304	carbonpi
KIROPEN1635282003	A	A	SHEET11_11	SHEET4_4	W	323	V	202	CE3-CG1	S-S	3.96304	carbonpi
KIROPEN1635282003	A	A	SHEET11_11	SHEET4_4	W	323	V	202	CZ2-CG1	S-S	3.99844	hydrophobic,
KIROPEN1635282003	A	A	SHEET11_11	SHEET4_4	W	323	V	202	CZ2-CG1	S-S	3.99844	carbonpi
KIROPEN1635282003	A	A	SHEET11_11	SHEET4_4	W	323	V	202	CZ2-CG1	S-S	3.99844	carbonpi
KIROPEN1635282003	A	A	SHEET11_11	SHEET4_4	W	323	V	202	CZ2-CG1	S-S	3.99844	carbonpi
KIROPEN1635282003	A	A	SHEET11_11	SHEET4_4	W	323	V	202	CZ3-CG1	S-S	3.97911	hydrophobic,
KIROPEN1635282003	A	A	SHEET11_11	SHEET4_4	W	323	V	202	CZ3-CG1	S-S	3.97911	carbonpi
KIROPEN1635282003	A	A	SHEET11_11	SHEET4_4	W	323	V	202	CZ3-CG1	S-S	3.97911	carbonpi
KIROPEN1635282003	A	A	SHEET11_11	SHEET4_4	W	323	V	202	CZ3-CG1	S-S	3.97911	carbonpi
KIROPEN1635282003	A	A	SHEET11_11	SHEET4_4	W	323	V	202	CH2-CG1	S-S	3.99626	hydrophobic,
KIROPEN1635282003	A	A	SHEET11_11	SHEET4_4	W	323	V	202	CH2-CG1	S-S	3.99626	carbonpi
KIROPEN1635282003	A	A	SHEET11_11	SHEET4_4	W	323	V	202	CH2-CG1	S-S	3.99626	carbonpi
KIROPEN1635282003	A	A	SHEET11_11	SHEET4_4	W	323	V	202	CH2-CG1	S-S	3.99626	carbonpi
KIROPEN1635282003	A	A	SHEET11_11	SHEET4_4	W	323	V	202	CD2-CG1	S-S	3.94603	hydrophobic,
KIROPEN1635282003	A	A	SHEET11_11	SHEET4_4	W	323	V	202	CD2-CG1	S-S	3.94603	carbonpi
KIROPEN1635282003	A	A	SHEET11_11	SHEET4_4	W	323	V	202	CD2-CG1	S-S	3.94603	carbonpi
KIROPEN1635282003	A	A	SHEET11_11	SHEET4_4	W	323	V	202	CD2-CG1	S-S	3.94603	carbonpi
KIROPEN1635282003	A	A	SHEET11_11	SHEET4_4	W	323	V	202	CE2-CG1	S-S	3.95165	carbonpi
KIROPEN1635282003	A	A	SHEET11_11	SHEET4_4	W	323	V	202	CE2-CG1	S-S	3.95165	carbonpi
KIROPEN1635282003	A	A	SHEET11_11	SHEET4_4	W	323	V	202	CE2-CG1	S-S	3.95165	carbonpi
KIROPEN1635282003	A	A	SHEET11_11	SHEET4_4	W	323	V	202	CE3-CB	S-S	3.93976	hydrophobic,
KIROPEN1635282003	A	A	SHEET11_11	SHEET4_4	W	323	V	202	CE3-CB	S-S	3.93976	carbonpi
KIROPEN1635282003	A	A	SHEET11_11	SHEET4_4	W	323	V	202	CE3-CB	S-S	3.93976	carbonpi
KIROPEN1635282003	A	A	SHEET11_11	SHEET4_4	W	323	V	202	CE3-CB	S-S	3.93976	carbonpi
KIROPEN1635282003	A	A	SHEET11_11	SHEET4_4	W	323	V	202	CE3-CG2	S-S	3.98843	hydrophobic,
KIROPEN1635282003	A	A	SHEET11_11	SHEET4_4	W	323	V	202	CD2-CB	S-S	3.99527	hydrophobic,
KIROPEN1635282003	A	A	SHEET11_11	SHEET4_4	W	323	V	202	CD2-CB	S-S	3.99527	carbonpi
KIROPEN1635282003	A	A	SHEET11_11	SHEET4_4	W	323	V	202	CD2-CB	S-S	3.99527	carbonpi
KIROPEN1635282003	A	A	SHEET11_11	SHEET4_4	W	323	V	202	CD2-CB	S-S	3.99527	carbonpi
KIROPEN1635282003	A	A	SHEET11_11	SHEET4_4	W	323	V	202	CA-CB	M-S	4.22765	carbonpi
KIROPEN1635282003	A	A	SHEET11_11	SHEET4_4	W	323	V	202	CA-CB	M-S	4.22765	carbonpi
KIROPEN1635282003	A	A	SHEET11_11	SHEET4_4	W	323	V	202	CA-CB	M-S	4.22765	carbonpi
KIROPEN1635282003	A	A	SHEET11_11	SHEET5_5	W	323	L	209	CZ2-CD2	S-S	3.85936	hydrophobic,
KIROPEN1635282003	A	A	SHEET11_11	SHEET5_5	W	323	L	209	CH2-CD2	S-S	3.93121	hydrophobic,
KIROPEN1635282003	A	A	SHEET11_11	LOOP13	W	323	I	283	CZ3-O	S-M	3.39755	weakpolar,
KIROPEN1635282003	A	A	SHEET11_11	LOOP13	W	323	I	283	CH2-O	S-M	3.23946	weakpolar,
KIROPEN1635282003	A	A	SHEET11_11	HELIX5	W	323	R	285	CE3-N	S-M	3.74918	donorpi
KIROPEN1635282003	A	A	SHEET11_11	HELIX5	W	323	R	285	CE3-N	S-M	3.74918	donorpi
KIROPEN1635282003	A	A	SHEET11_11	HELIX5	W	323	R	285	CZ2-N	S-M	3.92774	donorpi
KIROPEN1635282003	A	A	SHEET11_11	HELIX5	W	323	R	285	CZ2-N	S-M	3.92774	donorpi
KIROPEN1635282003	A	A	SHEET11_11	HELIX5	W	323	R	285	CZ3-N	S-M	3.63282	donorpi
KIROPEN1635282003	A	A	SHEET11_11	HELIX5	W	323	R	285	CZ3-N	S-M	3.63282	donorpi
KIROPEN1635282003	A	A	SHEET11_11	HELIX5	W	323	R	285	CH2-N	S-M	3.72789	donorpi
KIROPEN1635282003	A	A	SHEET11_11	HELIX5	W	323	R	285	CH2-N	S-M	3.72789	donorpi
KIROPEN1635282003	A	A	SHEET11_11	HELIX5	W	323	R	285	CD2-N	S-M	3.9354	donorpi
KIROPEN1635282003	A	A	SHEET11_11	HELIX5	W	323	R	285	CD2-N	S-M	3.9354	donorpi
KIROPEN1635282003	A	A	SHEET11_11	HELIX5	W	323	R	285	CE3-CA	S-M	3.64106	carbonpi
KIROPEN1635282003	A	A	SHEET11_11	HELIX5	W	323	R	285	CE3-CA	S-M	3.64106	carbonpi
KIROPEN1635282003	A	A	SHEET11_11	HELIX5	W	323	R	285	CE3-CA	S-M	3.64106	carbonpi
KIROPEN1635282003	A	A	SHEET11_11	HELIX5	W	323	R	285	CZ3-CA	S-M	4.04253	carbonpi
KIROPEN1635282003	A	A	SHEET11_11	HELIX5	W	323	R	285	CZ3-CA	S-M	4.04253	carbonpi
KIROPEN1635282003	A	A	SHEET11_11	HELIX5	W	323	R	285	CZ3-CA	S-M	4.04253	carbonpi
KIROPEN1635282003	A	A	SHEET11_11	HELIX5	W	323	R	285	CD2-CA	S-M	3.70179	carbonpi
KIROPEN1635282003	A	A	SHEET11_11	HELIX5	W	323	R	285	CD2-CA	S-M	3.70179	carbonpi
KIROPEN1635282003	A	A	SHEET11_11	HELIX5	W	323	R	285	CD2-CA	S-M	3.70179	carbonpi
KIROPEN1635282003	A	A	SHEET11_11	HELIX5	W	323	R	285	CB-CB	S-S	4.17794	hydrophobic,
KIROPEN1635282003	A	A	SHEET11_11	HELIX5	W	323	R	285	CB-CB	S-S	4.17794	carbonpi
KIROPEN1635282003	A	A	SHEET11_11	HELIX5	W	323	R	285	CB-CB	S-S	4.17794	carbonpi
KIROPEN1635282003	A	A	SHEET11_11	HELIX5	W	323	R	285	CG-CB	S-S	3.65912	hydrophobic,
KIROPEN1635282003	A	A	SHEET11_11	HELIX5	W	323	R	285	CG-CB	S-S	3.65912	carbonpi
KIROPEN1635282003	A	A	SHEET11_11	HELIX5	W	323	R	285	CG-CB	S-S	3.65912	carbonpi
KIROPEN1635282003	A	A	SHEET11_11	HELIX5	W	323	R	285	CD1-CB	S-S	3.89773	carbonpi
KIROPEN1635282003	A	A	SHEET11_11	HELIX5	W	323	R	285	CD1-CB	S-S	3.89773	carbonpi
KIROPEN1635282003	A	A	SHEET11_11	HELIX5	W	323	R	285	CD2-CB	S-S	3.66354	hydrophobic,
KIROPEN1635282003	A	A	SHEET11_11	HELIX5	W	323	R	285	CD2-CB	S-S	3.66354	carbonpi
KIROPEN1635282003	A	A	SHEET11_11	HELIX5	W	323	R	285	CD2-CB	S-S	3.66354	carbonpi
KIROPEN1635282003	A	A	SHEET11_11	HELIX5	W	323	R	285	CE2-CB	S-S	3.92434	carbonpi
KIROPEN1635282003	A	A	SHEET11_11	HELIX5	W	323	R	285	CE2-CB	S-S	3.92434	carbonpi
KIROPEN1635282003	A	A	SHEET11_11	HELIX5	W	323	R	285	CB-CG	S-S	3.71007	hydrophobic,
KIROPEN1635282003	A	A	SHEET11_11	HELIX5	W	323	R	285	CB-CG	S-S	3.71007	carbonpi
KIROPEN1635282003	A	A	SHEET11_11	HELIX5	W	323	R	285	CG-CG	S-S	3.71393	hydrophobic,
KIROPEN1635282003	A	A	SHEET11_11	HELIX5	W	323	R	285	CG-CG	S-S	3.71393	carbonpi
KIROPEN1635282003	A	A	SHEET11_11	HELIX5	W	323	R	285	CD1-CG	S-S	4.04959	carbonpi
KIROPEN1635282003	A	A	SHEET11_11	HELIX5	W	323	L	288	CE3-CD2	S-S	3.75169	hydrophobic,
KIROPEN1635282003	A	A	LOOP17	SHEET4_4	G	324	V	202	N-O	M-M	2.83759	hydrogen,polar,
KIROPEN1635282003	A	A	LOOP17	SHEET4_4	G	324	V	202	CA-O	M-M	3.45654	weakpolar,
KIROPEN1635282003	A	A	SHEET12_12	SHEET4_4	H	325	V	201	O-CB	M-S	3.40953	weakpolar,
KIROPEN1635282003	A	A	SHEET12_12	SHEET4_4	H	325	V	201	O-CG2	M-S	3.3033	weakpolar,
KIROPEN1635282003	A	A	SHEET12_12	SHEET4_4	H	325	V	201	CB-CB	S-S	4.15663	hydrophobic,
KIROPEN1635282003	A	A	SHEET12_12	SHEET4_4	H	325	V	201	CB-CG1	S-S	3.89762	hydrophobic,
KIROPEN1635282003	A	A	SHEET12_12	SHEET4_4	H	325	V	202	N-O	M-M	3.48404	hydrogen,polar,
KIROPEN1635282003	A	A	SHEET12_12	SHEET4_4	H	325	A	203	O-CB	M-S	3.29373	weakhydrogen,weakpolar,
KIROPEN1635282003	A	A	SHEET12_12	SHEET11_11	H	325	L	322	CB-O	S-M	3.6436	weakhydrogen,
KIROPEN1635282003	A	A	SHEET12_12	SHEET11_11	H	325	L	322	CB-CB	S-S	3.95993	hydrophobic,
KIROPEN1635282003	A	A	SHEET12_12	SHEET11_11	H	325	L	322	CB-CB	S-S	3.95993	carbonpi
KIROPEN1635282003	A	A	SHEET12_12	SHEET11_11	H	325	L	322	CG-CB	S-S	3.88294	carbonpi
KIROPEN1635282003	A	A	SHEET12_12	SHEET11_11	H	325	L	322	ND1-CB	S-S	3.91287	carbonpi
KIROPEN1635282003	A	A	SHEET12_12	SHEET11_11	H	325	W	323	N-O	M-M	3.38114	polar,
KIROPEN1635282003	A	A	SHEET12_12	SHEET11_11	H	325	W	323	ND1-O	S-M	2.94172	hydrogen,polar,
KIROPEN1635282003	A	A	SHEET12_12	SHEET4_4	R	326	A	203	CG-CB	S-S	3.95082	hydrophobic,
KIROPEN1635282003	A	D	SHEET12_12	LOOP10	R	326	E	242	CD-OE2	S-S	3.38904	weakhydrogen,weakpolar,
KIROPEN1635282003	A	D	SHEET12_12	LOOP10	R	326	E	242	NE-OE2	S-S	3.61871	ionic,
KIROPEN1635282003	A	A	SHEET12_12	LOOP7	F	327	N	199	CZ-O	S-M	3.37079	weakhydrogen,weakpolar,
KIROPEN1635282003	A	A	SHEET12_12	SHEET4_4	F	327	V	201	CE2-CG2	S-S	3.75448	hydrophobic,
KIROPEN1635282003	A	A	LOOP18	SHEET5_5	E	328	R	214	O-NH2	M-S	2.9568	hydrogen,polar,
KIROPEN1635282003	A	A	LOOP18	SHEET5_5	E	328	R	214	O-NH1	M-S	3.06858	hydrogen,polar,
KIROPEN1635282003	A	A	LOOP18	SHEET12_12	P	329	F	327	CD-O	S-M	3.6182	weakhydrogen,
KIROPEN1635282003	A	D	LOOP18	SHEET52_52	P	329	P	245	CB-CG	S-S	4.19142	hydrophobic,
KIROPEN1635282003	A	A	LOOP18	LOOP12	V	330	P	267	CG2-CB	S-S	4.21807	hydrophobic,
KIROPEN1635282003	A	A	LOOP18	LOOP12	V	330	P	267	CG2-CG	S-S	4.02671	hydrophobic,
KIROPEN1635282003	A	D	SHEET13_13	SHEET52_52	L	331	P	245	CD2-CB	S-S	3.82366	hydrophobic,
KIROPEN1635282003	A	D	SHEET13_13	SHEET52_52	L	331	P	245	CB-CB	S-S	3.75859	hydrophobic,
KIROPEN1635282003	A	D	SHEET13_13	SHEET52_52	L	331	P	245	CB-CG	S-S	4.05304	hydrophobic,
KIROPEN1635282003	A	D	SHEET13_13	SHEET52_52	L	331	P	245	CG-CB	S-S	4.1632	hydrophobic,
KIROPEN1635282003	A	D	SHEET13_13	SHEET52_52	L	331	P	245	O-CB	M-S	3.37059	weakpolar,
KIROPEN1635282003	A	D	SHEET13_13	SHEET52_52	L	331	P	245	O-CG	M-S	3.23199	weakpolar,
KIROPEN1635282003	A	D	SHEET13_13	SHEET52_52	L	331	L	246	CD2-CB	S-S	3.78296	hydrophobic,
KIROPEN1635282003	A	D	SHEET13_13	SHEET52_52	L	331	L	246	CD2-CG	S-S	3.63612	hydrophobic,
KIROPEN1635282003	A	D	SHEET13_13	SHEET52_52	L	331	L	246	CD2-CD1	S-S	3.6029	hydrophobic,
KIROPEN1635282003	A	D	SHEET13_13	LOOP1	E	333	R	42	OE1-CG	S-S	3.35898	weakhydrogen,weakpolar,
KIROPEN1635282003	A	D	SHEET13_13	LOOP1	E	333	R	42	OE1-CD	S-S	3.38246	weakpolar,
KIROPEN1635282003	A	D	SHEET13_13	LOOP1	E	333	R	42	OE2-CG	S-S	3.56973	weakhydrogen,
KIROPEN1635282003	A	D	SHEET13_13	LOOP1	E	333	N	43	OE2-N	S-M	3.39445	hydrogen,polar,
KIROPEN1635282003	A	D	SHEET13_13	LOOP1	E	333	N	43	OE2-ND2	S-S	2.7486	polar,
KIROPEN1635282003	A	A	LOOP19	SHEET13_13	E	334	F	332	CG-CE2	S-S	4.114	hydrophobic,
KIROPEN1635282003	A	D	LOOP19	LOOP1	E	334	N	43	O-ND2	M-S	3.19913	hydrogen,polar,
KIROPEN1635282003	A	D	LOOP19	LOOP1	K	335	N	43	O-ND2	M-S	3.24954	hydrogen,polar,
KIROPEN1635282003	A	D	LOOP19	LOOP1	N	336	N	53	O-ND2	M-S	2.96787	hydrogen,polar,
KIROPEN1635282003	A	A	LOOP19	LOOP19	Q	337	E	334	O-N	M-M	2.88653	hydrogen,polar,
KIROPEN1635282003	A	A	LOOP19	LOOP19	Q	337	E	334	CG-CB	S-S	4.04748	hydrophobic,
KIROPEN1635282003	A	A	LOOP19	LOOP19	Q	337	E	334	O-CA	M-M	3.39797	weakpolar,
KIROPEN1635282003	A	A	LOOP19	LOOP19	Q	337	E	334	O-CB	M-S	3.14875	weakhydrogen,weakpolar,
KIROPEN1635282003	A	D	LOOP19	LOOP1	Q	337	N	53	CB-OD1	S-S	3.25581	weakpolar,
KIROPEN1635282003	A	D	LOOP19	LOOP1	Q	337	E	55	NE2-OE1	S-S	3.28842	hydrogen,polar,
KIROPEN1635282003	A	A	SHEET14_14	SHEET13_13	Y	338	F	332	CA-O	M-M	3.62299	weakhydrogen,
KIROPEN1635282003	A	D	SHEET14_14	LOOP1	Y	338	R	42	OH-CG	S-S	3.06732	weakpolar,
KIROPEN1635282003	A	D	SHEET14_14	LOOP1	Y	338	R	42	OH-CD	S-S	3.23285	weakpolar,
KIROPEN1635282003	A	D	SHEET14_14	LOOP1	Y	338	N	43	CE1-O	S-M	3.23488	weakpolar,
KIROPEN1635282003	A	D	SHEET14_14	LOOP1	Y	338	N	43	OH-O	S-M	2.67897	polar,
KIROPEN1635282003	A	D	SHEET14_14	LOOP1	Y	338	N	43	CE1-OD1	S-S	3.23752	weakpolar,
KIROPEN1635282003	A	D	SHEET14_14	LOOP1	Y	338	N	53	N-O	M-M	3.29411	hydrogen,polar,
KIROPEN1635282003	A	D	SHEET14_14	LOOP1	Y	338	V	54	O-CA	M-M	3.49826	weakhydrogen,weakpolar,
KIROPEN1635282003	A	D	SHEET14_14	LOOP1	Y	338	E	55	O-N	M-M	3.04849	hydrogen,polar,
KIROPEN1635282003	A	D	SHEET14_14	SHEET52_52	Y	338	L	246	CZ-CD1	S-S	3.81104	carbonpi
KIROPEN1635282003	A	D	SHEET14_14	SHEET52_52	Y	338	L	246	CD2-CD1	S-S	4.09212	hydrophobic,
KIROPEN1635282003	A	D	SHEET14_14	SHEET52_52	Y	338	L	246	CD2-CD1	S-S	4.09212	carbonpi
KIROPEN1635282003	A	D	SHEET14_14	SHEET52_52	Y	338	L	246	CE2-CD1	S-S	3.77282	hydrophobic,
KIROPEN1635282003	A	D	SHEET14_14	SHEET52_52	Y	338	L	246	CE2-CD1	S-S	3.77282	carbonpi
KIROPEN1635282003	A	A	SHEET14_14	SHEET13_13	K	339	L	331	O-CA	M-M	3.40726	weakhydrogen,weakpolar,
KIROPEN1635282003	A	A	SHEET14_14	SHEET13_13	K	339	L	331	O-CD1	M-S	3.80495	weakhydrogen,
KIROPEN1635282003	A	A	SHEET14_14	SHEET13_13	K	339	F	332	N-O	M-M	3.24842	hydrogen,polar,
KIROPEN1635282003	A	A	SHEET14_14	SHEET13_13	K	339	F	332	O-N	M-M	3.1634	hydrogen,polar,
KIROPEN1635282003	A	A	SHEET14_14	SHEET13_13	K	339	F	332	O-CD1	M-S	3.41962	weakpolar,
KIROPEN1635282003	A	A	SHEET14_14	SHEET13_13	K	339	F	332	CB-CE1	S-S	3.90652	hydrophobic,
KIROPEN1635282003	A	A	SHEET14_14	SHEET13_13	K	339	F	332	CB-CE1	S-S	3.90652	carbonpi
KIROPEN1635282003	A	A	SHEET14_14	SHEET13_13	K	339	F	332	CB-CZ	S-S	3.57429	hydrophobic,
KIROPEN1635282003	A	A	SHEET14_14	SHEET13_13	K	339	F	332	CB-CZ	S-S	3.57429	carbonpi
KIROPEN1635282003	A	A	SHEET14_14	SHEET13_13	K	339	F	332	CG-CE1	S-S	4.0092	hydrophobic,
KIROPEN1635282003	A	A	SHEET14_14	SHEET13_13	K	339	F	332	CG-CZ	S-S	3.65468	hydrophobic,
KIROPEN1635282003	A	A	SHEET14_14	SHEET13_13	K	339	F	332	CD-CZ	S-S	3.68784	hydrophobic,
KIROPEN1635282003	A	A	SHEET14_14	SHEET13_13	K	339	F	332	CB-CE2	S-S	3.96406	hydrophobic,
KIROPEN1635282003	A	A	SHEET14_14	SHEET13_13	K	339	F	332	CB-CE2	S-S	3.96406	carbonpi
KIROPEN1635282003	A	A	SHEET14_14	LOOP19	K	339	E	334	CB-CG	S-S	3.95769	hydrophobic,
KIROPEN1635282003	A	A	SHEET14_14	LOOP19	K	339	E	334	CD-OE2	S-S	3.49583	weakpolar,
KIROPEN1635282003	A	A	SHEET14_14	LOOP19	K	339	E	334	CE-OE2	S-S	3.33769	weakpolar,
KIROPEN1635282003	A	A	SHEET14_14	LOOP19	K	339	E	334	NZ-OE2	S-S	3.17418	hydrogen,ionic,polar,
KIROPEN1635282003	A	D	SHEET14_14	LOOP1	K	339	E	55	CA-O	M-M	3.29049	weakhydrogen,weakpolar,
KIROPEN1635282003	A	D	SHEET14_14	LOOP1	K	339	E	55	C-O	M-M	3.59657	carbonyl,
KIROPEN1635282003	A	D	SHEET14_14	LOOP1	K	339	E	55	CG-O	S-M	3.56378	weakhydrogen,
KIROPEN1635282003	A	D	SHEET14_14	LOOP1	K	339	T	57	CG-OG1	S-S	3.42939	weakpolar,
KIROPEN1635282003	A	D	SHEET14_14	LOOP1	K	339	T	57	CG-CG2	S-S	3.64155	hydrophobic,
KIROPEN1635282003	A	D	SHEET14_14	LOOP1	K	339	T	57	CD-CG2	S-S	3.41087	hydrophobic,
KIROPEN1635282003	A	A	SHEET14_14	LOOP12	V	340	P	267	CG1-CG	S-S	3.90476	hydrophobic,
KIROPEN1635282003	A	A	SHEET14_14	LOOP18	V	340	V	330	CG1-CB	S-S	4.1023	hydrophobic,
KIROPEN1635282003	A	A	SHEET14_14	LOOP18	V	340	V	330	CG1-CG2	S-S	3.79955	hydrophobic,
KIROPEN1635282003	A	A	SHEET14_14	LOOP18	V	340	V	330	CA-O	M-M	3.27	weakhydrogen,weakpolar,
KIROPEN1635282003	A	A	SHEET14_14	LOOP18	V	340	V	330	C-O	M-M	3.5714	carbonyl,
KIROPEN1635282003	A	A	SHEET14_14	SHEET13_13	V	340	L	331	CG2-CD1	S-S	3.7127	hydrophobic,
KIROPEN1635282003	A	D	SHEET14_14	LOOP1	V	340	V	54	CG2-CG1	S-S	3.74027	hydrophobic,
KIROPEN1635282003	A	D	SHEET14_14	LOOP1	V	340	E	55	N-O	M-M	2.91825	hydrogen,polar,
KIROPEN1635282003	A	D	SHEET14_14	LOOP1	V	340	F	56	CB-CD1	S-S	3.81761	hydrophobic,
KIROPEN1635282003	A	D	SHEET14_14	LOOP1	V	340	F	56	CG2-CD1	S-S	4.02796	hydrophobic,
KIROPEN1635282003	A	D	SHEET14_14	LOOP1	V	340	T	57	O-N	M-M	2.82051	hydrogen,polar,
KIROPEN1635282003	A	D	SHEET14_14	LOOP1	V	340	T	57	O-OG1	M-S	2.97108	hydrogen,polar,
KIROPEN1635282003	A	A	LOOP20	LOOP18	D	341	V	330	O-CG1	M-S	3.43213	weakpolar,
KIROPEN1635282003	A	A	LOOP20	LOOP18	D	341	V	330	N-O	M-M	2.91722	hydrogen,polar,
KIROPEN1635282003	A	D	LOOP20	LOOP1	D	341	T	57	CA-O	M-M	3.5843	weakhydrogen,
KIROPEN1635282003	A	D	LOOP20	LOOP1	D	341	N	58	OD1-CB	S-S	3.24509	weakpolar,
KIROPEN1635282003	A	D	LOOP20	LOOP1	D	341	N	58	OD1-ND2	S-S	2.67562	hydrogen,polar,
KIROPEN1635282003	A	A	HELIX6	SHEET5_5	Y	342	N	217	OH-N	S-M	3.44709	polar,
KIROPEN1635282003	A	A	HELIX6	SHEET5_5	Y	342	N	217	OH-O	S-M	2.57906	polar,
KIROPEN1635282003	A	A	HELIX6	LOOP9	Y	342	L	218	CE1-CD2	S-S	3.74595	hydrophobic,
KIROPEN1635282003	A	A	HELIX6	LOOP9	Y	342	L	218	CE1-CD2	S-S	3.74595	carbonpi
KIROPEN1635282003	A	A	HELIX6	LOOP9	Y	342	L	218	CZ-CD2	S-S	3.91181	carbonpi
KIROPEN1635282003	A	A	HELIX6	LOOP9	Y	342	L	218	CD1-CD2	S-S	4.04988	hydrophobic,
KIROPEN1635282003	A	A	HELIX6	LOOP9	Y	342	L	218	CD1-CD2	S-S	4.04988	carbonpi
KIROPEN1635282003	A	A	HELIX6	LOOP12	Y	342	P	267	CE1-CG	S-S	3.79242	hydrophobic,
KIROPEN1635282003	A	A	HELIX6	SHEET14_14	Y	342	V	340	CZ-CG1	S-S	3.93085	carbonpi
KIROPEN1635282003	A	A	HELIX6	SHEET14_14	Y	342	V	340	CD2-CG1	S-S	3.72626	hydrophobic,
KIROPEN1635282003	A	A	HELIX6	SHEET14_14	Y	342	V	340	CD2-CG1	S-S	3.72626	carbonpi
KIROPEN1635282003	A	A	HELIX6	SHEET14_14	Y	342	V	340	CE2-CG1	S-S	3.59094	hydrophobic,
KIROPEN1635282003	A	A	HELIX6	SHEET14_14	Y	342	V	340	CE2-CG1	S-S	3.59094	carbonpi
KIROPEN1635282003	A	D	HELIX6	LOOP1	Y	342	F	56	OH-CE1	S-S	3.9822	donorpi
KIROPEN1635282003	A	D	HELIX6	LOOP1	Y	342	F	56	CD2-CB	S-S	4.01574	hydrophobic,
KIROPEN1635282003	A	D	HELIX6	LOOP1	Y	342	F	56	CE2-CB	S-S	3.70352	hydrophobic,
KIROPEN1635282003	A	D	HELIX6	LOOP1	Y	342	F	56	CE2-CG	S-S	3.70831	hydrophobic,pi-pi,
KIROPEN1635282003	A	D	HELIX6	LOOP1	Y	342	F	56	CE2-CD1	S-S	3.48847	hydrophobic,pi-pi,
KIROPEN1635282003	A	D	HELIX6	LOOP1	Y	342	T	57	N-O	M-M	2.88772	hydrogen,polar,
KIROPEN1635282003	A	D	HELIX6	LOOP1	Y	342	T	57	CB-O	S-M	3.71419	weakhydrogen,
KIROPEN1635282003	A	D	HELIX6	LOOP1	Y	342	N	58	CB-O	S-M	3.419	weakpolar,
KIROPEN1635282003	A	D	HELIX6	LOOP1	Y	342	N	58	C-O	M-M	3.59266	carbonyl,
KIROPEN1635282003	A	A	HELIX6	LOOP20	S	343	D	341	N-O	M-M	3.03595	polar,
KIROPEN1635282003	A	A	HELIX6	LOOP20	S	343	D	341	OG-OD1	S-S	2.91439	polar,
KIROPEN1635282003	A	A	HELIX6	LOOP20	S	343	D	341	OG-OD2	S-S	2.94842	polar,
KIROPEN1635282003	A	D	HELIX6	LOOP1	S	343	N	58	N-O	M-M	3.44951	polar,
KIROPEN1635282003	A	D	HELIX6	LOOP1	S	343	N	58	OG-ND2	S-S	3.63117	hydrogen,
KIROPEN1635282003	A	A	HELIX6	LOOP18	H	344	E	328	CD2-OE1	S-S	3.64511	ionic,
KIROPEN1635282003	A	A	HELIX6	LOOP18	H	344	V	330	O-CG1	M-S	3.45545	weakpolar,
KIROPEN1635282003	A	A	HELIX6	LOOP18	H	344	V	330	CB-CG1	S-S	3.94149	hydrophobic,
KIROPEN1635282003	A	A	HELIX6	LOOP20	H	344	D	341	N-O	M-M	3.01844	hydrogen,polar,
KIROPEN1635282003	A	A	HELIX6	LOOP20	H	344	D	341	CG-OD2	S-S	3.85422	ionic,
KIROPEN1635282003	A	A	HELIX6	LOOP20	H	344	D	341	ND1-OD2	S-S	2.72687	hydrogen,ionic,polar,
KIROPEN1635282003	A	A	HELIX6	LOOP20	H	344	D	341	CE1-OD2	S-S	3.1182	ionic,
KIROPEN1635282003	A	A	HELIX6	HELIX6	H	344	Y	342	N-O	M-M	3.45731	polar,
KIROPEN1635282003	A	A	HELIX6	HELIX6	H	344	S	343	N-OG	M-S	3.04698	donorpi
KIROPEN1635282003	A	A	HELIX6	HELIX6	H	344	S	343	CG-OG	S-S	3.82847	donorpi
KIROPEN1635282003	A	A	HELIX6	HELIX6	H	344	S	343	ND1-OG	S-S	3.56996	donorpi
KIROPEN1635282003	A	A	HELIX6	HELIX6	H	344	S	343	CE1-OG	S-S	3.80905	donorpi
KIROPEN1635282003	A	A	HELIX6	SHEET3_3	F	345	L	195	CZ-O	S-M	3.47628	weakhydrogen,weakpolar,
KIROPEN1635282003	A	A	HELIX6	SHEET3_3	F	345	L	195	CD1-CG	S-S	4.05558	hydrophobic,
KIROPEN1635282003	A	A	HELIX6	SHEET3_3	F	345	L	195	CE1-CG	S-S	3.53478	hydrophobic,
KIROPEN1635282003	A	A	HELIX6	SHEET3_3	F	345	L	195	CZ-CG	S-S	3.92929	hydrophobic,
KIROPEN1635282003	A	A	HELIX6	SHEET3_3	F	345	L	195	CG-CD2	S-S	3.88789	hydrophobic,
KIROPEN1635282003	A	A	HELIX6	SHEET3_3	F	345	L	195	CG-CD2	S-S	3.88789	carbonpi
KIROPEN1635282003	A	A	HELIX6	SHEET3_3	F	345	L	195	CD1-CD2	S-S	3.41255	hydrophobic,
KIROPEN1635282003	A	A	HELIX6	SHEET3_3	F	345	L	195	CD1-CD2	S-S	3.41255	carbonpi
KIROPEN1635282003	A	A	HELIX6	SHEET3_3	F	345	L	195	CE1-CD2	S-S	3.38367	hydrophobic,
KIROPEN1635282003	A	A	HELIX6	SHEET3_3	F	345	L	195	CE1-CD2	S-S	3.38367	carbonpi
KIROPEN1635282003	A	A	HELIX6	SHEET3_3	F	345	L	195	CZ-CD2	S-S	3.82214	hydrophobic,
KIROPEN1635282003	A	A	HELIX6	SHEET3_3	F	345	L	195	CZ-CD2	S-S	3.82214	carbonpi
KIROPEN1635282003	A	A	HELIX6	SHEET5_5	F	345	R	214	CE2-CG	S-S	3.94184	hydrophobic,
KIROPEN1635282003	A	A	HELIX6	SHEET5_5	F	345	R	214	CZ-CG	S-S	3.97926	hydrophobic,
KIROPEN1635282003	A	A	HELIX6	SHEET5_5	F	345	R	214	CE2-CD	S-S	3.75483	carbonpi
KIROPEN1635282003	A	A	HELIX6	SHEET5_5	F	345	R	214	CD2-CD	S-S	3.91091	carbonpi
KIROPEN1635282003	A	A	HELIX6	SHEET5_5	F	345	R	214	CZ-CD	S-S	4.03186	carbonpi
KIROPEN1635282003	A	A	HELIX6	SHEET5_5	F	345	R	214	O-CD	M-S	3.49884	weakpolar,
KIROPEN1635282003	A	A	HELIX6	SHEET5_5	F	345	R	214	O-CD	M-S	3.49884	carbonpi
KIROPEN1635282003	A	A	HELIX6	SHEET5_5	F	345	R	214	O-NH1	M-S	2.69455	hydrogen,polar,
KIROPEN1635282003	A	A	HELIX6	LOOP12	F	345	P	267	CE2-CB	S-S	3.74147	hydrophobic,
KIROPEN1635282003	A	A	HELIX6	LOOP12	F	345	P	267	CD2-CB	S-S	4.09228	hydrophobic,
KIROPEN1635282003	A	A	HELIX6	LOOP12	F	345	P	267	CE2-CG	S-S	3.84643	hydrophobic,
KIROPEN1635282003	A	A	HELIX6	LOOP12	F	345	P	267	CD2-CG	S-S	3.92462	hydrophobic,
KIROPEN1635282003	A	A	HELIX6	HELIX6	F	345	Y	342	CD2-CE1	S-S	3.75255	hydrophobic,pi-pi,
KIROPEN1635282003	A	A	HELIX6	HELIX6	F	345	Y	342	CD2-CD1	S-S	3.79701	hydrophobic,pi-pi,
KIROPEN1635282003	A	A	HELIX6	HELIX6	F	345	Y	342	CB-CD1	S-S	4.12961	hydrophobic,
KIROPEN1635282003	A	A	HELIX6	HELIX6	F	345	Y	342	N-O	M-M	3.43847	hydrogen,polar,
KIROPEN1635282003	A	A	HELIX6	HELIX6	F	345	Y	342	CB-O	S-M	3.42144	weakpolar,
KIROPEN1635282003	A	A	LOOP21	LOOP7	H	346	S	197	ND1-CA	S-M	3.80382	weakhydrogen,
KIROPEN1635282003	A	A	LOOP21	LOOP7	H	346	H	198	ND1-N	S-M	3.46707	hydrogen,polar,
KIROPEN1635282003	A	A	LOOP21	LOOP7	H	346	H	198	ND1-CG	S-S	3.81084	pi-pi,
KIROPEN1635282003	A	A	LOOP21	LOOP7	H	346	H	198	CG-ND1	S-S	3.51458	pi-pi,
KIROPEN1635282003	A	A	LOOP21	LOOP7	H	346	H	198	ND1-ND1	S-S	3.07762	hydrogen,polar,pi-pi,
KIROPEN1635282003	A	A	LOOP21	LOOP7	H	346	H	198	CE1-ND1	S-S	3.50628	pi-pi,
KIROPEN1635282003	A	A	LOOP21	LOOP7	H	346	H	198	ND1-CE1	S-S	3.60755	pi-pi,
KIROPEN1635282003	A	A	LOOP21	LOOP7	H	346	H	198	CE1-CE1	S-S	3.55935	pi-pi,
KIROPEN1635282003	A	A	LOOP21	LOOP7	H	346	H	198	NE2-CE1	S-S	3.94511	pi-pi,
KIROPEN1635282003	A	A	LOOP21	SHEET12_12	K	347	F	327	O-CA	M-M	3.54281	weakhydrogen,
KIROPEN1635282003	A	A	LOOP21	LOOP18	K	347	E	328	O-N	M-M	2.91464	hydrogen,polar,
KIROPEN1635282003	A	A	LOOP21	HELIX6	K	347	H	344	N-O	M-M	3.52809	hydrogen,
KIROPEN1635282003	A	A	SHEET15_15	SHEET4_4	T	348	V	201	CG2-CG1	S-S	4.07364	hydrophobic,
KIROPEN1635282003	A	A	SHEET15_15	SHEET12_12	T	348	R	326	CA-O	M-M	3.10586	weakpolar,
KIROPEN1635282003	A	A	SHEET15_15	SHEET12_12	T	348	R	326	C-O	M-M	3.47898	carbonyl,
KIROPEN1635282003	A	A	SHEET15_15	SHEET12_12	T	348	R	326	CB-O	S-M	3.28113	weakpolar,
KIROPEN1635282003	A	A	SHEET15_15	SHEET12_12	T	348	F	327	CG2-CD1	S-S	4.00743	hydrophobic,
KIROPEN1635282003	A	A	SHEET15_15	LOOP21	T	348	H	346	CG2-O	S-M	3.80723	weakhydrogen,
KIROPEN1635282003	A	A	SHEET15_15	SHEET12_12	Y	349	H	325	O-CA	M-M	3.53221	weakhydrogen,
KIROPEN1635282003	A	A	SHEET15_15	SHEET12_12	Y	349	R	326	CZ-CB	S-S	4.0159	carbonpi
KIROPEN1635282003	A	A	SHEET15_15	SHEET12_12	Y	349	R	326	OH-NE	S-S	3.12672	polar,
KIROPEN1635282003	A	A	SHEET15_15	SHEET12_12	Y	349	R	326	CE1-CB	S-S	4.10105	hydrophobic,
KIROPEN1635282003	A	A	SHEET15_15	SHEET12_12	Y	349	R	326	CE1-CB	S-S	4.10105	carbonpi
KIROPEN1635282003	A	A	SHEET15_15	SHEET12_12	Y	349	R	326	N-O	M-M	2.90327	hydrogen,polar,
KIROPEN1635282003	A	A	SHEET15_15	SHEET12_12	Y	349	R	326	O-N	M-M	3.05635	hydrogen,polar,
KIROPEN1635282003	A	A	SHEET15_15	SHEET12_12	Y	349	R	326	OH-NH2	S-S	2.89207	hydrogen,polar,
KIROPEN1635282003	A	A	SHEET15_15	SHEET12_12	Y	349	F	327	CE1-O	S-M	3.54908	weakhydrogen,
KIROPEN1635282003	A	A	SHEET15_15	LOOP18	Y	349	E	328	CD1-CG	S-S	3.73394	hydrophobic,
KIROPEN1635282003	A	A	SHEET15_15	LOOP17	E	350	G	324	CA-O	M-M	3.40278	weakhydrogen,weakpolar,
KIROPEN1635282003	A	A	SHEET15_15	LOOP17	E	350	G	324	C-O	M-M	3.48599	carbonyl,
KIROPEN1635282003	A	A	SHEET15_15	SHEET12_12	E	350	H	325	N-CD2	M-S	3.84722	donorpi
KIROPEN1635282003	A	A	SHEET15_15	SHEET12_12	E	350	H	325	CA-CD2	M-S	4.04979	carbonpi
KIROPEN1635282003	A	A	SHEET15_15	SHEET12_12	E	350	H	325	CB-CE1	S-S	4.04049	carbonpi
KIROPEN1635282003	A	A	SHEET15_15	SHEET12_12	E	350	H	325	CB-NE2	S-S	3.99006	carbonpi
KIROPEN1635282003	A	A	LOOP22	LOOP17	V	351	G	324	N-O	M-M	2.70667	hydrogen,polar,
KIROPEN1635282003	A	A	LOOP22	SHEET12_12	V	351	R	326	CG2-CG	S-S	3.78391	hydrophobic,
KIROPEN1635282003	A	A	LOOP22	LOOP22	S	353	V	351	OG-CG1	S-S	3.22371	weakpolar,
KIROPEN1635282003	A	A	LOOP22	LOOP22	S	353	V	351	N-O	M-M	3.23764	polar,
KIROPEN1635282003	A	A	LOOP22	LOOP17	T	354	G	324	OG1-CA	S-M	3.57383	weakhydrogen,
KIROPEN1635282003	A	A	LOOP22	LOOP22	T	354	V	351	N-O	M-M	3.10295	hydrogen,polar,
KIROPEN1635282003	A	A	LOOP22	LOOP22	T	354	V	351	CB-O	S-M	3.2118	weakpolar,
KIROPEN1635282003	A	A	LOOP22	LOOP22	T	354	V	351	OG1-O	S-M	2.74159	polar,
KIROPEN1635282003	A	A	LOOP22	LOOP22	T	354	V	351	OG1-CB	S-S	3.50585	weakhydrogen,
KIROPEN1635282003	A	A	LOOP22	LOOP22	T	354	P	352	N-O	M-M	3.18247	polar,
KIROPEN1635282003	A	A	LOOP22	SHEET11_11	P	355	W	323	O-NE1	M-S	2.87143	hydrogen,polar,
KIROPEN1635282003	A	A	LOOP22	LOOP22	P	355	S	353	CD-O	S-M	3.17623	weakhydrogen,weakpolar,
KIROPEN1635282003	A	A	LOOP22	HELIX5	R	356	S	284	O-CB	M-S	3.49491	weakhydrogen,weakpolar,
KIROPEN1635282003	A	A	LOOP22	HELIX5	R	356	R	285	O-N	M-M	2.93761	hydrogen,polar,
KIROPEN1635282003	A	A	LOOP22	HELIX5	R	356	R	285	O-CB	M-S	3.46692	weakpolar,
KIROPEN1635282003	A	A	LOOP22	HELIX5	R	356	R	285	CG-CB	S-S	4.09575	hydrophobic,
KIROPEN1635282003	A	A	LOOP22	SHEET11_11	C	357	W	323	O-CZ2	M-S	3.41918	weakhydrogen,weakpolar,
KIROPEN1635282003	A	A	HELIX7	LOOP13	S	358	F	281	CB-O	S-M	3.46493	weakhydrogen,weakpolar,
KIROPEN1635282003	A	A	HELIX7	LOOP13	S	358	I	283	CA-O	M-M	3.60757	weakhydrogen,
KIROPEN1635282003	A	A	HELIX7	SHEET5_5	A	359	L	209	CB-CD2	S-S	4.08851	hydrophobic,
KIROPEN1635282003	A	A	HELIX7	LOOP13	A	359	I	274	CB-O	S-M	3.34586	weakpolar,
KIROPEN1635282003	A	A	HELIX7	LOOP13	A	359	I	274	CB-CG2	S-S	3.77194	hydrophobic,
KIROPEN1635282003	A	A	HELIX7	LOOP13	A	359	F	281	CB-CD1	S-S	3.93312	hydrophobic,
KIROPEN1635282003	A	A	HELIX7	LOOP13	A	359	F	281	N-O	M-M	3.27103	polar,
KIROPEN1635282003	A	A	HELIX7	LOOP13	K	360	F	281	CA-CE2	M-S	3.76681	carbonpi
KIROPEN1635282003	A	A	HELIX7	LOOP13	K	360	F	281	CB-CE2	S-S	3.65289	hydrophobic,
KIROPEN1635282003	A	A	HELIX7	LOOP13	K	360	F	281	CB-CE2	S-S	3.65289	carbonpi
KIROPEN1635282003	A	A	HELIX7	LOOP13	K	360	F	281	CG-CE2	S-S	3.57623	hydrophobic,
KIROPEN1635282003	A	A	HELIX7	LOOP13	K	360	F	281	CB-CD2	S-S	3.75382	hydrophobic,
KIROPEN1635282003	A	A	HELIX7	LOOP13	K	360	F	281	CB-CD2	S-S	3.75382	carbonpi
KIROPEN1635282003	A	A	HELIX7	LOOP13	K	360	F	281	CG-CD2	S-S	3.94228	hydrophobic,
KIROPEN1635282003	A	A	HELIX7	LOOP13	K	360	F	281	CA-CZ	M-S	3.51636	carbonpi
KIROPEN1635282003	A	A	HELIX7	LOOP13	K	360	F	281	CB-CZ	S-S	3.96632	hydrophobic,
KIROPEN1635282003	A	A	HELIX7	LOOP13	K	360	F	281	CB-CZ	S-S	3.96632	carbonpi
KIROPEN1635282003	A	A	HELIX7	LOOP13	K	360	F	281	N-CZ	M-S	3.99937	donorpi
KIROPEN1635282003	A	A	HELIX7	LOOP13	K	360	F	281	CB-C	S-M	4.09584	carbonpi
KIROPEN1635282003	A	A	HELIX7	LOOP13	K	360	F	281	CA-O	M-M	3.68656	carbonpi
[truncated: 5,782 more rows]
