# Supplementary material for: Determinants of trafficking, conduction, and disease within a K+ channel revealed through multiparametric deep mutational scanning
Source: eLife. 2022 May 31;11:e76903. doi: 10.7554/eLife.76903 (PMC9273215; doi:10.7554/eLife.76903)
Supplement: Source data 1. [file elife-76903-data1.zip › SourceData/figure_output/Supplementary File 4.csv]

	Variant_ID	Gene	Mutation	Source	Clinical_Significance	ClinVar_ID	Condition	kir21_resno	kir21_resid	kir21_FLAG_resno	predicted_phenotype
1	1	KCNJ2	C54F	Clinvar only	Pathogenic	NA	Andersen Tawil syndrome|Familial periodic paralysis	54	C	54	p_lof_s
2	2	KCNJ2	R213G	Clinvar only	Pathogenic	NA	not provided	213	R	221	p_lof_s
3	3	KCNJ2	V93I	Clinvar & Gnomad	Conflicting interpretations of pathogenicity	30121	Atrial fibrillation|Short QT syndrome 3|Andersen Tawil syndrome|not provided|Atrial fibrillation, familial, 9|Andersen Tawil syndrome|Short QT syndrome 3	93	V	93	p_lof_s
4	4	KCNJ2	R189K	Clinvar only	Pathogenic	NA	not provided	189	R	197	p_lof_s
5	5	KCNJ2	P186L	Clinvar only	Pathogenic	NA	Andersen Tawil syndrome|Congenital long QT syndrome	186	P	194	p_lof_s
6	6	KCNJ2	R218P	Clinvar only	Pathogenic	NA	not provided	218	R	226	p_lof_s
7	7	KCNJ2	T305P	Clinvar only	Pathogenic	NA	Andersen Tawil syndrome|Congenital long QT syndrome	305	T	313	p_lof_s
8	8	KCNJ2	G144S	Clinvar only	Pathogenic	NA	Andersen Tawil syndrome|Short QT syndrome 3|Congenital long QT syndrome	144	G	152	p_lof_s
9	9	KCNJ2	L222S	Clinvar only	Pathogenic	NA	not provided	222	L	230	p_lof_s
10	10	KCNJ2	D71V	Clinvar only	Pathogenic	NA	Andersen Tawil syndrome|Congenital long QT syndrome	71	D	71	p_lof_s
11	11	KCNJ2	R67W	Clinvar only	Pathogenic	NA	Short QT syndrome 3|Andersen Tawil syndrome|Atrial fibrillation, familial, 9|not specified|Congenital long QT syndrome|Short QT syndrome 3|Andersen Tawil syndrome|not provided|Andersen Tawil syndrome	67	R	67	p_lof_s
12	12	KCNJ2	C154Y	Clinvar only	Conflicting interpretations of pathogenicity	NA	Andersen Tawil syndrome|Andersen Tawil syndrome|Short QT syndrome 3	154	C	162	p_lof_s
13	13	KCNJ2	D78Y	Clinvar only	Pathogenic	NA	Andersen Tawil syndrome|Short QT syndrome 3|Congenital long QT syndrome	78	D	78	p_lof_s
14	14	KCNJ2	T192A	Clinvar only	Pathogenic	NA	Andersen Tawil syndrome|Congenital long QT syndrome	192	T	200	p_lof_f
15	15	KCNJ2	T305A	Clinvar only	Pathogenic	NA	Andersen Tawil syndrome|Andersen Tawil syndrome|Short QT syndrome 3|Cardiac arrhythmia	305	T	313	p_lof_f
16	16	KCNJ2	Y145C	Clinvar only	Pathogenic	NA	Andersen Tawil syndrome|Short QT syndrome 3	145	Y	153	p_lof_f
17	17	KCNJ2	C54F	Clinvar only	Pathogenic	NA	Andersen Tawil syndrome|Familial periodic paralysis	54	C	54	p_lof_f
18	18	KCNJ2	R189G	Clinvar only	Pathogenic	NA	not provided	189	R	197	p_lof_f
19	19	KCNJ2	N216H	Clinvar only	Pathogenic	NA	Andersen Tawil syndrome|Congenital long QT syndrome	216	N	224	p_lof_f
20	20	KCNJ2	R312H	Clinvar only	Conflicting interpretations of pathogenicity	NA	Andersen Tawil syndrome|Short QT syndrome 3|not provided	312	R	320	p_lof_f
21	21	KCNJ2	R189I	Clinvar only	Pathogenic	NA	not provided|Congenital long QT syndrome	189	R	197	p_lof_f
22	22	KCNJ2	R189K	Clinvar only	Pathogenic	NA	not provided	189	R	197	p_lof_f
23	23	KCNJ2	M301L	Clinvar only	Conflicting interpretations of pathogenicity	NA	not provided|Short QT syndrome 3|Andersen Tawil syndrome	301	M	309	p_lof_f
24	24	KCNJ2	V302M	Clinvar only	Pathogenic	NA	Andersen Tawil syndrome|Congenital long QT syndrome	302	V	310	p_lof_f
25	25	KCNJ2	T75M	Clinvar only	Pathogenic	NA	not provided|Andersen Tawil syndrome|Short QT syndrome 3|Congenital long QT syndrome	75	T	75	p_lof_f
26	26	KCNJ2	T305P	Clinvar only	Pathogenic	NA	Andersen Tawil syndrome|Congenital long QT syndrome	305	T	313	p_lof_f
27	27	KCNJ2	R218Q	Clinvar only	Pathogenic	NA	not provided|Andersen Tawil syndrome|Andersen Tawil syndrome|Short QT syndrome 3|Congenital long QT syndrome	218	R	226	p_lof_f
28	28	KCNJ2	G144S	Clinvar only	Pathogenic	NA	Andersen Tawil syndrome|Short QT syndrome 3|Congenital long QT syndrome	144	G	152	p_lof_f
29	29	KCNJ2	M301V	Clinvar & Gnomad	Conflicting interpretations of pathogenicity	190816	not provided|Andersen Tawil syndrome|Short QT syndrome 3	301	M	309	p_lof_f
30	30	KCNJ2	M307V	Clinvar only	Conflicting interpretations of pathogenicity	NA	Cardiovascular phenotype|Short QT syndrome 3|Andersen Tawil syndrome	307	M	315	p_lof_f
31	31	KCNJ2	R67W	Clinvar only	Pathogenic	NA	Short QT syndrome 3|Andersen Tawil syndrome|Atrial fibrillation, familial, 9|not specified|Congenital long QT syndrome|Short QT syndrome 3|Andersen Tawil syndrome|not provided|Andersen Tawil syndrome	67	R	67	p_lof_f
32	32	KCNJ2	D78Y	Clinvar only	Pathogenic	NA	Andersen Tawil syndrome|Short QT syndrome 3|Congenital long QT syndrome	78	D	78	p_lof_f
