# Supplementary material for: Determinants of trafficking, conduction, and disease within a K+ channel revealed through multiparametric deep mutational scanning
Source: eLife. 2022 May 31;11:e76903. doi: 10.7554/eLife.76903 (PMC9273215; doi:10.7554/eLife.76903)
Supplement: Source data 1. [file elife-76903-data1.zip › SourceData/enrich_function/tsv/low2_lib/main_synonymous_counts.tsv]

	count
_wt	9508
p.Thr149Gln	4737
p.Thr138Gly	3404
p.Lys64Arg	2929
p.Gly154Pro	2722
p.Ala129Asp	2642
p.Glu146Met	2623
p.Asn326Met	2557
p.Glu357Phe	2432
p.Leu85Val	2405
p.Ser136Cys	2345
p.Thr147Lys	2288
p.Asn135Gln	2241
p.Phe339Leu	2216
p.Phe92Thr	2164
p.Phe137Tyr	2142
p.Lys128Val	2127
p.Lys215Asn	2105
p.Thr138Phe	2091
p.Val337Pro	2087
p.His234Tyr	2075
p.Ser132Phe	2054
p.Ala312Ser	2045
p.Phe137Asp	2028
p.Asn326Ser	2019
p.Ser321Val	2007
p.Asp71Glu	1985
p.Asp78Tyr	1957
p.Glu387Val	1910
p.Asp294Pro	1905
p.Ala314Val	1904
p.Gly331Ala	1886
p.Ile305Ser	1862
p.Leu85Trp	1848
p.Met309Tyr	1842
p.His205Cys	1832
p.Glu146Asn	1831
p.Asp180Tyr	1817
p.Phe141Thr	1813
p.Thr115Glu	1811
p.Asp213Gln	1800
p.Ile183Met	1794
p.Lys118Gly	1778
p.Glu311Cys	1777
p.Glu327Tyr	1764
p.Leu306Ser	1758
p.Val222His	1724
p.Leu329Trp	1692
p.Asp114His	1687
p.Glu311Thr	1676
p.Cys319Phe	1663
p.Asp213His	1660
p.Leu105Trp	1650
p.Tyr288Cys	1642
p.Glu307Cys	1632
p.Leu338Val	1628
p.Ala189Gln	1620
p.Glu63Leu	1620
p.Gln148His	1611
p.Gly331Trp	1610
p.Arg221Ile	1603
p.Tyr349Asp	1603
p.Tyr334Leu	1602
p.Lys346Thr	1598
p.Leu218Gln	1589
p.Ala107Val	1586
p.Tyr334Met	1585
p.Asn135Ala	1582
p.Thr361Cys	1578
p.Ala129Glu	1572
p.Arg333Trp	1571
p.Leu109Trp	1567
p.Glu335Gln	1564
p.Leu113Ser	1562
p.Gly111Leu	1549
p.Leu239Met	1535
p.Tyr334Val	1535
p.Ala140Lys	1531
p.Phe155Lys	1530
p.Asp213Ser	1510
p.Gln318His	1503
p.Lys227Gln	1482
p.Glu199Lys	1462
p.Thr74Ile	1460
p.Ile183Leu	1458
p.Gln293His	1453
p.Glu247Asp	1451
p.Val260Tyr	1451
p.Leu240Thr	1414
p.Val169His	1413
p.Val347Ser	1411
p.Ile328Glu	1409
p.Ile305Asp	1408
p.Phe137His	1408
p.Trp330Cys	1403
p.Leu142Glu	1401
p.Val131Leu	1398
p.Thr245Tyr	1396
p.Val166Thr	1388
p.Gly331Ser	1376
p.Phe155Thr	1373
p.Leu113His	1366
p.Asn32Thr	1361
p.Glu327Leu	1350
p.Tyr344Ser	1347
p.Thr138Met	1346
p.Ile328Asp	1341
p.Gln318Thr	1340
p.Arg333His	1334
p.Asn135Ser	1334
p.Glu133Tyr	1333
p.Tyr323Cys	1331
p.Leu306Val	1326
p.Ala140Arg	1324
p.Val187Leu	1323
p.Glu340Pro	1322
p.Lys215Ser	1320
p.Ser132Thr	1318
p.Glu146Ser	1316
p.Glu340Gly	1314
p.Glu146Ala	1313
p.Gly331His	1307
p.Cys130Thr	1302
p.Glu335Met	1300
p.Phe137Cys	1299
p.Tyr323Glu	1297
p.Glu327Ser	1294
p.Thr138Tyr	1294
p.Leu329Met	1291
p.Asp114Cys	1286
p.Leu253Ile	1285
p.His332Arg	1280
p.Leu306His	1280
p.Arg320Lys	1277
p.Tyr384Asp	1273
p.Thr138Lys	1273
p.Val222Leu	1267
p.Ser136Ala	1266
p.Asn326Ile	1265
p.Ser242Ile	1261
p.Leu108Arg	1257
p.Ser144Arg	1257
p.Tyr345Pro	1257
p.Lys346Gln	1251
p.Met84Thr	1241
p.Ser321Met	1240
p.Leu271Phe	1235
p.Asp114Ser	1234
p.Ala312Tyr	1233
p.Gly265Asp	1232
p.Ile295Leu	1224
p.Asp114Asn	1219
p.Leu253Ser	1218
p.Thr317Tyr	1208
p.Ile305Val	1207
p.Thr313Ile	1202
p.Phe98Asn	1201
p.Phe98Asp	1199
p.Leu329Ile	1197
p.Arg221Leu	1196
p.Ala129Tyr	1193
p.Ala129Thr	1189
p.Tyr250Pro	1186
p.Cys130Arg	1185
p.Ala312Ala	1184
p.Ala207Gly	1178
p.Phe300Tyr	1174
p.Ala129Arg	1171
p.Ile106Pro	1171
p.Ser127Tyr	1170
p.Gly185Asn	1169
p.Glu335Ala	1168
p.Ser136Pro	1167
p.Val272Phe	1167
p.Met211Lys	1159
p.Leu225Pro	1158
p.Ala189Lys	1156
p.Asn259Thr	1154
p.Glu327Asn	1154
p.Met309Ile	1150
p.Met219His	1148
p.Glu335Trp	1144
p.Val278Ser	1144
p.Ser228Lys	1143
p.Gln318Trp	1142
p.Ile258Thr	1142
p.Leu142Val	1139
p.Glu133Leu	1131
p.Ala298Ser	1129
p.Glu341Phe	1129
p.Ala312Val	1128
p.Ala325Val	1123
p.Arg333Gly	1112
p.Gly214Asp	1110
p.Ile178Glu	1109
p.Arg82His	1107
p.Met315Ile	1104
p.Ser144Ile	1104
p.Val222Ile	1103
p.Cys319Ser	1100
p.Asp160Tyr	1099
p.Ser246Leu	1097
p.Phe99Val	1095
p.Ile106Arg	1093
p.Lys241His	1092
p.Val272Trp	1091
p.Leu108Val	1089
p.Glu311Pro	1088
p.Arg243Gln	1088
p.Met315Gln	1087
p.Val131Ile	1087
p.Ile277Asn	1086
p.Glu63Gly	1082
p.Thr115Arg	1082
p.Ala140Val	1082
p.Lys118Asp	1082
p.His234Glu	1075
p.Thr74Lys	1074
p.Cys319His	1072
p.Ser124Glu	1070
p.Asp294Tyr	1069
p.Arg367Pro	1068
p.Thr150Tyr	1062
p.Ile209Lys	1061
p.Ser132His	1059
p.Lys49Ile	1055
p.His279Tyr	1053
p.Arg226Cys	1053
p.Leu329Asp	1052
p.Leu218His	1052
p.Val337Gln	1051
p.Pro163Asn	1051
p.Ala366His	1046
p.Lys64Met	1045
p.Trp96Cys	1045
p.Pro362Phe	1045
p.Phe103Lys	1044
p.Ser124Asp	1043
p.Lys346Trp	1043
p.Tyr334His	1041
p.Arg268Cys	1035
p.Lys125Cys	1035
p.Ser392Gly	1033
p.Trp104Cys	1033
p.Ser204Gly	1030
p.Ser228Val	1029
p.Gln148Arg	1029
p.Asn206Lys	1029
p.Phe47Cys	1027
p.Cys364Trp	1027
p.Val310Met	1025
p.Leu225Arg	1024
p.Asp114Trp	1022
p.Met309Pro	1022
p.Lys342Phe	1022
p.Ser127Phe	1020
p.His332Ala	1020
p.Val126Phe	1020
p.Lys128Glu	1019
p.His343Tyr	1015
p.Leu105Gly	1013
p.Thr149Ser	1012
p.His234Arg	1012
p.Cys217Phe	1011
p.Ala139Cys	1011
p.Arg320Cys	1011
p.Lys227His	1010
p.Met309Glu	1009
p.Ser350Ala	1008
p.Glu335Tyr	1008
p.Ile209Ala	1006
p.Tyr334Trp	1006
p.Leu142Ile	1005
p.Ser321Gly	1005
p.Met211Asp	1004
p.Thr147Ser	1002
p.Ala107Trp	1001
p.His332Gln	999
p.Ala379Thr	998
p.Val272Cys	997
p.Val337Arg	995
p.Arg197Ile	993
p.Cys76Ile	993
p.Leu369Gln	992
p.Phe262Asp	992
p.Asp368Pro	992
p.Leu142Phe	991
p.Asp213Pro	990
p.Glu283Lys	989
p.Ser322His	989
p.Val222Ala	989
p.Thr313Cys	989
p.Arg236Ala	987
p.Gly214Pro	985
p.Arg156Gln	985
p.Ser322Ile	985
p.Val272Asn	985
p.Asp348Ile	983
p.His234Trp	981
p.Trp104Ile	980
p.Ile145Leu	978
p.Thr316Val	977
p.Lys241Ser	976
p.Ala210Gly	976
p.Ser132Met	975
p.Gly331Lys	974
p.Thr317Met	971
p.Phe155Val	971
p.Leu271Pro	970
p.Lys125Ser	970
p.Ser132Glu	969
p.Gly331Asp	967
p.Glu311His	967
p.Leu97Ser	967
p.Ala207Thr	965
p.Arg221Cys	964
p.Asp348Glu	963
p.Ser144His	963
p.Phe143Glu	958
p.Glu146Phe	958
p.Ala91Asp	954
p.Thr147Val	954
p.Ala210Glu	952
p.Asn360Tyr	951
p.Cys89Phe	950
p.Leu338His	949
p.Ala314Asp	948
p.Thr200Glu	948
p.Glu327Phe	946
p.Met315Lys	944
p.Arg236Ser	943
p.Lys49Trp	940
p.Arg367Thr	939
p.Gln148Cys	939
p.Glu249Gln	938
p.Ile87Ala	937
p.Gln238Glu	937
p.Thr138Ile	937
p.Ala210Leu	935
p.Ser242Thr	935
p.Thr313Pro	935
p.Leu218Gly	933
p.Gly308Ile	933
p.Lys227Asn	932
p.Thr150Lys	931
p.Thr115Ser	931
p.Ser136Ile	929
p.Ile305Cys	928
p.Ala312Asp	928
p.Ser321Trp	927
p.Lys118Trp	927
p.Met211Ile	926
p.Ala237Ile	925
p.Asp263Leu	923
p.Lys195Asn	923
p.Leu225Phe	922
p.Phe141Val	922
p.Thr147Ile	921
p.Pro362Gly	921
p.Cys217Tyr	921
p.Val131His	920
p.Asp120Tyr	920
p.Asp267Leu	920
p.Lys125Glu	917
p.Arg243Phe	914
p.Tyr345Val	914
p.Val170Gly	913
p.Glu311Ile	910
p.Ile258Leu	909
p.Val303Met	909
p.Asp348Ala	908
p.Glu340Lys	908
p.Met168Gly	907
p.Lys193Glu	904
p.Leu306Ile	902
p.His332Met	901
p.Ile174Asp	900
p.His229Asn	899
p.Gln148Tyr	899
p.Ile145Pro	899
p.Ser350Asn	899
p.Lys118Met	898
p.Ala207Met	898
p.Tyr117His	898
p.Lys292Ile	898
p.Asn360Thr	895
p.Arg46Lys	895
p.Thr361Ser	894
p.Phe143Trp	893
p.Val235Gly	893
p.Glu307Gln	892
p.Leu113Asn	892
p.Leu109Lys	891
p.Phe203Lys	889
p.Val260Ala	889
p.Thr115Gln	889
p.Leu290Ala	887
p.Asp299Gln	886
p.Arg221Phe	886
p.His110Lys	885
p.Met219Ser	884
p.Met219Pro	883
p.Tyr117Ser	883
p.Asp254Gly	882
p.Gly223Phe	878
p.Glu283Gly	878
p.Cys162Ala	876
p.Lys215Glu	876
p.Glu247Ala	875
p.Val235Ile	875
p.Ala107Cys	874
p.Leu97His	874
p.Asp112Ala	871
p.Phe262Ile	871
p.Leu218Lys	869
p.Tyr334Ala	869
p.Gln148Pro	868
p.Met191Ile	868
p.Ala379Met	866
p.Leu109Val	865
p.Lys195Gln	865
p.Val278Phe	865
p.Pro336Cys	864
p.Gly331Leu	864
p.Thr138Pro	861
p.Glu247Glu	861
p.Leu306Met	860
p.His279Asp	859
p.Leu142Arg	858
p.Gly248His	857
p.Phe270Ile	857
p.Leu142Asn	855
p.Ser144Val	853
p.Thr147Gly	852
p.Glu371Glu	850
p.Lys292Met	850
p.Val337His	849
p.Phe143Leu	849
p.Leu225Met	848
p.Val126Thr	848
p.Ala140Gly	845
p.Arg80Ser	845
p.Cys319Leu	845
p.Arg212His	845
p.Leu338Asn	842
p.Ala129Ser	842
p.Asn198Phe	841
p.Ser13Gly	841
p.Val358Tyr	840
p.His205Pro	840
p.Ala366Glu	839
p.Leu97Phe	839
p.Ile251Lys	838
p.Arg236Asn	838
p.Asp112Trp	838
p.Lys128Thr	837
p.Glu247Cys	837
p.Phe137Trp	837
p.Ala139Ala	836
p.Leu376Ile	835
p.Ser144Gly	834
p.Gly223Gln	832
p.Arg333Pro	832
p.Lys215His	832
p.Ala139Tyr	831
p.Glu133His	829
p.Arg320Asp	828
p.Leu338Met	828
p.Ile183Cys	827
p.Trp220Cys	827
p.Arg221Pro	826
p.Trp330Ala	826
p.Ala366Lys	823
p.Gln318Gly	823
p.Asp112Arg	822
p.Arg221Arg	821
p.Leu271Cys	821
p.Lys190Asp	821
p.Ala237Glu	819
p.Asp120Phe	819
p.Val131Gly	819
p.Lys193Asn	819
p.Tyr356Arg	819
p.Leu109Gly	818
p.His110Cys	818
p.His332Tyr	815
p.Gly223Tyr	814
p.Glu327Gln	814
p.Gly185Ser	813
p.Phe141Ala	810
p.Lys125Arg	809
p.His110Gln	809
p.Glu307Ala	808
p.Glu146Val	808
p.Ile302Met	807
p.Trp81Ile	807
p.Lys342Arg	806
p.Glu133Phe	806
p.Arg44Trp	805
p.Ile258Phe	805
p.Pro362Asp	804
p.Leu94Tyr	804
p.Thr313Glu	803
p.Leu306Phe	802
p.Gln172Thr	802
p.Lys342Asp	801
p.Asn326His	801
p.Ala312Thr	799
p.Asn135His	796
p.Ala207Val	796
p.Arg67Met	795
p.Leu271Met	795
p.Thr159Phe	794
p.Phe103Arg	794
p.Phe98Gly	792
p.His205Ala	791
p.Ile145Val	791
p.Pro194Phe	790
p.Glu146Thr	789
p.Cys217Ala	789
p.Arg367Glu	788
p.Trp104Asp	788
p.Lys215Leu	788
p.Gln238Leu	787
p.Asp289Trp	786
p.Gly176Cys	785
p.Gly265Met	784
p.Thr147Phe	784
p.Phe167Val	784
p.Asp51Asn	783
p.Pro286Ser	780
p.Ser246Phe	780
p.Ser377Met	779
p.Trp104Asn	778
p.Thr149Asn	778
p.Ile328Ser	777
p.Met211Thr	776
p.Tyr345Ser	776
p.Ile209Phe	776
p.Ile244Met	775
p.Phe103Glu	775
p.Ser144Glu	774
p.Met219Arg	774
p.Asp254Asn	774
p.Val208Gly	773
p.His332Gly	771
p.Ser95Tyr	771
p.Arg320Glu	771
p.Cys101Cys	771
p.Gly223Lys	770
p.Ala325Trp	770
p.Ser350His	770
p.Ala192Trp	769
p.Leu85Lys	768
p.Met211Leu	768
p.Lys49Met	768
p.His110Asn	767
p.Ile258Asn	766
p.Ser264Ile	764
p.Phe203Tyr	764
p.Glu341Asp	762
p.Phe137Glu	762
p.Ala237Phe	762
p.Gln238Ile	762
p.Gly261Asp	761
p.Asn135Met	760
p.Leu329Glu	760
p.Arg320His	760
p.Lys128His	760
p.Thr138Glu	760
p.Ala140Asn	758
p.Phe103Asp	758
p.Leu85Arg	758
p.Arg268Ile	757
p.Glu199Ser	756
p.Glu307Lys	756
p.Cys130Ile	756
p.Arg46Ala	754
p.Ala129Lys	754
p.Asp267Asn	753
p.Leu108Ala	752
p.Tyr153Ser	752
p.Glu371Cys	751
p.Leu306Tyr	751
p.Cys217His	749
p.Glu387Trp	749
p.Ser321Asp	749
p.Ile59Lys	749
p.Asp257Ala	748
p.Thr147Leu	746
p.Ser242Trp	746
p.Glu133Lys	746
p.Val56Gly	745
p.Ser228Ala	744
p.Ile87Met	744
p.Asp263Val	743
p.Tyr334Asn	742
p.Thr200Lys	741
p.Phe143Asn	740
p.His229Ala	740
p.Leu338Pro	740
p.Thr150Ser	740
p.Thr361His	740
p.Asn378Lys	738
p.Val131Phe	738
p.His205Leu	738
p.Ile145Thr	736
p.Glu249Pro	735
p.Ile106Asp	734
p.Arg243His	734
p.Cys157Met	734
p.Ala379Ile	734
p.Thr150Asp	734
p.Gln238Asp	733
p.Phe58Trp	733
p.Ala165Ser	731
p.Val134His	731
p.Asn224Arg	730
p.Arg221Glu	730
p.Ala139Glu	730
p.Pro362Gln	730
p.Leu142His	729
p.Arg212Trp	728
p.Trp104Val	728
p.Val134Trp	727
p.Leu324Phe	726
p.Ile277Cys	726
p.Ile258Met	726
p.Asn259Glu	725
p.Ser321Tyr	725
p.Arg8Ala	725
p.Ser273Asp	723
p.Ile178Met	723
p.Val347Asp	723
p.Val12Glu	722
p.Tyr344His	721
p.Met315Arg	720
p.Phe141Cys	719
p.Val77Thr	719
p.Arg221Trp	719
p.Tyr344Phe	719
p.Lys215Pro	718
p.Val304Phe	718
p.Gly331Cys	718
p.Thr361Ala	718
p.Arg80Trp	718
p.Thr138Gln	717
p.Phe143Ile	717
p.Ile145Phe	717
p.Arg367Leu	717
p.Ala389Ile	717
p.Thr313Arg	716
p.Thr115Pro	716
p.Asp254Glu	716
p.Val77His	716
p.Ser321Pro	715
p.Gln255Cys	715
p.Asp213Met	715
p.Glu341Leu	715
p.His205Gly	714
p.Tyr323Phe	713
p.Ser381Cys	712
p.Ile295Lys	711
p.Trp330Lys	711
p.Arg320Leu	711
p.Glu335Leu	710
p.Leu218Glu	710
p.Asn206His	710
p.Leu290His	709
p.Leu109Gln	707
p.Ser3Gln	706
p.Val278Leu	706
p.Asp296Tyr	704
p.Ala325Phe	703
p.Gln238Lys	702
p.Lys292Asn	701
p.Ile174Met	701
p.Phe203Ile	700
p.Arg44Asp	697
p.Ala233Val	697
p.Tyr117Gly	696
p.Ile164Val	694
p.Gly62Trp	693
p.Ile145Gly	693
p.His234Pro	693
p.Glu146Asp	692
p.Ile251Leu	692
p.Lys118Asn	691
p.Ser45Arg	691
p.Glu247Tyr	691
p.Glu133Ser	690
p.Ala107Asp	690
p.Lys346His	690
p.Ala140Gln	690
p.Glu311Met	688
p.Pro336Gly	687
p.Glu249Thr	686
p.Asp114Met	686
p.Asp296Thr	686
p.Tyr384Gly	686
p.Pro274Asp	685
p.Ile164Lys	685
p.Cys101Phe	684
p.Phe143Cys	684
p.Thr276Lys	683
p.Phe270Ala	683
p.Lys241Asp	683
p.Tyr374His	682
p.Ile209Cys	682
p.Lys342Thr	681
p.Asn206Pro	681
p.Ala139Ile	680
p.Glu247Phe	679
p.Asp348His	679
p.Asp213Asn	678
p.Ile145Trp	678
p.Asp51Cys	677
p.Asp114Gly	677
p.Phe141Gln	677
p.Leu376Met	677
p.Val304Leu	676
p.Arg221Gly	676
p.Val158Gln	676
p.Ile295Tyr	675
p.Glu161Val	675
p.Thr115Phe	675
p.Val131Pro	674
p.Ile106Ser	673
p.Gly308Phe	673
p.Ile295Asn	672
p.Ala91Glu	671
p.Trp330Glu	670
p.Ser136Phe	669
p.Gln255Gln	669
p.Ala189Met	668
p.Tyr334Pro	668
p.Phe141Glu	668
p.Asn386Thr	667
p.Gly248Asn	667
p.Ser264Lys	666
p.Met309Val	665
p.Gly331Pro	664
p.Ala314Glu	664
p.Thr276Asn	664
p.Arg221Met	663
p.Lys346Gly	662
p.Gly100Lys	662
p.Phe30Cys	661
p.Leu94Val	659
p.Ser321Phe	658
p.Gly223Thr	657
p.Lys190Ile	656
p.Phe137Lys	656
p.Ser132Asn	656
p.Asp368Val	655
p.Val208Thr	655
p.Phe339Ile	654
p.Leu142Lys	654
p.Asp112Lys	654
p.Leu338Ser	653
p.Ile269Gly	653
p.Phe182Trp	651
p.Phe339Pro	651
p.Val126Gly	651
p.Val126Ser	651
p.Ile79Asn	649
p.Leu109Asp	649
p.Leu306Arg	649
p.Ile277Ile	649
p.Phe382Asn	648
p.Ser127Asn	647
p.Ala70Thr	647
p.Val231Gly	647
p.Leu108Glu	647
p.Ala379Leu	647
p.Lys215Gly	647
p.Met315Gly	647
p.Ser144Cys	647
p.Asn326Asp	646
p.Lys125Met	646
p.Ala366Asp	645
p.Asn135Ile	645
p.Ile106Leu	645
p.Met309His	645
p.Thr115Asn	645
p.Glu311Asp	644
p.Arg221Tyr	643
p.Val208Met	643
p.Val231Ser	643
p.Ser136Asp	643
p.Phe141Gly	642
p.His332Thr	641
p.Thr317Asn	641
p.Leu85Ile	641
p.Asp257Ile	640
p.Val56Ile	640
p.Glu199Val	640
p.Ala325Glu	640
p.Leu324Asn	640
p.Trp104Thr	639
p.Leu225Gln	639
p.Thr313Asn	639
p.Lys342Val	638
p.Phe143Gln	638
p.Thr355Ser	638
p.Leu271Ile	636
p.Val235Thr	635
p.Lys118Tyr	634
p.Trp104Gln	634
p.Glu307Trp	633
p.Glu340Asp	633
p.Arg367Trp	632
p.Glu247Gln	632
p.Ala207Asp	632
p.Ala107Ile	630
p.Tyr323Asp	630
p.Glu396Arg	630
p.Lys342Leu	630
p.Ala389Thr	629
p.His110Tyr	628
p.Pro362Trp	628
p.Tyr345Asp	628
p.Gly214His	628
p.Arg226Ile	627
p.Leu338Ile	627
p.His205Asp	626
p.Tyr384Pro	626
p.Leu324Ile	626
p.Lys373Val	625
p.Asp213Glu	624
p.Ser124Phe	623
p.Val102Thr	623
p.Trp330Asp	622
p.Lys128Phe	621
p.Glu133Gly	620
p.Val208Glu	620
p.Val310Tyr	620
p.Asp120Ile	620
p.Thr245Val	619
p.Val222Pro	618
p.Cys217Val	617
p.Asn224Pro	617
p.Leu239Cys	617
p.Phe167Arg	617
p.Asp299His	616
p.Leu225Val	616
p.Glu327His	615
p.Leu113Phe	615
p.Asn360Val	615
p.Gln238His	614
p.Gly111Tyr	614
p.Thr150Glu	614
p.Leu363Val	613
p.Asp78His	613
p.Arg333Asp	612
p.Ala325Ile	612
p.Asn55His	610
p.Gln238Pro	610
p.Ile275Gly	610
p.Val102Phe	609
p.Arg243Ala	607
p.Leu109Phe	607
p.Thr150Gln	607
p.Glu133Asn	607
p.Lys346Cys	607
p.Asp368Glu	606
p.Ser127Lys	606
p.Ala129Cys	606
p.Arg367Ile	606
p.Ile328Ala	605
p.Asp213Ile	604
p.Lys193Val	604
p.Val304Ala	604
p.Gly248Tyr	604
p.Val337Ala	603
p.Ser136Val	603
p.Ser381Glu	603
p.Arg5Ser	603
p.Ala129Ile	603
p.Asp112Gln	602
p.His343Gly	602
p.Glu335Asp	602
p.Trp220Ser	601
p.Ile302Thr	601
p.Arg80Cys	600
p.Val61Leu	600
p.Tyr374Lys	599
p.Lys128Trp	599
p.Asp78Thr	599
p.Ser204Thr	598
p.Ala325Met	598
p.Glu16Gly	598
p.Ala314Thr	598
p.Leu225Gly	597
p.Gly223Met	597
p.Gln293Gly	596
p.Val131Ser	596
p.Val208Ile	595
p.Val131Lys	595
p.Cys54Glu	594
p.Val166Pro	594
p.Ile151Phe	594
p.Met211Ser	594
p.Ala312Arg	594
p.Met168Ile	594
p.Arg236Glu	593
p.Thr361Pro	593
p.Phe143Tyr	592
p.Thr147Arg	592
p.Asn206Glu	591
p.Ala140Thr	591
p.Leu113Val	591
p.Gly154Trp	591
p.Gly100Thr	591
p.Arg243Met	590
p.Asp289Glu	589
p.Val304Asn	589
p.Lys346Pro	589
p.Lys292Thr	588
p.Gln318Lys	588
p.Tyr250Leu	588
p.Ala312His	588
p.Arg243Cys	588
p.Thr150Asn	588
p.Asp112Tyr	587
p.Glu396Val	587
p.Ala139Gly	587
p.Ile184Phe	587
p.Ser127Glu	587
p.Ser144Tyr	587
p.Leu239Pro	587
p.Val278Tyr	586
p.Val134Leu	586
p.Met219Ile	586
p.Arg333Phe	585
p.Val131Asp	584
p.Asp120Glu	581
p.Val187Met	581
p.Pro286Arg	581
p.Leu363Trp	580
p.Ser377Tyr	579
p.Ser365Lys	579
p.Phe339Glu	578
p.Gln318Met	577
p.Val310His	577
p.Leu324Asp	577
p.Lys241Ala	576
p.Ala314Cys	576
p.Arg333Tyr	576
p.Ala298Lys	576
p.Gly111Arg	576
p.Val303Asp	576
p.Gly308Lys	576
p.Glu307Met	575
p.Glu394Ser	575
p.Lys292Gln	575
p.Cys54Trp	575
p.His229Asp	574
p.Tyr384Ile	574
p.Val187Ser	574
p.Asn380Pro	574
p.Lys393Leu	573
p.Thr355Leu	573
p.Ser377Gly	572
p.Thr317Ile	572
p.Leu105Cys	571
p.Trp104Leu	571
p.Ala91Thr	571
p.Cys319Met	571
p.Val222Met	571
p.Glu340Val	570
p.Leu338Lys	570
p.Tyr334Cys	570
p.Val166Gly	569
p.Arg367Tyr	569
p.Ser3Lys	569
p.Ser365Gly	569
p.Ile305Tyr	568
p.Trp220Val	568
p.His234Ile	567
p.His279Gln	567
p.Glu133Gln	567
p.His234Phe	566
p.His110Phe	566
p.Ile269Pro	566
p.Lys227Phe	566
p.His229Gln	566
p.Leu142Cys	566
p.Gln66Ile	566
p.Ala325Pro	565
p.Phe339Asn	565
p.Phe382Lys	564
p.Ala107Lys	564
p.Ala139Met	564
p.Met315Val	564
p.Arg80Asp	564
p.Cys177Ser	564
p.Ser321Glu	563
p.His332Ser	563
p.Gly185Arg	563
p.Ala140His	562
p.Asp348Gln	562
p.Phe270Val	562
p.Val175Met	562
p.Lys125Leu	561
p.Gly111Asp	560
p.Val126Tyr	560
p.Met219Asn	560
p.Tyr349Thr	559
p.Thr115Asp	559
p.Leu306Lys	558
p.Ile275Asn	558
p.Thr75Leu	558
p.Ile145Glu	557
p.Glu232His	557
p.His110Met	557
p.Ser144Lys	556
p.Thr74Tyr	556
p.Ile72Thr	555
p.Phe262Ser	555
p.Thr138Ala	554
p.Gly223Ser	554
p.Leu225Cys	554
p.Val231Tyr	554
p.Arg367Gln	553
p.Leu142Ser	553
p.Glu357Gln	553
p.Val131Gln	553
p.Thr316Met	553
p.Asn206Ile	552
p.Thr317Ser	552
p.Glu161Gln	552
p.Val170Asn	552
p.Leu271His	551
p.Lys354Asn	551
p.Ile106Ala	550
p.Asn259Met	550
p.Val303Ile	549
p.Ala210Arg	549
p.Glu335Val	548
p.Ile281Gly	548
p.Gln148Met	547
p.Leu90Trp	547
p.Phe92Ile	547
p.Thr149Lys	546
p.Ala210Lys	546
p.Glu341Val	546
p.Val77Ser	546
p.Ile256Ser	546
p.Thr115His	546
p.Thr317Val	545
p.Glu387Cys	545
p.Glu146Gln	545
p.Glu283Thr	545
p.Ala237Gly	545
p.Val166Trp	544
p.Pro336Met	544
p.Leu142Trp	543
p.Glu327Thr	543
p.Gly111Met	543
p.Asn135Val	543
p.Ile266Gly	542
p.Thr313Trp	542
p.Cys217Glu	542
p.Arg221Lys	542
p.Lys241Asn	542
p.His332Ile	541
p.Phe92Tyr	540
p.Asp398His	539
p.Pro359Cys	539
p.Val347Pro	539
p.Ile106Trp	538
p.Glu161Ala	538
p.Leu113Gln	537
p.Ser95Glu	537
p.Gly265Cys	537
p.Ile72Met	536
p.Glu307Val	536
p.Thr391Lys	536
p.Arg226Asn	536
p.Ala314Tyr	535
p.Ala298Gln	535
p.Ala139Ser	535
p.Asn326Tyr	534
p.Val231Trp	534
p.Asn386Lys	534
p.Thr75Pro	534
p.Lys128Met	532
p.Asn360Met	531
p.Met188Leu	531
p.Lys118His	530
p.Lys227Pro	530
p.Lys227Cys	529
p.Lys125Asn	529
p.Val231Gln	529
p.Cys319Ile	529
p.Ser136Lys	528
p.Glu146Gly	528
p.His343Val	527
p.Val208Leu	527
p.Val358Lys	527
p.Pro163Cys	526
p.Asn224Val	526
p.Leu239Ile	525
p.Asp299Cys	525
p.Asn206Thr	525
p.Ala312Lys	525
p.Asp254Ile	525
p.Glu280Gln	524
p.Thr149Met	524
p.Lys215Thr	524
p.Gly248Ile	524
p.Leu363Gln	523
p.Glu133Cys	523
p.Pro362Met	523
p.Glu63Met	522
p.Lys346Asn	522
p.Phe203Leu	522
p.Ile87Asn	522
p.Phe73Lys	520
p.Gln66Pro	520
p.Arg82Met	519
p.Leu240Arg	519
p.Glu341Arg	519
p.Arg226Gly	519
p.Glu395Gln	519
p.Phe300Lys	518
p.Leu225Asp	518
p.Ile277Leu	518
p.His110Val	517
p.Thr245Gln	517
p.Ala139Lys	517
p.Val208Cys	516
p.Val208Pro	515
p.Gln238Met	515
p.Ala140Ile	515
p.Glu396Trp	515
p.Leu225Glu	515
p.Glu357Asp	514
p.Asp296Asn	514
p.Cys383Val	514
p.Phe103Met	514
p.Leu216Met	513
p.Val126Asp	513
p.Tyr117Ile	513
p.Val12Lys	513
p.Gly331Thr	512
p.Met315Ala	512
p.Met309Arg	512
p.Lys215Tyr	512
p.Thr75Gln	511
p.Glu335His	511
p.Glu385Asp	511
p.Cys43Ala	511
p.Ser321Asn	511
p.Arg226Asp	510
p.Ala366Trp	510
p.Thr361Glu	510
p.Asp114Thr	510
p.Leu105Asn	509
p.Glu283Trp	509
p.Thr147Pro	509
p.Lys196Asn	508
p.Thr138Ser	508
p.Val126Ala	508
p.Glu327Cys	508
p.Ile145Cys	508
p.Ala210Gln	508
p.Val166His	508
p.Ser399Gly	507
p.Lys227Ile	507
p.Leu218Ile	507
p.Glu311Val	507
p.Leu113Ile	507
p.Arg243Leu	506
p.Leu240Met	506
p.Met309Thr	505
p.Thr115Leu	504
p.Asp78Ser	504
p.Leu240Gln	504
p.Gln148Ala	503
p.Ser124Ile	503
p.Leu105Tyr	503
p.Val231His	503
p.Ile251Met	503
p.Gly62Ile	502
p.Glu161Asp	502
p.Met84Ala	502
p.Pro359Tyr	501
p.Ser124Cys	501
p.Asp282Tyr	501
p.Glu357Gly	500
p.Ile375Ser	500
p.Thr149Ile	500
p.Thr361Gln	500
p.His343Phe	500
p.His110Asp	499
p.Ile106Met	499
p.Lys193Gly	499
p.Asn206Ala	499
p.Glu400Pro	499
p.Leu369Ala	499
p.Lys20Trp	498
p.Lys64Tyr	498
p.Cys43Ser	497
p.Thr149Val	497
p.Ser127Met	497
p.Phe88Cys	497
p.Ile59Pro	496
p.Ile183Phe	496
p.Ser124Arg	496
p.Cys43Trp	496
p.Leu230Thr	495
p.Gly176Ala	495
p.Ser291Asp	495
p.Arg351Trp	495
p.Ile106Tyr	494
p.Ala325Arg	494
p.Glu301Lys	494
p.Tyr117Trp	493
p.Tyr374Pro	493
p.Thr138Val	493
p.Glu397Asp	493
p.Gly308Trp	493
p.Ile106Asn	493
p.Leu306Gln	492
p.Ala165Val	492
p.Cys217Lys	492
p.Glu341Gly	491
p.Arg221Ser	491
p.Ile244Lys	491
p.Ser124Pro	491
p.Ala237Leu	491
p.Ile209His	490
p.Leu369Lys	490
p.Asp257His	490
p.Tyr356Phe	489
p.Ser273Ile	489
p.Leu369Phe	488
p.Gly154Asp	488
p.Ser127Thr	488
p.Phe103Ser	488
p.Lys342Asn	488
p.Ser136Gln	487
p.Glu357Trp	487
p.Gly111His	487
p.Ile305Met	487
p.Cys130Glu	486
p.Cys162Asn	486
p.Ile258Cys	486
p.Ala325Tyr	485
p.Ala312Asn	485
p.Tyr288Ala	485
p.His353Asn	485
p.Gln293Ile	485
p.Arg44Ala	485
p.Pro359Leu	485
p.Asp78Phe	484
p.Gly308Arg	484
p.Asn360Lys	484
p.Val134Glu	484
p.Ala140Asp	483
p.Glu357Tyr	483
p.Phe339Val	482
p.Phe143Pro	482
p.Asp114Tyr	482
p.Tyr349Ala	481
p.Thr147Asn	481
p.Glu327Arg	481
p.Asn135Lys	481
p.Ile275Asp	481
p.Ile244His	480
p.Leu108Gly	480
p.Leu225Thr	479
p.Asp348Thr	479
p.His205Gln	479
p.Ala312Pro	478
p.His343Met	478
p.Ser246Val	477
p.Arg367Gly	477
p.Ala140Pro	477
p.Glu232Trp	477
p.Cys43Glu	477
p.Phe137Met	477
p.Ala207His	476
p.Thr355Ile	476
p.Ile375Leu	476
p.Cys319Tyr	476
p.Val77Cys	476
p.Asn360Gly	476
p.Glu307Thr	475
p.Met191Arg	475
p.Lys190Thr	474
p.Asn206Asp	474
p.Ala233Cys	473
p.Lys241Ile	473
p.Arg212Gly	473
p.Val134Gly	473
p.Glu146His	473
p.Thr6Lys	472
p.Asn360Glu	472
p.Val310Ala	472
p.Trp104Ala	472
p.Ala207Cys	472
p.Met84Val	471
p.Arg320Ile	471
p.Ser242Val	471
p.Trp220Lys	471
p.Val131Trp	471
p.Lys342Ile	471
p.Tyr356Cys	471
p.Arg80Met	471
p.Leu142Ala	470
p.Asn378Val	470
p.Asn206Trp	469
p.His353Asp	469
p.Thr149Trp	469
p.Ile277Tyr	469
p.Ser144Phe	469
p.Asp398Ala	469
p.Glu394Arg	468
p.Ser321Thr	468
p.Val347Ile	468
p.Lys342Pro	468
p.Ile72Glu	468
p.Arg320Asn	467
p.Arg367Phe	467
p.Ala139Leu	467
p.Cys130Lys	467
p.Leu218Ser	467
p.Tyr323Met	467
p.Asp263Trp	467
p.Asp112His	466
p.Asp180Val	466
p.Asp71Tyr	466
p.His332Asp	465
p.Ser291Pro	465
p.Lys128Gln	465
p.Ile11Cys	464
p.Asp71Asn	464
p.Leu376Lys	464
p.Thr147Tyr	464
p.Ile184Asn	464
p.Lys193Met	464
p.Glu394Cys	464
p.Thr150His	464
p.Leu329Asn	464
p.Lys393Asn	464
p.Val235Arg	463
p.Ser322Cys	463
p.Gly308Gln	463
p.Gln66Trp	463
p.Tyr349Asn	463
p.Leu105Glu	463
p.Thr150Gly	462
p.Glu232Tyr	462
p.Gln293Val	462
p.Lys342Glu	462
p.Ile151Asp	462
p.Ser127Pro	462
p.Lys190Asn	462
p.Ala107Asn	462
p.Ser204Val	461
p.Asp112Cys	461
p.Asp213Thr	461
p.Arg46Thr	461
p.Tyr384Thr	460
p.Ile209Tyr	460
p.Ala314Arg	459
p.Ser173Pro	459
p.Glu232Gln	459
p.His53Asp	459
p.Ala389Asp	459
p.Asp348Pro	457
p.Ile258Lys	457
p.Tyr288Ser	456
p.Ser173Thr	455
p.Glu341Asn	455
p.Glu301Gln	455
p.Thr115Ile	455
p.Asn206Leu	455
p.Val337Cys	455
p.Ile106Lys	454
p.Ala314Met	454
p.Arg44Lys	454
p.His332Glu	454
p.Val358Ser	454
p.Pro359Met	454
p.Gln255His	453
p.Val187Pro	453
p.Pro336Gln	453
p.Asp257Leu	452
p.Ile275Lys	452
p.Val48Phe	452
p.Arg236Phe	452
p.Cys54Tyr	451
p.His234Ser	451
p.Tyr334Glu	451
p.Ser322Phe	451
p.Trp81Cys	451
p.Lys372Arg	451
p.Asn198Cys	450
p.Val358Gly	450
p.Glu341Cys	449
p.Asp120His	449
p.Ser246Cys	449
p.Val134Asn	448
p.Ile145Lys	448
p.Ala379Ser	448
p.Asn297Trp	447
p.Asp398Pro	447
p.Lys372Val	447
p.Arg212Met	446
p.Gln41Pro	446
p.Lys372Tyr	446
p.Val272Ile	446
p.Gln318Pro	445
p.Thr6Gly	445
p.Leu324Thr	445
p.Trp330Phe	445
p.Met84Trp	445
p.Ile244Leu	445
p.Val102Ile	445
p.Gly65Asp	445
p.Val260Met	444
p.Ser392Gln	444
p.Glu341Lys	444
p.Arg212Val	444
p.Cys383Asp	443
p.Ile275Ser	443
p.Lys64Ala	443
p.Phe270His	443
p.Ile305Asn	442
p.Ile295Ala	442
p.Ile328Pro	442
p.Pro359Gly	441
p.Met309Cys	441
p.Leu329Ala	441
p.Asp294Ala	440
p.Leu230Lys	440
p.Asn297Ala	440
p.Asp112Glu	440
p.Tyr345Ile	440
p.Asn206Gly	440
p.Glu385Asn	439
p.Gln318Ala	439
p.Glu133Val	439
p.Val48Arg	439
p.Lys190Arg	439
p.Arg268Pro	439
p.Arg197Lys	438
p.Ser45Glu	438
p.Thr313Leu	438
p.Cys319Glu	437
p.Asp114Pro	437
p.Asp213Ala	437
p.Leu240Ser	437
p.Ser136Gly	436
p.Leu324His	436
p.Tyr250Phe	436
p.Pro336Phe	435
p.Tyr374Gln	435
p.Asn198His	434
p.Glu232Val	434
p.Glu385Thr	434
p.Ser264Val	434
p.Arg226Tyr	434
p.Lys196Gln	433
p.Ala366Thr	433
p.Tyr250Lys	433
p.Ala370Phe	432
p.Pro286Thr	432
p.Asp289Gly	432
p.Lys215Asp	432
p.Ser381Asp	432
p.Leu230Gly	432
p.Glu387Arg	432
p.Ile106Gly	432
p.Phe58Met	431
p.Val303Arg	431
p.Asn224Lys	431
p.Val388Lys	431
p.Cys130Asn	431
p.Arg46Cys	431
p.Glu340His	431
p.Phe137Ser	431
p.Ala366Val	430
p.Cys162Phe	430
p.Phe47Val	430
p.Ile79Val	430
p.Phe137Pro	430
p.Cys217Asn	430
p.Thr150Pro	429
p.Asn259Lys	429
p.Ala139His	429
p.Phe270Gly	429
p.Glu335Lys	428
p.Ser285Phe	428
p.Val77Ala	428
p.Gly111Ser	427
p.Ala314Gln	427
p.Val12Leu	427
p.Ser228Leu	427
p.Phe137Ala	427
p.Glu307Asp	427
p.Thr147Gln	425
p.Leu306Pro	425
p.Val37Ser	425
p.Glu311Arg	425
p.Asn224His	425
p.Asn135Pro	425
p.Cys177Arg	425
p.Lys128Pro	424
p.Lys64Asn	424
p.Leu218Asn	424
p.Lys125Ile	423
p.Asp294Lys	423
p.Tyr356Asp	423
p.Ala70His	423
p.Lys373Gly	423
p.Ser322Asn	422
p.Thr149Pro	422
p.Val310Asn	422
p.His332Leu	422
p.Glu394Asn	422
p.Met315Ser	422
p.Glu387Tyr	421
p.Leu253Lys	421
p.Leu109Pro	421
p.Ser246Tyr	421
p.Gln66Arg	421
p.Met309Ser	421
p.Gly31Asp	421
p.Gly248Leu	421
p.Tyr344Lys	421
p.Ile145Arg	421
p.Asn198Lys	419
p.Leu329Gln	419
p.Cys364Thr	419
p.Ser246Pro	419
p.Tyr117Val	419
p.Val304Ile	419
p.Leu363Arg	419
p.Asp296Phe	419
p.Ser246Thr	419
p.Asp348Lys	419
p.Asn360Cys	418
p.Cys383Leu	418
p.Asn28His	418
p.Asp284Gly	418
p.Ile277Ala	418
p.Ser173Lys	418
p.Lys49Tyr	418
p.Leu287Gly	418
p.Gly152Leu	417
p.Ser365Ile	417
p.Asp51Tyr	417
p.Ser204Lys	417
p.Leu69Arg	417
p.Arg226Glu	416
p.Gly176Val	415
p.Leu306Cys	415
p.Cys162Tyr	415
p.Asp299Pro	415
p.Thr317Cys	415
p.Phe141Ile	415
p.Trp83Val	415
p.Glu335Phe	415
p.Glu394Asp	414
p.Gly214Phe	414
p.Ser246Gln	414
p.Lys342Gly	414
p.Thr391Phe	413
p.Thr74Phe	413
p.Arg333Val	413
p.Met24Asn	413
p.Ala139Phe	412
p.Lys241Cys	412
p.Val102Glu	412
p.Glu394Trp	412
p.Ala210Pro	411
p.Val131Ala	411
p.Trp104Pro	411
p.Glu232Lys	411
p.Glu133Trp	410
p.Asp263Arg	410
p.Lys193Gln	410
p.Leu390Met	410
p.Phe47Leu	410
p.Glu249Tyr	410
p.Leu108Asp	409
p.Ser350Ile	409
p.Gly185Phe	409
p.Val272Ser	409
p.Asn386Arg	409
p.Ala189Leu	409
p.Glu357Val	409
p.Ala366Met	409
p.Ser204Trp	409
p.Val235Asn	409
p.Glu335Gly	409
p.Ser173His	409
p.Asp114Val	408
p.Glu280Asp	408
p.Glu327Lys	407
p.Phe262Val	407
p.Val347Cys	406
p.Ala139Val	406
p.Phe143Met	406
p.Val310Leu	406
p.Cys130Tyr	406
p.Asp284Ile	406
p.Glu371Ser	406
p.Ser291Trp	406
p.Val56His	406
p.Lys346Leu	405
p.Cys319Trp	404
p.Ile328Tyr	404
p.Cys54His	404
p.Trp330Gly	404
p.Gln148Thr	404
p.Thr316Ile	403
p.Cys364Gln	403
p.Ala107Tyr	403
p.Ile174Arg	402
p.Ala237Met	402
p.Leu324Arg	402
p.Phe58Gln	401
p.Ala237Thr	401
p.Tyr344Thr	401
p.Thr313His	401
p.Arg226Lys	401
p.Ala207Glu	401
p.Val231Ala	401
p.Ser136Thr	401
p.Asn135Glu	400
p.Arg67Trp	400
p.Arg197Asn	399
p.Asp284Tyr	399
p.Trp81Leu	399
p.Val61Arg	399
p.Ala370Asn	399
p.Gly111Cys	399
p.Pro274Cys	399
p.Gly176Gln	399
p.Glu232Asp	399
p.Leu240Asp	398
p.Ser204Ile	398
p.His229Lys	398
p.Trp220His	398
p.Val12Ile	397
p.Ser392Tyr	397
p.Asp17Val	397
p.Asn259Trp	397
p.Val134Thr	397
p.Arg212Ile	397
p.Ala233Glu	397
p.Ile145His	397
p.His205Tyr	396
p.Pro163Lys	396
p.Arg212Pro	396
p.Val347Asn	396
p.Cys177Leu	396
p.Trp96Gln	396
p.Ala140Trp	396
p.Leu69Glu	396
p.Cys162Leu	395
p.Glu283Val	395
p.Lys346Ile	395
p.Ala314His	395
p.Gly62Ser	395
p.Arg156Ala	395
p.Leu324Gln	394
p.Phe103Gln	393
p.Thr313Asp	393
p.Met315Cys	393
p.Val158Phe	393
p.Val102Trp	393
p.Thr138Asn	393
p.Ser273Arg	393
p.Asn386Asp	393
p.Val61Asn	392
p.Phe141Leu	392
p.His229Met	392
p.Ser136Tyr	392
p.Trp220Arg	392
p.Leu287Phe	392
p.Ile11Gln	391
p.Ala139Pro	391
p.Ile72Leu	391
p.Ile244Tyr	391
p.Tyr349His	391
p.Arg80Thr	391
p.Trp330Val	391
p.Ser273His	391
p.Pro362Lys	390
p.Ala140Leu	390
p.Thr150Phe	390
p.Phe141Tyr	390
p.Val388Phe	390
p.Pro336Arg	390
p.Ala192Arg	390
p.Met191Trp	390
p.Leu230Asp	390
p.Ser322Gln	389
p.Ser127Trp	389
p.Tyr250Ile	388
p.Gly214Ser	388
p.Gln172Ile	388
p.Gln318Glu	388
p.Lys342Ala	388
p.Thr147Met	388
p.Ser124Trp	388
p.Phe262Lys	388
p.Met84Ser	388
p.Asn360Ile	387
p.Ala379His	387
p.Ile375Asn	387
p.Glu133Pro	387
p.Val231Glu	387
p.Ala192Asp	387
p.Gly223Val	387
p.Leu225Ser	387
p.Gln148Gly	386
p.Ala366Ile	386
p.Ala186Gly	386
p.Cys54Leu	386
p.Leu105Ala	386
p.Arg67Val	385
p.Val187Asp	385
p.Thr276Glu	385
p.Glu146Cys	385
p.Leu105His	384
p.Met315His	384
p.Val278Trp	384
p.Arg333Ser	384
p.Ile164Tyr	383
p.Leu240Ala	383
p.Thr313Ala	383
p.Arg320Ala	383
p.Trp83Cys	383
p.Ala379Glu	383
p.Ala370Gly	383
p.Cys157His	383
p.Asn224Gln	382
p.Leu240Glu	382
p.Arg221Ala	381
p.Leu376Asp	381
p.Ile266Met	381
p.Ile305Gln	381
p.Lys128Arg	380
p.Val304Thr	380
p.Phe155Leu	380
p.Ser350Met	380
p.Asp294Gly	380
p.Lys227Thr	380
p.Gly111Val	380
p.Phe98Tyr	380
p.Ala140Cys	380
p.Val231Ile	379
p.Ser321Ile	379
p.Ile179Ala	379
p.Ala22Glu	379
p.Ser204Cys	379
p.Glu394Thr	379
p.Ile209Pro	379
p.Arg268Met	379
p.Ile275Tyr	378
p.Ser242Gln	378
p.Ala165Thr	378
p.Thr149Cys	378
p.Gly248Ser	377
p.Arg40His	377
p.Thr138Asp	377
p.Asn360Leu	377
p.Asn326Trp	377
p.Leu329Cys	377
p.Ser10Thr	376
p.Ala325Gln	376
p.Val131Asn	376
p.Val272Gly	375
p.Cys162Ile	375
p.Ser124Lys	375
p.Asn224Leu	375
p.Val272Leu	375
p.Ala107Thr	374
p.Lys342Lys	374
p.Leu363Ala	374
p.Ala91Trp	374
p.Ala210Trp	373
p.Asp398Tyr	373
p.Asn7Lys	373
p.Glu371Lys	373
p.Ile275Thr	373
p.His279Asn	373
p.Thr276Arg	373
p.Asp254Ser	373
p.Leu105Pro	373
p.Gln238Cys	373
p.Gln255Pro	373
p.Lys49Gly	372
p.Thr317Gly	372
p.Val347Leu	372
p.Asp160Asn	372
p.Gly308Met	372
p.Phe141Ser	372
p.Ile184Trp	371
p.Asp114Ile	371
p.Ala210Tyr	370
p.Val347Lys	370
p.Ile106Thr	370
p.Met315Asp	370
p.Glu371Leu	370
p.Tyr344Gln	370
p.Phe99Lys	369
p.Gln148Ile	369
p.Ser246Asp	369
p.Lys49Asn	369
p.Ile251Tyr	369
p.Thr74Leu	368
p.Asp254Val	368
p.His343Asn	368
p.Ser285Pro	368
p.Phe155Cys	368
p.Thr200Ser	368
p.Asn135Leu	368
p.Thr115Met	368
p.Lys373Phe	368
p.Leu216Trp	367
p.Val310Gln	367
p.Ala139Asp	367
p.Phe73Val	367
p.His332Pro	367
p.Lys128Leu	367
p.Phe262Pro	367
p.Phe92Val	366
p.Ser246Ala	366
p.Ser381Tyr	366
p.Ser285Gln	366
p.Thr149Leu	366
p.Cys157Asp	366
p.Val278Asn	366
p.Ile328Gln	366
p.Tyr117Asn	365
p.Ser124Tyr	365
p.Ile328Gly	365
p.Glu146Lys	365
p.His229Pro	365
p.Leu108Phe	365
p.Val56Pro	365
p.Lys50Leu	365
p.Tyr344Asp	365
p.Ser321His	365
p.Arg333Lys	364
p.Val187Glu	364
p.Glu395Arg	364
p.Ile328Met	364
p.Leu109Ala	364
p.Tyr345Thr	364
p.His234Val	363
p.Ala139Arg	363
p.Gln172Leu	363
p.Ala165Gln	363
p.Thr138Arg	362
p.Val304Cys	362
p.His234Asn	362
p.Asn326Gly	362
p.Thr149Arg	362
p.Ala210Met	362
p.Cys130Met	362
p.Glu232Ser	362
p.Arg236Gln	362
p.His110Thr	362
p.Ala165Cys	362
p.Phe382Asp	362
p.Phe73Ile	362
p.Asn135Thr	362
p.Asn206Ser	361
p.Ser322Gly	361
p.Met19Ile	361
p.Asp299Asn	361
p.Ser144Trp	361
p.Ile256Leu	360
p.Ala237Cys	360
p.Gly152Val	360
p.Pro336Ser	360
p.Ile72Arg	360
p.Tyr384Val	360
p.Arg44Tyr	360
p.Thr316His	359
p.Lys227Glu	359
p.Ala233Leu	359
p.Gly331Val	359
p.Lys190Gln	358
p.Met211Pro	358
p.Ser246Asn	358
p.Glu387Gln	358
p.Ser350Phe	358
p.Leu216Arg	358
p.Gln172Ala	358
p.Met309Lys	357
p.Thr138Cys	357
p.Ile145Gln	357
p.Lys372Cys	357
p.Asn206Tyr	356
p.Phe137Leu	356
p.Met19Trp	356
p.Glu283Phe	356
p.Ser3Phe	356
p.Phe182Tyr	356
p.Thr23Ser	356
p.Val170Ile	356
p.Ser365Phe	356
p.Ile183His	356
p.Val303Asn	355
p.Ser144Leu	355
p.Tyr323His	355
p.Glu397Gly	355
p.Thr391Ile	354
p.Pro274Gln	354
p.Val303Ser	353
p.Glu232Phe	353
p.Pro252Gln	353
p.Ile251Pro	353
p.Leu390Tyr	353
p.Val260Trp	353
p.Gly176Asp	353
p.Asp284Asn	352
p.Asn297Lys	352
p.Arg44Phe	352
p.Asp299Tyr	352
p.Cys157Phe	352
p.Tyr323Gln	352
p.Gln66Asp	352
p.Glu387Gly	352
p.Ser350Gln	351
p.Asn32Lys	351
p.Ile145Met	351
p.Val304Gly	351
p.Ile305Leu	351
p.Val134Pro	350
p.Leu390His	350
p.Cys217Ile	350
p.Glu396Thr	350
p.Thr23Ile	350
p.Ala312Ile	350
p.Leu376Tyr	349
p.Ile269Lys	349
p.Tyr349Phe	349
p.Leu329Arg	349
p.Ile59Cys	349
p.Asn380Thr	349
p.Pro274Glu	349
p.Ser246Ile	349
p.Tyr323Thr	348
p.Ser399Phe	348
p.Met24Pro	348
p.Ser242Cys	348
p.Asn7Trp	348
p.Ala107Gly	348
p.Lys128Asp	348
p.Gly185Trp	348
p.Ala207Ile	347
p.Thr147Cys	347
p.Gly248Arg	347
p.Cys101Tyr	347
p.Asp78Val	346
p.Glu340Ser	346
p.Asp120Gly	346
p.Val310Gly	346
p.Ile106Glu	346
p.Glu387Ile	346
p.Tyr323Lys	345
p.Trp104Lys	345
p.Leu105Ile	345
p.Trp220Ile	345
p.Ser350Cys	345
p.Glu394Phe	345
p.Asn206Met	345
p.Gly308Glu	344
p.Leu324Ser	344
p.Ala314Ser	344
p.Ala312Cys	343
p.Ile281Phe	343
p.Val77Gln	343
p.Tyr345Glu	343
p.Arg320Gln	342
p.Lys125Val	342
p.Pro163Gln	342
p.Ser322Glu	342
p.Ile277Met	342
p.Val358Ile	342
p.Cys177Met	341
p.Arg46Ser	341
p.Ser399Lys	341
p.Phe98Val	341
p.Ala22Asn	340
p.Cys130Ser	340
p.Phe98Ile	340
[truncated: 5,158 more rows]
