# Supplementary material for: Determinants of trafficking, conduction, and disease within a K+ channel revealed through multiparametric deep mutational scanning
Source: eLife. 2022 May 31;11:e76903. doi: 10.7554/eLife.76903 (PMC9273215; doi:10.7554/eLife.76903)
Supplement: Source data 1. [file elife-76903-data1.zip › SourceData/enrich_function/tsv/low_lib/main_synonymous_counts.tsv]

	count
_wt	8798
p.Leu85Val	3268
p.Thr149Gln	2702
p.Asp71Glu	2367
p.Asn326Met	2236
p.Lys64Arg	2163
p.Leu85Trp	2025
p.Ser321Val	2018
p.Asn326Ser	2015
p.Glu340Pro	1984
p.Glu357Phe	1981
p.Thr138Gly	1973
p.Lys215Asn	1951
p.Glu340Gly	1909
p.Leu338Val	1880
p.Leu306Ser	1823
p.Lys128Val	1822
p.Ala312Ser	1731
p.Lys227Gln	1722
p.Glu335Tyr	1677
p.Lys346Thr	1675
p.Phe339Leu	1670
p.Glu387Val	1666
p.Ile305Ser	1660
p.Ala314Val	1652
p.Thr361Cys	1641
p.Glu335Gln	1641
p.Gln293His	1634
p.Val222His	1621
p.Tyr349Asp	1587
p.Asp294Pro	1575
p.Arg320Lys	1557
p.Tyr344Ser	1547
p.Tyr334Met	1530
p.His205Cys	1517
p.Glu63Leu	1511
p.Gln318His	1506
p.Glu146Met	1501
p.Ser136Cys	1499
p.Ile295Leu	1495
p.His234Tyr	1482
p.Asp294Tyr	1462
p.Arg333Trp	1439
p.Asn32Thr	1426
p.Asp213His	1419
p.Ala129Asp	1415
p.His343Tyr	1401
p.Lys346Gln	1400
p.Tyr334Leu	1392
p.Leu239Met	1391
p.Cys364Trp	1388
p.Val358Tyr	1387
p.Glu327Tyr	1376
p.Asn135Ala	1375
p.Ser132Phe	1370
p.Asp180Tyr	1365
p.Lys292Ile	1358
p.Val260Tyr	1354
p.Met309Pro	1343
p.Tyr323Cys	1336
p.Thr138Tyr	1327
p.Glu311Cys	1324
p.Gln148His	1322
p.Gly331Ala	1319
p.Leu225Pro	1306
p.Phe137Asp	1302
p.Val169His	1296
p.Trp330Cys	1293
p.Glu146Asn	1288
p.Glu327Leu	1281
p.Tyr384Asp	1270
p.Tyr334Val	1261
p.Ala366His	1255
p.Arg333Gly	1253
p.Ile328Glu	1249
p.Gly223Phe	1239
p.Asn135Ser	1227
p.Val337Pro	1226
p.Leu109Trp	1224
p.Asp114His	1222
p.Lys64Met	1218
p.Phe137Tyr	1218
p.Thr313Ile	1212
p.Ala298Ser	1209
p.Leu108Val	1205
p.Arg221Ile	1198
p.Asn360Thr	1195
p.Thr245Tyr	1194
p.Ala189Gln	1190
p.Arg333His	1180
p.Arg268Cys	1178
p.Ile183Leu	1177
p.Thr147Lys	1176
p.Leu240Thr	1173
p.Leu329Ile	1169
p.Cys319Phe	1167
p.Glu247Asp	1165
p.Phe141Thr	1165
p.Leu271Phe	1164
p.Met315Ile	1150
p.Ile183Met	1145
p.Met309Tyr	1145
p.His332Tyr	1144
p.Phe47Cys	1140
p.Lys49Ile	1137
p.Leu105Trp	1136
p.Tyr356Arg	1135
p.Gly331Ser	1129
p.Met309Ile	1129
p.Leu329Asp	1127
p.Leu271Pro	1125
p.Val131Leu	1125
p.Glu311Thr	1123
p.Ser321Met	1120
p.Glu133Leu	1114
p.Ser127Tyr	1108
p.Val187Leu	1104
p.Arg236Ser	1086
p.His332Ala	1086
p.Phe92Thr	1083
p.Leu306Val	1077
p.Glu307Cys	1075
p.Phe137His	1069
p.Gly265Asp	1067
p.Leu306His	1066
p.Asn135Gln	1057
p.Leu113His	1054
p.Val304Phe	1049
p.Asp368Pro	1034
p.Ala325Val	1034
p.Glu283Lys	1032
p.Phe137Cys	1030
p.Ala107Val	1024
p.Thr115Glu	1019
p.Phe99Val	1018
p.Lys215Ser	1017
p.Gly154Pro	1016
p.Leu218Lys	1015
p.Asp213Gln	1014
p.Lys118Gly	1013
p.Met211Lys	1012
p.Ala312Val	1011
p.Gln238Ile	1009
p.Ala379Thr	1007
p.Leu253Ile	1005
p.Val272Phe	1002
p.Ala91Asp	1002
p.Lys373Val	994
p.Ala314Asp	986
p.Val303Met	986
p.Tyr250Pro	984
p.Ala312Tyr	982
p.Arg367Pro	980
p.Arg236Ala	979
p.Ala312Arg	978
p.Arg243Gln	977
p.Val166Thr	977
p.Asn360Tyr	977
p.His229Asn	977
p.Glu307Lys	976
p.Thr361Ser	975
p.Leu225Met	974
p.Gln318Met	974
p.Tyr323Phe	973
p.Phe143Glu	971
p.Leu338Asn	968
p.Glu146Ser	966
p.Lys292Met	965
p.Asn326His	965
p.Ser350Ala	964
p.Ala389Ile	964
p.Gly214Asp	963
p.Tyr345Pro	962
p.Asp78Tyr	961
p.Pro336Gly	959
p.Lys215Glu	957
p.Glu307Trp	956
p.Leu369Gln	952
p.Arg243Met	950
p.Asn386Thr	944
p.His332Arg	944
p.Ser204Gly	941
p.Ala312Ala	941
p.Ala237Phe	940
p.Arg367Thr	939
p.Ala140Asn	938
p.Ala140Arg	937
p.Thr138Met	937
p.Glu247Glu	937
p.Trp220Cys	937
p.Ala207Gly	934
p.Glu146Ala	934
p.Phe270Ile	932
p.Leu108Arg	930
p.Lys49Trp	929
p.Leu225Phe	927
p.Leu225Arg	926
p.Phe98Asn	925
p.Arg333Tyr	924
p.Ile305Cys	924
p.Pro359Leu	923
p.Val310Tyr	921
p.Ala379Met	920
p.Leu142Glu	920
p.Ser350Asn	919
p.Thr115Arg	916
p.Ile305Asp	914
p.Leu142Arg	909
p.Ile258Met	909
p.Tyr288Cys	908
p.Val222Ile	904
p.Thr138Lys	902
p.Cys319Ser	898
p.Lys241His	898
p.Ala129Thr	893
p.Ser377Tyr	893
p.Glu341Leu	892
p.Ala129Arg	892
p.Tyr384Ile	890
p.Ser132Glu	889
p.Gly331Leu	888
p.Val347Ser	886
p.Asp213Ser	885
p.Arg268Ile	883
p.Glu311His	883
p.Lys190Thr	880
p.Tyr374His	878
p.His279Asp	877
p.Tyr345Ser	876
p.Thr316Val	875
p.His279Tyr	875
p.Glu146Val	875
p.Asp348Glu	875
p.Gln238Leu	874
p.Met84Thr	873
p.Met211Leu	873
p.Ile258Phe	872
p.Trp330Lys	872
p.Trp104Cys	870
p.Leu376Lys	867
p.Glu249Gln	866
p.Ile106Pro	865
p.Thr149Ser	863
p.Glu341Phe	863
p.Cys130Arg	862
p.Ser228Lys	862
p.Pro362Gln	862
p.Ser392Gly	860
p.Gly331Trp	860
p.Lys118Trp	858
p.Cys54Trp	855
p.Glu335Ala	855
p.Pro362Phe	855
p.Glu387Cys	854
p.Leu338Ser	853
p.Ser124Asp	852
p.Leu306Met	852
p.Ala165Ser	850
p.Glu199Lys	849
p.Phe103Asp	849
p.Cys217Tyr	848
p.Ala140Val	847
p.Ala129Ser	847
p.Ala107Trp	847
p.His234Glu	846
p.Ser350Ile	844
p.Asp348Ala	843
p.Ala207Met	842
p.Asp296Tyr	841
p.Val235Ile	840
p.Leu109Gly	840
p.Pro362Asp	838
p.Cys217Phe	835
p.Val310Met	834
p.Val347Asp	832
p.Met315Gly	832
p.Lys128Glu	831
p.Val272Trp	831
p.Glu327Lys	829
p.Thr147Val	829
p.Ser132His	828
p.Ile258Leu	827
p.Val337Arg	827
p.Thr317Tyr	826
p.Pro362Trp	826
p.Lys215Pro	823
p.Asn259Glu	823
p.Ala366Lys	822
p.Leu329Trp	822
p.Tyr344His	821
p.Ile178Glu	819
p.Val260Ala	819
p.Glu283Gly	819
p.Tyr334His	816
p.Cys217Ala	816
p.Ile277Ile	815
p.Glu335Met	814
p.Gly308Ile	813
p.Gly331His	812
p.Tyr323Glu	812
p.Ser242Thr	812
p.Leu109Val	811
p.Asp289Trp	811
p.Arg197Ile	810
p.Thr361His	810
p.Gly214Pro	809
p.Lys342Phe	808
p.Glu311Met	807
p.Asp348His	807
p.Glu327Gln	806
p.Lys193Glu	805
p.Glu133Gln	804
p.Met211Asp	804
p.Val222Ala	804
p.Gly331Asp	804
p.Arg80Ser	800
p.Leu338Pro	800
p.Pro336Cys	799
p.Ala207Thr	797
p.Ala210Gly	797
p.Ile277Asn	797
p.Leu225Val	796
p.Lys346Gly	796
p.Arg320Cys	796
p.Thr317Met	794
p.Lys393Asn	794
p.Leu306Phe	793
p.Asn326Ile	792
p.Arg367Leu	792
p.Glu307Ala	792
p.His234Arg	791
p.Leu218Gly	790
p.Ser132Met	790
p.Ile87Ala	789
p.Leu324Ile	786
p.Asn326Asp	784
p.Gly223Met	782
p.Phe30Cys	781
p.Glu341Asn	780
p.Ser377Met	780
p.His110Lys	780
p.His234Trp	779
p.Trp220Val	778
p.Leu225Cys	778
p.Ile328Met	777
p.Tyr349Thr	776
p.Leu218His	776
p.Ile145Thr	775
p.Thr138Phe	774
p.Asp254Asn	772
p.Ile258Thr	771
p.Asp114Asn	768
p.Ala207Asp	768
p.Leu240Arg	766
p.His110Asn	766
p.Ser246Leu	765
p.Thr115Gln	765
p.Leu142Val	765
p.Lys215Leu	764
p.Thr391Lys	764
p.Thr361Ala	764
p.Ser242Ile	764
p.Pro163Asn	764
p.Ser321Gly	763
p.Gly265Cys	761
p.Arg226Cys	760
p.Glu247Ala	760
p.Val131Ile	759
p.Leu376Met	759
p.Ala129Tyr	759
p.Asp348Gln	758
p.Arg243His	758
p.Ser127Phe	757
p.Ile209Lys	756
p.Ala366Asp	755
p.Tyr349Met	754
p.Cys319His	754
p.Ala389Asp	754
p.Val337Gln	753
p.Asp120Tyr	753
p.Ser136Ala	753
p.Met211Ile	752
p.Val222Leu	752
p.Ala140Lys	751
p.Ile244Met	749
p.Glu327Ser	749
p.Lys342Arg	749
p.Lys346Cys	748
p.Ile275Asn	747
p.His332Met	747
p.Thr276Asn	747
p.Glu247Tyr	747
p.Ser136Asp	745
p.Arg367Gln	744
p.Val208Gly	743
p.Val126Thr	743
p.Ala129Glu	742
p.Trp330Glu	741
p.Ile59Lys	741
p.Tyr384Gly	740
p.Asn206Lys	739
p.Lys292Asn	739
p.Glu396Trp	738
p.Val134Trp	737
p.Asp213Asn	736
p.Glu249Thr	735
p.Arg320Glu	735
p.His332Thr	735
p.Ser321Ile	735
p.Leu218Ile	735
p.Gln318Thr	734
p.Ser124Glu	734
p.Phe300Tyr	734
p.Ala312His	734
p.Lys193Asn	733
p.Val337Cys	733
p.Met211Thr	733
p.Tyr344Phe	733
p.Ala314Glu	732
p.Glu133His	732
p.Asp120Glu	731
p.Arg82His	731
p.Thr313Pro	730
p.Ser322Ile	729
p.Ala139Ala	728
p.Thr313Cys	727
p.Phe203Tyr	727
p.Ile328Asp	727
p.Cys162Ala	726
p.Glu371Glu	726
p.Arg333Phe	726
p.Gln255Cys	724
p.Ala298Gln	724
p.Thr147Ser	722
p.Lys125Cys	721
p.Tyr334Trp	721
p.Asp114Trp	719
p.Arg221Arg	719
p.Ser381Cys	718
p.Asp51Asn	717
p.Ala107Cys	717
p.Lys118Met	716
p.Thr317Val	716
p.Phe141Val	716
p.Leu329Glu	715
p.Glu232Trp	715
p.Phe155Lys	715
p.Thr147Ile	715
p.Leu363Val	714
p.Lys118Asp	713
p.Lys49Met	713
p.Phe167Val	713
p.Val134Leu	712
p.Asp160Tyr	712
p.Leu271Cys	712
p.Ile183Cys	711
p.Asn326Gly	711
p.Gly111Leu	709
p.Glu371Cys	707
p.Ala139Cys	706
p.Val170Gly	706
p.Glu161Val	705
p.Arg221Met	705
p.Val304Leu	705
p.Glu63Gly	704
p.Ser350His	703
p.Glu397Asp	703
p.Asp368Glu	702
p.Arg243Phe	702
p.Leu338His	701
p.Ile106Arg	701
p.Lys195Gln	700
p.Leu329Met	700
p.Glu341Asp	699
p.Phe155Val	698
p.Val358Ser	697
p.Ser132Thr	697
p.Asp114Ser	694
p.Glu327Cys	694
p.Glu146Thr	694
p.Leu306Tyr	694
p.Asp254Gly	694
p.Ile328Gly	693
p.Glu340Val	692
p.Lys342Val	691
p.Glu327Asn	691
p.Arg67Met	690
p.Thr200Glu	689
p.Glu247Gln	688
p.Val278Ser	686
p.Thr115Ser	686
p.Ala325Phe	686
p.Pro359Gly	685
p.Ala325Ile	684
p.Phe137Glu	684
p.Glu357Gly	684
p.Tyr345Val	683
p.Phe137Trp	682
p.Leu376Ile	682
p.Asn259Thr	682
p.Pro362Gly	681
p.Thr150Lys	681
p.Phe103Lys	681
p.Trp96Cys	680
p.Val208Met	679
p.Thr150Tyr	679
p.Lys342Asp	679
p.Asn135Met	679
p.Asp263Leu	679
p.Lys241Asp	678
p.Thr355Leu	677
p.Asp348Ile	677
p.Lys227Phe	676
p.Ser264Lys	676
p.Phe262Ile	676
p.Glu357Asp	675
p.Leu324Phe	672
p.Val235Gly	672
p.Gly331Lys	671
p.Arg367Trp	669
p.Ser144Gly	668
p.Ser264Ile	668
p.Thr313Asn	667
p.Ser136Pro	667
p.Lys346Trp	667
p.Arg221Trp	667
p.Glu146Phe	667
p.Asp263Val	667
p.Ile375Leu	667
p.Asn55His	667
p.Phe155Thr	667
p.Asp398Ala	666
p.Tyr374Lys	665
p.Leu142Asn	665
p.Asp282Tyr	665
p.Glu394Ser	665
p.Lys125Arg	664
p.Ser95Tyr	664
p.Val278Trp	663
p.Gly62Trp	663
p.Tyr384Thr	663
p.Glu385Asp	663
p.Gly248His	662
p.His229Ala	662
p.Ala312Thr	662
p.Trp104Ile	661
p.Arg236Asn	661
p.Leu142Phe	661
p.Gly261Asp	661
p.Val304Asn	661
p.Lys342Asn	660
p.Glu396Arg	660
p.Tyr323Met	659
p.Leu363Trp	659
p.Asn259Met	658
p.Ser144Ile	657
p.Trp220His	656
p.Ile302Met	656
p.His279Gln	656
p.Cys319Tyr	656
p.Asn206Glu	656
p.Thr138Ile	654
p.Asn360Gly	654
p.Ile281Gly	654
p.Lys195Asn	653
p.Ala325Pro	653
p.Gly331Cys	653
p.Gly248Leu	651
p.His234Phe	651
p.Lys292Thr	651
p.Leu142Ile	650
p.Met315Lys	650
p.Leu105Gly	649
p.Ile145Leu	648
p.Met191Ile	648
p.Val272Cys	647
p.Gln238Lys	647
p.Val278Leu	646
p.Asn224Pro	646
p.Cys101Cys	646
p.Ser322His	646
p.Arg156Gln	645
p.Cys130Thr	644
p.Val61Leu	644
p.Val304Ala	644
p.Val131His	643
p.Asp213Pro	643
p.Met315Arg	642
p.Glu335Trp	642
p.His205Asp	642
p.Trp104Thr	642
p.Ser321Phe	641
p.Arg226Ile	641
p.Ala314Thr	640
p.Lys354Asn	639
p.His332Gln	639
p.Ile305Met	639
p.Thr74Lys	639
p.Val77His	638
p.Ser381Glu	638
p.Leu113Ser	638
p.Ala312Asp	638
p.Ala366Glu	636
p.Gly154Trp	636
p.Glu340Lys	636
p.Lys190Ile	636
p.Thr115Pro	636
p.Gln238Glu	636
p.Met219Arg	635
p.Tyr344Thr	635
p.Met191Arg	633
p.Phe270Val	633
p.Lys128Trp	633
p.Ala189Lys	632
p.Asn198Phe	631
p.Tyr117Gly	630
p.Asn378Lys	630
p.Glu311Asp	628
p.Phe103Glu	628
p.Ala389Thr	627
p.Asp398His	627
p.Lys118Tyr	626
p.Met309Thr	626
p.Met309Glu	625
p.Ala210Glu	625
p.Ser264Val	624
p.Glu335Gly	622
p.Cys89Phe	622
p.Tyr334Asn	621
p.Thr74Ile	620
p.Gln148Arg	619
p.Phe339Asn	619
p.Lys227His	619
p.Leu253Ser	619
p.Gln255His	618
p.Cys319Leu	617
p.Gly185Ser	617
p.Arg44Trp	617
p.Ile87Met	617
p.Asn360Val	617
p.His110Gln	616
p.Val56Ile	616
p.Asp257Ile	616
p.Asp120Ile	616
p.Phe262Asp	615
p.Leu290His	615
p.Arg221Leu	615
p.Leu239Cys	614
p.Ser321Asp	614
p.Glu327Trp	614
p.Phe382Asn	614
p.Ser228Val	613
p.Thr149Asn	613
p.Asp112Ala	612
p.Asp289Glu	612
p.Thr316Ile	612
p.Glu396Val	611
p.Ala140Gly	611
p.Asp299Gln	610
p.Gly331Pro	610
p.Lys346Pro	610
p.Ser377Gly	609
p.Ser144His	609
p.Gly308Trp	609
p.Leu271Met	608
p.Arg243Cys	608
p.Lys346Asn	607
p.Glu307Thr	605
p.Pro359Cys	605
p.Ala210Lys	605
p.Phe339Pro	605
p.Asp254Glu	605
p.Leu97Phe	604
p.Ser144Arg	604
p.Asp296Asn	604
p.Arg80Trp	603
p.Lys20Trp	603
p.Ala379Ile	603
p.Asn386Lys	602
p.Leu113Phe	602
p.Thr317Asn	602
p.Glu247Phe	601
p.Leu306Arg	601
p.Ala325Gln	601
p.Glu307Gln	600
p.Val272Asn	600
p.Ser13Gly	599
p.Asn206Leu	599
p.Val170Asn	599
p.Arg320Thr	598
p.Cys364Gln	597
p.Asp348Lys	597
p.Ser321Tyr	597
p.Tyr117Ser	597
p.Lys118Asn	596
p.Thr200Lys	595
p.Arg8Ala	595
p.Asp267Leu	595
p.Ala314Cys	595
p.Ala237Glu	595
p.Trp330Val	594
p.Ala140Thr	593
p.Glu394Asn	593
p.Ala210Leu	593
p.Gly331Thr	593
p.Ser291Asp	592
p.His332Ile	592
p.Ser246Tyr	592
p.Leu324Arg	592
p.Pro336Met	592
p.Ser273Ile	591
p.Gln172Thr	590
p.Leu338Ile	590
p.Glu357Gln	590
p.Arg46Lys	590
p.Trp81Ile	590
p.Ile209Cys	586
p.Thr138Gln	586
p.Glu146His	586
p.Ala91Glu	585
p.Glu335Val	583
p.Ala107Ile	583
p.Ile305Val	583
p.Thr150Gly	583
p.Asp348Thr	583
p.Arg221Gly	582
p.Ile328Ser	582
p.Pro286Ser	581
p.Glu133Lys	581
p.Arg44Asp	581
p.Glu146Asp	581
p.Lys193Val	580
p.Lys292Gln	580
p.Cys319Met	579
p.Ile251Lys	579
p.Thr355Ser	578
p.Leu390Tyr	578
p.Arg333Val	577
p.Val235Thr	577
p.Lys342Ile	576
p.Ile72Met	576
p.His205Pro	575
p.Ser124Pro	575
p.Met219Ser	575
p.Arg333Ser	575
p.Ile275Lys	575
p.Leu338Met	574
p.Ser365Gly	574
p.Ile302Thr	574
p.Arg367Tyr	574
p.Lys49Asn	574
p.Ala325Trp	574
p.Glu311Pro	573
p.Val304Cys	573
p.Thr316Cys	573
p.Leu338Lys	573
p.Val56Pro	573
p.Gly308His	572
p.Asp213Glu	572
p.Glu340Asp	572
p.Asp114Met	572
p.Thr138Pro	571
p.Ser399Gly	570
p.Val131Phe	569
p.Tyr117His	569
p.Cys177Ser	568
p.Val126Phe	568
p.Gln318Lys	568
p.Trp330Asp	567
p.Tyr117Ile	567
p.Phe339Glu	566
p.Tyr349Asn	566
p.Phe339Ile	566
p.Lys125Asn	566
p.Glu146Gln	565
p.Leu218Gln	565
p.Gln255Gln	565
p.Lys190Asp	564
p.Cys101Phe	564
p.His353Asp	563
p.Asp257Leu	563
p.Met219His	563
p.Leu329Arg	562
p.Val166Gly	562
p.Arg333Pro	562
p.Pro194Phe	561
p.Phe98Gly	561
p.Val175Met	561
p.Leu109Phe	561
p.Lys227Asn	561
p.His343Asn	560
p.Tyr334Ala	559
p.Arg221Glu	559
p.Asn360Glu	559
p.Ser204Lys	558
p.Ser246Cys	558
p.Leu240Asp	558
p.Pro252Gln	557
p.His110Cys	557
p.Val208Glu	557
p.Glu307Arg	557
p.Lys125Ser	556
p.Leu306Ile	556
p.Val131Lys	556
p.Ala237Ile	556
p.Glu311Ile	556
p.Asn360Met	556
p.Glu357Tyr	555
p.Thr317Cys	554
p.Thr313Arg	554
p.Arg268Met	554
p.Ile258Asn	554
p.Ala207Val	554
p.Met309Ser	553
p.Phe103Val	553
p.Ile145Phe	553
p.Ser136Ile	553
p.Pro274Asp	552
p.Arg212Val	552
p.Arg212Pro	551
p.Ala370Gly	550
p.Cys76Ile	549
p.Phe339Thr	549
p.Ser136Phe	549
p.Ser127Lys	549
p.Lys227Cys	549
p.Met309His	549
p.Val347Lys	548
p.Leu225Ser	548
p.Tyr384Pro	548
p.Ile328Tyr	548
p.Gln238Met	547
p.Leu113Asn	547
p.Phe141Cys	547
p.Leu225Thr	547
p.Leu109Asp	546
p.Thr317Ser	546
p.Gln148Tyr	546
p.Pro362Met	545
p.Asn206His	545
p.Asp114Tyr	544
p.Lys342Thr	544
p.Arg80Asp	543
p.Leu142His	543
p.Gln293Val	541
p.Ser136Val	541
p.Ile209Phe	540
p.Lys346Ala	540
p.Trp330Ala	540
p.Ser144Val	539
p.Leu369Lys	539
p.Glu311Gly	539
p.Lys342Pro	539
p.Asp299Cys	538
p.Cys157Met	538
p.Val77Thr	538
p.Ala379Ser	537
p.Ala314Ser	537
p.Gln148Met	537
p.Ile251Leu	537
p.Ile59Pro	537
p.Ser45Arg	536
p.Leu363Gln	536
p.Gln318Trp	536
p.Leu390Met	536
p.Ser381Asp	536
p.Asp398Tyr	536
p.Ile328Ala	535
p.Gly214His	534
p.Ile178Met	534
p.Ile106Leu	533
p.Ala139Lys	533
p.Asp368Val	533
p.Ile145Pro	532
p.Arg367Glu	532
p.Asn224Arg	532
p.Ala139Pro	532
p.Tyr345Ile	531
p.Thr361Pro	531
p.Ile295Lys	530
p.Asn135Lys	530
p.Met315Gln	530
p.Asn360His	530
p.Thr149Lys	530
p.Ala139Glu	529
p.Phe103Arg	529
p.Ala379Leu	528
p.Glu133Tyr	528
p.Leu69Gly	528
p.Asp267Ser	527
p.Arg40His	527
p.Arg320His	526
p.Glu394Thr	526
p.Ala233Glu	526
p.Phe47Leu	525
p.Asp254Ile	524
p.Glu387Tyr	524
p.Ala192Trp	524
p.Glu335Leu	523
p.Gly223Ser	523
p.Arg212Ile	523
p.Pro286Arg	523
p.Val347Leu	523
p.Arg212His	523
p.Val337Ala	521
p.Leu271Ile	521
p.Ser273His	521
p.Ser3Gln	520
p.Arg243Ala	520
p.Asp112Glu	520
p.Asn259Trp	519
p.Gly308Phe	518
p.Arg226Asp	518
p.Thr147Gly	518
p.Glu232Gln	518
p.Gln318Glu	518
p.Phe73Val	517
p.Glu357His	517
p.Leu324Gln	517
p.Tyr374Gln	516
p.Asp51Cys	516
p.Arg221Cys	515
p.Gly248Tyr	515
p.Phe141Gln	515
p.Arg46Ser	515
p.Ser144Tyr	514
p.Ile258Glu	514
p.Leu390Cys	514
p.Lys196Gln	514
p.Ala233Val	513
p.Val231Gly	513
p.Leu90Trp	513
p.Arg212Met	512
p.Phe300Pro	512
p.Glu395Gln	511
p.Leu329Gln	510
p.Glu400Met	510
p.Arg67Val	510
p.Ile251Pro	510
p.Val126Tyr	510
p.Asp267Asn	510
p.Cys130Ile	509
p.Tyr323Asp	509
p.Glu394Leu	509
p.Glu133Phe	509
p.Phe92Ile	508
p.Val187Met	508
p.Asn380Thr	508
p.Phe262Ser	507
p.Ser399Lys	507
p.Ala140Ile	507
p.Glu307Met	507
p.Lys241Ser	507
p.His205Gly	506
p.Met315Ser	506
p.Glu283Thr	506
p.Ser321Trp	505
p.Trp104Leu	504
p.Ser381Tyr	504
p.Ser127Glu	504
p.Glu133Ser	504
p.Phe203Leu	503
p.Leu369Phe	503
p.Leu240Met	502
p.Leu329Tyr	502
p.Phe143Tyr	502
p.Lys215Thr	502
p.Ile174Asp	501
p.Phe270Ala	501
p.Pro359Met	501
p.Arg221Phe	501
p.Gly223Val	501
p.Thr115Phe	500
p.Ser285Pro	500
p.Gln148Pro	500
p.Val278Phe	500
p.Gly223Lys	500
p.Glu341Arg	500
p.Phe203Ile	500
p.Asn135His	499
p.Ile106Ser	499
p.Gly185Asn	499
p.Glu387Trp	499
p.Pro286Thr	498
p.Asn206Thr	498
p.Phe143Trp	498
p.Val310His	497
p.His279Asn	497
p.Gly223Tyr	497
p.Ile209Tyr	497
p.His234Asn	496
p.Leu271His	496
p.Glu307Val	496
p.Glu301Gln	496
p.Val134His	496
p.Asn360Cys	495
p.Phe382Asp	495
p.Leu218Glu	495
p.Val272Ile	495
p.Ile174Met	495
p.Val347Cys	495
p.Val231His	494
p.Phe143Leu	494
p.His343Val	494
p.Ile244Lys	494
p.Glu357Trp	494
p.Arg351Met	494
p.Phe143Ile	493
p.Ala312Pro	493
p.Arg333Asn	492
p.Pro274Gln	492
p.Glu371Leu	492
p.Glu341Lys	491
p.Gly331Phe	491
p.Val166Pro	491
p.Glu280Asp	490
p.Met309Gly	490
p.Arg320Asp	490
p.Asn28His	489
p.Ser95Glu	489
p.Gln148Cys	489
p.Lys190Asn	489
p.Lys196Asn	488
p.Phe88Cys	488
p.Trp81Leu	488
p.Leu329Cys	488
p.Tyr250Leu	488
p.Leu230Lys	488
p.Leu287Gly	487
p.Ala107Asp	487
p.Asn360Ile	487
p.Glu283Ser	487
p.Lys193Met	487
p.His234Ile	486
p.Tyr345Asp	486
p.Ala210Pro	486
p.Ser321Asn	485
p.Ala370Phe	485
p.Val208Thr	484
p.Leu324His	483
p.Ala325Glu	483
p.Val56Gly	483
p.Thr75Pro	482
p.Thr355Ile	482
p.Ile209Ala	482
p.Phe382Lys	482
p.Gly176Cys	481
p.Leu216Met	481
p.Glu161Gln	481
p.Ala129Cys	480
p.Arg367Ile	480
p.Phe141Tyr	480
p.Cys364Phe	480
p.Leu287Phe	480
p.His229Gln	480
p.Asp296Gln	480
p.Phe141Ala	478
p.Ile244His	478
p.Tyr349Leu	478
p.Glu394Arg	478
p.Leu324Asn	478
p.Gln238Pro	477
p.His205Leu	476
p.Asp180Ala	476
p.Phe141Ser	476
p.Ala314Tyr	476
p.Asp51Gly	475
p.Val347Ile	475
p.Ser322Val	475
p.Ile87Asn	475
p.Thr317Ile	474
p.Lys125Met	474
p.Leu94Tyr	474
p.Glu396Pro	474
p.Ile106Lys	474
p.Glu394Trp	474
p.Gln238His	474
p.Asn378Val	473
p.Met211Ser	473
p.Lys342Glu	473
p.Glu280Gln	473
p.Leu230Thr	472
p.Ser242Trp	472
p.Asp299Tyr	472
p.Thr150Glu	472
p.Phe137Met	472
p.Phe262Asn	472
p.Leu324Asp	472
p.His343Asp	472
p.Lys125Glu	471
p.Ala314Gln	470
p.Val126Ser	470
p.Glu340Ser	469
p.Asp299Asn	469
p.Tyr153Ser	469
p.Thr313Trp	469
p.Lys342Gly	469
p.Glu396Thr	469
p.Arg243Leu	468
p.Glu199Val	468
p.Gly265Met	468
p.Cys383Leu	467
p.Phe73Lys	467
p.Phe143Cys	467
p.Ser204Ile	467
p.Phe270His	467
p.Asn32Lys	467
p.Cys217Ile	466
p.Glu335His	466
p.Arg236His	466
p.Ser392Tyr	466
p.Phe339Val	466
p.Leu239Ala	466
p.Ile269Gly	466
p.Ile375Asn	466
p.Lys128Phe	466
p.Leu369Thr	465
p.Ala379Glu	465
p.Glu394Asp	465
p.Asn135Ile	464
p.Tyr288Ser	464
p.Ser321His	464
p.Ser365Lys	464
p.Thr316Met	464
p.Asp112Trp	463
p.Leu108Ala	463
p.Val102Phe	463
p.Gln41Pro	463
p.Val12Ile	463
p.Ala366Thr	463
p.Leu225Glu	462
p.Arg5Ser	462
p.Asn206Asp	462
p.Ser350Cys	462
p.Thr138Glu	462
p.Ala129Lys	462
p.Ala70Thr	461
p.Glu387Ile	460
p.Ile277Leu	460
p.Gly223Thr	460
p.Gln66Pro	460
p.Ala233Asn	459
p.Asp78Phe	459
p.Glu341Cys	459
p.Ile145Trp	458
p.Thr276Lys	458
p.Ala366Met	458
p.Ile106Asp	458
p.Cys319Gln	457
p.Val347Pro	457
p.Arg67Trp	457
p.Asp284Tyr	457
p.Asp296Thr	456
p.Val358Gly	456
p.Glu146Gly	456
p.Thr317Arg	456
p.Ser132Asn	456
p.Asp51Tyr	456
p.Arg268Gln	456
p.Val272Leu	455
p.Ala22Glu	455
p.Ala189Met	455
p.Ala192Asp	455
p.Glu341Val	454
p.Val260Met	454
p.Leu113Ile	454
p.Glu385Thr	454
p.Ile145Val	454
p.Tyr288Ala	454
p.Lys64Tyr	454
p.Phe300Lys	454
p.Gly62Ile	454
p.Leu97Ser	453
p.Phe182Ser	453
p.Leu142Lys	453
p.Gly111Tyr	453
p.Met309Val	452
p.Ser291Trp	451
p.Ala237Cys	451
p.Val102Trp	451
p.Thr245Ile	451
p.Tyr334Pro	450
p.Ile59Cys	450
p.Val347Gln	450
p.Ser45Glu	450
p.Thr313Glu	449
p.Leu225Gly	449
p.Asp213Thr	449
p.Asp114Cys	449
p.Glu327Phe	449
p.Gly331Val	448
p.Lys346His	448
p.Lys215His	448
p.Lys346Arg	448
p.Ala325Arg	448
p.Arg80Cys	448
p.Phe141Gly	448
p.Phe270Gly	447
p.Ala312Cys	447
p.Ser124Arg	447
p.Asn135Val	447
p.Tyr345Leu	446
p.Lys128Thr	446
p.Gly111Asp	446
p.Lys241Asn	445
p.Leu240Gln	445
p.Ile79Asn	445
p.Ile295Tyr	445
p.Asn378His	444
p.Lys241Ala	444
p.Glu161Asp	444
p.Thr245Gln	444
p.Tyr334Cys	443
p.Ile256Ser	443
p.Phe270Asn	443
p.Val303Asp	442
p.Leu390His	442
p.Leu271Tyr	442
p.Asn135Thr	442
p.Ile209His	442
p.Asn380Pro	442
p.Leu306Lys	442
p.Val12Lys	442
p.Lys128Met	441
p.Leu376Tyr	441
p.Arg367Gly	441
p.Ser144Lys	441
p.Val272Ser	440
p.Met24Asn	440
p.His110Tyr	440
p.Met315Val	440
p.Tyr344Asp	439
p.Gln238Cys	439
p.Gly111Met	439
p.Leu113Val	439
p.Thr149Trp	439
p.Lys118His	438
p.Leu239Pro	438
p.Met309Arg	438
p.Val337His	438
p.Ala140Pro	438
p.Tyr374Pro	438
p.Ala370Pro	438
p.Lys373Phe	437
p.Arg320Asn	437
p.Asp257Ala	436
p.Val388Lys	436
p.Ile145His	436
p.Val26Arg	435
p.Asn206Ala	435
p.Asn135Leu	435
p.His343Glu	434
p.Tyr288Thr	434
p.Arg226Glu	434
p.Phe98Asp	434
p.Thr150Gln	434
p.Val222Met	433
p.Ser273Arg	433
p.Val126Gly	433
p.Glu232His	433
p.Thr391Phe	432
p.Tyr356Lys	432
p.Cys43Ser	432
p.Ile275Tyr	432
p.Ala237Asp	432
p.Met168Ile	432
p.Ile295Asn	432
p.Val278Asn	432
p.Ala210Arg	432
p.Tyr356Cys	432
p.His234Pro	432
p.Leu97His	432
p.Glu387Gly	432
p.Thr316Lys	431
p.Leu108Asp	431
p.Val303Asn	431
p.His205Gln	431
p.Ser124Ile	430
p.Cys217Asn	430
p.Asp267Tyr	430
p.Val310Gly	430
p.Lys215Tyr	430
p.Met219Asn	430
p.Trp104Ala	430
p.Ser144Cys	430
p.Pro362His	429
p.Phe167Arg	429
p.Val272Gly	429
p.Gln293Gly	429
p.Lys20Phe	429
p.Glu146Cys	428
p.Asn206Ser	428
p.Thr159Phe	428
p.Gln148Ala	428
p.Gly111Ser	428
p.Phe137Lys	428
p.Ile106Met	428
p.Arg212Gly	428
p.Glu371Ala	427
p.Glu133Gly	427
p.Thr355Asn	427
p.Glu63Met	427
p.Asp120His	427
p.Thr150Ser	426
p.Ser399Phe	426
p.Ser136Gln	426
p.Leu109Pro	426
p.Ser322Pro	426
p.Phe143Pro	426
p.Met309Cys	426
p.Val126Ala	426
p.Glu199Gln	425
p.Arg221Pro	425
p.Ile277Cys	425
p.Gln318Gly	424
p.Thr138Ala	424
p.Thr115Asp	424
p.Ala91Val	424
p.Val187Pro	424
p.Thr361Lys	423
p.Phe137Ala	423
p.Phe339Lys	423
p.Lys393Leu	423
p.Thr316Asn	422
p.Ser242Val	422
p.Arg197Gly	422
p.Val278Tyr	422
p.Gly18Trp	421
p.Glu16Gly	421
p.Glu199Ser	421
p.Lys128His	421
p.Leu109Gln	420
p.Asn326Trp	420
p.Phe98Ile	420
p.Cys54His	420
p.Ile72Thr	420
p.Thr150Asp	420
p.Ser204Gln	419
p.His229Pro	419
p.Glu232Asp	419
p.Asn297Lys	419
p.Thr23Pro	419
p.Met309Lys	419
p.Lys342Lys	418
p.Ala389Gln	418
p.Met84Ala	417
p.Ala366Trp	417
p.Ala139Gly	417
p.Ile106Gly	417
p.Arg226Lys	416
p.Gln238Asp	416
p.Gly308Met	416
p.Glu247Cys	416
p.Ser381Ala	416
p.Tyr344Lys	415
p.Ser377Gln	415
p.Asn297Ala	415
p.Thr74Leu	415
p.Ser321Thr	414
p.Asn224Lys	414
p.Cys319Glu	414
p.Ala210Trp	413
p.Val231Tyr	413
p.Met315Thr	413
p.Ala165Val	413
p.Phe203Lys	412
p.Arg367Met	412
p.Met219Pro	412
p.Asp282Asn	412
p.Lys193Gln	412
p.Glu301Lys	410
p.Leu306Cys	410
p.Gly223Gln	410
p.Ile151Asp	410
p.Ala139His	410
p.Asp213Met	410
p.Phe103Met	410
p.Ile209Pro	409
p.Arg221Tyr	409
p.Glu327His	409
p.Lys346Leu	409
p.Ala91Thr	409
p.Leu363Pro	409
p.Asn360Lys	408
p.Glu335Asp	408
p.Leu108Gly	408
p.Glu232Tyr	407
p.Ala140Asp	407
p.Lys125Leu	407
p.Ser350Gln	407
p.Leu108Ile	407
p.Leu142Ser	407
p.Thr115Tyr	407
p.Glu133Asn	407
p.Ile275Ser	406
p.Val158Phe	406
p.Ile258Lys	406
p.Lys241Arg	406
p.Lys215Gly	406
p.Ile244Asp	405
p.Pro336Arg	405
p.Ser204Thr	404
p.Met188Leu	403
p.Glu357Val	403
p.Glu249Pro	403
p.Val48Phe	403
p.Ile145Gly	402
p.Leu105Glu	402
p.Thr313Ala	402
p.Ile72Leu	402
p.Ser291Pro	402
p.Asn206Met	402
p.Ile295Ala	402
p.Thr313Leu	402
p.Asn259Lys	401
p.Thr115Asn	400
p.Trp104Asn	400
p.Tyr349Pro	400
p.Thr149Val	400
p.Lys372Cys	400
p.Leu108Glu	400
p.Val131Gln	400
p.Asn198Cys	400
p.Leu225Asp	400
p.Lys128Arg	399
p.Gln238Phe	398
p.Arg226Asn	398
p.Arg236Phe	398
p.Lys190Arg	398
p.Glu335Lys	398
p.Asp112Cys	398
p.Lys227Pro	398
p.Lys125Val	397
p.Asp112Arg	397
p.Cys130Lys	396
p.Leu363His	396
p.His229Asp	395
p.Tyr356Asp	395
p.Ser10Tyr	395
p.Ser285Phe	395
p.Gly185Trp	394
p.Val358Lys	394
p.Leu290Ala	393
p.His332Leu	393
p.Val304Gly	393
p.Ala139Tyr	393
p.Lys34Asn	393
p.Leu21Arg	393
p.Ile145Met	393
p.Arg212Trp	392
p.Leu376Asp	392
p.Thr150Asn	392
p.Arg268Leu	392
p.Arg44Phe	392
p.Arg40Ser	391
p.Val12Glu	391
p.Ile151Phe	391
p.Glu357Lys	391
p.Lys50Leu	391
p.Pro362Tyr	390
p.Arg320Leu	390
p.Ser246Pro	390
p.His110Thr	390
p.Asp257His	390
p.Ala325Met	390
p.Glu133Val	390
p.Leu225Gln	390
p.Phe382Val	390
p.Asp71Tyr	389
p.Gly31Asp	389
p.Ala314Met	389
p.Asp398Arg	389
p.Thr391Ile	388
p.Tyr323Trp	388
p.Leu105Tyr	388
p.Arg212Ser	388
p.Thr313Asp	388
p.Ala186Gly	388
p.Glu396Ser	388
p.Phe58Gln	388
p.Ala237Met	387
p.Ser127Asn	387
p.Lys373Gly	387
p.Asp282Leu	387
p.Phe58Trp	387
p.Glu307Gly	387
p.Ser127Met	386
p.Arg197Asn	386
p.Gln172Ala	386
p.Val231Gln	386
p.Asn198Gln	386
p.Ser365Ile	386
p.Thr361Glu	385
p.Lys227Ile	385
p.Ser127Thr	385
p.Cys217Lys	385
p.Glu396Asn	385
p.Thr147Tyr	384
p.Val61Asn	384
p.His332Asp	384
p.Asp348Trp	384
p.Arg268Phe	384
p.Leu253Lys	384
p.Cys130Glu	383
p.Glu400Pro	383
p.His343Cys	383
p.Asp160Glu	383
p.Val131Trp	383
p.Ser321Pro	382
p.Asp368Met	382
p.Asp267Glu	382
p.Ser127Pro	382
p.His205Asn	382
p.Ser246Gln	382
p.Tyr323His	382
p.Val208Pro	382
p.Ala210Tyr	382
p.Phe141Met	381
p.Ile183Val	381
p.His332Phe	381
p.Leu376Ala	381
p.Lys372Phe	381
p.Ser144Glu	380
p.Cys162Phe	380
p.His110Val	380
p.Leu240Glu	380
p.Arg44Tyr	380
p.Gly308Glu	380
p.Ser228Trp	379
p.Glu395Arg	379
p.Phe155Leu	379
p.Thr159Arg	379
p.Trp81Cys	379
p.Leu329Thr	379
p.Phe103Ser	378
p.Cys383Asp	378
p.Asn259Leu	378
p.Val235Arg	378
p.Met315Asp	378
p.Gly18Tyr	378
p.Cys217His	378
p.Lys372Val	377
p.Tyr323Lys	377
p.Thr23Ser	377
p.Gly308Gln	376
p.Glu371Ser	376
p.His205Tyr	376
p.Ala312Asn	376
p.Ser273Asp	376
p.Asn386Trp	376
p.Glu396Lys	376
p.Leu109Ala	376
p.Asn326Val	375
p.Ile281Glu	375
p.Val347Thr	375
p.Val358Ile	375
p.Ala140His	374
p.Ser322Gln	374
p.Ser365Phe	374
p.Lys354Arg	374
p.Ile305Glu	374
p.Lys292Leu	374
p.His353Gln	374
p.Glu385Asn	374
p.Pro359Tyr	374
p.Pro336His	373
p.Leu306Gln	373
p.Phe47Val	373
p.Ile277Met	373
p.Lys196Ala	373
p.Tyr384Glu	372
p.Leu109Ser	372
p.Asp213Ile	372
p.Lys50Ile	371
p.Trp104His	371
p.Pro336Gln	371
p.Val26Ile	370
p.Ala165Cys	370
p.Asp348Leu	370
p.Arg236Glu	370
p.Thr147Phe	370
p.Phe262Gln	370
p.Leu239Ile	370
p.Phe382Met	370
p.Phe182Trp	370
p.Leu329Ser	369
p.Tyr334Arg	369
p.Asn378Ser	369
p.Ser246Phe	369
p.Arg44Ala	369
p.Leu338Gln	369
p.Ser350Val	369
p.Ile251Tyr	368
p.Gly265Asn	368
p.Lys372Arg	368
p.Leu142Cys	368
p.Ser10Met	368
p.Tyr250Phe	367
p.Ile145Glu	367
p.Ile72Arg	367
p.Arg44Lys	367
p.Glu400Asn	367
p.Leu105Met	367
p.Ala325Leu	366
p.Asn135Phe	366
p.Arg46Ala	366
p.Ile244Tyr	366
p.Pro362Lys	366
p.Glu133Cys	366
p.Pro336Asn	366
p.Glu385Lys	366
p.Asp284Gly	365
p.Gly223Cys	365
p.Ser204Cys	365
p.Phe339Ser	365
p.Gly185Arg	365
p.Ile275Gly	364
p.Ile244Leu	364
p.Ser124Tyr	364
p.Lys227Glu	364
p.Ala140Gln	364
p.Gly265Gln	363
p.Ser321Gln	363
p.Asp263Trp	363
p.Trp83Val	363
p.His343Gly	363
p.Ser242Pro	363
p.Glu371Lys	363
p.Ser377Thr	363
p.Glu395Lys	363
p.Val304Ile	362
p.Glu371Arg	362
p.Asp398Gly	362
p.Ser124Phe	362
p.Pro336Ser	362
p.Ser246Asp	361
p.Glu394Gly	361
p.His353Asn	360
p.Val310Glu	360
p.Ile256Leu	360
p.Leu363Ala	360
p.Val337Thr	360
p.Ile145Asn	360
p.Thr361Gly	359
p.Cys383Val	359
p.Val358Gln	359
p.Asp294Gly	359
p.Cys130Ser	359
p.Lys64Gln	358
p.Met84Trp	358
p.Asp398Asn	358
p.Asp120Phe	358
p.Ile59Arg	358
p.Val131Gly	358
p.Ile145Arg	357
p.Asp78Thr	357
p.Thr138Val	357
p.Gln66Ile	357
p.Met315Ala	357
p.Asn380His	357
p.Gly152Val	357
p.Ala237Gln	357
p.Asn206Pro	357
p.Ala389Phe	357
p.Ala314Arg	356
p.Ser322Asn	356
p.Ser136Gly	356
p.Gly331Arg	356
p.His332Gly	356
p.Tyr345Glu	356
p.His110Pro	355
p.Leu240Ala	355
p.Asp112Ser	355
p.Thr74Phe	355
p.Thr150Ile	355
p.Glu395Asp	355
p.Gly100Lys	355
p.Glu341Thr	355
p.Val337Asp	355
p.Gly62Ser	355
p.Ile179Ala	354
p.Gln66His	354
p.Pro163Lys	354
p.Asn224Leu	354
p.Gln293Glu	354
p.His343Phe	354
p.Glu311Ser	354
p.Val126Cys	354
p.Ser132Tyr	353
p.Arg320Gln	353
p.Asp114Val	353
p.Arg367Phe	353
p.Ala91Gln	353
p.Thr355Lys	353
p.Ser350Met	352
p.Asn198His	352
p.Lys128Leu	352
p.Asp114Gly	352
p.Glu327Met	351
p.Val126Asp	351
p.Phe262Val	351
p.Arg80Met	351
p.Asp263Glu	351
p.Ser228Ala	351
p.Asp289Gln	350
p.His343Gln	350
p.Glu15Cys	350
p.Lys193Gly	350
p.Thr149Ile	350
p.Val222Phe	350
p.Val222Tyr	349
p.Met315Asn	349
p.Pro274Lys	349
p.His205Ala	349
p.Glu397Gly	349
p.Val131Ser	349
p.Ser350Phe	349
p.Val131Ala	348
p.Leu338Phe	348
p.Phe339Asp	348
p.Gly248Asn	348
p.Ile275Cys	347
p.Lys125Pro	347
p.His343Met	347
p.Leu21Glu	347
p.Ile305Tyr	347
p.Arg320Trp	347
p.Ala22Asn	347
p.Glu340Cys	347
p.Arg5Phe	347
p.Ile184Phe	346
p.Asp282Arg	346
p.Ser285Glu	346
p.Ser321Leu	346
p.Arg236Gln	346
p.Cys364Thr	346
p.Val131Pro	345
p.Cys162Asn	345
p.Glu327Gly	345
p.Val347Met	345
p.Ala107Lys	345
p.Phe141Glu	345
p.Glu232Val	345
p.Asn326Leu	345
p.Glu371Pro	345
p.Ala210Met	345
p.Val222Pro	344
p.Val358Asn	344
p.Val337Trp	344
p.Trp104Asp	344
p.Lys125Phe	344
p.Leu109Lys	344
p.Gly308Lys	343
p.Ser350Asp	343
p.Leu105Ala	343
p.Thr313Tyr	343
p.Leu113Gln	343
p.Val187Ser	343
p.Asn378Pro	343
p.Val303Ala	343
p.Asp299Glu	342
p.Lys190Glu	342
p.Ser204Phe	342
p.Glu340His	342
p.Ile256Glu	341
p.Gly111Arg	341
p.Val358Glu	341
p.Ser136Thr	341
p.Asp294Lys	341
p.Lys342Gln	340
p.Val86Phe	340
p.Gly176Asp	340
p.Gln255Trp	340
p.Ile79Val	340
p.Glu357Ala	340
p.Val303Trp	340
p.Val86Lys	340
p.Glu341Ile	340
p.Gly214Ser	339
p.Arg351Trp	339
p.Arg221Lys	339
p.Asn386Arg	339
p.Tyr345Met	339
p.Thr147Met	339
p.Asn60Gln	339
p.Leu69Trp	339
p.Asn386Asp	339
p.Ser242Gln	339
p.Ile295Asp	338
p.Ser322Trp	338
p.Val358His	338
p.Leu329Ala	338
p.Ser322Cys	338
p.Val260Asp	337
p.Val61Arg	337
p.Asn7Lys	337
p.Tyr356Ile	337
p.Asn380Cys	337
p.Asn198Lys	337
p.Glu394Lys	337
p.His110Glu	337
p.Ala139Ser	337
p.Pro163Cys	337
p.Thr75Gln	337
p.Ser322Glu	337
p.Pro336Asp	336
p.Met191Pro	336
p.Val337Lys	336
p.Glu357Ile	336
p.Gly111Lys	336
p.Val303His	336
p.His53Gln	335
p.Gln172Ile	335
p.Pro274Cys	335
p.Gly111His	335
p.Ala129Ile	335
p.Asp180Val	335
p.Thr6Gly	334
p.Cys319Trp	334
p.Tyr374Cys	334
p.Asn326Ala	334
p.Glu307Tyr	334
p.Lys372His	334
p.Met219Ile	334
p.Ile164Lys	334
p.Met84Val	333
p.Asp398Pro	333
p.Leu85Arg	333
p.Trp330Asn	333
p.Lys64Asn	333
p.Asp78Val	333
p.Val235Asn	333
p.Ile164Val	333
p.Asp368Trp	333
p.Thr147Leu	333
p.Thr150Trp	332
p.Val131Asp	332
p.Ala70Asp	332
p.Val231Ala	332
p.Trp104Val	332
p.Cys43Trp	331
p.Ser35Tyr	331
p.Ala370Arg	331
p.Glu232Phe	331
p.Leu369Ala	331
p.Thr159Gln	330
p.Thr245Asn	330
p.Arg226Gly	330
p.Lys64Ala	330
p.Lys373Ala	330
p.Ala298Lys	329
p.Leu94Glu	329
p.Asp120Trp	329
p.Asn206Arg	329
p.Asp289Gly	329
p.Ser144Gln	329
p.Asp17Ser	329
p.Ala370Leu	328
p.Ala107Gly	328
p.Ala370Asn	328
p.Asp254His	328
p.Ser127Arg	328
p.Val231Ile	328
p.Thr147Asn	328
p.Ile258His	327
p.Asn224Val	327
p.Glu394Pro	327
p.Leu108Trp	327
p.Leu216Gln	326
p.Ile275Phe	326
p.Gln57Glu	326
p.Val310Gln	326
p.Gln172Leu	326
p.Phe98Val	326
p.Glu335Phe	326
p.Val358Phe	325
p.Glu327Thr	325
p.Ala210Gln	325
p.Asn326Lys	325
p.Lys50Asn	325
p.Trp220Lys	324
p.Asp114Ala	324
p.Gln41Met	324
p.Ile106Ala	324
p.Gly65Asp	323
p.Ile305Ala	323
p.Ser264Thr	323
p.Asp114Pro	323
p.Gln66Lys	323
p.Met24Pro	323
p.Pro359Glu	323
p.Val102Glu	323
p.Asp120Lys	322
p.Ala107Tyr	322
p.Asp213Ala	322
p.Leu240Trp	322
p.His53Asn	322
p.Lys241Ile	322
p.Leu240Pro	322
p.Met309Asp	322
p.Phe339Gly	321
p.Arg82Met	321
p.Pro362Asn	321
p.Leu142Met	321
p.Ser242Cys	321
p.Trp330Thr	321
p.His279Ala	321
p.Val337Gly	321
p.Arg320Ser	320
p.Ala107Met	320
p.Asp120Gly	320
p.Thr138Asp	320
p.Thr149Met	320
p.Leu105Val	320
p.Ala370Thr	320
p.Asp112Tyr	320
p.Arg333Asp	320
p.Gly248Gln	320
p.Glu387Gln	319
p.Lys215Ile	319
p.Ile275Met	319
p.Lys190Gln	319
p.Leu69Glu	319
p.Tyr384Val	319
p.Ser228Leu	319
p.His332Ser	319
p.Asp368His	318
p.Asn378Gly	318
p.Ile145Tyr	318
p.Asp78His	318
p.Tyr356Phe	318
p.Met19Ile	318
p.Thr361Tyr	318
p.Val77Gln	318
p.Val56His	318
p.Gln172His	318
p.Glu249Asp	318
p.Tyr344Leu	318
p.Val131Thr	317
p.His332Pro	317
p.Thr115His	317
p.Phe382Gln	317
p.Val358Ala	317
p.Val304Tyr	316
p.Lys227Thr	316
p.Leu306Pro	316
p.Ala389Gly	316
p.Thr115Met	316
p.Gly248Val	316
p.Ser246Val	316
p.Lys346Phe	315
p.Ile106Asn	315
p.Val158Gln	315
p.Cys43Ala	315
p.Thr317Ala	315
p.Leu338Ala	315
p.Glu232Ser	315
p.Val134Gly	315
p.Ala107Glu	315
p.Asp398Met	315
p.Cys319Ile	315
p.Glu371Asp	315
p.Val37Ser	315
p.Asp17Thr	315
p.Val388Ala	314
p.Val304Glu	314
p.Phe92Tyr	314
p.Ile244Arg	314
p.Leu105Asn	313
p.Ser132Val	313
p.Arg367Cys	313
p.Trp330Gln	313
p.Tyr345Phe	313
p.Gln238Arg	313
p.Ala107Gln	313
p.Val388Phe	313
p.Val222Gln	313
p.Val208Ile	313
p.Asp112His	312
p.Phe339Trp	312
p.Trp330Phe	312
p.Val77Ser	312
p.Glu307Leu	312
p.Ser228Phe	312
p.Lys215Asp	312
p.Gly100Thr	312
p.Tyr250Trp	312
p.Val310Asn	311
p.Glu387Arg	311
p.His279Cys	311
p.Glu161Lys	311
p.Ser392Gln	311
p.Ser127Ala	311
p.Val310Ala	311
p.Lys20Thr	310
p.Ala379His	310
p.His110Met	310
p.Val134Glu	310
p.Ile256Met	310
[truncated: 5,127 more rows]
