# Supplementary material for: Determinants of trafficking, conduction, and disease within a K+ channel revealed through multiparametric deep mutational scanning
Source: eLife. 2022 May 31;11:e76903. doi: 10.7554/eLife.76903 (PMC9273215; doi:10.7554/eLife.76903)
Supplement: Source data 1. [file elife-76903-data1.zip › SourceData/enrich_function/tsv/high_lib/main_synonymous_counts.tsv]

	count
_wt	9052
p.Leu85Val	3582
p.Glu357Phe	3204
p.Phe339Leu	3006
p.Asp71Glu	2759
p.Asn326Ser	2614
p.Glu340Pro	2408
p.Leu85Trp	2378
p.Asn326Met	2377
p.Thr138Gly	2334
p.Lys215Asn	2286
p.Lys64Arg	2155
p.Lys128Val	2118
p.Glu340Gly	2062
p.Thr149Gln	2055
p.Gln318His	2036
p.Ser321Val	2025
p.His205Cys	2007
p.Glu335Tyr	1945
p.Lys346Thr	1915
p.Ser136Cys	1904
p.Tyr349Asp	1887
p.Glu146Met	1883
p.Lys227Gln	1847
p.Val337Pro	1803
p.Gln293His	1785
p.Val222His	1744
p.Leu109Trp	1743
p.Cys364Trp	1717
p.His343Tyr	1700
p.Asn32Thr	1661
p.Gly331Ala	1661
p.Leu239Met	1645
p.Lys64Met	1639
p.Leu240Thr	1636
p.Lys346Gln	1608
p.Glu387Val	1604
p.Ile183Leu	1594
p.Ile295Leu	1589
p.Asn135Ser	1585
p.Tyr384Asp	1576
p.Ala298Ser	1563
p.Ala314Val	1548
p.Leu108Val	1545
p.Lys292Met	1518
p.Ser132Met	1513
p.Thr361Cys	1512
p.Leu338Val	1510
p.Ala129Asp	1510
p.Glu327Leu	1504
p.Phe47Cys	1503
p.Tyr344Ser	1491
p.Val131Leu	1491
p.Ala312Ser	1484
p.Asp294Pro	1476
p.Leu271Phe	1469
p.Tyr250Pro	1468
p.Val358Tyr	1464
p.Thr138Tyr	1460
p.Glu335Ala	1458
p.Ile183Met	1457
p.Glu335Gln	1457
p.Thr245Tyr	1451
p.Glu311Thr	1441
p.Asp213His	1440
p.Arg243Gln	1437
p.Lys49Ile	1437
p.Trp330Cys	1434
p.Leu306Ser	1412
p.Ile305Ser	1408
p.Asp294Tyr	1402
p.Leu338Asn	1397
p.Ser132Phe	1395
p.Thr115Glu	1389
p.Lys215Glu	1380
p.Glu63Leu	1348
p.Gly265Asp	1347
p.Asn135Ala	1337
p.Glu311Cys	1327
p.Arg333Gly	1324
p.Val260Tyr	1319
p.Asp114His	1307
p.Asn326Ile	1296
p.Asp114Ser	1294
p.Gly331Ser	1293
p.Met211Lys	1292
p.Tyr323Cys	1284
p.Phe137Tyr	1281
p.Cys319Phe	1279
p.Phe99Val	1267
p.Glu327Tyr	1265
p.Ala379Met	1252
p.Leu329Trp	1240
p.Ser392Gly	1235
p.Phe137Cys	1230
p.Val337Gln	1221
p.Tyr356Arg	1219
p.Leu338Ser	1219
p.Tyr288Cys	1218
p.Glu283Lys	1203
p.Tyr384Ile	1203
p.Glu341Phe	1202
p.Ser377Tyr	1201
p.Val272Phe	1188
p.Asp78Tyr	1185
p.Tyr334Val	1184
p.Glu371Cys	1181
p.Leu329Ile	1177
p.Asp263Leu	1176
p.Ser322Ile	1170
p.His332Arg	1169
p.Leu142Glu	1164
p.Glu247Asp	1162
p.Arg221Ile	1162
p.Arg333Trp	1159
p.Met211Leu	1155
p.Lys241Asp	1154
p.Ser242Thr	1153
p.Ala189Gln	1151
p.Leu253Ile	1147
p.Glu307Cys	1146
p.Glu146Ser	1145
p.Gln238Glu	1138
p.Lys292Ile	1134
p.Val278Ser	1133
p.Val222Ile	1133
p.Leu306His	1123
p.Gln148His	1123
p.Ser124Glu	1122
p.Asn360Thr	1119
p.Leu113His	1104
p.Glu249Gln	1101
p.His332Ala	1100
p.Asn386Thr	1096
p.Met309Tyr	1093
p.Asn360Val	1089
p.Arg243Phe	1085
p.Phe203Tyr	1085
p.Ser350Ala	1083
p.His234Trp	1082
p.Leu105Trp	1082
p.Phe141Val	1082
p.Ala139Ala	1072
p.Lys241His	1067
p.Lys118Trp	1066
p.Thr115Gln	1064
p.Gln238Leu	1061
p.Val347Ser	1061
p.Leu306Val	1058
p.Ser204Gly	1057
p.Leu271Pro	1056
p.Trp330Glu	1054
p.Asp213Gln	1053
p.Thr147Lys	1052
p.Ala207Thr	1047
p.Gly331Trp	1046
p.His234Tyr	1046
p.Thr149Ser	1045
p.Glu335Met	1044
p.Ala312Tyr	1044
p.Leu329Asp	1039
p.Arg333Pro	1038
p.Arg320Lys	1038
p.Phe92Thr	1036
p.Thr316Val	1035
p.Phe137Trp	1035
p.Ser228Lys	1035
p.Leu109Val	1032
p.Glu199Lys	1030
p.Phe141Thr	1026
p.Ile305Cys	1023
p.Asp213Ser	1022
p.Glu357Gly	1021
p.Leu329Glu	1020
p.Ser350Asn	1018
p.Ser127Tyr	1016
p.Met309Ile	1015
p.Leu369Gln	1012
p.Glu341Leu	1012
p.Glu341Arg	1012
p.Ala210Glu	1011
p.Leu225Met	1011
p.Asp296Tyr	1009
p.Phe137His	1009
p.Ile302Met	1008
p.Asp180Tyr	1008
p.Arg333Tyr	1002
p.Ser381Cys	999
p.Met309Pro	997
p.Phe300Tyr	996
p.Tyr117Gly	996
p.Ala379Thr	996
p.Lys118Gly	993
p.Phe339Val	991
p.Ser246Leu	990
p.Ser132Thr	990
p.Leu218His	990
p.Pro336Gly	987
p.Asp263Val	986
p.Leu108Arg	984
p.Ser381Glu	981
p.Arg226Cys	979
p.Arg367Gln	979
p.Ala91Asp	977
p.Ser124Asp	976
p.Ala207Gly	974
p.Trp104Cys	973
p.Lys49Trp	971
p.Gly331His	969
p.Ile328Glu	969
p.Asp120Tyr	966
p.Cys130Arg	962
p.Asn326His	960
p.Lys346Gly	960
p.Cys217Ala	959
p.Phe270Val	958
p.Ile258Leu	956
p.Val131Ile	951
p.Cys89Phe	948
p.Leu109Gln	948
p.Ala312Arg	947
p.Glu387Cys	947
p.His332Met	946
p.Glu394Asn	946
p.Asn135Gln	945
p.Gly331Cys	944
p.Ser132His	943
p.Ala389Ile	942
p.Tyr334Asn	942
p.Lys215Tyr	941
p.Glu357Asp	940
p.Ser264Lys	940
p.Thr115Arg	939
p.Ala207Met	938
p.Ala325Val	936
p.Lys292Asn	935
p.Leu338Met	935
p.Val169His	932
p.His332Gln	932
p.Lys190Ile	930
p.Val187Leu	930
p.Arg333His	929
p.Ala325Phe	929
p.Phe270Ile	928
p.Arg367Pro	928
p.Ala129Arg	927
p.Phe382Asp	927
p.Phe137Asp	926
p.Ser242Ile	926
p.Glu146His	925
p.Glu146Asn	923
p.Tyr384Gly	922
p.Ile277Asn	918
p.Leu109Gly	918
p.Gln238Ile	917
p.Phe30Cys	917
p.Asn135Met	917
p.Arg243Met	917
p.Tyr334Met	912
p.Val166Thr	912
p.Asp348His	911
p.His205Pro	911
p.Ile258Met	909
p.Val358Ser	908
p.Tyr344Phe	907
p.Leu290His	906
p.Pro362Gln	904
p.Phe262Ile	904
p.Leu306Met	904
p.Lys215Ser	903
p.Ala129Ser	903
p.Asn360Tyr	902
p.Lys346Cys	899
p.Pro359Leu	899
p.Ala140Arg	898
p.Phe339Asn	897
p.Glu133Leu	895
p.Phe167Val	895
p.Ile244Met	894
p.Cys54Trp	894
p.Lys118Met	893
p.Asp213Glu	892
p.Met219His	892
p.Tyr323Glu	891
p.Arg236Ala	887
p.Arg236Ser	884
p.Arg333Phe	883
p.Leu239Cys	883
p.Asp348Glu	881
p.Thr138Met	880
p.Cys319Ser	880
p.Arg320Cys	879
p.Glu247Phe	879
p.Gln318Thr	876
p.Glu247Glu	876
p.Asp398His	874
p.Gly331Asp	873
p.Phe339Glu	871
p.Lys215Pro	870
p.Lys373Val	868
p.Asn206Lys	863
p.Ala312Val	862
p.Val126Phe	861
p.Ile251Lys	859
p.Leu376Lys	859
p.Gly214Asp	858
p.Ser377Met	857
p.Ala312Ala	857
p.Ser321Met	857
p.Val235Gly	856
p.Lys193Asn	856
p.Met211Thr	855
p.Ser273Ile	854
p.Asp257Ile	852
p.Leu113Asn	850
p.Thr361His	850
p.Ile328Met	850
p.Phe382Asn	849
p.Ile277Ile	848
p.Leu271His	847
p.Val272Trp	847
p.Arg268Ile	845
p.His229Asn	844
p.Ala107Val	843
p.Lys195Asn	843
p.Leu225Arg	840
p.Glu371Glu	839
p.Asn55His	838
p.Ala237Phe	838
p.Cys319Leu	838
p.Leu271Met	836
p.Lys346Asn	836
p.Glu340Val	836
p.Glu311His	835
p.His229Ala	834
p.Leu363Val	832
p.Ser377Gly	832
p.Leu218Lys	831
p.Ala233Val	830
p.Val208Gly	829
p.Asp114Asn	828
p.Leu376Met	826
p.Met211Ile	825
p.Met219Ser	824
p.Asp213Thr	823
p.Thr313Arg	823
p.Ile305Val	822
p.Arg67Met	821
p.Asp289Glu	821
p.Thr313Ile	821
p.Ser321Gly	821
p.Lys342Asn	821
p.Glu63Gly	819
p.Leu324Ile	817
p.Phe98Asn	817
p.Leu363Trp	816
p.Glu307Ala	816
p.Ser127Lys	816
p.Val303Met	815
p.Ala129Thr	815
p.Arg197Ile	814
p.Thr317Asn	814
p.His332Thr	811
p.Ile375Asn	810
p.Tyr345Pro	809
p.Gly261Asp	808
p.Lys393Asn	808
p.Ser124Phe	808
p.Glu146Ala	807
p.Ile87Met	806
p.Glu394Thr	806
p.His279Gln	806
p.Ile275Asn	805
p.Lys125Arg	805
p.Ala389Thr	805
p.Asn259Glu	803
p.Trp220Val	803
p.Ala107Trp	801
p.Thr391Phe	801
p.Tyr323Phe	800
p.Asp257Ala	800
p.Glu247Gln	800
p.Ile328Asp	798
p.Val235Thr	797
p.Pro359Cys	797
p.Ser124Pro	796
p.Val56Ile	796
p.Arg268Cys	795
p.Lys342Asp	794
p.Leu271Ile	793
p.Phe88Cys	791
p.Lys118Asp	791
p.Glu327Lys	790
p.Lys292Thr	789
p.Ser321Tyr	788
p.Ser144His	788
p.Glu307Trp	788
p.Lys346Leu	784
p.Lys227His	784
p.Ala107Ile	784
p.Glu357Trp	784
p.Glu396Val	784
p.Val304Phe	784
p.Tyr345Ser	782
p.Glu397Asp	782
p.Val126Thr	782
p.Lys118Asn	782
p.Leu324Phe	782
p.Val222Leu	781
p.Ala389Asp	781
p.Ser132Glu	780
p.Ala140Lys	780
p.Phe47Leu	780
p.Gln238Lys	778
p.Ile87Ala	778
p.Ala325Ile	777
p.Pro362Phe	776
p.Tyr374His	776
p.Ile145Leu	774
p.Leu142Phe	771
p.Phe155Val	771
p.Glu283Gly	770
p.Arg367Thr	770
p.Gly308Ile	770
p.Cys217Phe	769
p.Val304Asn	768
p.Lys128Glu	768
p.Asn360Glu	768
p.Trp220Cys	768
p.Met191Ile	766
p.Ala140Val	765
p.Thr138Phe	764
p.Val235Ile	762
p.Ala210Gly	761
p.Arg367Trp	761
p.Ser45Arg	760
p.Glu249Thr	760
p.Ala325Trp	760
p.Thr115Pro	760
p.Glu133His	759
p.Glu335Trp	759
p.Glu385Asp	759
p.Tyr288Ala	758
p.Arg221Met	756
p.Pro359Gly	756
p.Ala140Gly	756
p.Phe103Arg	755
p.Leu105Gly	755
p.Asp368Glu	755
p.Thr313Pro	754
p.Met315Ile	754
p.Asn386Lys	753
p.Leu142Val	752
p.Ile295Lys	751
p.Ile59Lys	749
p.Trp96Cys	749
p.His205Gly	748
p.Leu113Phe	748
p.Ile72Met	747
p.Phe203Ile	747
p.Arg80Ser	746
p.Asp289Trp	745
p.Arg367Leu	744
p.Asp257Leu	743
p.Thr115Phe	742
p.Val222Ala	742
p.Arg320Asn	741
p.Glu341Val	741
p.Leu329Met	740
p.Leu216Met	740
p.Leu324Asn	740
p.Leu287Phe	739
p.Thr150Tyr	739
p.Ile145Thr	738
p.Ala325Pro	737
p.His205Tyr	736
p.Ile106Pro	734
p.His343Val	733
p.Ile209Phe	733
p.Thr276Asn	732
p.Arg333Asp	731
p.Ser350Gln	731
p.Ala298Gln	730
p.Tyr334His	730
p.Ile244Lys	729
p.His205Leu	729
p.Asp120Glu	729
p.Arg44Asp	728
p.Leu142Ile	727
p.Lys215Thr	724
p.Tyr344Lys	724
p.Val337Arg	723
p.Val126Ser	723
p.Ser399Lys	722
p.Val303Asp	722
p.Leu376Ala	721
p.Ser127Thr	720
p.Asp267Leu	719
p.Cys319His	719
p.Ala165Ser	719
p.Ala210Leu	719
p.Glu327Cys	719
p.Lys125Met	717
p.Leu306Phe	716
p.Asn378Lys	716
p.Lys342Thr	715
p.Val304Ala	714
p.Ala325Glu	713
p.Gln318Met	713
p.Met315Lys	713
p.Val310Tyr	712
p.Glu327Asn	712
p.Tyr117Ser	711
p.Tyr384Pro	711
p.Gly214His	710
p.Leu338His	710
p.Phe73Val	709
p.Ser242Trp	709
p.Leu376Ile	707
p.Asp160Tyr	707
p.Ala139Gly	706
p.Pro163Asn	706
p.Thr361Ser	706
p.Lys342Phe	705
p.Leu363Gln	704
p.Ile251Leu	702
p.Ala325Gln	702
p.Val272Cys	702
p.Glu357Tyr	701
p.Ile375Leu	701
p.Glu327Ser	700
p.Gly111Leu	699
p.Val304Leu	699
p.Leu253Ser	698
p.Tyr344His	698
p.Val337Ala	698
p.Ala379Ser	697
p.Gly223Met	697
p.Asp114Trp	696
p.Ile251Pro	696
p.Leu338Pro	695
p.Glu133Ser	695
p.Thr361Ala	694
p.Ile209His	694
p.Lys227Asn	693
p.Asp254Asn	693
p.Ser321Ile	692
p.Thr200Lys	692
p.Thr115Ser	692
p.Lys342Ile	691
p.Ser136Ile	691
p.Ile302Thr	691
p.Asn206Ala	690
p.Ser13Gly	689
p.Tyr323Met	688
p.Leu230Thr	687
p.Ser321Phe	686
p.Lys190Asp	686
p.Asn135Lys	685
p.Arg44Trp	685
p.Arg8Ala	683
p.Ser264Ile	682
p.Asn326Asp	682
p.Ala314Asp	681
p.Asp112Arg	680
p.Arg243Ala	679
p.Lys49Met	679
p.Ser246Tyr	679
p.Ala379Ile	678
p.Thr355Leu	678
p.Arg82His	677
p.Ser136Asp	677
p.Leu142Arg	677
p.Ala366Lys	675
p.Leu338Ile	675
p.Lys342Gly	674
p.Val134His	673
p.His234Glu	673
p.Val131Phe	673
p.Lys354Asn	673
p.Lys128His	672
p.Glu387Gly	671
p.Val310Met	671
p.Trp104Ile	670
p.Ala210Lys	669
p.Gly248His	669
p.Phe339Pro	669
p.Glu340Asp	668
p.Lys292Gln	668
p.Glu307Val	668
p.Phe143Glu	668
p.Asp398Ala	667
p.Met315Arg	667
p.Lys215Leu	667
p.Arg221Arg	666
p.Leu390His	665
p.Lys118Tyr	664
p.Gly308Trp	663
p.Tyr344Thr	663
p.Leu142His	662
p.Ala237Glu	662
p.Asn206Thr	661
p.Lys128Met	661
p.Asp114Gly	661
p.Cys383Leu	661
p.Ser350His	661
p.Arg221Glu	661
p.Asp120His	660
p.Arg221Gly	659
p.Asn224Lys	658
p.Leu109Phe	658
p.Ala139Cys	657
p.Glu396Arg	657
p.His343Asn	657
p.Cys319Tyr	656
p.Tyr345Val	655
p.Gln293Val	655
p.Ser127Phe	655
p.Ile145Val	655
p.Thr316Met	654
p.Val175Met	653
p.Leu225Cys	653
p.Phe103Glu	653
p.Glu335Gly	652
p.His234Arg	652
p.Tyr334Leu	652
p.Met315Gly	652
p.Lys196Asn	651
p.Glu335His	651
p.His279Asp	651
p.Lys241Ser	651
p.Glu357Gln	650
p.Glu307Lys	650
p.Gly214Pro	649
p.Ala207Asp	649
p.Gln318Lys	649
p.His205Asp	648
p.Tyr349Leu	648
p.Leu306Arg	648
p.Leu225Pro	648
p.Lys118His	647
p.Glu199Val	647
p.His229Gln	646
p.Asn135Ile	646
p.Val347Gln	646
p.Arg226Ile	645
p.Arg268Met	644
p.Thr355Ser	644
p.Pro362Asp	644
p.Phe141Cys	643
p.Trp330Asp	643
p.Glu247Tyr	643
p.Val131His	642
p.Thr391Lys	642
p.Thr313Asn	642
p.Gly176Cys	642
p.Glu341Asp	642
p.Gly185Ser	642
p.Glu280Asp	642
p.Val56Pro	641
p.Lys125Cys	641
p.Pro362Trp	641
p.Pro362Gly	641
p.Glu280Gln	641
p.Pro362Met	640
p.His110Asn	639
p.Asn135Val	639
p.Lys128Thr	639
p.Asn360Ile	639
p.Tyr356Cys	638
p.Ile244Tyr	638
p.Asn206His	637
p.Gly265Cys	636
p.Asp120Ile	636
p.Glu340Lys	636
p.Ala379Glu	634
p.Glu327Gln	634
p.Leu97Phe	633
p.Thr147Ser	633
p.Ala312Thr	633
p.Ile258Thr	632
p.Ser381Asp	632
p.Cys319Met	632
p.Ile258Asn	631
p.Glu371Pro	630
p.Glu133Gln	630
p.Val260Ala	629
p.Asp282Tyr	628
p.Ala312Asp	628
p.Pro336Arg	627
p.Glu335Asp	627
p.Ala139Glu	627
p.Arg221Pro	626
p.Leu253Lys	626
p.Val358Phe	626
p.His332Tyr	626
p.Ser321Asn	626
p.Tyr334Trp	624
p.Met309Thr	623
p.Gln148Arg	623
p.Glu249Pro	623
p.Gln255Gln	622
p.Ser144Tyr	622
p.Val166Gly	620
p.Thr150Lys	620
p.Ile305Asp	620
p.Leu329Cys	620
p.Ser273His	618
p.Asp254Glu	618
p.Met211Ser	618
p.Ala140Asn	617
p.Lys125Asn	617
p.Ser136Phe	617
p.Val170Asn	616
p.Tyr374Lys	615
p.Asp263Arg	615
p.Ser127Pro	615
p.Gly223Gln	614
p.Ser3Gln	613
p.Leu369Phe	612
p.Thr138Ile	612
p.Ser322His	612
p.Arg212Trp	612
p.Asp368Pro	612
p.Thr74Ile	609
p.Val278Tyr	608
p.Lys128Phe	608
p.Cys130Thr	608
p.Gly223Ile	608
p.Phe137Met	607
p.Glu161Val	607
p.Asp112Ala	607
p.Leu363Pro	607
p.Tyr117Ile	606
p.Met191Arg	606
p.Gly223Val	606
p.Leu329Arg	605
p.Pro274Asp	604
p.Ile305Met	604
p.Arg212His	604
p.Glu146Val	604
p.Arg221Trp	603
p.Lys227Phe	603
p.Cys101Phe	603
p.Tyr334Pro	603
p.Leu218Ile	603
p.Leu240Arg	603
p.Thr74Lys	602
p.Arg333Ser	601
p.Leu108Ala	601
p.Pro194Phe	601
p.Glu341Thr	601
p.Met309Glu	600
p.Ala237Cys	600
p.Ala314Thr	600
p.Val56Gly	599
p.Asn28His	599
p.Ser264Thr	598
p.Glu307Thr	597
p.Val347Asp	597
p.Glu394Ser	597
p.Leu240Gln	596
p.His332Glu	596
p.Glu307Gln	596
p.Val208Thr	596
p.Asp51Cys	596
p.Gly62Ser	595
p.Lys64Tyr	595
p.Arg243Cys	595
p.Arg367Met	595
p.Val337His	594
p.Asp114Pro	594
p.Tyr345Asp	593
p.Lys342Glu	593
p.Val337Cys	593
p.Gly331Pro	593
p.Thr138Cys	592
p.Val131Lys	591
p.Asn380Thr	590
p.Leu109Asp	589
p.Glu311Pro	588
p.Asp51Tyr	588
p.Asn259Met	587
p.Arg320Thr	587
p.Ala129Glu	586
p.Cys162Ala	585
p.Ile174Met	585
p.Lys193Gln	585
p.Ala366Met	585
p.His343Phe	585
p.Cys217Asn	584
p.Gly248Tyr	583
p.Val231Tyr	583
p.Ala129Cys	582
p.Ile258Phe	580
p.Val134Trp	580
p.Val134Leu	580
p.Trp104Val	580
p.Leu376Tyr	578
p.Ala129Tyr	577
p.Gly308Arg	577
p.Lys346Ala	577
p.Lys215His	577
p.Leu324Thr	576
p.Ala325Arg	576
p.Asp282Leu	575
p.Gln255His	575
p.Glu340Cys	575
p.Leu329Asn	574
p.Pro336Ser	574
p.Tyr344Asp	574
p.His279Tyr	574
p.Phe262Ser	574
p.Arg221Leu	574
p.Gly223Thr	574
p.Asp213Asn	574
p.Asn135Phe	572
p.Cys43Ser	572
p.Leu324Gln	571
p.Ser322Val	570
p.Glu396Ala	569
p.Gln238Met	569
p.Cys76Ile	568
p.Ala366Asp	568
p.Lys193Glu	568
p.Lys128Trp	567
p.Gly223Phe	567
p.Met168Gly	567
p.Thr361Glu	566
p.Ser273Arg	565
p.Ser350Met	565
p.Leu306Ile	565
p.Leu329Ser	565
p.Thr317Met	565
p.Arg156Gln	565
p.Glu395Gln	564
p.Thr276Ala	564
p.Thr147Val	564
p.Gly331Leu	564
p.Trp220Lys	564
p.Val131Gly	563
p.Ile275Ser	563
p.Arg243His	563
p.Met309Val	563
p.Asp284Tyr	562
p.Ser124Ile	561
p.Thr361Pro	561
p.Asn360Lys	561
p.Met188Leu	561
p.Leu240Met	560
p.Thr138Pro	559
p.Lys193Met	559
p.Lys125Val	559
p.Ile59Gly	559
p.Asn259Lys	559
p.Val347Pro	558
p.Glu357Val	558
p.Ala139Lys	558
p.Val61Leu	558
p.Gly185Asn	558
p.Met211Pro	557
p.Ile106Arg	557
p.Glu133Phe	557
p.Glu146Phe	556
p.Ile328Ser	554
p.Thr150Ser	554
p.His110Lys	554
p.Tyr345Thr	554
p.Tyr384Thr	554
p.Arg320Asp	554
p.Lys125Ser	554
p.Ala366His	553
p.Ala237Met	553
p.Leu225Phe	553
p.Pro286Ser	553
p.Lys20Trp	552
p.Glu394Arg	550
p.Ile178Glu	550
p.Phe137Glu	549
p.Val347Cys	549
p.Gln238Pro	549
p.Asn380Pro	548
p.Thr23Pro	548
p.Tyr153Ser	547
p.Trp330Lys	547
p.Lys342Trp	547
p.Ala140Asp	546
p.Val388Phe	546
p.Ala370Gly	546
p.Lys342Leu	546
p.Met84Thr	546
p.Arg44Phe	546
p.Val131Ser	545
p.Glu341Asn	545
p.Asn360Gly	544
p.Tyr334Glu	544
p.Val12Lys	544
p.Asp114Met	544
p.Trp330Ala	543
p.Phe143Tyr	543
p.Val278Asn	542
p.Asn224Arg	541
p.Phe143Trp	541
p.His343Cys	541
p.Lys125Leu	541
p.Cys217Tyr	540
p.Phe47Val	540
p.Gly331Lys	540
p.Ile183Cys	539
p.Val102Phe	539
p.Ala370Phe	539
p.Ser321Glu	539
p.Gln148Pro	539
p.Ser95Tyr	537
p.Leu218Gln	536
p.Leu108Glu	536
p.Val278Leu	536
p.Glu146Thr	536
p.Glu395Arg	535
p.Ser136Ala	535
p.Phe137Lys	535
p.Glu385Thr	535
p.Ala107Asp	534
p.Ile145Phe	534
p.Val337Asp	534
p.Glu387Trp	533
p.Arg80Cys	533
p.Asp51Asn	533
p.Asp348Gln	533
p.Ser381Tyr	532
p.Asp267Asn	532
p.Gln238Cys	532
p.Glu247Ala	532
p.Glu394Cys	531
p.Glu311Asp	531
p.Asp112Glu	531
p.Arg243Leu	530
p.Ile277Cys	529
p.Cys217Ile	529
p.Glu394Asp	529
p.Leu390Cys	528
p.Tyr345Leu	528
p.Arg212Met	528
p.Val131Asp	527
p.Leu306Lys	527
p.Ser204Lys	527
p.Glu396Pro	527
p.Phe339Thr	526
p.Trp104Leu	525
p.Leu324His	525
p.Gly154Trp	525
p.Arg80Trp	525
p.Val77His	525
p.Glu387Arg	525
p.Asp296Gln	525
p.Ser204Ile	525
p.Glu133Lys	524
p.Arg333Val	524
p.Phe155Lys	524
p.Ala366Glu	524
p.His279Asn	524
p.Lys195Gln	524
p.Glu341Lys	524
p.Ala129Ile	524
p.Asp120Trp	523
p.Ile174Asp	523
p.Thr317Val	522
p.Ser365Gly	522
p.Asp114Tyr	522
p.Leu113Ser	522
p.Arg320Glu	522
p.Asn224Pro	521
p.Leu218Asn	521
p.Gly62Trp	521
p.Thr276Lys	521
p.Asn206Pro	521
p.Asn378Gly	521
p.Ser264Val	521
p.Lys372Cys	521
p.Ile145Trp	521
p.Lys346Met	521
p.Pro286Thr	521
p.Thr138Val	521
p.Ala389Gln	520
p.Lys372Phe	520
p.Gln148Cys	520
p.Lys346Trp	520
p.Ser132Gln	520
p.Lys393Leu	519
p.His343Gln	518
p.Ile258Tyr	518
p.Lys241Ile	518
p.Thr115Asn	517
p.Gly331Phe	517
p.Ile256Leu	517
p.Ser392Gln	516
p.Gly248Arg	515
p.Ser124Arg	515
p.Thr361Gln	515
p.Tyr117Asn	515
p.Phe339Asp	515
p.Val358Gly	514
p.Asp213Ala	514
p.Thr317Ser	514
p.Asn135Thr	513
p.Ser321Trp	513
p.Ile59Cys	513
p.Glu394Trp	512
p.Ser136Pro	512
p.Ala370Arg	511
p.Arg40His	511
p.Met168Ile	511
p.Ser246Asp	511
p.Ala189Met	511
p.Ser144Lys	511
p.Phe103Asp	511
p.Ser350Cys	510
p.Glu311Met	510
p.Tyr323Asp	510
p.His353Asp	510
p.Gly223Ser	510
p.Arg44Ala	509
p.Thr138Glu	509
p.Ile72Leu	509
p.Ala91Gln	509
p.Leu142Asn	508
p.Leu218Gly	508
p.Pro359Met	508
p.Ile59Pro	508
p.Glu341Gly	507
p.Arg367Tyr	507
p.Leu113Ile	506
p.Val310His	506
p.Phe103Met	506
p.Ser144Gly	505
p.Leu390Tyr	505
p.Ser246Thr	505
p.Ile145Pro	504
p.Ser321Asp	504
p.Lys342Val	503
p.Gly31Asp	503
p.Asp257His	503
p.Leu21Arg	503
p.Ile328Gln	503
p.Cys319Gln	502
p.Ile266Gly	502
p.Ala207Val	502
p.Thr313Cys	502
p.Asn259Thr	502
p.Glu146Asp	502
p.Glu394Leu	502
p.Gly154Pro	501
p.Ser350Ile	501
p.Ile328Pro	500
p.His343Gly	499
p.Thr159Gln	499
p.Glu283Thr	499
p.Tyr250Leu	498
p.Ile295Asn	498
p.Gly223Glu	498
p.Cys43Ala	498
p.Thr150Gly	498
p.Thr316Ile	497
p.Glu247Arg	497
p.Ile145His	497
p.Asp299Gln	497
p.Phe203Leu	497
p.His229Pro	496
p.Ser321Pro	496
p.Val208Glu	496
p.Asp267Tyr	496
p.Asp348Ala	496
p.Val187Met	496
p.Val304Cys	495
p.Asn32Lys	495
p.Leu376Asp	494
p.Gly100Lys	494
p.Glu133Tyr	494
p.Glu161Asp	494
p.Leu306Tyr	492
p.Arg221Cys	492
p.Lys354Arg	492
p.Lys49Asn	492
p.Phe98Val	492
p.Leu216Pro	492
p.Ile59Arg	491
p.His110Tyr	491
p.Gln41Pro	490
p.Glu396Trp	490
p.Glu335Val	490
p.Ile244Leu	490
p.Glu249Tyr	490
p.Glu133Cys	489
p.Val126Tyr	489
p.Ser228Ala	489
p.Ser246Cys	489
p.Thr361Trp	489
p.Glu395Asp	489
p.Lys193Gly	488
p.Leu329Gln	488
p.Tyr356Trp	488
p.Glu247Cys	488
p.Leu97His	488
p.Asp398Pro	487
p.Val260Met	487
p.Met84Ala	487
p.Lys64Gln	487
p.Ala129Lys	487
p.Pro274Gln	487
p.Asn206Asp	486
p.Glu357Ile	486
p.Asn198His	485
p.Ala192Asp	485
p.Ile328Gly	485
p.Asp294Gly	485
p.Arg367Ile	485
p.Arg212Leu	484
p.Ile251Asp	484
p.Thr147Ile	484
p.Met309Arg	484
p.Phe382Gly	484
p.Leu338Ala	483
p.Ser399Phe	483
p.Glu387Tyr	483
p.Ser399Gly	483
p.Leu109Lys	482
p.Val12Glu	482
p.Ser132Asn	482
p.Lys125Pro	481
p.Val231Gly	481
p.Ala210Arg	480
p.Asn326Tyr	480
p.Ala139Tyr	480
p.Lys346His	480
p.Gln238His	480
p.Phe92Ile	479
p.His205Gln	479
p.Glu397Gly	479
p.Cys364Gln	479
p.Lys215Asp	479
p.Asn326Gly	479
p.Tyr356Lys	478
p.Glu307Arg	478
p.Lys373Ala	478
p.Gly111Tyr	478
p.Glu327His	477
p.Leu324Arg	477
p.Ile145Tyr	477
p.Lys190Arg	477
p.Pro359Arg	477
p.Ala314Arg	477
p.Ser127Glu	477
p.Glu371Lys	477
p.Val222Met	476
p.Leu306Gln	476
p.Leu105Met	476
p.Lys342Pro	476
p.Asn297Trp	476
p.Met309Cys	475
p.Phe141Ala	475
p.Glu396Asn	475
p.Asp348Ile	475
p.Ser204Thr	475
p.Ser321Thr	474
p.Thr149Val	474
p.Thr391Ile	474
p.Phe103Lys	474
p.Ser144Phe	474
p.Tyr117His	474
p.Lys128Leu	473
p.Leu230Lys	473
p.Val208Met	473
p.Leu369Lys	473
p.Val310Gln	472
p.Ser45Glu	472
p.Asn135His	472
p.Thr150Asn	472
p.Glu283Ser	471
p.Thr150His	471
p.Lys190Asn	471
p.Lys354Phe	471
p.Phe270Ala	470
p.Asp267Glu	470
p.Gly111His	470
p.Phe339Ile	470
p.Leu69Trp	470
p.Tyr250Phe	470
p.Glu283Gln	470
p.His343Ala	469
p.Cys130Asn	469
p.Asp114Val	469
p.Trp81Cys	468
p.Ala237Ile	468
p.Phe300Pro	468
p.Ser204Trp	468
p.Asp368Val	468
p.Gly248Ile	468
p.Glu400Met	468
p.Ser246Phe	468
p.His234Phe	467
p.Tyr384Glu	467
p.Ser144Arg	467
p.Asp254Gly	467
p.Val347Thr	467
p.Gly248Phe	466
p.Ser204Val	466
p.Tyr356Ile	466
p.Tyr250His	466
p.Met191Trp	466
p.Thr150Trp	465
p.Arg221Ser	465
p.Val347Ile	464
p.Ser204Cys	463
p.Lys372Arg	463
p.Ile178Met	463
p.Ala325Met	463
p.Met211Asp	463
p.Lys346Arg	462
p.Leu218Glu	462
p.His332Ile	461
p.Phe103Val	460
p.Phe98Ile	460
p.His110Cys	460
p.Thr115His	460
p.Asn198Phe	459
p.Ala192Trp	459
p.Gln255Cys	459
p.Leu216Gln	459
p.Ser377Thr	459
p.Asn380His	459
p.Gly214Gln	458
p.Tyr349Met	458
p.Arg46Ser	458
p.Tyr356Gln	458
p.Thr313Trp	458
p.Pro359Ser	457
p.Ser291Asp	457
p.Ile281Asn	457
p.Asn386Val	457
p.Glu387Gln	457
p.Gly111Ser	456
p.Gly111Asp	456
p.Arg320Ile	456
p.His234Asn	456
p.Ile106Leu	454
p.Gln172Thr	454
p.Gln318Glu	453
p.Ala366Trp	453
p.Glu335Leu	453
p.Lys342Arg	452
p.Glu400Asn	452
p.Asp296Asn	452
p.Ala379Leu	452
p.Leu94Tyr	452
p.Asn206Met	451
p.Gly331Thr	451
p.Ile209Cys	451
p.Gly100Ala	450
p.Thr355Ile	450
p.Arg80Asp	450
p.Leu324Asp	450
p.Asn326Cys	450
p.Arg5Phe	450
p.Val272Gly	449
p.Asp213Met	449
p.Asp263Trp	449
p.Val187Pro	449
p.Ile72Thr	448
p.Phe382Val	448
p.Leu225Thr	448
p.His110Met	447
p.Pro362His	447
p.Asn326Leu	447
p.Phe143Leu	446
p.Phe339Gly	445
p.Cys157Met	445
p.Asn380Glu	445
p.Leu338Gln	445
p.Lys227Pro	445
p.Leu94Val	444
p.Pro286Arg	444
p.Gly265Met	444
p.Gly185Arg	444
p.Ala107Cys	443
p.Val77Thr	443
p.Leu271Cys	443
p.Leu363His	442
p.Leu306Cys	442
p.Val278Phe	442
p.Gln238Phe	441
p.Lys196Gln	441
p.Ile269Gly	441
p.Trp96Gln	440
p.Ser228Trp	440
p.Asp398Tyr	440
p.Phe92Tyr	440
p.Thr317Ile	440
p.Gly223Tyr	439
p.Tyr349Pro	439
p.Tyr374Pro	439
p.Lys241Asn	438
p.Ile305Glu	438
p.Ser291Pro	437
p.Ser322Asn	437
p.Ile106Ser	437
p.Arg226Asn	437
p.Thr74Phe	437
p.Asn259Trp	436
p.Thr317Tyr	436
p.Asn360Met	436
p.Ser246Val	436
p.Thr317Lys	435
p.Leu240Asp	435
p.Ala389Lys	435
p.Glu63Met	435
p.Met219Ile	435
p.Tyr345Glu	435
p.Glu146Gln	434
p.Ser365Lys	434
p.Leu338Lys	434
p.Gly223Lys	434
p.Pro336Cys	434
p.Gly308Phe	434
p.Leu105Glu	434
p.Leu376Asn	434
p.Ala312Pro	433
p.Lys64Asn	433
p.Val337Met	433
p.Glu341Pro	433
p.Val303Ile	433
p.Asp263Met	433
p.Val187Glu	433
p.Arg351Met	433
p.Glu146Gly	432
p.Thr23Ser	432
p.Glu301Gln	431
p.Glu400Gln	431
p.Ile305Asn	431
p.Lys125Glu	431
p.Glu232Asp	431
p.Ser95Glu	430
p.Asn7Lys	430
p.Ser45Phe	430
p.Glu327Thr	430
p.Arg236Asp	430
p.Val48Phe	430
p.Asp160Glu	430
p.Ile145Met	429
p.Ala107Gly	429
p.Asp282Asn	429
p.Lys346Pro	429
p.Tyr345Phe	429
p.Tyr356Phe	429
p.Val134Gly	429
p.Gln318Pro	429
p.Glu199Ser	428
p.Glu249Ile	428
p.Gln66His	428
p.Leu142Lys	428
p.Glu327Asp	428
p.Asn380Ser	427
p.Ser322Cys	427
p.Gln172Ala	427
p.Leu369Ala	427
p.Leu142Ser	427
p.His110Gln	427
p.Gly248Asn	426
p.Ser124Tyr	426
p.Glu327Trp	426
p.Val272Asn	426
p.Gln318Gly	425
p.Val347Leu	425
p.Met315Pro	425
p.Ser10Tyr	425
p.Leu363Arg	425
p.Asn198Lys	425
p.Val358His	425
p.Lys215Arg	424
p.Gly223Ala	424
p.Ser127Gly	424
p.Val158Gly	424
p.Val231His	424
p.Ile209Ala	424
p.Trp104Thr	424
p.Asp348Thr	424
p.Val272Ile	424
p.Gln172His	423
p.Asn206Tyr	423
p.Gln238Asp	423
p.Ser392His	423
p.Ala314Glu	423
p.Trp96Met	423
p.Ser127Asn	423
p.Ser285Phe	423
p.Thr149Trp	423
p.Val388Lys	423
p.Met309Lys	423
p.Ile209Tyr	422
p.Lys342Lys	422
p.Ser144Val	422
p.Glu232Ser	422
p.Val158Phe	422
p.Gly214Leu	422
p.Ile275Cys	421
p.Leu105Ala	421
p.Gln148Tyr	421
p.Lys20Thr	421
p.Leu218Cys	421
p.Ser136Val	421
p.Lys354Thr	421
p.Tyr356Met	420
p.Thr115Tyr	420
p.Ala22Glu	420
p.Val102Thr	420
p.Val272Pro	420
p.Pro359Tyr	420
p.Phe339Lys	420
p.Gly308Lys	420
p.Ile277Ala	419
p.Tyr345Ile	419
p.Glu301Lys	419
p.Arg236Asn	419
p.Glu341Cys	419
p.Leu225Val	419
p.Asp299Tyr	418
p.Thr138Lys	418
p.Val166Pro	418
p.Val77Cys	418
p.Gly111Asn	418
p.Leu85Ile	417
p.Phe103Ser	417
p.Glu335Pro	416
p.Phe262Val	416
p.Gly248Gln	416
p.Ala314Gln	415
p.Val310Ala	415
p.Leu69Gly	415
p.Arg80Met	415
p.Glu400Pro	415
p.Trp104Asn	415
p.Ile275Lys	415
p.Ser132Leu	414
p.Tyr334Ala	413
p.Pro252Gln	413
p.Tyr344Gly	413
p.Trp81Leu	413
p.Glu232Trp	413
p.Pro362Lys	412
p.Tyr356Asp	412
p.Thr361Gly	412
p.Ile305Gln	412
p.Asn378His	412
p.Lys190Gln	412
p.Pro336Gln	412
p.Ala22Asn	411
p.Thr245Gln	411
p.Ala237Ser	411
p.Leu376His	410
p.Ser246Pro	410
p.Leu225Gly	410
p.Ile79Asn	410
p.Leu240Ala	409
p.Pro336His	409
p.Glu307Asp	409
p.Lys34Asn	409
p.Gly308His	409
p.Ser322Thr	409
p.Leu225Ser	409
p.Arg226Lys	408
p.Thr316His	408
p.Leu290Ala	408
p.His110Val	408
p.Arg226Gly	408
p.Lys373Gly	407
p.Ala325Thr	407
p.Val208Cys	407
p.Leu108Asp	407
p.Thr355Tyr	407
p.Asn360Cys	407
p.Phe262Tyr	407
p.Ile305Leu	406
p.Thr75Pro	406
p.Leu329Tyr	406
p.Arg351Trp	406
p.Val208Ile	406
p.Cys130Ile	406
p.Ile277Thr	405
p.Cys101Cys	405
p.His229Asp	405
p.Asp348Trp	405
p.Thr317Cys	405
p.His205Asn	405
p.Val388His	405
p.Asp112Gln	405
p.Gly18Trp	405
p.Asp299Asn	404
p.Ala366Thr	404
p.Tyr288Ser	404
p.Ile106Lys	404
p.Ala140Thr	404
p.Thr115Asp	404
p.Cys177Ser	403
p.Gln255Trp	403
p.Ser291Trp	403
p.Glu307Met	403
p.Cys383Asp	403
p.Glu327Phe	402
p.Asp114Ala	402
p.Tyr323Pro	401
p.Ser322Phe	401
p.Asp299Glu	401
p.Thr313His	400
p.Asp398Leu	400
p.Phe300Lys	399
p.Asp213Ile	399
p.Phe155Cys	399
p.Glu161Gln	398
p.Ser392Leu	398
p.Ala210Trp	398
p.Thr138Ala	398
p.Asp299Pro	398
p.Tyr323Thr	398
p.Ala70Thr	397
p.Leu240Ser	397
p.Ala314Tyr	397
p.Ile328Asn	397
p.Ile106Asn	397
p.Lys393Gly	397
p.Phe182Trp	397
p.Arg333Lys	396
p.Asp263Gln	396
p.Ile106Asp	396
p.Glu335Lys	396
p.Arg212Gly	396
p.Ser124Trp	396
p.Asn386Trp	396
p.Ala70Asp	396
p.Pro336Met	395
p.Val278Trp	395
p.Asp296Phe	395
p.Asp71Tyr	395
p.Tyr323Lys	394
p.Lys373Phe	394
p.Leu239Pro	394
p.Leu369Met	394
p.Lys227Thr	394
p.Glu146Cys	393
p.Ile258His	393
p.Ala139Ser	393
p.Lys342Ala	393
p.His353Asn	393
p.Ile328Ala	393
p.Ser242Cys	392
p.Asp213Pro	392
p.Glu16Gly	392
p.Arg212Ile	392
p.Phe270His	392
p.Glu133Asn	392
p.Ile183Phe	392
p.Phe137Ala	391
p.Tyr345Met	391
p.Phe262Met	391
p.Val310Gly	390
p.Asp254Ala	390
p.Asn206Gln	390
p.Glu341His	390
p.Val126Gly	390
p.His205Ala	389
p.Gln57Glu	389
p.Lys50Ile	389
p.Leu108Trp	389
p.Ala237Gln	388
p.Ser132Lys	388
p.Val86Phe	388
p.Val347Tyr	388
p.Thr245Asn	388
p.Asp114Cys	387
p.Tyr344Glu	387
p.Lys227Ile	387
p.Arg5Ser	387
p.Val187Ser	386
p.Asp180Val	386
p.Ile251Tyr	386
p.Arg44Lys	386
p.Phe270Asn	386
p.Asn326Ala	386
p.Ile106Met	386
p.Val272Leu	386
p.Leu363Ile	385
p.Glu311Val	385
p.Ile266Met	385
p.Leu240Asn	385
p.Tyr384Cys	385
p.Lys50Leu	385
p.Phe143Ile	384
p.Gln293Ser	384
p.Cys364Val	384
p.Gly111Val	384
p.Ser3Lys	384
p.Ala129Asn	383
p.Gln318Trp	383
p.Arg367Gly	383
p.Thr159Phe	382
p.Ile11Cys	382
p.Tyr344Cys	382
p.Ile281Phe	382
p.Ile275Asp	382
p.Lys128Gln	381
p.Asn386Arg	381
p.His234Pro	381
p.Ala325Leu	381
p.Asp294Cys	381
p.Asp294Lys	381
p.Trp104His	381
p.Lys372Val	381
p.Thr316Lys	380
p.Arg46Ala	380
p.Phe58Met	380
p.Pro359Asp	380
p.Ala314Cys	380
p.Leu329Pro	379
p.Glu335Phe	379
p.Ser350Val	379
p.Met191Pro	379
p.His332Gly	379
p.Leu287Gly	378
p.His332Pro	378
p.Leu230Asp	378
p.Val231Ser	378
p.Thr23Ile	378
p.Ala312His	377
p.Ser350Asp	377
p.Ile328Tyr	377
p.Lys241Cys	377
p.Phe141Ser	376
p.Cys364Thr	376
p.Lys227Cys	376
p.Thr149Lys	376
p.Val337Glu	375
p.Tyr344Asn	375
p.Ser144Ile	375
p.Leu329Thr	374
p.Arg320Leu	374
p.Gly248Pro	374
p.Pro359Phe	374
p.Leu97Ser	374
p.Val61Arg	373
p.Val26Arg	373
p.Ala314Ser	373
p.Tyr356Ala	373
p.Ala379Phe	373
p.Ile277Leu	373
p.Glu396Lys	372
p.Phe141Gly	372
p.Val304Glu	372
p.Ser10Met	372
p.Thr138Gln	372
p.Lys118Phe	372
p.Lys373Gln	371
p.Cys364Glu	371
p.Val102Trp	371
p.Asp17Ala	370
p.Met315Gln	370
p.Asn378Val	370
p.Ala140Gln	370
p.Arg212Ser	370
p.Ala389Gly	370
p.Glu133Gly	369
p.Tyr349Asn	369
p.Asp348Lys	369
p.Cys383Val	369
p.Ala207Cys	368
p.Ile244His	368
p.Met24Pro	368
p.Ala389Ser	368
p.Lys64Ala	368
p.His234Ser	368
p.Pro274Cys	368
p.Ser291Gln	368
p.Ile79Val	368
p.Asn135Leu	367
p.Ala129Leu	367
p.Asn206Ile	367
p.Lys215Met	367
p.Glu371Ala	367
p.His343Met	367
p.Glu327Pro	367
p.Glu394Val	367
p.Asp112Cys	367
p.Val231Ile	367
p.Glu340His	367
p.Lys50Asn	366
p.Trp104Ala	366
p.Asp289Gln	366
p.Val56His	366
p.Asn360His	366
p.Ala140His	366
p.Glu311Gly	365
p.Asp17Val	365
p.Val126Ala	365
p.Ala210Tyr	365
p.Gly265Gln	364
p.Leu239Ala	364
p.Ala366Gln	364
p.Gln66Lys	364
p.Thr150Glu	364
p.Ser132Tyr	364
p.Leu142Trp	364
p.Val77Ala	364
p.Asp282Arg	363
p.Ser228Tyr	363
p.Ala181Glu	363
p.Thr313Glu	363
p.His332Leu	363
p.Asp17Thr	363
p.Cys383Ala	362
p.Ser127Met	362
p.Met211Phe	362
p.Ser285Pro	362
p.Phe382Lys	362
p.Glu371Phe	362
p.Tyr344Leu	362
p.Asn378Pro	362
p.Lys215Gly	361
p.Cys162Asn	361
p.Glu307Gly	361
p.Ala210Met	360
p.Asp289Met	360
p.Ile164Val	360
p.Cys130Met	360
p.Ala139Val	360
p.Ser173His	360
p.Gly331Val	360
p.Thr245Val	360
p.Ser377Gln	359
p.Ser322Pro	359
p.Asn378Ala	359
p.Asp17Ser	359
p.Val126Cys	358
p.Asn360Asp	358
p.Ser127Trp	358
p.Val134Glu	358
p.Lys34Val	358
p.Ile281Gly	357
p.Met19Ile	357
p.Tyr374Cys	357
p.Asn326Lys	357
p.Cys162Phe	357
p.Ala210Gln	357
p.Ser228Val	357
p.Tyr344Gln	356
p.Ser35Tyr	356
p.Asp254Ser	356
p.Ile209Lys	356
p.Leu94Met	356
p.Lys193Val	356
p.Glu357Ala	356
p.Pro362Val	356
p.Met219Asn	356
p.Arg320Trp	355
p.Thr317Gln	355
p.Ala165Cys	355
p.Glu340Ser	355
p.Tyr334Ser	355
p.Leu109Ser	355
p.Asp398Gly	355
p.Arg367Phe	354
p.Phe143Cys	354
p.Leu105Cys	354
p.Val134Thr	354
p.Ser321Gln	354
p.Ser127Ala	354
p.Arg333Asn	354
p.Leu369Arg	354
p.Ile87Asn	354
p.Arg46Lys	354
p.Glu395Leu	354
p.Ser35Ala	354
p.Thr150Gln	354
p.Tyr349His	353
p.Asp78Phe	353
p.Leu230Gly	353
p.His53Asp	353
p.Asn259Tyr	353
p.Ala207His	353
p.Phe141Ile	353
p.Ala139His	353
p.Gly185Trp	353
p.Ile145Ser	353
p.Phe270Gln	353
p.Thr361Lys	353
p.Lys292Phe	352
p.Val26Ile	352
p.Asp114Thr	352
p.Gln172Ile	352
p.Gln66Trp	352
p.Asn206Glu	352
p.Arg212Pro	352
p.Lys20Phe	352
p.Asp294His	352
p.Met309Ser	352
p.Ser399Gln	352
p.Ile209Gly	351
p.Ser321His	351
p.Ala366Ile	351
p.Lys196Ile	351
p.Cys177Arg	351
p.Ala107Thr	351
p.His53Asn	350
p.Lys342Gln	350
p.Ala312Cys	350
p.Ser246Ile	350
p.Glu396Thr	350
p.Phe141Glu	350
p.Glu283Trp	350
p.Phe270Gly	349
p.Val48Pro	349
p.Asn60Gln	349
p.Asp71Asn	349
p.Arg221Val	349
p.Leu218Trp	349
p.Arg320Met	348
p.Met309Asp	348
p.Ser144Cys	348
p.Glu387Pro	348
p.Ile258Lys	348
p.His229Met	348
p.Ile183Val	348
p.His279Ala	348
p.Arg243Asp	348
p.Phe58Gln	348
p.Cys54His	348
p.Ala370Asn	348
p.Thr200Glu	347
p.Asp254Ile	347
p.Ala27His	347
p.Cys319Ile	347
p.Phe73Leu	346
p.Asn297Gly	346
p.Val131Ala	346
p.Ser136His	346
p.Arg221Lys	345
p.Phe155Thr	345
p.Met219Phe	345
p.Asp296Thr	344
p.Leu216Ser	344
p.Met315Val	344
p.His343Arg	344
p.His38Pro	344
p.Val347Met	344
p.Arg226Tyr	344
p.Ile295Ala	344
p.Val126Asp	343
p.Val278Asp	343
p.Gly100Cys	343
p.Trp81Ile	343
p.Ser124Lys	343
p.Ser350Phe	343
p.Leu105Val	343
p.Ser399Thr	342
p.Ile256His	342
p.Ser136Thr	342
p.Thr245Phe	342
p.Phe143Asn	341
p.Ser322Glu	341
p.Leu94Glu	341
p.Lys49Gly	341
p.Lys118Ser	341
p.Glu371Asp	341
p.Ile269Pro	340
p.Glu199Gln	340
p.Phe339Tyr	340
p.Gln148Met	340
p.Phe167Arg	339
p.Ala107Glu	339
p.Cys101Tyr	339
p.Glu161Ala	339
p.Ser173Thr	339
p.Trp220Ile	339
p.Asn206Leu	338
p.Glu247Pro	338
p.Ala139Ile	338
p.Asn259Leu	337
p.Ala237Asp	337
p.Ile275Val	337
p.Tyr334Cys	337
p.Glu15Ala	336
p.Phe171Met	336
p.Lys372Tyr	336
p.Asp368Trp	336
p.Gly152Val	335
p.Asp284Ala	335
p.Thr276Glu	335
p.Ala379His	335
p.Asn297Lys	335
p.Leu240Pro	335
p.Leu113Val	334
p.Asp284Gly	334
p.Leu239Glu	334
p.Asp348Met	334
p.Ile305Lys	334
p.Ile145Cys	334
p.Ala91Glu	334
p.Thr317Ala	334
p.Leu240Phe	334
p.Phe339Trp	334
p.Asp263Glu	334
p.Val208Pro	334
p.Leu113Glu	334
p.Ile375Trp	333
p.Asn326Val	333
p.Lys49Phe	333
p.Ser124Cys	333
p.Ile295Tyr	333
p.Ala91Thr	333
p.Glu232Phe	333
p.Leu363Gly	332
p.Asp289Gly	332
p.Ser322Gly	332
p.Asp294Ala	332
p.Val235Arg	332
p.Gly308Glu	331
p.Lys118Leu	331
p.Val272Ser	331
p.Ser3Ala	331
p.Val388Asn	331
p.Ile184Met	331
p.Glu280Gly	331
p.Lys393Ile	331
p.Glu371Leu	330
p.Glu232Lys	330
p.Ala210Pro	330
p.Phe262Asn	330
p.Thr150Asp	330
p.Leu225Gln	330
p.Leu338Phe	329
p.Trp83Cys	329
p.Leu390Lys	329
p.Ile106Val	329
p.Ile256Tyr	329
p.Met191Leu	329
p.Phe143Pro	329
p.Glu394Pro	329
p.Met219Arg	329
p.Tyr334Thr	329
p.Thr149Met	329
p.Ala207Ile	329
p.Gly154Asp	329
p.Arg67Trp	329
p.Cys89His	329
p.Arg212Asn	329
p.Asp398Asn	328
p.Glu394Gly	328
p.Ile256Val	328
p.Pro163Gln	328
p.Met315Ser	328
p.Val303Trp	328
p.His205Glu	327
p.Glu394Lys	327
p.Thr245His	327
p.Val235Gln	327
p.Thr147Gln	327
p.Arg226Glu	326
p.Ser381Met	326
p.Cys319Asp	326
p.Leu142Ala	326
p.Phe98Gln	326
p.Asn378Cys	326
p.Phe339Met	325
p.Arg367Glu	325
p.Phe73Lys	325
p.Trp96Asp	325
p.Val12His	325
p.Val222Pro	325
p.Thr6Gly	325
p.Lys128Arg	325
p.Asp299His	324
p.Val12Ile	324
p.Ile375Ser	324
p.Tyr117Trp	324
p.Phe171Leu	324
p.Gln293Arg	324
p.Tyr250Lys	324
p.Gln172Leu	323
p.Glu357His	323
p.Glu232Val	323
p.Gln238Arg	323
p.Gly214Cys	323
p.Ser204His	322
p.Thr391Ala	322
p.Asp78Ser	322
p.Val337Leu	322
p.Ile256Gly	322
p.Val102Ile	322
p.Ala389Met	322
p.Met309His	322
p.Ala140Pro	322
p.Leu108Lys	322
p.Glu249Cys	321
[truncated: 5,104 more rows]
