# Supplementary material for: Determinants of trafficking, conduction, and disease within a K+ channel revealed through multiparametric deep mutational scanning
Source: eLife. 2022 May 31;11:e76903. doi: 10.7554/eLife.76903 (PMC9273215; doi:10.7554/eLife.76903)
Supplement: Source data 1. [file elife-76903-data1.zip › SourceData/enrich_function/tsv/high2_lib/main_synonymous_counts.tsv]

	count
_wt	11051
p.Thr138Gly	4186
p.Lys64Arg	3408
p.Asn326Met	3376
p.Thr149Gln	3361
p.Phe339Leu	3239
p.Glu357Phe	3106
p.Lys128Val	2804
p.Asn326Ser	2798
p.Leu85Val	2726
p.Ile183Met	2721
p.Ser136Cys	2688
p.Ser321Val	2585
p.Glu146Met	2556
p.Lys215Asn	2363
p.His205Cys	2348
p.Ala129Asp	2321
p.Glu387Val	2287
p.Leu306Ser	2260
p.Asn135Gln	2247
p.Ile183Leu	2227
p.Gly331Ala	2225
p.Thr361Cys	2174
p.Phe137Tyr	2149
p.Thr138Phe	2122
p.Thr115Glu	2115
p.Glu340Pro	2072
p.Asp71Glu	2066
p.Leu338Val	2060
p.Ser132Phe	2037
p.Leu109Trp	2022
p.Glu199Lys	2017
p.Gly154Pro	1987
p.Val337Pro	1929
p.Phe141Thr	1917
p.Ala312Ser	1915
p.Val347Ser	1910
p.Leu85Trp	1910
p.Glu340Gly	1905
p.Lys346Thr	1900
p.Lys227Gln	1888
p.Asn135Ser	1840
p.Leu329Trp	1838
p.Glu335Gln	1829
p.Asp114His	1825
p.Val131Leu	1823
p.Tyr384Asp	1820
p.Glu307Cys	1808
p.Tyr344Ser	1796
p.Thr245Tyr	1794
p.Val222His	1768
p.Lys118Gly	1763
p.Arg333Trp	1754
p.Asp213Gln	1753
p.Tyr334Val	1743
p.Gly331Ser	1739
p.Tyr288Cys	1738
p.Cys364Trp	1723
p.Leu105Trp	1722
p.Arg333His	1712
p.Leu240Thr	1711
p.Tyr349Asp	1708
p.Ala298Ser	1703
p.Asp213Ser	1700
p.Glu133Tyr	1694
p.Asn32Thr	1688
p.Leu108Arg	1682
p.Asp78Tyr	1681
p.Met219His	1667
p.Glu335Tyr	1661
p.Phe300Tyr	1659
p.Thr147Lys	1654
p.Ala314Val	1651
p.Ile305Ser	1639
p.Asp213His	1637
p.Gln318His	1637
p.Cys319Phe	1635
p.Arg243Gln	1633
p.Gln293His	1616
p.Ala129Thr	1610
p.Arg221Ile	1609
p.Leu239Met	1601
p.Asp180Tyr	1592
p.Ala129Glu	1592
p.Tyr250Pro	1589
p.Glu247Asp	1588
p.Tyr334Met	1579
p.Glu335Ala	1570
p.Lys215Ser	1568
p.Leu329Ile	1561
p.Ile295Leu	1561
p.Met309Tyr	1558
p.Leu329Met	1554
p.Phe155Lys	1521
p.Ser204Gly	1507
p.Glu327Tyr	1505
p.Ser242Ile	1504
p.Lys49Ile	1501
p.Ala107Val	1499
p.Lys346Gln	1499
p.Gln148His	1497
p.Leu271Phe	1492
p.Lys292Met	1483
p.His332Arg	1480
p.Val358Tyr	1476
p.Phe137Trp	1476
p.Glu311Cys	1475
p.Asp294Pro	1474
p.Phe92Thr	1463
p.Leu338Asn	1463
p.Trp330Cys	1454
p.Asn135Ala	1451
p.Cys130Arg	1431
p.Leu113Ser	1430
p.Ala379Thr	1425
p.His343Tyr	1422
p.Glu341Phe	1421
p.Ala189Gln	1420
p.Ser132Thr	1413
p.Val131Ile	1407
p.Val222Leu	1405
p.Val272Phe	1400
p.Lys215Glu	1390
p.Ala325Val	1388
p.Val337His	1381
p.Met211Lys	1376
p.Phe137Asp	1370
p.Gly214Asp	1366
p.His234Tyr	1358
p.Ala210Leu	1358
p.Val222Ile	1357
p.Asp114Ser	1352
p.Leu369Gln	1347
p.Leu218Gln	1346
p.Ala312Ala	1340
p.Glu311Thr	1334
p.Arg320Lys	1326
p.Ser392Gly	1324
p.Ile305Val	1324
p.Gly265Asp	1322
p.Cys319His	1322
p.Glu146Ala	1318
p.His332Met	1317
p.Tyr323Cys	1317
p.Trp104Ile	1314
p.Ser246Leu	1310
p.Arg333Gly	1307
p.Cys89Phe	1303
p.Gly185Asn	1299
p.Leu113His	1295
p.Glu249Gln	1290
p.His332Gln	1289
p.Glu327Asn	1289
p.Tyr334Leu	1288
p.Glu146Asn	1283
p.Asp289Trp	1280
p.Lys64Met	1278
p.Lys241His	1271
p.Glu335Met	1270
p.Leu108Val	1267
p.Lys118Asp	1265
p.Val278Ser	1262
p.Ala210Gly	1262
p.Asn360Tyr	1261
p.Asn326Ile	1259
p.Thr313Ile	1259
p.Leu253Ile	1258
p.Phe47Cys	1250
p.Leu306Val	1247
p.Lys118Met	1247
p.Ala140Lys	1242
p.Val169His	1242
p.Lys118Trp	1236
p.Thr138Tyr	1236
p.Gly331Trp	1235
p.Val187Leu	1229
p.Ser350Ala	1228
p.Asp120Tyr	1226
p.Ala129Tyr	1222
p.Phe137His	1214
p.Ser321Met	1211
p.Ser136Ala	1209
p.Cys130Thr	1209
p.Pro336Cys	1208
p.Asp114Asn	1207
p.Leu142Glu	1207
p.Glu63Leu	1202
p.Tyr345Val	1201
p.Ser350His	1198
p.Glu283Lys	1195
p.Ser321Gly	1194
p.Gly111Leu	1192
p.Ala379Met	1190
p.Thr149Ser	1189
p.Ser124Glu	1189
p.Ile87Ala	1185
p.Phe155Val	1183
p.Tyr323Glu	1182
p.Ser124Asp	1181
p.Arg320Cys	1174
p.Glu327Leu	1174
p.Tyr345Pro	1168
p.Val337Gln	1164
p.Leu329Glu	1163
p.Ile244Met	1162
p.Ala325Trp	1158
p.Arg333Phe	1153
p.Leu329Asp	1153
p.Ile302Met	1150
p.Gln238Ile	1148
p.Lys215Tyr	1147
p.Pro362Phe	1144
p.Lys125Ser	1143
p.Ala139Ala	1143
p.Ile328Glu	1143
p.Ile251Lys	1142
p.Ser132His	1141
p.Lys342Phe	1141
p.Tyr356Arg	1141
p.Phe137Cys	1137
p.Asp263Leu	1137
p.Leu109Gly	1133
p.Thr115Gln	1133
p.Leu105Gly	1132
p.Lys346Gly	1130
p.Phe98Asn	1127
p.Cys76Ile	1123
p.Glu133Ser	1121
p.Ile305Asp	1119
p.Val126Thr	1118
p.Asp294Tyr	1118
p.Ala312Tyr	1111
p.Cys217Ala	1108
p.Val126Phe	1106
p.Glu63Gly	1102
p.Val260Tyr	1102
p.Leu376Ile	1096
p.Ala140Gly	1094
p.Arg156Gln	1093
p.Ser322Ile	1092
p.Ser127Tyr	1088
p.Ala207Met	1088
p.Val272Trp	1084
p.Ala207Thr	1084
p.Ser242Thr	1083
p.Asp114Cys	1083
p.Lys292Ile	1082
p.Glu146Ser	1080
p.Asn360Thr	1080
p.Leu306His	1079
p.Glu247Glu	1078
p.Ser13Gly	1078
p.His332Ala	1078
p.Ala312Val	1077
p.Tyr334His	1077
p.Thr138Met	1076
p.Pro163Asn	1076
p.Ile328Asp	1075
p.Asp114Trp	1075
p.Lys128Thr	1075
p.Gly248His	1074
p.Arg82His	1070
p.Ser127Phe	1066
p.Ile145Leu	1066
p.Gln238Glu	1065
p.Tyr334Trp	1065
p.Thr115Phe	1064
p.Lys342Asp	1064
p.Leu253Ser	1060
p.Ala389Ile	1057
p.Ile106Pro	1057
p.Met309Ile	1055
p.Glu371Glu	1055
p.His205Ala	1053
p.Gly331His	1053
p.Tyr345Ser	1051
p.Thr115Arg	1046
p.Asp160Tyr	1045
p.Asn378Lys	1044
p.Cys319Leu	1041
p.Trp104Cys	1034
p.Lys346Trp	1032
p.Arg243His	1032
p.Ala91Asp	1031
p.Ala140Arg	1031
p.Gln318Thr	1029
p.Ser136Pro	1028
p.Ala210Glu	1026
p.Cys217Tyr	1026
p.Cys217Phe	1024
p.Thr115Ser	1024
p.His205Pro	1023
p.Ser132Met	1016
p.Met315Ile	1015
p.Thr361Ser	1015
p.Lys215His	1014
p.Ile59Lys	1014
p.Asn206Lys	1012
p.Val303Met	1012
p.Arg333Tyr	1010
p.Arg44Trp	1007
p.Phe99Val	1007
p.Ser264Lys	1007
p.Ser136Asp	1003
p.Lys342Arg	1003
p.Glu133His	1002
p.Asp213Met	1001
p.Val222Ala	999
p.Asp348Glu	999
p.Lys241Ser	996
p.Glu335Trp	995
p.Arg197Ile	995
p.Thr138Ile	995
p.Ile258Leu	994
p.Ile145Val	994
p.Arg243Phe	991
p.Glu283Gly	990
p.Arg221Leu	989
p.Lys49Trp	987
p.Phe141Val	986
p.Lys128Glu	985
p.Ala107Cys	984
p.Glu371Cys	981
p.Ala129Ser	981
p.Thr147Val	980
p.Lys190Asp	980
p.Leu142Phe	979
p.Val166Thr	978
p.Ile277Asn	977
p.Glu340Lys	977
p.Ala314Asp	976
p.Tyr344Phe	975
p.Ala325Phe	975
p.Lys195Asn	974
p.Ser381Cys	973
p.Gly331Asp	971
p.Lys125Arg	971
p.Cys319Met	970
p.Gln318Trp	970
p.Thr147Ile	970
p.Lys128His	968
p.Asp120Phe	968
p.Arg8Ala	966
p.Leu218His	966
p.Phe339Glu	966
p.Ile258Thr	965
p.Lys125Cys	964
p.Leu306Met	962
p.Phe155Thr	961
p.Ser377Tyr	957
p.Phe382Asn	956
p.Met211Asp	953
p.Lys195Gln	953
p.Arg46Ala	952
p.Asp257Ala	952
p.Arg367Pro	950
p.Ile145Trp	948
p.Leu338Met	944
p.Glu247Gln	943
p.Glu341Leu	943
p.Leu109Val	943
p.Leu142Ile	941
p.Lys49Met	941
p.Ser144Arg	939
p.Val131Phe	937
p.Tyr117Ser	937
p.Phe103Lys	936
p.Thr74Ile	934
p.Ile145Thr	934
p.Tyr384Gly	934
p.Lys227His	933
p.Met309Pro	930
p.Ala140Val	930
p.Phe203Tyr	930
p.Ser350Asn	929
p.Leu225Met	928
p.Pro336Gly	927
p.Ser132Glu	926
p.Gly308Ile	926
p.Ala379Ile	925
p.Glu133Phe	924
p.Arg44Asp	923
p.Lys373Val	923
p.Glu311Pro	922
p.Leu271Met	922
p.Glu341Asp	921
p.Leu338Ile	920
p.Leu108Glu	920
p.Leu338Pro	919
p.His332Tyr	918
p.Gly185Ser	917
p.Ala139Glu	917
p.Tyr153Ser	917
p.Ser321Trp	917
p.Arg236Ser	916
p.Thr361Ala	916
p.His110Asn	916
p.Asp368Glu	916
p.Lys193Asn	913
p.Val272Cys	913
p.Glu247Ala	913
p.Phe270Ile	913
p.Leu225Arg	911
p.Met211Thr	911
p.Glu327Gln	910
p.Lys292Asn	910
p.Asn360Val	909
p.Leu113Asn	909
p.Ile258Met	908
p.Leu271Pro	908
p.Glu133Leu	906
p.Ser136Ile	904
p.Ala107Ile	904
p.Thr361His	902
p.Cys177Ser	901
p.Arg212Trp	901
p.Ser228Lys	900
p.Phe339Ile	900
p.Arg212His	899
p.Ala129Arg	899
p.Asn326His	899
p.Met211Ile	898
p.Ala129Lys	897
p.Lys125Glu	896
p.Arg226Cys	896
p.Pro362Gly	895
p.Met219Ser	894
p.Leu97His	892
p.Ile295Lys	892
p.Met84Thr	892
p.Met211Leu	890
p.Glu249Thr	890
p.Glu307Ala	889
p.Glu341Arg	887
p.Pro194Phe	884
p.Leu109Asp	884
p.Arg221Met	882
p.Asn135His	881
p.Asp263Val	881
p.Trp330Ala	880
p.Ile209Cys	878
p.Arg367Leu	877
p.Tyr374Lys	875
p.Thr317Met	875
p.Val358Ser	874
p.Ala325Met	872
p.Val126Ser	872
p.Phe103Arg	870
p.His229Asn	869
p.Cys319Ser	869
p.Leu271Ile	869
p.Ala207Gly	869
p.Leu113Phe	868
p.His234Glu	868
p.Glu335His	866
p.Phe167Val	866
p.Arg5Ser	865
p.Thr147Gly	864
p.Thr317Tyr	864
p.Tyr117Gly	862
p.His234Arg	862
p.Ala325Glu	862
p.Glu280Gln	862
p.Tyr344His	861
p.Lys342Val	861
p.Leu338Ser	860
p.Ile209Phe	860
p.Val131His	859
p.Ile178Glu	859
p.Trp96Cys	857
p.Asp120Ile	857
p.Val134His	856
p.His343Gly	855
p.Ala312Asp	854
p.Ser3Gln	854
p.Arg268Cys	854
p.Thr316Val	854
p.Ala325Pro	852
p.Val208Gly	852
p.Thr147Ser	851
p.Tyr384Ile	850
p.Tyr117His	850
p.Ser144Ile	850
p.Val310Met	848
p.Ala139Cys	847
p.Glu146Val	847
p.Leu363Gln	847
p.Lys118Tyr	845
p.Leu324Asn	845
p.Glu340Asp	844
p.Tyr384Pro	844
p.Arg80Ser	842
p.Val235Ile	841
p.Ser321Asn	840
p.Pro362Gln	839
p.Val278Tyr	838
p.Ala107Trp	837
p.Val304Phe	834
p.Arg333Pro	833
p.Lys241Asp	833
p.His205Gly	833
p.Ala129Ile	833
p.Ile174Asp	832
p.Val208Thr	832
p.Arg221Arg	832
p.Leu108Ala	832
p.Gln148Arg	832
p.Glu249Pro	831
p.Tyr356Asp	831
p.Tyr374His	830
p.Ala237Ile	830
p.Tyr323Phe	829
p.Leu239Cys	829
p.Ser127Lys	828
p.Thr138Pro	827
p.Trp330Glu	827
p.Glu327Ser	826
p.Gln148Cys	826
p.Leu287Phe	824
p.Tyr334Pro	824
p.Asn135Met	823
p.Leu142Val	822
p.Glu247Phe	821
p.Asp51Cys	820
p.Ala366His	819
p.Glu311His	819
p.Val304Asn	818
p.Met191Ile	818
p.His229Ala	818
p.Arg367Gln	817
p.Asp368Pro	816
p.Leu290His	815
p.Leu109Gln	815
p.Ile106Arg	814
p.Leu97Phe	813
p.Lys128Met	813
p.Met168Gly	811
p.Val187Met	811
p.Asp348Ile	811
p.Phe262Ile	810
p.Cys101Cys	809
p.Leu324Phe	809
p.Thr355Ser	807
p.Thr313Cys	807
p.Cys217His	807
p.Ile209Ala	805
p.Ile178Met	805
p.Ser377Met	805
p.Thr313Asn	805
p.Asn360Ile	804
p.Met168Ile	804
p.Ala366Asp	803
p.Ser45Arg	803
p.Arg333Asp	803
p.Arg236Ala	801
p.Glu396Arg	801
p.Gly331Lys	801
p.Thr150Lys	800
p.Ile87Met	799
p.Ala165Ser	797
p.Val272Asn	797
p.Gly248Asn	797
p.Thr200Lys	797
p.Ile258Asn	796
p.Gly62Trp	796
p.Thr149Lys	794
p.Trp104Val	794
p.Glu133Lys	793
p.Glu335Asp	793
p.Glu307Gln	793
p.Lys190Ile	793
p.Asp267Asn	793
p.Leu306Tyr	791
p.Asp114Met	791
p.Phe30Cys	791
p.Leu376Met	790
p.Glu335Leu	790
p.Thr115Pro	790
p.Gly331Leu	789
p.Asp299Gln	789
p.Val278Leu	788
p.Arg367Thr	786
p.Glu387Cys	786
p.His205Leu	785
p.Leu142Arg	784
p.Pro362Trp	783
p.Leu253Lys	783
p.Leu142His	782
p.Asp254Gly	782
p.Leu290Ala	781
p.Phe143Trp	781
p.Lys215Thr	781
p.Leu97Ser	780
p.Glu199Ser	779
p.Lys393Leu	779
p.Leu306Ile	779
p.Thr150Tyr	778
p.Trp220Cys	778
p.Val235Thr	777
p.Asn326Tyr	777
p.Gly214His	777
p.Val12Glu	776
p.Lys125Met	775
p.Thr313Pro	775
p.Glu307Lys	775
p.Glu357Gln	774
p.Gln318Met	774
p.Leu324His	774
p.Lys342Thr	773
p.Glu357Gly	773
p.Met309Glu	771
p.Ser381Glu	771
p.Lys193Glu	768
p.Lys346Cys	768
p.Gln238Lys	766
p.Ala366Lys	766
p.Asn206Glu	765
p.Trp104Thr	765
p.Asp257Ile	764
p.His205Asp	763
p.Phe143Glu	763
p.Asp267Leu	763
p.Lys118Asn	762
p.Glu357Tyr	762
p.Ala325Arg	762
p.Asp51Asn	761
p.Ala325Ile	760
p.Val126Gly	760
p.Ser264Ile	756
p.Asn135Ile	756
p.Thr138Lys	755
p.Ser144Val	754
p.Asn259Thr	754
p.Ile251Leu	753
p.Ile183Cys	750
p.Asn135Val	750
p.Phe141Cys	750
p.Glu340Val	749
p.Glu311Ile	749
p.Glu311Asp	749
p.Glu307Trp	749
p.Ser136Phe	749
p.Phe98Asp	748
p.Ser246Phe	748
p.Met211Ser	748
p.Trp104Leu	747
p.Asp348His	746
p.Met315Lys	745
p.Val235Gly	744
p.Lys215Leu	744
p.Glu247Tyr	744
p.Lys227Asn	742
p.Gln293Val	741
p.Ser322His	741
p.Arg243Cys	741
p.Thr74Lys	740
p.Phe98Gly	740
p.Ala298Gln	739
p.Glu301Gln	739
p.Met315Gln	738
p.Leu363Val	738
p.Val134Trp	737
p.Ala210Gln	737
p.Arg221Gly	736
p.Glu199Val	736
p.Val12Lys	735
p.Ser377Gly	735
p.Asp120Glu	735
p.Ile302Thr	734
p.Val347Asp	734
p.Val337Arg	734
p.Ile174Met	732
p.Lys118His	732
p.Asn386Lys	732
p.Leu218Lys	732
p.Asp289Glu	731
p.Ser95Tyr	731
p.Asp296Thr	731
p.His279Asp	731
p.Phe143Leu	730
p.Ser246Cys	730
p.Pro286Ser	730
p.Ser144His	729
p.Asn326Asp	729
p.His110Lys	729
p.His279Tyr	728
p.Asp213Pro	728
p.His332Ser	727
p.Glu146Phe	727
p.Ile295Tyr	727
p.Gly223Ser	726
p.Leu90Trp	726
p.Leu109Phe	726
p.Phe382Asp	724
p.Val304Ala	723
p.Ser321Thr	722
p.Ile275Asn	721
p.Leu85Ile	721
p.Ser321Phe	721
p.Asp368Val	720
p.His343Val	718
p.Leu142Asn	717
p.Asp114Gly	717
p.Asp254Glu	717
p.Ser242Trp	715
p.His205Tyr	714
p.Arg367Tyr	714
p.Ile305Cys	714
p.Asp112Arg	713
p.Glu357Trp	713
p.Glu146Thr	713
p.Ile277Ile	713
p.Ile375Ser	712
p.Lys292Thr	711
p.Ser228Val	711
p.Tyr334Asn	710
p.Val166Gly	710
p.Ala314Thr	710
p.Val260Ala	709
p.Ile295Ala	709
p.Leu363Trp	709
p.Gln148Pro	709
p.Ser321Tyr	708
p.Lys346Asn	708
p.Gly223Gln	708
p.Pro362Asp	707
p.Ala237Phe	707
p.Met315Gly	706
p.Gly214Pro	706
p.Glu146His	705
p.Tyr117Ile	705
p.Gln293Gly	705
p.Ala189Lys	705
p.Ile106Ser	704
p.Leu113Ile	703
p.Phe203Ile	702
p.Asn206His	702
p.Cys54Trp	702
p.Glu387Trp	702
p.Lys128Phe	702
p.His234Trp	701
p.Leu329Tyr	700
p.Gln255Gln	700
p.Pro359Cys	700
p.Lys354Asn	699
p.Gly111Tyr	698
p.Val56Ile	697
p.Gly111Arg	696
p.Val304Leu	696
p.Glu146Asp	695
p.His353Asp	694
p.Ser365Lys	694
p.Glu396Trp	694
p.Lys241Asn	694
p.Phe137Lys	694
p.Leu271His	693
p.Ala207Asp	692
p.Ala107Asn	692
p.Arg221Trp	692
p.Asn206Ala	692
p.Lys20Trp	692
p.Val158Gln	691
p.Arg67Met	691
p.Arg221Glu	691
p.Glu161Val	690
p.Phe339Pro	690
p.Glu247Cys	689
p.Arg367Trp	689
p.Leu338His	688
p.Gln238Asp	687
p.Ser127Asn	686
p.Lys346His	686
p.Val208Ile	686
p.Ser144Tyr	685
p.Gly331Cys	684
p.Gly176Cys	684
p.Phe141Ala	684
p.Asp254Asn	683
p.Lys227Phe	683
p.Val222Met	683
p.His332Thr	683
p.Ala107Asp	683
p.Ser124Phe	683
p.Glu249Tyr	683
p.Leu306Gln	681
p.Arg320Glu	681
p.Thr149Asn	681
p.Trp330Lys	681
p.Thr138Gln	680
p.Ile145Phe	680
p.Asn55His	680
p.Glu161Gln	676
p.Asp296Tyr	676
p.Tyr356Phe	676
p.Phe382Lys	676
p.Arg367Ile	675
p.Gln238Leu	675
p.Thr115His	675
p.Ala139Gly	675
p.Asp112Ala	674
p.Val208Met	673
p.Gln148Ala	673
p.Gly223Tyr	672
p.Ile164Val	672
p.Asp398His	672
p.Cys383Leu	671
p.Leu324Ile	671
p.Ala70Thr	671
p.Leu218Gly	671
p.Ser124Pro	671
p.Val102Thr	671
p.Ser321Pro	670
p.Ala370Phe	670
p.Asn206Thr	669
p.Thr317Ile	667
p.His110Tyr	666
p.Leu240Arg	666
p.Met219Pro	665
p.Ala379Leu	665
p.Asp120His	664
p.Ser127Glu	664
p.Val131Gly	664
p.Glu396Val	663
p.Leu218Ile	663
p.Asn386Thr	662
p.Lys215Gly	661
p.Lys372Arg	660
p.Leu94Val	660
p.Val388Lys	660
p.Ser132Asn	660
p.Gly185Arg	660
p.Ser228Ala	659
p.Ile258Phe	659
p.His279Gln	658
p.Gln238Met	658
p.Arg46Lys	658
p.Cys130Ile	657
p.Ser204Val	657
p.Val102Phe	657
p.Glu280Asp	657
p.Thr115Asn	656
p.Ile244Leu	655
p.Glu357Asp	655
p.Arg44Ala	655
p.Glu16Gly	654
p.Arg221Tyr	654
p.Arg80Trp	654
p.Ala140Thr	653
p.Asp213Glu	653
p.Phe58Trp	652
p.Ile328Ser	652
p.Gly308Phe	652
p.Val337Cys	651
p.Asp348Ala	651
p.Arg236Asn	650
p.Arg243Leu	649
p.Ile145His	649
p.Cys162Ala	648
p.Arg320Asp	648
p.Gln255His	648
p.Arg40His	648
p.Gly248Tyr	647
p.Arg320His	647
p.Pro274Asp	646
p.Tyr334Ala	646
p.Phe339Asn	645
p.Val187Pro	645
p.Thr355Leu	645
p.Arg268Ile	644
p.Glu387Tyr	644
p.Thr159Phe	644
p.Leu113Val	644
p.Ile244His	643
p.Thr361Glu	643
p.Asp213Thr	643
p.Thr150Ser	643
p.Leu329Cys	643
p.Glu307Thr	643
p.Ile106Met	643
p.Val56Gly	642
p.Leu324Asp	642
p.Ser399Gly	642
p.Ala210Arg	642
p.Tyr250Leu	642
p.Glu327Phe	641
p.Lys342Gly	641
p.Ala237Gly	640
p.Thr245Val	640
p.Thr361Gln	639
p.Thr313Glu	639
p.Lys128Trp	639
p.Tyr344Thr	638
p.Ala312Arg	638
p.His229Gln	637
p.Val303Ile	636
p.Val303Asp	636
p.Leu306Phe	636
p.Val187Ser	636
p.Gly31Asp	636
p.Arg243Ala	636
p.Ala139Tyr	636
p.Asn198Phe	635
p.Leu225Pro	635
p.Phe270Val	634
p.Ala237Glu	634
p.Asp78His	634
p.Ala91Thr	633
p.Gly261Asp	633
p.Ile244Lys	633
p.Val61Leu	631
p.Ala370Gly	631
p.Thr391Lys	631
p.Leu240Gln	631
p.Tyr345Asp	631
p.Ser127Thr	631
p.Leu324Arg	631
p.Arg226Ile	630
p.Ile275Lys	630
p.Ala389Thr	629
p.Ala189Met	629
p.Asn224Pro	629
p.Gly265Cys	629
p.Leu94Tyr	629
p.Asp257Leu	629
p.Ile305Met	627
p.Cys383Val	627
p.Phe137Met	626
p.Arg212Ile	626
p.Phe270Ala	626
p.Thr138Glu	626
p.Lys342Ile	626
p.Leu105Cys	626
p.Lys196Asn	626
p.Asp213Asn	625
p.Ala207Val	625
p.Thr115Leu	624
p.Trp220Val	624
p.Leu109Lys	624
p.Asn224Arg	624
p.Ser204Thr	623
p.Ile266Gly	623
p.Thr313Trp	623
p.Ile375Leu	623
p.Ala237Cys	622
p.Leu225Phe	622
p.Ser144Cys	622
p.Pro359Met	621
p.Gln41Pro	620
p.Ala366Glu	620
p.Arg320Ile	620
p.Val208Glu	620
p.Gln238His	619
p.Phe137Glu	619
p.His110Cys	619
p.Phe262Ser	618
p.Ile145Tyr	617
p.Lys393Asn	617
p.Met309Thr	617
p.Glu394Asn	616
p.Asp348Gln	615
p.Gly62Ile	615
p.Val310Tyr	614
p.Lys125Asn	614
p.Leu329Ser	614
p.Lys215Pro	613
p.Arg333Val	612
p.Leu240Met	612
p.Lys342Asn	611
p.Glu335Val	611
p.Phe88Cys	611
p.Ile106Leu	611
p.Glu395Gln	611
p.Thr147Arg	609
p.Met315Arg	609
p.Thr391Ile	609
p.Gly331Pro	609
p.Lys342Leu	609
p.Phe143Tyr	609
p.Asp299Pro	608
p.Arg221Lys	608
p.Val170Gly	607
p.Ala312Thr	607
p.Thr200Glu	607
p.Ser246Val	606
p.Cys101Phe	605
p.Asn360Met	605
p.Ala379Ser	605
p.Tyr356Cys	605
p.Ala140Asn	603
p.Ser127Met	603
p.Ala140Asp	603
p.Leu306Cys	602
p.Ile183Phe	602
p.Val12Ile	601
p.Ala366Trp	601
p.Phe103Glu	601
p.Gln148Tyr	600
p.Tyr323Asp	600
p.Leu306Arg	600
p.Ser264Val	600
p.Val310His	599
p.Met309Val	599
p.Val77Thr	599
p.Arg212Gly	598
p.Gln172Thr	598
p.Trp104Asp	598
p.Thr317Asn	598
p.Leu376Lys	597
p.Gly62Ser	597
p.Glu341Asn	596
p.Val37Ser	595
p.Lys64Tyr	595
p.Glu161Asp	595
p.Asn380Pro	595
p.Lys292Gln	594
p.Leu142Lys	593
p.Ala192Trp	592
p.Lys125Leu	592
p.Lys372Tyr	591
p.Arg221Cys	590
p.Ile277Leu	590
p.Trp81Ile	590
p.Cys217Val	590
p.Thr313Arg	589
p.Ser3Lys	589
p.Phe143Ile	589
p.Gly111Asp	588
p.Met219Ile	588
p.Ala210Lys	588
p.Arg221Phe	587
p.Ser242Gln	587
p.Ser136Val	587
p.Thr276Asn	586
p.Ala314Cys	586
p.Ala325Gln	585
p.Cys43Ser	585
p.Asn206Pro	585
p.Lys227Pro	584
p.Asp114Pro	584
p.Leu324Gln	584
p.Ala22Glu	583
p.Val131Pro	583
p.Arg320Asn	583
p.Ile11Cys	583
p.Glu327His	583
p.Val170Ile	582
p.Glu357Val	582
p.Ile275Asp	581
p.Gly223Met	580
p.His343Phe	580
p.Val278Phe	579
p.Ile184Phe	579
p.Tyr374Pro	579
p.Gly154Trp	578
p.Tyr250Phe	578
p.Ile258Cys	578
p.Thr245Gln	577
p.Ala237Thr	577
p.Arg243Met	577
p.Arg221Pro	577
p.Thr138Ala	577
p.Ser124Arg	577
p.Ile209His	577
p.Phe143Cys	577
p.Glu161Ala	576
p.Glu283Thr	576
p.Lys372Val	576
p.Ser381Asp	576
p.Gln318Gly	576
p.Glu341Cys	576
p.Val304Ile	575
p.Ser350Ile	574
p.Asn360Gly	574
p.Asn206Asp	573
p.Leu324Thr	573
p.Thr150Gly	573
p.Asp114Tyr	573
p.Ile209Lys	572
p.Leu108Gly	572
p.Val170Asn	571
p.Phe339Val	571
p.Thr115Ile	570
p.Gly214Phe	570
p.Met24Asn	569
p.Trp104Gln	569
p.Ser144Gly	569
p.Thr138Ser	569
p.Pro359Tyr	568
p.Asn135Lys	568
p.His332Glu	568
p.Ile145Pro	567
p.Lys373Gly	566
p.Val175Met	566
p.Gln148Met	566
p.Thr138Val	566
p.Ser144Lys	565
p.Leu108Asp	565
p.Thr355Ile	565
p.Ile79Asn	565
p.Asn259Glu	565
p.Thr23Ser	565
p.Val272Ile	564
p.Ala139Ser	564
p.Glu133Gln	564
p.Glu301Lys	564
p.Tyr334Cys	564
p.Val337Ala	563
p.Trp104Asn	563
p.Ser136Gly	563
p.Pro362Met	563
p.Ala379His	563
p.Leu306Lys	562
p.Thr316Met	562
p.Asp398Pro	562
p.Leu216Met	561
p.Thr147Leu	560
p.Glu394Ser	560
p.Asn386Arg	560
p.Gln318Lys	560
p.Met191Arg	559
p.Gln238Pro	558
p.Ala91Gln	558
p.Asp180Val	558
p.Asp294Gly	557
p.Gly331Thr	557
p.Ile256Ser	557
p.Ser350Met	556
p.Phe141Glu	556
p.Val166Pro	555
p.Gly111His	555
p.Lys342Pro	555
p.Cys157Met	554
p.Met191Trp	554
p.Pro359Leu	554
p.Ser124Ile	553
p.Asn135Leu	553
p.Gly265Met	552
p.Ser144Phe	552
p.Ile87Asn	552
p.Lys49Tyr	551
p.Met188Leu	551
p.Asp112Tyr	551
p.Gly176Ala	551
p.Met309Gly	550
p.Cys43Glu	550
p.Leu218Glu	550
p.Val208Leu	550
p.Leu329Asn	550
p.Glu341Val	550
p.Gly223Thr	549
p.Ile72Met	549
p.Asp296Asn	549
p.Asp284Tyr	548
p.Asp282Tyr	548
p.Ile244Tyr	548
p.Thr391Phe	548
p.Tyr384Thr	547
p.Thr317Cys	547
p.Asp348Thr	546
p.Asn360Glu	546
p.His110Gln	546
p.Asp299Cys	545
p.Lys193Met	545
p.Val126Tyr	545
p.Asp17Ser	545
p.Glu340Cys	545
p.Ile145Cys	544
p.Val347Cys	544
p.Cys217Lys	543
p.Thr361Pro	543
p.Phe92Ile	543
p.Thr6Gly	543
p.Ala366Met	542
p.Lys342Glu	542
p.Lys346Pro	542
p.Val134Gly	542
p.Leu239Pro	542
p.Leu240Ala	541
p.Asp299His	541
p.His353Asn	540
p.Gly308Trp	538
p.His332Gly	538
p.Arg212Met	538
p.Thr147Phe	538
p.Phe137Leu	537
p.Pro336Gln	537
p.Gln293Ile	537
p.Cys177Met	537
p.Asp114Val	537
p.Glu335Gly	537
p.Glu394Trp	537
p.Leu376Tyr	536
p.Gly176Asp	535
p.His343Asn	535
p.Ser173Thr	535
p.Glu394Arg	534
p.Thr276Lys	534
p.Cys364Gln	534
p.Asn28His	534
p.Leu369Thr	533
p.Ala389Asp	533
p.Asp282Leu	533
p.Tyr323Met	532
p.Thr150Asn	532
p.Pro286Arg	531
p.Asp294Ala	531
p.Ser273His	531
p.Ser291Pro	531
p.Val126Ala	530
p.Glu385Asp	530
p.Glu400Pro	530
p.His234Phe	530
p.Ser365Gly	530
p.Gly308His	530
p.Lys128Leu	530
p.Met24Pro	530
p.Asn360Lys	529
p.Gly248Ser	528
p.Thr149Met	528
p.Asp398Ala	528
p.Ser246Thr	528
p.Leu230Thr	528
p.Cys364Thr	527
p.Ala22Asn	527
p.Arg367Glu	527
p.Glu133Gly	527
p.Val347Ile	526
p.Val131Asp	526
p.Met315Val	526
p.Leu338Lys	525
p.Cys177Arg	525
p.Phe47Val	525
p.Lys50Leu	525
p.Trp104Ala	524
p.Cys383Asp	524
p.Cys319Ile	524
p.Glu307Arg	523
p.Ser273Asp	523
p.Pro359Gly	523
p.Tyr117Trp	523
p.Asp51Tyr	523
p.Glu327Cys	522
p.Gly223Phe	522
p.Asn297Trp	522
p.Ser399Lys	521
p.Asp254Ile	521
p.Thr6Lys	521
p.Leu113Gln	521
p.Phe141Gly	520
p.Met211Pro	520
p.Val56His	520
p.Arg80Met	520
p.Val231His	520
p.Glu327Lys	520
p.Val126Asp	519
p.Glu357His	519
p.Val231Tyr	519
p.Val272Leu	519
p.Ala233Val	519
p.Phe103Met	519
p.Asn360Cys	519
p.Gly248Ile	518
p.Ser124Lys	516
p.Phe103Gln	515
p.Arg212Pro	515
p.His110Met	515
p.Ile106Asp	515
p.Lys193Gly	515
p.Leu390Tyr	515
p.Ser10Tyr	515
p.Glu341Thr	514
p.Asn206Ile	514
p.Pro359Ser	514
p.Asn297Lys	514
p.Phe262Asp	513
p.Tyr288Ser	513
p.Ile151Phe	513
p.Trp330Asp	513
p.Ile328Ala	513
p.Trp220His	513
p.Ser322Gly	512
p.Val231Gly	512
p.Glu394Thr	512
p.Cys157His	512
p.Ile328Met	512
p.His343Met	512
p.Glu387Arg	512
p.Arg80Cys	511
p.His229Asp	511
p.Arg333Ser	511
p.Met309Arg	511
p.Ser273Ile	511
p.Ile375Asn	511
p.Leu105Ala	511
p.Arg80Asp	510
p.Ala91Val	510
p.His205Gln	510
p.Thr149Trp	510
p.Leu369Lys	509
p.Val231Gln	509
p.Thr150Asp	509
p.Arg44Tyr	509
p.Glu311Val	509
p.Lys125Val	508
p.Ala237Met	508
p.Thr74Phe	508
p.Ala314Glu	508
p.Ser127Pro	508
p.Asp78Thr	508
p.Pro336Met	507
p.Ala165Val	507
p.Lys372Phe	507
p.Asn259Met	507
p.Ala314His	507
p.Cys177Leu	507
p.Asn326Leu	507
p.Arg226Gly	507
p.Leu271Cys	506
p.Leu363His	506
p.Glu146Gly	506
p.Val56Pro	505
p.Phe137Ala	505
p.Tyr250Ile	505
p.Pro362Lys	504
p.Ala139Lys	504
p.Phe47Leu	504
p.Lys193Gln	504
p.Arg320Leu	504
p.Glu340His	504
p.Lys196Gln	503
p.Val131Gln	503
p.Ser127Ala	503
p.Gly248Pro	502
p.Cys43Ala	502
p.Ser322Cys	502
p.His332Ile	502
p.Met84Trp	501
p.Cys217Glu	501
p.Val358Lys	500
p.Asp299Tyr	499
p.Ser242Cys	499
p.Phe262Val	499
p.Lys372Cys	499
p.Glu387Gly	499
p.Tyr356Lys	498
p.Ala139Ile	498
p.Ser246Pro	498
p.Lys34Val	498
p.Asp299Asn	498
p.Asp213Ala	498
p.Asp112Gln	497
p.Tyr384Glu	497
p.Cys217Asn	497
p.Cys76Leu	497
p.Lys241Ala	497
p.Leu225Asp	497
p.Glu335Lys	497
p.Phe143Pro	496
p.Tyr344Asp	496
p.Thr115Asp	496
p.Asp284Gly	495
p.Leu113Asp	495
p.Glu283Trp	495
p.Leu225Gly	495
p.Lys346Leu	495
p.Ser291Asp	495
p.Glu385Thr	494
p.Gln66Arg	494
p.Val77His	493
p.Tyr117Val	493
p.Arg44Phe	493
p.Asp263Arg	493
p.Ser321Asp	493
p.Asn326Cys	492
p.Asp289Gly	492
p.Asn135Thr	491
p.Leu85Arg	491
p.Val102Trp	491
p.Arg351Trp	490
p.Ile275Tyr	490
p.Ser246Gln	489
p.Asn224Lys	489
p.Phe182Ser	489
p.Glu133Cys	489
p.Glu146Gln	489
p.Ser285Pro	489
p.Asn198Cys	489
p.Val272Ser	488
p.Phe270Gly	488
p.Gly111Ser	488
p.Lys193Val	488
p.Phe203Leu	487
p.Ala370Asn	487
p.Tyr349Met	487
p.Lys190Thr	486
p.His279Asn	486
p.Ser132Arg	486
p.Lys227Ile	486
p.Val278Trp	486
p.Ser246Asp	486
p.Asn326Gly	485
p.Gly248Arg	485
p.Ile79Val	485
p.Asp257His	484
p.Val187Ile	484
p.Cys319Tyr	483
p.Ile106Gly	483
p.Asn259Lys	483
p.Asn7Lys	482
p.Ala207Cys	482
p.Asn380Ser	481
p.Ile145Met	481
p.Leu369Ala	481
p.Ser321His	481
p.Asp112Lys	480
p.Tyr117Asn	480
p.Leu369Phe	480
p.Pro274Gln	480
p.Met219Arg	479
p.Gln293Glu	479
p.Ser392Tyr	479
p.Arg221Ser	479
p.Lys373Phe	478
p.Ala140Gln	478
p.Phe92Tyr	478
p.Glu371Lys	478
p.Val102Ile	478
p.Lys190Asn	478
p.Pro336Arg	477
p.Thr115Met	477
p.Ile164Tyr	477
p.Val187Cys	477
p.Leu376Asp	477
p.Ser350Gln	477
p.Pro286Thr	476
p.Leu390His	476
p.Leu338Ala	476
p.Asp112Glu	476
p.Val303Asn	475
p.His234Pro	475
p.Trp220Ser	475
p.Cys130Lys	475
p.Ala366Thr	475
p.Ile184Asn	475
p.Ala129Cys	474
p.Arg44Lys	474
p.Ser204Trp	473
p.Asp114Thr	473
p.Arg268Met	472
p.Ser127Trp	472
p.Arg333Asn	472
p.Gly308Arg	472
p.Met211Gly	472
p.Ile145Gly	471
p.Ala192Asp	471
p.Gln172Ala	471
p.Val134Leu	471
p.Val388Phe	470
p.Val347Pro	469
p.Val134Thr	468
p.Phe103Asp	468
p.Ser321Glu	468
p.Met219Asn	468
p.Met309Cys	468
p.Ile164Lys	468
p.Val208Pro	467
p.Lys342Lys	467
p.Val358Gly	467
p.Ser45Glu	467
p.Phe98Ile	467
p.Ile72Thr	467
p.Gln255Cys	467
p.Lys64Gln	466
p.Ala298Lys	466
p.Thr75Pro	466
p.Ile281Gly	466
p.Gly111Met	466
p.Met19Ile	466
p.Ser144Glu	466
p.Ala312Lys	466
p.Leu225Gln	466
p.Ile59Pro	465
p.Ser242Val	465
p.Tyr288Ala	465
p.Glu232Trp	465
p.Phe73Val	465
p.Glu341Lys	464
p.Ala207Glu	463
p.Asn206Gly	463
p.Ile328Tyr	463
p.Val235Arg	463
p.Asp398Tyr	463
p.Glu63Met	462
p.Glu327Trp	462
p.Asp71Tyr	462
p.Ile305Tyr	461
p.Glu307Val	461
p.Val231Trp	461
p.Leu142Cys	461
p.Arg46Ser	461
p.Ala233Leu	461
p.Ile275Cys	460
p.Gly308Gln	460
p.Ile183Thr	460
p.Leu105Asn	460
p.Glu307Met	460
p.Glu396Asn	460
p.Glu15Ala	459
p.Ile277Ala	459
p.Ser322Val	459
p.Val77Ala	459
p.Asn198His	459
p.Leu376Ala	459
p.Tyr323His	459
p.Tyr374Gln	459
p.Leu105Ile	459
p.Glu357Ala	458
p.Phe141Gln	458
p.Thr23Pro	458
p.Val222Pro	458
p.Gly100Lys	457
p.Ala107Gly	457
p.Leu239Ile	457
p.Ser350Cys	457
p.Gly308Lys	457
p.Ser246Tyr	457
p.His229Leu	456
p.Lys128Arg	456
p.Lys190Arg	456
p.Ile269Gly	456
p.Asp294Leu	456
p.Phe182Trp	456
p.Thr74Tyr	456
p.Ala207Ile	455
p.Cys162Asn	455
p.Leu225Cys	455
p.Met315Ala	454
p.Leu225Val	454
p.Gly18Tyr	454
p.Ile209Tyr	453
p.Leu363Arg	453
p.Ala70Lys	453
p.Glu161Asn	453
p.Ser136Gln	453
p.Lys346Arg	453
p.Arg236Phe	452
p.Ser273Arg	451
p.Glu387Gln	451
p.Glu247Pro	450
p.Lys354Thr	450
p.Arg333Lys	450
p.Ser136Lys	450
p.Glu311Gly	449
p.Ser45Lys	449
p.Pro336Ser	449
p.Val347Leu	449
p.Ser204Cys	449
p.Leu240Asp	449
p.Glu15Cys	448
p.Met84Ala	448
p.Glu400Met	448
p.Val260Met	448
p.Gly18Asn	447
p.Asp299Glu	447
p.Phe155Leu	447
p.Ala389Trp	447
p.Lys125Gly	447
p.Gln318Pro	447
p.Phe141Ile	447
p.Ser242Lys	447
p.Lys128Asp	447
p.Ser321Ile	447
p.Ser127Val	447
p.Phe73Lys	446
p.Ile145Glu	446
p.Ile179Ala	446
p.Asp17Val	445
p.Pro163Cys	445
p.Met315Ser	445
p.Gly65Asp	445
p.Val77Cys	445
p.Phe58Gln	444
p.Ala139Met	444
p.Met168Lys	444
p.Tyr345Thr	443
p.Ala366Gln	443
p.Ile277Cys	443
p.Val231Ile	442
p.Lys373Ala	442
p.Asn206Ser	442
p.Trp83Cys	442
p.Ile266Met	442
p.Ile106Asn	441
p.Ala325Tyr	441
p.Cys383Ala	441
p.Thr316Ile	441
p.Ser10Val	441
p.Gly111Lys	441
p.Leu363Pro	441
p.Ser365Phe	441
p.Ile295Asn	440
p.Glu133Asn	440
p.Leu218Asn	440
p.Glu232Ser	440
p.Thr23Ile	440
p.Ser204Ile	440
p.Tyr250His	439
p.Cys162Tyr	439
p.Gly100Thr	439
p.Thr149Cys	439
p.His343Ala	439
p.Tyr349Asn	439
p.Thr149Val	438
p.Asn135Glu	438
p.Leu329Gln	438
p.Thr276Ala	438
p.Ile251Met	437
p.Glu63Ser	437
p.Glu394Asp	436
p.Ala140Pro	436
p.Glu385Asn	436
p.Val337Asp	436
p.Val26Arg	436
p.Ser381Tyr	435
p.Glu232Val	435
p.Asn198Lys	435
p.Glu371Leu	434
p.Thr39Pro	434
p.Thr150Gln	434
p.Gly248Leu	434
p.Ser124Cys	434
p.Ser45Phe	433
p.Ala366Val	433
p.Val337Thr	433
p.Lys241Ile	433
p.Thr149Ile	433
p.Cys364Val	433
p.His343Asp	433
p.Leu240Ser	432
p.Asp71Asn	432
p.Trp220Lys	432
p.Asp296Lys	431
p.Arg236Gln	431
p.Thr138Cys	431
p.Thr150Glu	431
p.Thr317Val	431
p.Asp112Gly	431
p.Ser392Gln	430
p.Leu216Gln	430
p.Ile106Lys	430
p.Glu283Ser	430
p.Pro252Gln	430
p.Asp114Ala	429
p.Asn386Asp	429
p.Arg226Asn	428
p.Leu329Thr	428
p.Met84Val	428
p.Val337Ile	428
p.Ser173Pro	428
p.Ile72Leu	428
p.Asp348Pro	428
p.Asn297Ala	427
p.Leu329Arg	427
p.Thr245Ile	427
p.Leu218Cys	427
p.Ala139His	427
p.Arg156Thr	427
p.Val126Arg	427
p.Ile151Asp	427
p.Gly308Glu	426
p.Asp114Ile	426
p.Glu371Ser	426
p.Val77Ser	426
p.Glu396Lys	426
p.Ser173Lys	425
p.Val208Cys	425
p.Asp213Ile	425
p.Glu341Gly	425
p.Leu69Glu	424
p.Cys54Leu	424
p.Glu283Val	423
p.Glu335Phe	423
p.Lys215Asp	423
p.Val304Cys	422
p.Phe155Ser	422
p.Asp114Arg	422
p.Ser399Phe	422
p.Asp112Trp	421
p.His343Cys	421
p.Asn378Val	421
p.Phe339Gly	421
p.Ser204Lys	421
p.Glu307Gly	421
p.Asn32Lys	421
p.Phe339Thr	420
p.Arg367Gly	420
p.Ile59Cys	420
p.Gln66Ile	420
p.Leu109Ser	420
p.Met19Trp	420
p.Lys346Ala	419
p.Pro359Phe	419
p.Leu329Ala	419
p.Arg46Cys	419
p.Tyr345Phe	419
p.His332Asp	419
p.Lys128Ile	419
p.Lys227Glu	418
p.Trp81Cys	418
p.Cys43Trp	418
p.Ile11Gln	418
p.Leu109Cys	417
p.Phe143Gln	417
p.Ser242Ala	417
p.Ala129Leu	417
p.Asp267Tyr	416
p.Asn378Gly	416
p.Leu85Lys	416
p.Thr150His	416
p.Ile269Pro	416
p.Leu363Gly	415
p.Pro336Phe	415
p.Glu327Asp	415
p.Arg212Val	415
p.Glu283Met	414
p.Gly331Phe	414
p.Glu16Cys	414
p.Ile305Gln	414
p.Val231Ser	414
p.Lys118Ala	413
p.Thr276Glu	413
p.Phe98Gln	413
p.Ser45Thr	413
p.Glu341Ser	413
p.Leu21Arg	413
p.Glu394Pro	412
p.Asn380Thr	412
p.Asp78Ser	412
p.Val131Ser	412
p.Glu371Pro	411
p.Leu225Thr	411
p.Glu146Leu	411
p.Glu340Asn	411
p.Trp330Asn	411
p.Trp330Gly	411
p.Glu307Asp	411
p.Lys128Gln	411
p.Asn32Gln	410
p.Ser350Phe	410
p.Ser124Tyr	410
p.Lys125Ile	410
p.Leu142Ala	410
p.Tyr349Leu	410
p.Ile106Trp	409
p.Ile275Gly	409
p.Lys227Cys	409
p.Glu249Cys	409
p.Glu133Pro	409
p.Gly248Gln	409
p.Thr355Met	408
p.Arg67Trp	408
p.Asn360His	408
p.Phe167Gly	407
p.Val48Phe	406
p.Lys50Lys	406
p.Asn206Tyr	406
p.Ile106Val	406
p.Phe167Arg	406
p.Lys346Ile	406
p.Leu253Met	405
p.Gly152Val	405
p.Glu327Thr	405
p.His234Asn	405
p.Ser228Pro	405
p.Gln66His	404
p.Met309His	404
p.Glu133Val	404
p.Ile281Asn	404
p.Asp114Leu	404
p.Leu105Tyr	404
p.Arg5Phe	403
p.Met315Pro	403
p.Ala140Ile	403
p.Ser322Phe	403
p.Tyr323Thr	402
p.Asn386Trp	402
p.Asp120Trp	402
p.Val347Thr	401
p.Cys162Phe	401
p.Ser14Met	401
p.Pro163Ser	401
p.Val134Asn	401
p.Phe137Pro	400
p.Ser246Ile	400
p.Asp284Asn	400
p.Asp296Phe	400
p.Pro362Asn	400
p.Tyr374Cys	400
p.Glu340Ser	400
p.Leu230Lys	399
p.Ala91Glu	399
p.Ser10Thr	399
p.Cys364Phe	399
p.Ser322Gln	399
p.Cys89His	399
p.Gly223Lys	399
p.Gln66Pro	399
p.Asp296Trp	399
p.Ile277Tyr	399
p.Ile258Lys	398
p.His343Lys	398
p.Ala379Glu	398
p.Ala314Tyr	398
p.Ala207His	397
p.Gly111Asn	397
p.Leu390Met	397
p.Gly111Cys	397
p.Glu232Asp	397
p.Leu338Phe	396
p.Leu376His	396
p.Tyr345Glu	396
p.Arg212Asn	396
p.Gln148Gly	396
p.Leu142Trp	396
p.Ile184Gly	396
p.Glu400Asn	396
p.Val304Thr	396
p.Asn135Phe	396
p.Ser291Trp	395
p.Asn259Trp	395
p.Glu371Phe	395
p.Glu327Arg	395
p.Leu142Ser	395
p.Gly185Trp	394
p.His234Ile	394
p.Cys319Trp	394
p.Val337Met	394
p.Glu232Asn	394
p.Ala312Cys	394
p.Ser132Gln	393
p.Tyr334Glu	393
p.Ile251Asp	393
p.Leu230Gly	393
p.Ala325Leu	393
p.Ala129Trp	393
p.Leu108Phe	393
p.Ala165Thr	393
p.Asp114Glu	393
p.Gly214Leu	393
p.Pro336His	392
p.Pro362Tyr	392
p.Tyr344Lys	392
p.Leu230Asp	392
p.Asn206Met	392
p.Ile106Ala	392
p.Ile275Ser	392
p.Leu225Glu	392
p.Lys128Pro	391
p.Arg197Asn	391
p.Thr313Leu	391
p.Leu225Ser	391
p.His110Asp	391
p.Leu216Trp	391
p.Val134Glu	391
p.Pro362Val	390
p.Ala139Asp	390
p.Gln41Met	390
p.Thr317Ser	390
p.Ala165Asn	390
p.Leu338Gln	390
p.Ser228Leu	390
p.Ala370Pro	390
p.Phe58Ile	389
p.Asp296Gln	389
p.Ser3Asn	388
p.Val131Lys	388
p.Glu395Arg	388
p.Pro359Asp	388
p.Thr23Gln	388
p.Asp398Met	388
p.Lys372His	387
p.Leu105Val	387
p.Tyr345Leu	387
p.Gly18Trp	387
p.Asp289Thr	387
p.Ala210Met	387
p.Thr316His	386
p.Glu357Ile	386
p.Ala140His	386
p.Asp263Trp	385
p.Lys241Cys	385
p.Arg243Asp	385
p.Ala129Asn	385
p.Pro163Gln	385
p.Tyr250Trp	385
p.Ala129His	385
p.Val166Trp	385
p.Val310Ala	384
p.Thr150Trp	384
p.Asp213Tyr	384
p.Ser291Gln	384
p.Ala370Arg	383
p.Asp284Ile	383
p.Gly331Val	383
p.Ser322Asn	382
p.Ser365Ala	382
p.Asp160Glu	382
p.Gly214Ser	382
p.Thr361Asn	382
p.Lys393His	382
p.Asn259Tyr	382
p.His229Pro	382
p.Ser95Glu	381
p.Ile275Thr	381
p.Glu340Thr	381
p.Lys20Phe	381
p.Ala107Thr	381
p.Tyr349Pro	381
p.Val278Asn	381
p.Ala192Arg	381
p.Thr75Leu	381
p.Thr147Tyr	380
p.His343Gln	380
p.Asn380His	380
p.Ile256His	380
p.Asn206Gln	380
p.Gln318Glu	380
p.Phe382Val	380
p.Leu329Lys	380
p.Cys157Phe	379
p.Glu311Arg	379
p.Ala70His	379
p.Tyr344Gln	379
p.Thr316Lys	379
p.Lys118Phe	378
p.Ser136Thr	378
p.Lys64Asn	378
p.Val347Asn	378
p.Val231Glu	378
p.Val158Phe	378
p.Val61Arg	378
p.Asn135Pro	378
p.Gln238Cys	377
p.Ser132Val	377
p.Ile269Lys	377
p.Gly308Met	377
p.Asp263Glu	377
p.Thr75Gln	376
p.Glu397Asp	376
p.Ala107Lys	376
p.Glu394Leu	376
p.Trp81Leu	376
p.His279Cys	375
p.Cys217Ile	375
p.Gly152Leu	375
p.Ser246Asn	375
p.Leu85Phe	375
p.His234Val	374
p.Ser246Ala	374
p.Lys49Leu	374
p.Glu357Lys	374
p.Ala210Tyr	373
p.Leu240Asn	373
p.Val272Gly	373
p.Ala389Gln	373
p.Leu376Asn	373
p.Val388His	373
p.Tyr374Phe	373
p.Glu387Ile	373
p.Glu232His	373
p.Thr313His	372
p.Ala312His	372
p.Ile281Phe	372
p.Asn386Val	372
p.Ser132Ala	372
p.Asp294Asn	372
p.Tyr345Ile	372
p.Lys354Arg	372
p.Ile209Thr	372
p.His229Met	372
p.Ala165Gln	371
p.Leu230Arg	371
p.Arg40Ser	371
p.Val48Arg	371
p.Val303Ser	371
p.Met211Gln	371
p.Ile106Thr	371
p.Phe203Lys	371
p.Lys49Gly	370
p.Ser392Trp	370
p.Lys342Gln	370
p.Thr200Ser	370
p.Ser381Pro	370
p.Ala91Trp	370
p.Lys292Glu	370
p.Pro362His	370
p.Arg40Gly	369
p.Ser132Lys	369
p.Arg197Lys	369
[truncated: 5,237 more rows]
