# Supplementary material for: Determinants of trafficking, conduction, and disease within a K+ channel revealed through multiparametric deep mutational scanning
Source: eLife. 2022 May 31;11:e76903. doi: 10.7554/eLife.76903 (PMC9273215; doi:10.7554/eLife.76903)
Supplement: Source data 1. [file elife-76903-data1.zip › SourceData/enrich_function/tsv/neg2_lib/main_synonymous_counts.tsv]

	count
_wt	9589
p.Thr149Gln	7703
p.Thr147Lys	3954
p.Gly154Pro	3616
p.Lys64Arg	3214
p.Thr138Gly	3035
p.His234Tyr	2897
p.Arg221Ile	2888
p.Leu218Gln	2840
p.Phe92Thr	2771
p.Glu146Met	2733
p.Thr138Lys	2717
p.Ala314Val	2609
p.Glu146Asn	2546
p.Met309Tyr	2520
p.Asp294Pro	2488
p.Gln148His	2380
p.Phe137Asp	2347
p.Ala129Asp	2341
p.Glu311Cys	2331
p.Ala189Gln	2288
p.Glu327Tyr	2253
p.Ser132Phe	2229
p.Leu85Val	2224
p.Ala312Ser	2205
p.Val222His	2193
p.Ser136Cys	2187
p.Asp78Tyr	2183
p.Tyr323Cys	2167
p.Ile328Glu	2107
p.Thr74Ile	2102
p.Ile305Asp	2090
p.Asn326Met	2040
p.Ile305Ser	2033
p.Glu63Leu	2010
p.Met309Pro	2009
p.Leu225Pro	2008
p.Val169His	1984
p.Gly331Trp	1976
p.Tyr334Leu	1968
p.Val260Tyr	1956
p.Glu133Leu	1900
p.Ala140Lys	1898
p.Ala366His	1897
p.Asp180Tyr	1894
p.Met315Ile	1888
p.Gln318His	1879
p.Met84Thr	1864
p.Phe137Tyr	1844
p.Phe98Asp	1836
p.Arg221Phe	1806
p.Cys130Thr	1802
p.Phe262Asp	1794
p.Thr200Glu	1787
p.Glu311Thr	1783
p.Leu218Gly	1782
p.Arg320Lys	1776
p.Glu357Phe	1771
p.Leu306Val	1770
p.Asp71Glu	1763
p.Ser144Ile	1752
p.Gln318Trp	1748
p.Ile258Thr	1748
p.Cys319Phe	1746
p.Asp213His	1746
p.Arg82His	1743
p.Thr138Phe	1740
p.Val166Thr	1738
p.Phe155Thr	1731
p.Ala312Val	1731
p.Glu327Leu	1724
p.Leu142Glu	1720
p.Leu306His	1710
p.Gly331His	1706
p.His279Tyr	1700
p.Lys215Asn	1691
p.Met309Ile	1680
p.Ile106Pro	1670
p.Ala314Asp	1656
p.Asp267Leu	1644
p.Trp330Cys	1641
p.Tyr349Asp	1640
p.Trp330Ala	1639
p.Phe98Asn	1639
p.Leu329Trp	1635
p.Leu225Phe	1631
p.Val337Pro	1628
p.Cys319Ser	1612
p.Thr150Lys	1611
p.Ile328Asp	1602
p.Phe141Thr	1586
p.Phe339Leu	1584
p.Ala107Val	1582
p.Gly331Lys	1576
p.Asn326Ser	1568
p.Lys128Val	1567
p.Tyr344Ser	1563
p.Lys215Ser	1561
p.Glu146Ala	1560
p.Thr115Glu	1552
p.Glu327Ser	1545
p.Ser321Val	1538
p.Gln318Thr	1537
p.Glu146Ser	1537
p.Ser321Met	1533
p.Arg221Glu	1533
p.Ala91Glu	1524
p.Ala189Lys	1524
p.Gly111Leu	1519
p.Glu387Val	1518
p.Pro286Ser	1516
p.Arg320Cys	1513
p.Asp114His	1510
p.Glu247Asp	1508
p.Asp213Gln	1507
p.Thr150Tyr	1503
p.Tyr345Pro	1497
p.Leu113His	1497
p.Leu142Val	1496
p.Asp213Pro	1494
p.Ser144Arg	1488
p.Leu239Met	1485
p.Ser144Gly	1482
p.Asn259Thr	1477
p.Leu85Trp	1475
p.Lys227Gln	1475
p.Glu327Asn	1473
p.Glu311Pro	1471
p.His205Cys	1469
p.Leu338His	1467
p.Asn135Gln	1464
p.Leu253Ser	1464
p.Thr147Gly	1463
p.His332Arg	1463
p.Thr138Tyr	1462
p.Gly331Leu	1460
p.Thr361Cys	1460
p.His234Arg	1455
p.Arg236Ala	1452
p.Ala107Trp	1452
p.Val170Gly	1452
p.Asp254Gly	1451
p.Gly214Pro	1450
p.Met315Gln	1447
p.Lys346Thr	1446
p.Phe137His	1441
p.Ser144Val	1438
p.Gly308Ile	1438
p.Ile209Lys	1435
p.Arg221Leu	1435
p.Ile174Asp	1432
p.Phe99Val	1427
p.Asp368Pro	1421
p.Ser136Pro	1413
p.Ser228Lys	1411
p.Val134His	1410
p.Gly331Ser	1406
p.Glu335Met	1400
p.Ala129Arg	1395
p.Thr74Lys	1395
p.Tyr334Met	1395
p.Thr313Ile	1392
p.Gly265Asp	1390
p.Gln148Arg	1390
p.Tyr323Glu	1382
p.Ala312Tyr	1382
p.His234Glu	1381
p.Phe103Lys	1375
p.Thr317Tyr	1374
p.Met309Glu	1374
p.Glu335Gln	1367
p.Ala140Arg	1367
p.Cys130Arg	1365
p.Val310Met	1361
p.Thr317Met	1361
p.Arg333Trp	1361
p.Gly331Ala	1354
p.Gln293His	1348
p.Gln148Cys	1348
p.Thr138Met	1348
p.Ser228Val	1347
p.Phe137Glu	1346
p.Arg320Leu	1345
p.Ser144His	1345
p.Ala129Glu	1343
p.Leu105Trp	1343
p.Leu142Phe	1342
p.Gly265Met	1342
p.Leu113Ser	1341
p.Thr316Val	1340
p.His110Lys	1340
p.Tyr288Cys	1340
p.Ser322Ile	1339
p.Arg268Cys	1338
p.Trp104Asp	1332
p.Trp330Lys	1332
p.Thr313Cys	1326
p.Gly223Phe	1325
p.Lys195Asn	1321
p.Phe137Cys	1316
p.Ser136Ala	1314
p.Ala312Ala	1313
p.Leu338Val	1313
p.Leu290Ala	1299
p.Ser136Ile	1298
p.Asp160Tyr	1298
p.Glu311His	1295
p.Met219Pro	1291
p.Asn32Thr	1287
p.Lys118Gly	1285
p.Leu97His	1282
p.Asn135Ala	1282
p.Ile209Ala	1281
p.Val131His	1281
p.Val272Asn	1280
p.Lys195Gln	1277
p.His229Asn	1276
p.Val272Cys	1276
p.Trp81Ile	1269
p.Ala237Phe	1268
p.Leu306Tyr	1268
p.Phe155Lys	1268
p.Asp348Ala	1266
p.Arg320His	1266
p.Leu271Cys	1262
p.Glu199Lys	1255
p.Thr313Glu	1253
p.Leu225Arg	1251
p.Asp112Ala	1251
p.Ile295Leu	1250
p.Gly223Gln	1245
p.Glu340Pro	1239
p.Arg156Gln	1236
p.Leu306Ser	1236
p.Ala140Val	1235
p.Gly214Asp	1235
p.Arg226Cys	1233
p.Leu109Trp	1227
p.Val77His	1227
p.Glu307Cys	1226
p.Pro362Gly	1224
p.Glu133Tyr	1223
p.Arg197Ile	1222
p.His110Gln	1219
p.Phe203Lys	1218
p.Glu146Phe	1214
p.Ala140Asn	1212
p.Asn198Phe	1209
p.Leu218Lys	1206
p.Ala366Glu	1204
p.Arg367Pro	1204
p.Leu253Ile	1200
p.Glu335Trp	1198
p.Ser132Thr	1194
p.His279Asp	1193
p.Ala312Thr	1190
p.Ala207Gly	1177
p.Leu142Arg	1176
p.Tyr334His	1173
p.Cys217Phe	1169
p.Arg320Glu	1169
p.Leu218His	1167
p.Ile145Pro	1166
p.Tyr334Val	1165
p.Phe98Gly	1165
p.Leu329Ile	1162
p.Gln255Cys	1158
p.Val187Leu	1155
p.Ala366Lys	1154
p.Ala192Trp	1152
p.Ile183Met	1148
p.Tyr334Ala	1146
p.Ile106Arg	1144
p.Ala237Ile	1141
p.Pro163Asn	1140
p.Leu142Asn	1139
p.Ser322His	1137
p.Asp294Tyr	1136
p.Thr147Val	1135
p.His110Cys	1135
p.Asp114Asn	1131
p.Val134Trp	1130
p.Asp213Ser	1129
p.Gly331Asp	1125
p.Thr149Asn	1121
p.Thr147Ile	1120
p.Val272Phe	1118
p.Ser204Gly	1115
p.Glu146Thr	1114
p.Ser132His	1114
p.Ile277Asn	1114
p.Val260Ala	1114
p.Leu108Arg	1113
p.Gly331Cys	1112
p.Met309Val	1112
p.Val347Ser	1111
p.Arg367Thr	1109
p.Phe143Glu	1108
p.Thr147Ser	1106
p.Val235Ile	1106
p.Thr147Arg	1104
p.Ile258Phe	1095
p.Ile178Glu	1093
p.Lys193Val	1092
p.Asn206Lys	1090
p.Cys162Ala	1089
p.Cys89Phe	1088
p.Glu307Gln	1087
p.Ala207Thr	1083
p.Phe103Asp	1082
p.Pro362Phe	1082
p.Met191Ile	1081
p.Gly223Tyr	1078
p.Val222Leu	1078
p.Phe300Tyr	1078
p.Thr74Tyr	1078
p.Leu271Pro	1077
p.Phe141Gln	1076
p.Ile305Val	1075
p.Arg46Lys	1074
p.Pro362Asp	1072
p.Met315Arg	1070
p.Lys346Gln	1069
p.Ile145Gly	1066
p.Ser242Ile	1066
p.Asp348Ile	1064
p.Arg333His	1063
p.Tyr345Val	1062
p.Gln148Tyr	1061
p.Thr276Lys	1056
p.Arg221Cys	1054
p.Gln148Pro	1054
p.Asn198Cys	1052
p.Ala139Tyr	1051
p.Arg320Asp	1048
p.Val131Pro	1048
p.Ala91Asp	1046
p.Lys64Met	1043
p.Thr149Trp	1043
p.Leu108Val	1039
p.His332Gln	1038
p.Arg268Ile	1037
p.Ser95Tyr	1037
p.Ala379Thr	1035
p.Trp96Cys	1034
p.Glu340Gly	1031
p.Leu85Arg	1031
p.Glu247Cys	1030
p.Gly223Lys	1028
p.Glu327Phe	1027
p.Ser136Phe	1026
p.Thr138Ile	1026
p.Leu94Tyr	1025
p.Ile145Leu	1021
p.Asp254Asn	1020
p.Ile145Glu	1020
p.Asp348Glu	1020
p.His234Trp	1019
p.Lys241His	1016
p.Ala312Asp	1013
p.Arg82Met	1012
p.Glu232His	1011
p.Gln318Ala	1009
p.Gln238Asp	1008
p.Lys342Phe	1007
p.Arg236Ser	1005
p.Ile305Cys	1004
p.Asn224Pro	1002
p.Val166Trp	1002
p.Ile164Lys	1002
p.Arg333Pro	1001
p.Leu239Pro	999
p.Ala314Glu	998
p.Thr245Tyr	994
p.Val208Gly	993
p.Arg80Ser	993
p.Val208Met	991
p.Ile106Asp	990
p.Cys319His	990
p.Ile251Lys	989
p.Leu97Ser	989
p.Lys49Trp	988
p.Gln172Thr	987
p.Val235Gly	986
p.Val126Phe	984
p.Leu240Thr	981
p.Glu311Ile	980
p.Ser350Ala	979
p.Phe143Trp	978
p.Tyr384Asp	977
p.Glu311Met	976
p.Asp112Trp	972
p.Val158Gln	971
p.Lys227Phe	970
p.Ser144Cys	970
p.Ala189Met	968
p.Leu142Ile	968
p.Lys227Asn	966
p.Leu329Met	964
p.Ser127Tyr	963
p.Val337Arg	962
p.Ala139Cys	962
p.Leu271Phe	959
p.Leu142Lys	958
p.Trp220Cys	956
p.Leu109Val	956
p.Glu63Gly	954
p.Met211Ile	952
p.Phe270Ala	951
p.Val304Phe	950
p.Cys130Ile	949
p.Thr159Phe	949
p.Thr147Tyr	949
p.Met315Lys	948
p.Ala129Tyr	948
p.Arg243Gln	947
p.Cys364Trp	947
p.Val222Ala	947
p.Lys215Pro	946
p.Cys76Ile	945
p.Tyr334Asn	945
p.Lys118Asp	944
p.Lys190Asp	944
p.Arg212His	943
p.Val310His	942
p.Ile269Gly	942
p.Tyr117Ser	942
p.Ala312His	942
p.Asp114Cys	941
p.Tyr345Asp	940
p.Val131Gly	938
p.Ile183Leu	938
p.Phe182Trp	935
p.Lys227His	934
p.Lys190Thr	934
p.Phe137Trp	932
p.Glu133Lys	931
p.Val131Ile	931
p.Ser124Asp	929
p.Glu247Ala	928
p.Arg236Asn	924
p.Pro336Cys	923
p.Ser228Ala	922
p.Ser273Asp	922
p.Asp112Lys	920
p.Ala314Tyr	920
p.Leu338Asn	919
p.Asp348His	919
p.Phe103Glu	918
p.Arg67Met	917
p.Asn360Tyr	917
p.His110Tyr	916
p.Met211Lys	915
p.Thr313Arg	915
p.Phe141Gly	914
p.Arg221Pro	914
p.Gln238Pro	914
p.Phe155Val	913
p.Ser132Met	909
p.Arg367Ile	909
p.Ala140Gln	908
p.Thr138Pro	907
p.Glu307Lys	906
p.Gly223Met	906
p.Val208Glu	903
p.His205Pro	902
p.Ala366Asp	901
p.Val235Arg	899
p.Ser127Phe	898
p.His332Gly	898
p.Ile275Gly	897
p.Arg221Trp	895
p.Val131Leu	895
p.Val102Glu	895
p.Ala325Val	895
p.Val303Arg	895
p.Phe141Val	894
p.His343Tyr	892
p.Leu225Met	890
p.Trp104Cys	889
p.Phe47Cys	888
p.Thr150Glu	887
p.Ser144Glu	887
p.Ile151Phe	886
p.Val56Gly	885
p.Ala129Thr	883
p.Met168Gly	883
p.Trp220Val	882
p.Cys157Met	881
p.Glu283Gly	880
p.Ser95Glu	880
p.Val303Met	880
p.Leu306Ile	880
p.Val231Gly	879
p.Ala207Val	879
p.His332Tyr	878
p.Arg44Trp	877
p.Asn326Ile	876
p.Ser132Glu	876
p.Phe143Leu	875
p.Leu225Cys	873
p.Ala237Glu	873
p.Trp330Glu	871
p.Leu240Arg	868
p.His110Met	867
p.Arg221Arg	865
p.Ala140Thr	865
p.Asn224Arg	864
p.Val347Asp	864
p.Thr147Phe	863
p.Arg80Trp	862
p.Ile209Phe	862
p.Cys101Cys	862
p.Ile328Ala	860
p.Val222Ile	860
p.Thr115Arg	859
p.Cys54Glu	859
p.Glu146Asp	859
p.Phe141Glu	858
p.Lys193Asn	857
p.Ile328Ser	857
p.Gly176Cys	857
p.Phe141Cys	854
p.Ala233Val	853
p.Met219Ser	852
p.Ile258Asn	852
p.Glu311Val	850
p.Asn360Thr	849
p.Val222Pro	849
p.Ala107Asp	848
p.Leu142Ala	848
p.Ser321Trp	848
p.Val231Gln	847
p.Thr316Met	846
p.Arg221Gly	846
p.Arg320Asn	845
p.Phe143Ile	844
p.Tyr117His	844
p.Gly111Arg	843
p.Lys125Cys	842
p.Ser246Leu	841
p.Thr313Pro	841
p.Glu247Glu	841
p.Asp263Leu	841
p.Asn135Ser	839
p.Gln238Lys	839
p.Met309His	838
p.Thr200Lys	837
p.Arg367Glu	837
p.Lys227Cys	836
p.Glu341Phe	835
p.Arg333Gly	834
p.Ile281Gly	834
p.Lys128Glu	834
p.Met315Val	833
p.Ala139Ile	831
p.Ile258Leu	831
p.Thr317Asn	831
p.Arg221Tyr	831
p.Asn224Val	831
p.Ser321Pro	830
p.Asp267Asn	829
p.Tyr349Asn	829
p.Ser392Gly	828
p.Gln318Gly	827
p.Ala140Pro	826
p.Val134Gly	826
p.Glu307Met	825
p.Val304Leu	825
p.Arg46Thr	825
p.Pro362Gln	825
p.Val131Ser	824
p.Ala70Thr	824
p.Ala325Trp	824
p.Glu335Ala	824
p.Leu142His	823
p.Lys125Ser	822
p.Lys118Trp	822
p.Gly308Gln	822
p.Ile87Ala	820
p.Thr115Pro	819
p.Ala139Ala	819
p.Asp78His	819
p.Thr276Asn	819
p.Ala314Gln	819
p.His229Ala	818
p.Ser350His	816
p.Glu146Val	816
p.Glu311Asp	815
p.Val272Trp	814
p.Phe92Ile	812
p.Thr149Ser	811
p.Met211Leu	810
p.His234Pro	809
p.Lys241Ala	809
p.Phe167Arg	809
p.Ile72Thr	808
p.Asp112Arg	808
p.Val77Thr	807
p.Asp114Ser	806
p.Arg80Asp	806
p.Met219His	805
p.Val347Pro	805
p.Pro286Arg	805
p.Ser242Thr	804
p.Ser144Phe	804
p.Leu306Lys	803
p.Ala210Leu	802
p.Val310Tyr	802
p.Thr313Leu	801
p.Glu146Gly	800
p.Thr115Ser	800
p.Ala107Lys	799
p.Ser321Glu	799
p.His205Ala	799
p.Tyr288Ser	797
p.Ile106Trp	797
p.His234Ile	797
p.His332Leu	795
p.Trp83Val	794
p.Lys128Thr	793
p.Val304Gln	792
p.Gly185Asn	792
p.Trp104Ile	791
p.Trp104Gln	791
p.Ser264Ile	791
p.Glu335Tyr	788
p.Ser136Val	788
p.Arg367Trp	787
p.Thr150Asn	786
p.Leu218Glu	785
p.Ser246Phe	785
p.Leu69Arg	783
p.Gly308Phe	782
p.Ala210Lys	782
p.Leu142Trp	780
p.Tyr334Trp	778
p.Val337Gln	777
p.Tyr250Leu	776
p.Leu109Pro	776
p.Trp330Asp	775
p.Val231Ser	775
p.Pro194Phe	775
p.Ala210Gly	775
p.Phe143Cys	775
p.Glu371Glu	774
p.Arg243Cys	773
p.Leu338Ser	773
p.Lys241Ser	772
p.Ile106Ser	771
p.Tyr250Pro	771
p.Trp220Ser	771
p.Glu146His	771
p.Arg212Trp	770
p.Phe58Trp	770
p.Lys215Tyr	770
p.Thr313Asn	768
p.Ser365Gly	768
p.His229Asp	767
p.Glu133Ser	767
p.Leu85Lys	766
p.Phe143Asn	765
p.Gly100Thr	765
p.Phe73Lys	765
p.Arg226Gly	764
p.Ser321Tyr	763
p.Asp299Gln	763
p.Ala233Glu	763
p.Asn259Glu	762
p.His110Asn	762
p.Ile79Asn	762
p.Asp254Ile	761
p.Ile305Tyr	761
p.Ile302Thr	761
p.Ile244His	761
p.Ser136Asp	761
p.Ala165Ser	760
p.Gly176Gln	755
p.Ile277Cys	755
p.Gly331Pro	755
p.Met309Thr	754
p.Ala314Thr	753
p.Met309Asn	753
p.Lys346Trp	753
p.Thr75Pro	752
p.Glu341Leu	752
p.Lys190Ile	752
p.Ala139Met	751
p.Lys125Glu	751
p.Lys342Arg	750
p.Tyr334Glu	750
p.Cys319Leu	749
p.Lys49Met	747
p.Glu307Ala	747
p.Asp114Trp	747
p.Glu340Lys	746
p.Leu225Val	746
p.Ser173His	745
p.Lys227Ile	743
p.Ile87Met	743
p.Leu306Arg	743
p.Ala312Arg	741
p.Ala107Phe	741
p.Gly223Ser	741
p.Asp112Tyr	740
p.Arg226Asn	740
p.Ile174Met	740
p.Asn378Val	740
p.Thr149Arg	740
p.Asp348Lys	740
p.Leu329Asp	740
p.Leu369Gln	740
p.Val102Phe	739
p.Val278Ser	739
p.Tyr323Asp	739
p.Ala140His	739
p.Asp78Thr	738
p.Ile269Pro	738
p.Tyr349Thr	738
p.Ala379Met	738
p.Cys162Phe	738
p.Ala314Ser	737
p.Trp104Asn	736
p.Lys292Met	735
p.Gln148Gly	735
p.Ala298Ser	735
p.Gly261Asp	734
p.Lys193Glu	732
p.Gly176Val	732
p.Lys292Ile	731
p.Leu97Phe	731
p.Glu232Trp	730
p.Val77Ser	729
p.Asn135Val	729
p.Gln66Pro	727
p.Met309Cys	726
p.Thr147Pro	725
p.Asn135His	724
p.Glu387Trp	724
p.Glu327Gln	724
p.His110Phe	724
p.Ser321Gly	723
p.Ile328Tyr	723
p.Asn206His	722
p.Arg367Gln	722
p.Leu306Met	721
p.Val131Gln	721
p.Thr361His	721
p.Thr138Val	720
p.Ser144Lys	720
p.Phe137Lys	719
p.Leu109Asp	719
p.Asp348Thr	718
p.Gln238Leu	718
p.Asp120Tyr	717
p.Asp112Gln	716
p.Val278Phe	714
p.Phe167Val	714
p.Arg243His	714
p.Thr75Leu	714
p.Glu283Thr	712
p.Thr150Asp	711
p.Val304Asn	711
p.Leu113Asn	710
p.Ala192Phe	710
p.Ala140Gly	709
p.Asp78Ser	709
p.Glu327Cys	708
p.Leu142Ser	708
p.Gly154Trp	708
p.Phe262Ile	708
p.Gly223Thr	707
p.Lys346Pro	707
p.Cys130Lys	707
p.Gln238Ile	707
p.Thr149Met	706
p.Ile302Met	706
p.His332Ile	705
p.Cys217His	705
p.Leu225Thr	705
p.Ile258Met	704
p.Ile59Pro	704
p.Phe300Lys	704
p.Tyr153Ser	704
p.Lys125Arg	703
p.Ile277Ile	702
p.Thr147Leu	701
p.Arg268Pro	701
p.Asp213Met	701
p.Phe143Gln	701
p.His234Phe	699
p.Asp299Cys	699
p.Gly308His	699
p.Ala312Lys	698
p.Ser365Ile	697
p.Tyr356Arg	695
p.Met219Arg	695
p.Glu199Val	695
p.Thr74Leu	694
p.Cys162Asn	693
p.Tyr334Cys	693
p.Thr150Gln	693
p.His332Met	692
p.Ala325Glu	692
p.Ala233Leu	691
p.Glu335Leu	691
p.Leu218Ser	691
p.Asn326His	690
p.Gly62Trp	690
p.Ile209Cys	689
p.Thr391Lys	689
p.His229Gln	689
p.Lys342Leu	689
p.Thr149Val	688
p.His234Val	688
p.Thr75Gln	687
p.Ile72Glu	687
p.Ala129Lys	687
p.Asp348Gln	686
p.Arg367Leu	686
p.Ala314Arg	685
p.Thr138Glu	685
p.Gly265Cys	684
p.Cys217Tyr	683
p.Ala314His	683
p.Phe141Ala	683
p.Lys215Glu	681
p.Leu225Glu	680
p.Val166Pro	680
p.Ile72Trp	679
p.Phe92Val	678
p.Lys195Met	678
p.Gly331Thr	677
p.Gly100Lys	677
p.Arg367Tyr	677
p.Phe339Glu	676
p.Val61Leu	675
p.Thr115Gln	673
p.Lys118Asn	673
p.Leu369Lys	673
p.Glu133Gln	673
p.Gln148Met	672
p.Leu109Lys	671
p.Asp78Phe	671
p.Ile145Val	670
p.Ile178Met	669
p.Tyr323Thr	669
p.Lys241Asp	668
p.His332Thr	668
p.Asp289Trp	667
p.Asn326Asp	667
p.Ala210Arg	666
p.Leu225Gly	666
p.Thr138Gln	665
p.Ile184Phe	665
p.Leu230Gly	664
p.Leu225Asp	663
p.Val86Lys	663
p.Gln255Gln	663
p.Val310Asn	663
p.Ala165Asn	663
p.Lys346Cys	663
p.Asn360Lys	662
p.Ser321Asp	662
p.Val170Asn	660
p.Ala139Pro	660
p.Phe270Ile	659
p.Arg46Cys	659
p.Thr355Ile	659
p.Glu133Gly	659
p.Ala210Glu	658
p.Thr361Ser	657
p.Phe103Arg	657
p.Ile164Val	656
p.Glu301Gln	655
p.Thr138Ala	654
p.Leu290His	654
p.Lys292Asn	654
p.Glu283Lys	653
p.Ile145Thr	653
p.Val222Phe	653
p.Val358Tyr	653
p.Leu306Gln	653
p.Trp81Phe	653
p.Glu133Cys	652
p.Val131Phe	651
p.Ser124Glu	647
p.Ser144Tyr	647
p.Lys49Ile	646
p.Ala139Lys	646
p.Gln66Ile	646
p.Val48Phe	645
p.Thr150Gly	645
p.Arg221Met	645
p.Pro362Trp	645
p.Asn378Lys	644
p.Thr313His	644
p.Phe262Pro	643
p.Ala207Met	642
p.His353Arg	642
p.Leu225Gln	641
p.Lys215Gly	641
p.Leu376Met	640
p.Met315Ser	640
p.Val231Trp	640
p.Asn386Thr	640
p.Ala139Glu	640
p.Tyr374His	639
p.Thr317Ile	638
p.Arg243Ala	638
p.Lys346Gly	638
p.Ala207Asp	638
p.Glu133Phe	638
p.Gln318Met	637
p.Phe143Pro	637
p.Met219Ile	637
p.Pro286Thr	636
p.Ser365Phe	635
p.Glu283Phe	635
p.Cys217Ala	635
p.Val303Asp	634
p.Asp282Tyr	634
p.Met211Thr	634
p.Glu341Arg	634
p.Ile183Cys	634
p.Ile258Lys	634
p.Leu390Met	633
p.Tyr349Ala	633
p.Lys215Leu	632
p.Cys162Leu	632
p.Leu376Ile	632
p.Leu338Ile	631
p.Asp254Glu	630
p.Ile87Asn	630
p.Ile106Ala	630
p.Phe137Ser	630
p.Ala237Leu	629
p.Phe339Ile	629
p.Cys162Ile	629
p.Leu338Met	629
p.Leu306Phe	629
p.Tyr323Met	629
p.Lys125Asn	627
p.Leu113Phe	627
p.Gly308Met	626
p.Cys54Tyr	626
p.Val231Phe	625
p.Val310Gly	625
p.Ile106Tyr	625
p.Ile106Leu	625
p.Ile251Leu	625
p.Leu109Gly	624
p.Glu341Cys	623
p.Phe270His	623
p.Thr149Ile	623
p.Asp299His	623
p.Ser321Phe	622
p.Tyr384Ile	622
p.Leu94Glu	622
p.Arg333Phe	622
p.Phe203Tyr	621
p.Val231Glu	621
p.Val304Ala	621
p.Lys241Asn	621
p.Leu69Glu	621
p.Ser350Asn	620
p.Ala129Ser	620
p.Leu271His	618
p.Cys101Phe	618
p.Leu85Ile	618
p.Ala107Tyr	618
p.Ile106Gly	617
p.Trp330Val	616
p.Arg221Ser	616
p.Phe339Pro	614
p.Arg236Phe	614
p.Val61Arg	613
p.Lys118Met	613
p.Arg226Ile	612
p.Phe30Cys	612
p.Glu249Gln	612
p.Asp289Glu	612
p.Asp257Ala	611
p.Arg80Cys	611
p.Glu199Ser	611
p.Glu249Pro	611
p.Ala210Pro	610
p.Leu324Asp	610
p.Thr147Gln	609
p.Trp104Val	609
p.Thr150Ser	609
p.Phe137Ala	608
p.Asp120Phe	608
p.Met191Arg	608
p.Pro163Cys	607
p.Arg46Ala	607
p.Leu338Lys	606
p.Ala107Cys	606
p.Ala91Thr	606
p.Asp348Pro	605
p.His332Ala	605
p.Ala312Pro	605
p.Cys319Glu	604
p.Thr317Val	604
p.Thr115Phe	603
p.Val208Pro	603
p.Ser204Gln	602
p.Ser127Lys	602
p.Arg320Ile	602
p.Lys128His	602
p.Cys130Glu	601
p.Cys319Gly	601
p.Asp294Ala	601
p.Val56Ile	601
p.Leu113Val	599
p.Gln238Glu	599
p.Arg197Asn	598
p.Asp51Asn	598
p.Glu335Asp	598
p.Leu240Glu	597
p.Leu109Gln	597
p.Ile244Met	597
p.Asp263Val	597
p.Ser173Lys	597
p.Lys346His	597
p.Val175Met	596
p.Ile328Gln	596
p.Pro286Leu	596
p.Gln238Met	593
p.Phe103Ser	593
p.Gly62Ile	593
p.Arg156Ala	592
p.Leu108Gly	592
p.Leu271Met	592
p.Ile151Asp	592
p.Ile295Asn	592
p.Thr313Trp	591
p.Asn360Val	591
p.Met309Arg	591
p.Ser381Cys	590
p.Thr115Asn	590
p.Glu307Trp	589
p.Ile145Arg	589
p.Leu363Val	589
p.Cys54Trp	588
p.Glu301Lys	588
p.His279Gln	587
p.Gly331Phe	586
p.Leu363Gln	586
p.Trp104Ala	586
p.Ile277Tyr	586
p.Thr138Ser	585
p.Gln148Thr	585
p.Gly111Met	584
p.Val304Ile	584
p.Gly214His	583
p.Tyr344His	583
p.Pro274Asp	583
p.Ala207Glu	583
p.Val12Glu	582
p.Tyr384Pro	581
p.Ala165Val	581
p.Ile209His	581
p.Val310Leu	581
p.Tyr345Ile	581
p.Ser242Trp	580
p.Leu363Trp	580
p.Phe143Met	580
p.Glu341Asp	580
p.Asn135Ile	579
p.Tyr323Phe	579
p.Val134Leu	578
p.His229Lys	578
p.Ile183Phe	578
p.Val131Trp	578
p.Asp368Val	578
p.Thr317Cys	578
p.Ala140Trp	578
p.Arg226Asp	578
p.Phe141Pro	576
p.Ala366Trp	576
p.Ile305Gln	576
p.Val134Glu	575
p.Thr317Gly	575
p.Arg197Gly	575
p.Thr317Ser	575
p.Lys196Asn	574
p.Ala366Thr	574
p.Lys342Val	573
p.Asn224Gln	573
p.Asp112His	573
p.His234Ser	572
p.Val337His	572
p.Val77Gln	572
p.Asn206Thr	572
p.Glu146Gln	572
p.Glu133His	571
p.Lys373Val	571
p.Phe141Ile	571
p.Arg67Trp	571
p.Met309Ser	571
p.Thr317Arg	571
p.Thr361Ala	571
p.Lys20Trp	570
p.Cys383Asp	570
p.Met211Asp	569
p.Asp71Asn	569
p.Phe270Gln	568
p.Ile277Ala	568
p.Glu247Phe	568
p.Phe141Leu	568
p.Asp71Met	568
p.Gly185Ser	568
p.Leu218Ile	567
p.Leu105Tyr	567
p.Gly248His	566
p.Asp257His	566
p.Lys128Phe	566
p.Arg333Tyr	566
p.Thr147Met	566
p.Leu113Ile	565
p.Cys157Phe	565
p.Arg320Ala	564
p.Asn206Pro	563
p.Gln293Gly	563
p.Arg243Phe	562
p.Ala312Asn	562
p.Glu146Cys	561
p.Arg197Thr	560
p.Ser204Lys	559
p.Leu329Glu	559
p.Gly223Val	558
p.Asp51Cys	558
p.His353Gln	558
p.Val222Met	557
p.Lys64Ala	557
p.Leu105Gly	556
p.Val303Trp	556
p.Thr149Cys	556
p.Ser144Asp	555
p.Ser132Asn	555
p.Gly308Lys	555
p.Glu335His	554
p.Arg5Ser	554
p.Trp81Cys	553
p.Asp213Ile	553
p.Trp104Leu	553
p.Lys342Asp	553
p.Thr313Tyr	552
p.Glu307Arg	552
p.Thr316Ile	552
p.Leu105Glu	552
p.Asp296Tyr	551
p.Ile106Met	549
p.His353Asp	549
p.Gln318Lys	549
p.Asp112Leu	549
p.Asp368Glu	548
p.Arg226Tyr	548
p.Val48Arg	548
p.Lys215Thr	548
p.Arg156Cys	547
p.Thr313Asp	546
p.Ser377Met	546
p.Lys342Glu	546
p.Lys215His	546
p.Thr115Asp	546
p.Ile305Asn	546
p.Val187Met	545
p.Ser136Leu	545
p.Asn135Met	545
p.Val158Phe	545
p.Glu396Arg	544
p.Leu225Ser	544
p.Ser3Lys	544
p.Val208Gln	543
p.Arg236Glu	543
p.Glu16Gly	543
p.Asp114Met	542
p.Trp330Gly	542
p.Lys292Thr	541
p.Cys217Lys	541
p.Lys128Met	541
p.His332Asp	541
p.Glu161Asp	541
p.His332Ser	540
p.Ala186Gly	540
p.Gln293Val	540
p.Val134Pro	540
p.Cys130Met	540
p.Met84Val	539
p.Ser285Gln	539
p.Pro336Met	538
p.Ile295Lys	538
p.Glu371Cys	538
p.Glu327Lys	537
p.Ile251Met	537
p.Met315Ala	537
p.Lys354Asn	537
p.Phe382Lys	536
p.Glu161Val	536
p.Glu283Trp	536
p.Leu240Asp	535
p.Leu69Phe	535
p.Ser381Glu	535
p.Glu63Met	534
p.Glu307Asn	534
p.Glu232Tyr	534
p.Cys319Ile	533
p.Ala314Met	532
p.Ala107His	532
p.Val166His	532
p.His343Gly	532
p.Lys393Leu	532
p.Val347Leu	531
p.Cys319Trp	531
p.His279Asn	531
p.Leu108Ala	530
p.Thr138Asp	530
p.Ser144Pro	530
p.Glu133Pro	530
p.Glu395Gln	529
p.Ile328Pro	529
p.Asn297Trp	529
p.Met309Lys	529
p.Ser322Phe	529
p.Ser204Thr	528
p.Val278Tyr	528
p.Val208Ile	528
p.Asp296Thr	528
p.Thr316His	528
p.His205Asp	527
p.Ile328Gly	527
p.Leu230Thr	526
p.Arg221Lys	526
p.Arg320Gln	525
p.Leu230Asp	525
p.Gly65Asp	525
p.Asp213Asn	524
p.Ser246Val	524
p.Leu271Tyr	524
p.Gly152Gln	523
p.Gln148Ala	523
p.Val134Asn	522
p.Gly111Tyr	522
p.Val231His	522
p.Phe262Val	522
p.Asn224Lys	522
p.Asn135Lys	522
p.Ala379Ile	521
p.Thr313Ala	521
p.Ala189Ile	521
p.Lys64Asn	521
p.Val126Ser	521
p.Trp104Thr	520
p.Ser136Lys	520
p.Val126Gly	520
p.Lys128Trp	520
p.Glu146Lys	520
p.Gly308Trp	518
p.Ile277Gly	518
p.Tyr356Phe	518
p.Val166Gly	518
p.Gly331Val	517
p.Cys54Leu	517
p.Arg67Asn	517
p.Glu394Ser	516
p.Met188Leu	516
p.Asp282Pro	515
p.Arg212Met	515
p.Thr150Pro	515
p.Tyr288Thr	515
p.Tyr374Lys	514
p.Asp71Tyr	514
p.Asn198Lys	513
p.Lys227Pro	513
p.Cys54His	513
p.Ala140Ile	513
p.Ala314Cys	513
p.Thr74Phe	513
p.Leu69Gly	513
p.Arg268Met	513
p.Thr245Val	512
p.Glu247Tyr	512
p.Ser127Glu	512
p.Tyr349Val	512
p.Asn206Ile	511
p.Ile251Pro	511
p.Thr355Leu	511
p.Cys177Arg	510
p.His53Asp	509
p.Glu357Gly	509
p.Asp160Asn	509
p.Lys372Val	509
p.His205Leu	509
p.Lys196Gln	508
p.Pro274Glu	508
p.Gly185Arg	508
p.Lys346Ile	508
p.Ile174Arg	508
p.Gly308Arg	508
p.Ile72Met	507
p.Val235Thr	507
p.Leu216Trp	506
p.Tyr323Gln	505
p.Glu327Arg	505
p.Pro359Cys	505
p.Leu216Glu	504
p.Asp213Glu	504
p.Asp398Ala	504
p.Ser45Arg	503
p.Glu327His	503
p.His205Gly	503
p.His343Asn	503
p.Asp180Val	503
p.His110Val	502
p.Cys177Ser	502
p.Asp296Asn	502
p.Trp96Gln	502
p.Ala139Leu	502
p.Ala140Asp	501
p.Ala91Gln	501
p.Val126Ala	501
p.Met315Asp	501
p.Gly248Ile	500
p.Ser204Cys	500
p.Tyr334Pro	499
p.Leu306Cys	499
p.Glu133Val	498
p.Ser3Gln	498
p.Lys393Asn	498
p.Leu142Cys	498
p.Leu324Arg	498
p.Lys118Tyr	498
p.Leu230Val	498
p.Asn55His	498
p.Val278Trp	498
p.Glu335Lys	497
p.Asp51Gly	497
p.His343Phe	497
p.Thr147Cys	496
p.Glu161Ala	496
p.Val126Thr	495
p.Arg212Gly	495
p.Ser144Leu	495
p.Ser322Trp	495
p.Leu271Ile	495
p.Pro336Gly	495
p.Glu341Asn	495
p.Arg320Ser	495
p.Asp267Ser	494
p.Trp330Asn	494
p.Asn326Tyr	493
p.Tyr345Ser	492
p.Phe141Tyr	492
p.Ala237Asn	491
p.Lys190Asn	491
p.Val61Ala	491
p.Val208Leu	491
p.Ala140Leu	490
p.Val260Trp	490
p.Ile106Phe	490
p.His110Asp	490
p.Tyr250Lys	488
p.Val134Asp	487
p.Glu335Val	486
p.Ala207Ile	486
p.Val134Thr	486
p.Pro286Asp	486
p.Leu108Glu	486
p.Arg8Ala	486
p.Lys118His	485
p.Phe270Val	485
p.Pro359Gly	484
p.Lys190Glu	484
p.Phe137Met	484
p.Val158Thr	483
p.Cys162Tyr	483
p.Val310Glu	483
p.Leu253Asn	483
p.Ala129Ile	482
p.Thr361Pro	482
p.Leu216Met	482
p.Asn135Leu	482
p.Phe203Met	482
p.Glu327Thr	481
p.Ile275Asn	481
p.Pro359Tyr	481
p.Val131Lys	481
p.Val86Tyr	481
p.Glu340Asp	481
p.Asp112Met	479
p.Tyr288Ala	479
p.Thr355Ser	479
p.Tyr117Gly	479
p.Ala325Phe	478
p.Lys346Asn	478
p.Ala237Thr	478
p.Asp114Gly	477
p.Ser322Asn	477
p.Glu247Gln	476
p.Lys342Asn	476
p.Val208Thr	475
p.Arg236His	475
p.Trp330Phe	475
p.Ser13Gly	475
p.Val131Asp	475
p.Phe382Asn	475
p.Gln66Trp	474
p.Trp83Cys	474
p.Lys125Met	474
p.Val310Cys	474
p.Glu133Asn	474
p.Gly111Glu	473
p.Met219Trp	473
p.Ser242Cys	473
p.Leu369Phe	473
p.Ala298Lys	473
p.Thr355Glu	473
p.Gly223Ile	473
p.Lys227Glu	473
p.Ala70Asp	472
p.Ser127Asn	472
p.Val222Tyr	472
p.Ile275Ser	472
p.Ile79Val	472
p.Ile145Gln	472
p.Ile244Lys	471
p.Asn224His	471
p.Trp220Ile	470
p.Asp284Tyr	470
p.Asp348Phe	469
p.Cys43Glu	469
p.Ser173Ala	469
p.Ile145Ala	469
p.Arg221Ala	469
p.Ser242Ala	469
p.Lys342Thr	468
p.Asn380Pro	468
p.Arg268Gln	468
p.Phe270Gly	467
p.Asn206Asp	467
p.Phe98Tyr	467
p.Thr200Ser	467
p.Leu218Asn	467
p.Pro359Leu	467
p.Glu357Gln	466
p.Leu230Lys	466
p.Pro163Lys	465
p.Met315Gly	465
p.Gln318Pro	465
p.Phe98Ile	465
p.Ser204Phe	465
p.Phe88Cys	465
p.Ser350Gln	465
p.Leu113Trp	464
p.Ser285Phe	464
p.Trp104Pro	464
p.Val77Ala	464
p.Glu340Val	463
p.Ala207His	463
p.His279Arg	463
p.Leu240Pro	463
p.Met315His	462
p.Ile184Trp	462
p.Tyr374Gln	462
p.Lys196Trp	461
p.Ser377Tyr	461
p.Thr159Trp	461
p.Ala107Asn	461
p.Glu311Trp	460
p.Phe99Gly	460
p.Val358Lys	460
p.Ser127Thr	460
p.Arg197Lys	459
p.Asp114Tyr	459
p.Thr6Lys	459
p.Thr245Gln	459
p.Leu240Gln	458
p.Asp112Glu	458
p.Leu113Gln	458
p.Asp120Glu	458
p.Arg367Gly	457
p.Ala379Leu	457
p.His234Cys	457
p.Gly248Asn	457
p.His353Asn	457
p.Ile258Glu	456
p.Glu311Arg	456
p.Val48Met	456
p.Ile269Lys	456
p.Lys346Leu	455
p.Asn297Ala	455
p.Ile275Lys	455
p.Glu146Pro	455
p.Arg351Trp	455
p.Ser242Gln	454
p.Leu105Asn	454
p.Gly111His	454
p.Val347Ile	453
p.Ala237Asp	453
p.Ser246Gln	453
p.Glu340His	453
p.Arg67Val	453
p.Ser377Gly	453
p.Ile251Thr	452
p.Val358Gly	452
p.Leu324Asn	452
p.Cys383Val	452
p.Phe73Asp	452
p.Leu369Ala	452
p.Met315Pro	451
p.Thr355Trp	451
p.Ser291Pro	451
p.Ser124Cys	450
p.Ile72Arg	450
p.Thr245Ile	450
p.Arg320Met	449
p.Asp112Gly	449
p.Ala210Gln	449
p.Val222Gln	449
p.Cys319Tyr	449
p.His110Pro	449
p.Phe98Gln	449
p.His205Gln	449
p.Val310Phe	448
p.Ser273Ile	448
p.Thr150Phe	448
p.Glu396Thr	448
p.Glu232Val	448
p.Asn386Lys	447
p.Leu239Gly	447
p.Phe137Leu	447
p.Gln66Asp	447
p.Val131Asn	446
p.Ala129Cys	446
p.Arg197Pro	446
p.Asn206Gly	446
p.Phe137Gln	446
p.Glu357Trp	445
p.Asn7Trp	445
p.Gly223Leu	445
p.Arg212Pro	445
p.Met168Ile	444
p.Leu239Ala	444
p.Trp330Thr	443
p.Val37Ser	443
p.Thr75Asn	443
p.Ile72Leu	443
p.Gly248Leu	443
p.Leu324Phe	442
p.Tyr384Thr	442
p.Ile145Lys	442
p.Glu387Tyr	442
p.Gly261Glu	442
p.Phe143Val	442
p.Ala139Val	442
p.Ile183Thr	441
p.Leu329Asn	441
p.Glu396Val	441
p.Lys342Ile	440
p.Asp114Thr	440
p.Glu327Pro	440
p.Ala325Ile	440
p.Thr149Leu	440
p.Trp220Arg	439
p.Phe339Asn	439
p.Arg243Met	439
p.Asn259Lys	438
p.Ser95Asp	438
p.Asn206Leu	438
p.Trp220Gln	438
p.Ala165Cys	438
p.Ser322Pro	438
p.Thr115Leu	437
p.Pro336Gln	437
p.Leu108Asp	436
p.Val358Ile	435
p.Ser127Met	435
p.Phe137Ile	434
p.Lys292Gln	434
p.Val347Lys	434
p.Ala207Cys	434
p.Lys49Asn	434
p.Glu247Val	434
p.Phe339Thr	434
p.Ser322Met	434
p.Val310Gln	434
p.Leu329Tyr	433
p.Val310Ala	433
p.Trp81Leu	433
p.His279Ser	433
p.Ile305Glu	432
p.Thr75Ser	432
p.Phe155Ser	431
p.Val170Ile	431
p.Asp51Tyr	431
p.Asp289Gly	431
p.Tyr334Thr	430
p.Tyr323Pro	430
p.Glu146Tyr	430
p.Cys76Gly	430
p.Lys190Ala	430
p.Lys193Gln	430
p.Leu105Pro	429
p.Glu307Asp	429
p.Ala210Tyr	429
p.Phe203Ile	429
p.Lys372Tyr	429
p.Val310Arg	429
p.Glu232Lys	428
p.Thr6Gly	428
p.Ile145Phe	427
p.Leu105Cys	427
p.Gly154Arg	427
p.Asn198Leu	427
p.Ser365Lys	426
p.Tyr323Val	426
p.Met84Ala	426
p.Lys64His	426
p.Lys118Phe	426
p.Val260Met	425
p.Glu394Asp	425
p.Val131Glu	425
p.Val187Asp	425
p.Arg44Asp	424
p.Asp114Pro	424
p.Asp112Cys	424
p.Phe137Pro	423
p.Ala192Asp	423
p.Val169Arg	423
p.Cys43Ser	423
p.Pro362Lys	423
p.Ile145Cys	422
p.Phe141Ser	422
p.Leu271Val	422
p.Asn198His	421
p.Ala379Ser	421
p.Ile59Lys	420
p.Thr317Gln	420
p.Lys118Leu	420
p.Tyr384Gly	420
p.Ser144Trp	420
p.Thr316Cys	420
p.Asn206Glu	420
p.Ile209Tyr	420
p.Ser136Tyr	419
p.Glu341Val	419
p.Ala314Trp	418
p.Ile375Ser	417
p.Glu249Thr	417
p.Ala233Asn	417
p.Ser321Asn	417
p.Ser321Ile	417
p.Thr159Arg	417
p.Asp294Asn	417
p.Lys50Leu	417
p.Glu371Lys	416
p.Gly308Glu	416
p.Thr391Ile	416
p.Glu232Asp	416
p.Glu357Tyr	416
p.Ala366Val	416
p.Glu341Gly	415
p.Phe143Tyr	415
p.Ser228Leu	415
p.Glu335Phe	415
p.Ala189Leu	415
p.Glu387Cys	415
p.Gln255Leu	415
p.Ser3Asn	414
p.Met24Asn	414
p.Val102Ile	414
p.Val12Leu	414
p.Phe300Pro	414
p.Glu280Gln	414
p.Tyr356Asp	414
p.Glu397Asp	413
p.Met188Ile	413
p.Gly223His	413
p.Gln238His	413
p.Leu216Ser	413
p.Ile305Arg	413
p.Lys190Arg	413
p.Ser127Pro	412
p.Ala312Met	412
p.Ile151Thr	412
p.Phe382Asp	412
p.Ser264Val	412
p.Trp83Glu	412
p.Arg333Lys	412
p.Gln293Cys	412
p.Asp398His	411
p.Ser204Trp	411
p.Trp104Lys	411
p.Ile184Asn	410
p.Ile275Asp	410
p.Arg212Ser	410
p.Ser204Val	410
p.Asp114Val	410
p.Phe92Tyr	410
p.Leu113Lys	409
p.Val169Glu	409
p.Val304Arg	409
p.Leu142Gln	409
p.Ser124Pro	409
p.Ile106Lys	409
p.Ser173Thr	409
p.Tyr323Lys	408
p.Gly248Tyr	408
p.Thr149Lys	408
p.Arg212Val	408
p.Gln148Ile	408
p.Val126Tyr	408
p.Ala389Asp	408
p.Val260Glu	407
p.Glu385Asn	407
p.Thr74Asn	407
p.Val303Ser	407
p.Gly185Phe	406
p.Gly176Asp	406
p.Arg80Thr	406
p.Phe203Leu	406
p.Arg46Met	406
p.Trp96Gly	406
p.Asp78Val	406
p.Pro194Trp	405
p.Cys217Val	405
p.His229Val	405
p.Ser132Gln	405
p.Ala312Ile	405
p.Val187Pro	405
p.Met84Ser	404
p.Ala139Phe	404
p.His110Thr	404
p.Val187Ile	404
p.Glu385Lys	404
p.Thr150Trp	404
p.His332Pro	404
p.Leu109Phe	404
p.Ser399Gly	403
p.Ile183Gly	403
p.Arg351Met	403
p.Val388Lys	403
p.Cys101Tyr	402
p.Val131Ala	402
p.Glu396Asn	402
p.Thr361Gln	401
p.Asn224Glu	401
p.Tyr117Ile	401
p.Ser264Lys	401
p.Arg367Phe	401
p.Ala389Ile	401
p.Asp284Asn	401
p.Thr115Met	400
p.Val347Asn	400
p.Val304Glu	400
p.Asp257Ile	400
p.Glu357His	400
p.Trp220Lys	399
p.Trp220His	399
p.Gln172Ala	399
p.Val272Ser	399
p.Val231Ala	399
p.Ala165Thr	399
p.Phe171Asp	398
p.Ser228Trp	398
p.Pro274Lys	398
p.His234Gln	398
p.Gly18Asn	398
p.Val170Thr	398
p.Arg226Glu	398
p.Leu287Gln	398
p.Thr150His	397
p.Tyr250Phe	397
p.Asn224Ala	397
p.Cys130Ser	397
p.Val310Lys	397
p.Trp104Glu	397
p.Val278Asn	397
p.Ile244Asp	396
p.Met211Ser	396
p.Ile305Met	396
p.Asp398Arg	396
p.Val134Ala	395
p.Phe92Trp	395
p.Cys43Trp	395
p.Lys372Arg	395
p.Ser291Trp	395
p.Phe98Glu	395
p.Ala366Ile	394
p.Ile277Met	394
p.Val303Ile	394
p.Pro252Gln	394
p.Asp213Ala	393
p.Ser381Tyr	393
p.Gly223Glu	393
p.Leu287Asn	393
p.Thr317Glu	393
p.Leu239Cys	392
p.Ile145Trp	392
p.Gly111Asp	392
p.Ile256Ser	392
p.Phe99Thr	392
p.Ile251Tyr	392
p.Ser321His	391
p.Ile281Glu	391
p.Gly52Ala	391
p.Ile281Arg	391
p.Val231Tyr	391
p.Arg67Tyr	390
p.Ser136Gln	390
p.His53Pro	390
p.Leu287Arg	390
p.Arg333Asp	389
p.Thr361Glu	389
p.His234Asn	389
p.Leu142Pro	389
p.Asp71Trp	388
p.His343Val	388
p.Leu230Arg	388
p.Cys217Asn	388
p.Tyr117Asn	388
p.Gly152Val	388
p.Pro274Gln	388
p.Val102Thr	388
p.Cys76Lys	387
p.Val126Arg	387
p.Thr115Ile	387
p.Ser322Gln	387
p.Leu338Pro	386
p.Cys364Gln	386
p.Arg40His	386
p.Trp104Ser	386
p.Ala139Asp	385
p.His279Cys	385
p.Ala389Thr	385
p.Trp96Lys	385
p.Lys354Asp	385
p.Ile258Tyr	385
p.Ala107Ile	384
p.Cys130Tyr	384
p.Ser350Cys	384
p.Glu394Cys	384
p.Phe103Gln	384
p.Leu94Val	384
p.Thr313Lys	384
p.Ser273His	383
p.Asn28His	383
p.Phe137Gly	383
p.Thr317Ala	383
p.Glu371Leu	383
p.Ile244Leu	383
p.Gln318Glu	383
p.Thr276Ala	382
p.Val303His	382
p.Lys241Ile	382
p.Ser392Tyr	382
p.Val272Leu	382
p.Phe167Asp	382
p.Lys373Phe	382
p.Asp289Gln	382
p.Arg333Asn	381
p.Phe98Pro	381
p.Arg80Met	381
p.Gln148Leu	380
p.Arg80Leu	380
p.His279Thr	380
p.Ser204Ile	380
p.Asn378His	380
p.Val272Ile	380
p.Ser45Glu	379
p.Arg320Thr	379
p.Val187Ser	378
p.Phe155Cys	378
p.Tyr344Phe	378
p.Val126Asp	378
p.Asp299Pro	377
p.Thr23Ser	377
p.Glu396Trp	376
p.Ala70His	376
p.Cys217Ile	376
p.Lys193Met	376
p.Ala237Gly	376
p.Glu146Leu	376
p.Ser285Glu	375
p.Glu340Ser	375
p.Gln148Phe	374
p.Ala207Gln	374
p.Met315Cys	374
p.Met219Asn	374
p.Val12Lys	374
p.Leu113Glu	374
p.Ile328Trp	373
p.Val303Asn	373
p.Val4Tyr	373
p.Ile79Tyr	373
p.Val347Tyr	373
p.Gln172Leu	373
p.Arg8Gly	373
p.Ala139Gly	373
p.Val208Cys	372
p.Glu357Asp	372
p.Gly176Met	372
p.Ala325Pro	372
p.Arg226Phe	372
p.Glu146Ile	371
p.Val134Tyr	371
p.Ser246Thr	371
p.Lys128Gln	371
p.Leu271Asp	371
p.Asn224Leu	371
p.Gly152Leu	371
p.Ser322Gly	370
p.Ile106Cys	370
p.Leu369Arg	370
p.Lys125Leu	370
p.Val304Gly	369
p.Ser365His	369
p.Thr147Asn	369
p.Pro336Ser	369
p.Glu307Val	369
p.Arg268Leu	368
p.Ala107Pro	368
p.Thr149Pro	368
p.Cys130Asn	368
p.Trp220Asp	367
p.Val86Phe	367
p.Asp114Ala	367
p.Ile145Tyr	367
p.Ser322Glu	367
p.Cys157His	367
p.Glu133Ile	367
p.Phe270Asn	367
p.Leu287Thr	366
p.Ile164Tyr	366
p.Gly111Ser	366
p.Val131Thr	366
p.Trp330Arg	366
p.Ile302Phe	365
p.Arg333Val	365
p.Arg44Lys	365
p.His229Trp	365
p.Asn206Gln	365
p.Ile179Gln	365
p.Pro362His	364
p.Leu108Phe	363
p.Tyr374Pro	363
p.Ser124Lys	363
p.Ser204Arg	363
p.Asp120Ile	363
p.Val235Asn	363
p.Ile244Asn	362
p.Lys372Cys	362
p.Val158Arg	362
p.Tyr345Met	362
p.Thr355Lys	362
p.Tyr68Ile	362
p.Trp104Arg	362
p.Leu218Trp	362
p.Cys157Asp	362
p.Gly185Trp	361
p.Leu113Asp	361
p.Val337Ala	361
p.Gly214Ser	361
p.Glu232Phe	361
p.Glu301Asn	360
p.Asn224Ile	360
p.Tyr117Val	360
p.Pro359Met	360
p.Asn360Met	359
p.Val222Arg	359
p.Tyr344Thr	359
p.Gly111Cys	359
p.Phe58Met	359
p.Gly214Phe	358
p.Gln66Arg	358
p.Asp348Leu	358
p.Ile106Asn	358
p.Tyr334Arg	357
p.Ser136Thr	357
p.Glu400Met	357
p.Asn360His	356
p.Leu240Met	356
p.Ser124Arg	356
p.Leu324Ile	356
p.Ser127Asp	355
p.Arg44Ala	354
p.Thr138Arg	354
p.Ala233Pro	354
p.Lys50Phe	354
p.Trp96Asn	354
p.Thr316Arg	354
p.Thr355Asn	354
p.Leu142Thr	354
p.Ser273Arg	354
p.Ser381Phe	354
p.Leu90Trp	354
p.Thr23Pro	353
[truncated: 5,078 more rows]
