# Supplementary material for: Determinants of trafficking, conduction, and disease within a K+ channel revealed through multiparametric deep mutational scanning
Source: eLife. 2022 May 31;11:e76903. doi: 10.7554/eLife.76903 (PMC9273215; doi:10.7554/eLife.76903)
Supplement: Source data 1. [file elife-76903-data1.zip › SourceData/enrich_function/tsv/neg_lib/main_synonymous_counts.tsv]

	count
_wt	9419
p.Thr149Gln	4546
p.Lys64Arg	2797
p.Ala314Val	2592
p.Ala312Ser	2476
p.Val222His	2407
p.Asp294Pro	2340
p.Leu142Glu	2310
p.Glu340Gly	2291
p.Ala366His	2259
p.Ile305Ser	2244
p.Glu146Met	2211
p.Tyr323Cys	2195
p.Thr316Val	2156
p.His279Tyr	2144
p.Thr138Gly	2075
p.Glu327Leu	2063
p.Glu327Tyr	2040
p.Ala129Asp	2033
p.His234Tyr	2007
p.Phe92Thr	2006
p.Asn326Ser	2004
p.Thr147Lys	1981
p.Gly154Pro	1968
p.Lys128Val	1927
p.Gln148His	1910
p.Glu311Thr	1896
p.Arg221Ile	1864
p.Glu146Asn	1856
p.Met309Tyr	1854
p.Ala189Gln	1841
p.Asp213His	1828
p.Thr317Met	1798
p.Met309Ile	1798
p.Glu146Ala	1796
p.Trp330Cys	1751
p.Thr361Cys	1731
p.Arg320Lys	1712
p.Asp368Pro	1695
p.Arg268Cys	1684
p.Val131His	1670
p.Phe137Asp	1657
p.Ile328Glu	1639
p.Gly223Phe	1635
p.Leu225Phe	1633
p.Asp78Tyr	1619
p.Thr138Lys	1618
p.Leu225Pro	1608
p.Gln148Arg	1590
p.Glu63Leu	1589
p.Met315Ile	1588
p.Phe339Leu	1577
p.Ala91Asp	1576
p.Asn326Met	1571
p.Leu142Val	1556
p.Cys319Phe	1554
p.Val166Thr	1530
p.Glu311Cys	1527
p.Ser321Val	1527
p.Asp348Ala	1521
p.Lys193Glu	1520
p.Asp294Tyr	1519
p.Leu306His	1516
p.Thr138Tyr	1512
p.Ile106Pro	1507
p.Ser144His	1507
p.Ala312His	1506
p.Ile305Asp	1497
p.Leu306Val	1488
p.Gln318His	1487
p.Gly331Ala	1463
p.Val260Tyr	1463
p.Met309Pro	1462
p.Thr115Glu	1461
p.His229Asn	1452
p.Glu133Leu	1446
p.Leu218Lys	1432
p.Glu307Cys	1421
p.Tyr288Cys	1419
p.Arg82His	1419
p.Met309Glu	1415
p.Thr150Lys	1412
p.Glu340Pro	1395
p.Trp330Lys	1391
p.Phe98Asn	1390
p.Lys215Pro	1389
p.Val304Phe	1387
p.Lys215Asn	1379
p.Asp160Tyr	1378
p.Leu306Ser	1373
p.Ala312Ala	1372
p.Glu357Phe	1372
p.Glu327Asn	1371
p.Ala140Arg	1366
p.Leu271Pro	1363
p.Thr317Asn	1353
p.Ile258Thr	1351
p.Leu85Val	1347
p.Ser322Ile	1340
p.Ala107Trp	1339
p.Asn198Phe	1339
p.Asp180Tyr	1334
p.Leu218Gly	1325
p.Thr150Tyr	1321
p.Arg236Ala	1318
p.Thr313Arg	1309
p.Glu146Phe	1305
p.Glu311His	1302
p.Cys162Ala	1292
p.Asp114His	1291
p.Val337Arg	1290
p.Lys346Thr	1283
p.His110Lys	1279
p.Ala312Val	1274
p.Ile209Lys	1271
p.Cys217Tyr	1270
p.Ser132Phe	1269
p.Ser322His	1267
p.Phe137Cys	1255
p.Arg367Thr	1253
p.Gly265Asp	1248
p.Arg236Asn	1240
p.Ala379Thr	1240
p.Ala366Glu	1234
p.Val169His	1232
p.Ser136Cys	1231
p.His205Cys	1228
p.Trp330Glu	1226
p.Thr149Asn	1226
p.Tyr345Pro	1225
p.Ser132Thr	1220
p.Gly223Tyr	1217
p.Ser136Ala	1210
p.Val222Pro	1209
p.Glu307Lys	1207
p.Ala312Arg	1206
p.Gly308Ile	1187
p.Leu113Ser	1186
p.Ala233Val	1184
p.Gly331Cys	1180
p.Arg221Trp	1179
p.Thr313Ile	1177
p.Glu311Met	1175
p.Phe98Asp	1168
p.Leu338Val	1167
p.Glu146Ser	1165
p.Asn135Gln	1159
p.Ser321Met	1150
p.Tyr323Glu	1144
p.Val303Met	1143
p.Ala140Lys	1142
p.Ser365Gly	1140
p.Leu218Glu	1137
p.Cys130Arg	1132
p.Gly331His	1127
p.Val337Pro	1124
p.Arg320His	1122
p.Arg212His	1121
p.Thr313Leu	1120
p.Val187Leu	1120
p.Thr200Glu	1119
p.Phe155Thr	1118
p.Leu113His	1117
p.Ile305Cys	1117
p.Phe262Asp	1114
p.Asp254Asn	1113
p.Ser350His	1113
p.Leu142Arg	1112
p.Gly331Trp	1112
p.Phe143Glu	1111
p.Ala312Thr	1110
p.Gly111Leu	1106
p.Glu387Val	1105
p.Arg367Pro	1105
p.Leu142Phe	1105
p.Asp71Glu	1104
p.Phe137His	1103
p.Ala237Phe	1101
p.Asn135Ala	1100
p.Leu109Trp	1099
p.Leu105Trp	1098
p.Ile183Met	1098
p.Glu311Ile	1094
p.Glu327Ser	1094
p.Glu341Leu	1092
p.Asn32Thr	1092
p.Ser144Ile	1091
p.Thr149Ser	1090
p.Ala314Glu	1089
p.Ser95Tyr	1089
p.Arg221Cys	1085
p.Thr313Pro	1083
p.Val358Tyr	1082
p.Leu239Met	1080
p.Ile328Gly	1080
p.Ile164Lys	1078
p.Met219Arg	1077
p.Gln148Cys	1076
p.Gly223Gln	1070
p.His234Glu	1069
p.Arg367Ile	1068
p.Tyr384Asp	1067
p.Ser377Met	1067
p.Glu311Pro	1065
p.Thr317Tyr	1064
p.Met191Ile	1061
p.Leu271Phe	1061
p.Arg67Met	1060
p.Gly214Pro	1059
p.Val222Ala	1058
p.Ile251Leu	1057
p.Glu335Met	1054
p.Phe103Lys	1049
p.Pro362Gly	1047
p.Leu253Ser	1047
p.Thr147Ile	1047
p.Gly265Met	1045
p.Val272Cys	1044
p.Arg46Lys	1041
p.Ser204Gly	1038
p.Arg268Ile	1037
p.Asp267Leu	1033
p.Asp112Ala	1033
p.Ile258Phe	1033
p.Ile328Asp	1029
p.Ala129Glu	1028
p.Leu97His	1028
p.Leu218His	1026
p.Arg197Ile	1025
p.Cys130Thr	1023
p.Glu327Lys	1022
p.Tyr349Asp	1021
p.Lys227Gln	1018
p.Ala140Asn	1018
p.Phe182Trp	1017
p.Phe137Glu	1016
p.Leu85Trp	1013
p.Lys227Phe	1012
p.Trp330Ala	1012
p.Thr147Val	1011
p.Gly261Asp	1011
p.Ile174Asp	1009
p.Arg221Glu	1009
p.Val134His	1009
p.Leu253Ile	1007
p.Arg80Ser	1007
p.Ser350Ala	1005
p.Gly214Asp	1003
p.Trp104Asp	1002
p.Asn135Ser	1002
p.Tyr334Leu	1001
p.Arg320Glu	1000
p.Ala210Gly	1000
p.Ala91Glu	998
p.Leu329Trp	997
p.Ala165Ser	994
p.Gly331Lys	993
p.Asp213Ser	988
p.Ser144Gly	987
p.Asp114Asn	984
p.Pro362Asp	982
p.His343Tyr	981
p.Cys319Ser	979
p.Ala107Val	978
p.Thr159Phe	977
p.Ile277Ile	973
p.Ala314Thr	972
p.Thr313Cys	970
p.Arg333His	966
p.Phe103Asp	965
p.Ile106Arg	964
p.Gln293His	961
p.Glu63Gly	960
p.Ala189Lys	959
p.Val208Met	958
p.Gln172Thr	957
p.Ser124Glu	957
p.Gly331Asp	955
p.Thr147Tyr	954
p.Trp220Cys	952
p.Ile328Tyr	952
p.Glu335Trp	951
p.Glu146His	950
p.Phe143Trp	949
p.Val310Met	949
p.Thr115Gln	949
p.Glu327His	949
p.Gly308Gln	948
p.His110Cys	944
p.Ile106Asn	941
p.Glu335Ala	938
p.Lys227Cys	938
p.Asn378Lys	938
p.Met219Ser	937
p.Val102Glu	937
p.Phe141Thr	935
p.Ile277Asn	932
p.Tyr323Thr	932
p.Tyr334Val	930
p.Ala314Asp	930
p.Asn326Ile	929
p.Met315Gln	928
p.Thr313Asn	927
p.Met309Ser	927
p.Phe141Gln	925
p.Arg320Gln	925
p.Val310Tyr	924
p.Phe137Tyr	921
p.Asp348Glu	920
p.Lys190Thr	920
p.Ile145Pro	920
p.Lys49Trp	917
p.Lys118Trp	916
p.Leu338His	914
p.Ala140Thr	914
p.Asn224Arg	912
p.Ala233Glu	911
p.Gly331Leu	910
p.Ala366Asp	909
p.His234Arg	908
p.Gln318Thr	906
p.Leu97Ser	901
p.Leu329Ile	901
p.Arg197Asn	898
p.Asn224Val	895
p.Ser392Gly	895
p.Glu371Glu	895
p.Pro362Gln	894
p.Ser321Gly	893
p.Tyr323Lys	892
p.Glu307Ala	892
p.Pro362Phe	891
p.Tyr344Ser	891
p.Phe92Ile	890
p.Phe103Glu	889
p.Val170Gly	889
p.Ala312Tyr	888
p.Ala140Val	887
p.Tyr334His	887
p.Glu146Cys	885
p.Gln318Lys	885
p.Ala366Lys	883
p.Glu341Phe	883
p.Ala189Met	883
p.Ser228Val	881
p.Leu225Cys	880
p.Lys190Asp	878
p.His234Trp	878
p.Lys118Gly	875
p.Leu85Arg	874
p.Arg320Leu	874
p.Ala325Val	873
p.Thr150Asp	870
p.Ala207Thr	870
p.Thr115Ser	870
p.His110Gln	869
p.Tyr323Asp	869
p.Tyr334Asn	868
p.Ser350Asn	868
p.Glu283Lys	867
p.Val131Ile	867
p.Thr150Glu	866
p.Gly223Met	865
p.Tyr117Gly	863
p.Ser132His	862
p.Gln148Tyr	861
p.Arg320Cys	857
p.Arg8Ala	857
p.Arg221Arg	857
p.Val304Leu	856
p.Val304Ala	856
p.Ile295Lys	855
p.Glu199Lys	855
p.Cys217Phe	855
p.Lys215Glu	854
p.Ser204Lys	854
p.Val131Leu	854
p.Pro286Ser	854
p.Thr147Phe	852
p.Leu306Tyr	850
p.Thr361Lys	850
p.Leu225Arg	850
p.Glu146Val	850
p.Met309Cys	849
p.Leu338Ile	848
p.Thr150Asn	848
p.Leu142Asn	848
p.Pro194Phe	845
p.His332Ile	845
p.Phe103Arg	844
p.His332Arg	844
p.Glu247Phe	843
p.Met315Lys	843
p.Ala210Glu	842
p.Ala298Ser	842
p.Lys292Met	841
p.Lys292Ile	841
p.Thr149Leu	841
p.Phe137Gln	840
p.Thr317Ser	840
p.Thr313Trp	839
p.Leu108Arg	835
p.Ser136Pro	834
p.Gln318Trp	833
p.Tyr356Arg	833
p.Ala139Pro	832
p.Gly223Lys	832
p.Ala314Cys	831
p.Arg367Gln	830
p.Glu232His	830
p.Leu113Asn	828
p.Val304Gln	827
p.Arg243His	823
p.Arg197Gly	822
p.Arg333Trp	818
p.Ile295Leu	816
p.Val131Lys	814
p.Lys241Ser	814
p.Ala140Pro	813
p.Leu329Glu	812
p.Val304Cys	811
p.Leu306Met	811
p.Arg156Gln	811
p.Gly331Ser	810
p.Lys215Ser	810
p.Glu327Gln	809
p.Arg44Asp	805
p.Asn360Tyr	804
p.Lys241Asp	804
p.Ala207Val	802
p.Val231His	802
p.Ala207Gly	802
p.Leu338Pro	801
p.Val260Ala	800
p.Ile258Met	796
p.Met309Val	793
p.Gln293Val	793
p.Val222Leu	792
p.Lys195Gln	792
p.Ala139Tyr	792
p.Glu327Phe	791
p.Thr317Ala	791
p.Asn224Pro	790
p.Gly308Trp	790
p.Thr245Ile	789
p.Cys364Trp	788
p.Arg226Cys	788
p.Glu341Arg	788
p.Phe167Arg	787
p.Ser136Ile	787
p.Leu142Ile	785
p.Arg226Tyr	785
p.Arg221Phe	784
p.Ile209Tyr	782
p.Leu329Asp	782
p.Cys383Asp	780
p.Gly176Cys	779
p.Glu335Tyr	779
p.Ile328Ser	779
p.Ile328Gln	778
p.Glu232Trp	777
p.Leu240Asp	777
p.Met191Arg	777
p.Asp51Gly	777
p.Glu307Trp	776
p.Lys346Leu	775
p.Ile209His	775
p.Arg320Met	775
p.Val208Gly	775
p.Glu146Thr	775
p.Ile302Met	774
p.Gln238Pro	774
p.Arg226Asn	774
p.Met211Thr	773
p.Ile305Tyr	773
p.Ile328Met	773
p.His332Met	772
p.Leu94Tyr	772
p.Leu218Gln	772
p.Glu335Gln	770
p.Val166His	770
p.Phe141Gly	768
p.Thr200Lys	768
p.Thr316Met	767
p.Lys193Asn	766
p.Ala314Tyr	766
p.Gly223Ser	766
p.Thr147Gly	765
p.Ala312Asp	765
p.Ser204Gln	764
p.His279Asp	764
p.Val235Ile	764
p.Ala210Lys	764
p.Lys195Asn	763
p.Leu287Gly	763
p.Ile305Val	762
p.Met211Ile	761
p.Val235Arg	760
p.Ala140Ile	760
p.Arg333Gly	760
p.Ser144Glu	759
p.Arg320Asp	759
p.Met211Asp	759
p.Glu247Asp	758
p.Arg333Phe	758
p.Glu311Asp	758
p.Gln148Pro	757
p.Leu225Met	756
p.Arg226Ile	756
p.Ser136Phe	756
p.Glu247Tyr	756
p.Thr150Trp	752
p.Val347Asp	752
p.His110Tyr	752
p.Glu335Asp	751
p.Leu290Ala	751
p.Val304Asn	751
p.Asp282Tyr	751
p.Tyr344His	748
p.Ile72Thr	748
p.Ile145Gly	746
p.Arg80Asp	745
p.Lys125Arg	744
p.Val77Thr	744
p.Val337Ala	743
p.Cys217Ala	743
p.Ser246Pro	742
p.Gly308Phe	742
p.Tyr250Pro	741
p.Val310His	741
p.Tyr349Pro	741
p.Tyr323Phe	740
p.Ala129Tyr	740
p.Arg333Pro	738
p.Ala140Gly	737
p.Ala207Asp	737
p.Glu146Gly	736
p.Asp348His	735
p.Phe143Asn	734
p.Met84Thr	734
p.Ala192Trp	734
p.Glu335Leu	733
p.Pro336Met	732
p.Ile251Lys	732
p.Thr361Ser	732
p.Val131Gly	731
p.Tyr384Gly	731
p.Val158Arg	731
p.Arg40His	730
p.Thr245Gln	730
p.Leu271Met	728
p.Ser144Arg	727
p.Glu283Gly	727
p.Ile269Gly	726
p.Val272Asn	726
p.Cys54Leu	725
p.Ser321Gln	725
p.Val166Pro	725
p.Phe143Ile	724
p.Gly308Arg	724
p.Val337Gln	724
p.Ser321Glu	722
p.Val347Leu	720
p.Asp112Gln	720
p.Gln293Gly	720
p.Ser124Asp	720
p.Glu327Cys	718
p.Ile59Pro	718
p.Ile258Asn	718
p.Ile174Met	718
p.Asp299Cys	717
p.Leu306Ile	717
p.Leu142Lys	716
p.Leu225Val	716
p.Ala314Arg	715
p.Val134Gly	714
p.Arg80Cys	714
p.Ala129Ile	714
p.Lys20Trp	713
p.Glu371Cys	713
p.Leu369Gln	713
p.Leu338Met	713
p.Cys101Cys	713
p.Thr147Gln	713
p.Thr138Phe	712
p.Lys128Glu	711
p.Asp112Arg	710
p.Ser228Lys	709
p.Ser173His	709
p.Ser144Tyr	708
p.His353Arg	708
p.Thr313His	708
p.Ser136Tyr	707
p.Val310Gly	705
p.Tyr384Ile	704
p.Lys241His	704
p.Arg243Met	704
p.Leu113Ile	704
p.Ala237Ile	704
p.Tyr334Ala	703
p.Pro359Leu	703
p.Ala139Cys	703
p.Trp330Asp	703
p.Met309Thr	702
p.Trp81Ile	702
p.Cys89Phe	702
p.Phe137Lys	701
p.Ala139Ala	701
p.Ser321Ile	700
p.Ser132Glu	699
p.Met219Pro	698
p.Met315Arg	697
p.Val222Ile	697
p.Trp104Gln	696
p.Glu133Lys	696
p.Ile277Cys	695
p.His279Asn	694
p.Pro286Thr	693
p.Arg367Trp	693
p.Asp213Pro	692
p.Arg221Tyr	692
p.Leu369Ala	691
p.Leu113Phe	691
p.Thr150Ser	690
p.Ala107Phe	689
p.Ala210Leu	689
p.Ser377Trp	689
p.Lys342Asp	688
p.Pro274Cys	687
p.Gln255Gln	686
p.Lys373Val	686
p.Tyr345Val	686
p.Val272Phe	686
p.Ile328Pro	685
p.Ile72Trp	684
p.Thr74Phe	684
p.Ser322Pro	683
p.Ala107Asp	682
p.Ala129Thr	682
p.Met315Ala	681
p.Thr355Ile	681
p.Gly223Thr	679
p.Ser144Cys	679
p.Arg221Pro	679
p.Asp112Trp	679
p.Ala129Arg	678
p.Ser144Val	678
p.Leu306Arg	677
p.Leu239Gly	677
p.Leu142His	675
p.Glu63Met	674
p.Leu240Thr	673
p.Ala379Met	672
p.Ser136Val	671
p.Ala192Phe	671
p.Leu338Ser	671
p.Thr75Gln	671
p.Ile281Gly	671
p.Leu240Met	670
p.Ile183Leu	670
p.Tyr384Pro	668
p.Val347Ser	667
p.His234Pro	667
p.Arg320Ala	666
p.Pro163Asn	666
p.Thr317Cys	666
p.Ile295Asn	664
p.Arg320Asn	664
p.Trp104Cys	663
p.Arg236Ser	663
p.Thr276Asn	663
p.Pro362Lys	662
p.Phe99Val	661
p.Cys319His	661
p.Ser246Leu	661
p.Trp220His	661
p.Ser322Trp	659
p.Glu357Tyr	659
p.Ser136Asp	658
p.Ile145Val	658
p.Arg221Leu	657
p.Asn206Lys	656
p.His279Arg	655
p.Leu306Lys	655
p.Ile375Trp	654
p.Ala139Ile	654
p.Thr361His	654
p.Phe141Met	654
p.Ile209Phe	654
p.Asn326Asp	653
p.Met309Arg	653
p.Trp220Val	652
p.Pro286Arg	650
p.Lys118Met	650
p.Phe141Ala	650
p.Ile251Tyr	649
p.Ala312Asn	649
p.Ala165Val	649
p.Val134Leu	649
p.Glu146Asp	649
p.Thr147Ser	648
p.Arg221Met	648
p.Ala129Lys	648
p.Ile106Ser	647
p.Cys319Gly	647
p.Cys157Met	647
p.Leu142Trp	647
p.Asp120Tyr	646
p.Gly265Cys	644
p.Cys101Phe	644
p.Leu225Ser	644
p.Ser228Ala	643
p.Phe382Lys	642
p.Leu218Ile	640
p.Gln66Pro	639
p.Asp114Trp	639
p.Pro274Lys	638
p.Thr115Arg	638
p.Gln148Leu	638
p.Val208Glu	637
p.Gly154Trp	637
p.Asp254Ile	637
p.Leu376Met	637
p.Arg367Gly	637
p.Asp348Lys	636
p.Leu108Ala	636
p.Ile145Leu	636
p.Leu85Lys	635
p.Cys162Phe	635
p.Tyr250Leu	634
p.Asn206Leu	634
p.Trp220Ser	632
p.Val158Phe	632
p.Thr115Pro	632
p.Ser13Gly	631
p.Ser321Pro	630
p.Tyr334Met	630
p.Glu199Ser	630
p.Gly331Thr	629
p.Phe270Gly	629
p.Leu142Ala	629
p.Val131Ser	629
p.Val131Pro	629
p.Ser377Tyr	628
p.Val231Gln	628
p.Trp104Thr	628
p.Ile209Cys	628
p.Gln255Leu	628
p.Glu341Asp	627
p.Thr149Trp	627
p.Ile258Leu	627
p.Glu396Arg	626
p.Ala314Lys	625
p.Cys54Tyr	625
p.His110Met	625
p.Thr150Phe	624
p.Leu329Ser	624
p.Leu142Ser	623
p.Trp96Cys	623
p.Glu357Gly	622
p.Tyr349Thr	622
p.Leu113Val	622
p.Asp348Gln	621
p.Leu338Asn	621
p.Ile295Ala	621
p.Arg367Leu	620
p.Asp294Gly	619
p.Asp78Phe	619
p.Glu335His	618
p.Thr138Met	618
p.Trp83Cys	618
p.Gly331Asn	618
p.Ile151Asp	616
p.Leu240Arg	616
p.Glu335Val	616
p.Leu338Lys	616
p.Ile275Asn	615
p.Ile266Pro	615
p.Thr391Lys	615
p.Glu133Gln	615
p.Asn206Pro	613
p.Tyr334Cys	613
p.Cys130Ser	613
p.Lys193Val	612
p.Ile72Arg	612
p.Val134Trp	612
p.Thr316Ile	611
p.Ser321His	611
p.Asn360Lys	611
p.Ala325Gln	609
p.Glu307Gln	609
p.His110Asp	609
p.Glu249Gln	608
p.Thr276Lys	608
p.Val310Asn	607
p.Ile106Lys	607
p.Thr74Ile	607
p.Glu394Ser	607
p.Lys64Met	606
p.Val12Lys	605
p.Ala107Cys	605
p.Asp296Tyr	604
p.Cys54Glu	603
p.Thr74Lys	603
p.Thr147Leu	603
p.Arg67Val	603
p.Leu306Phe	603
p.Lys190Glu	602
p.Ser45Glu	602
p.Met315Val	602
p.Asn259Thr	602
p.Glu340Asp	602
p.Glu301Gln	601
p.Thr245Tyr	601
p.Trp330Phe	601
p.Ser132Met	601
p.Thr313Glu	601
p.His332Gln	600
p.Asn60Val	599
p.Tyr117Ser	598
p.Ile178Glu	598
p.Phe137Trp	598
p.Leu108Val	597
p.Thr138Glu	597
p.Leu230Lys	597
p.Arg236Phe	597
p.Tyr334Trp	597
p.His53Asp	597
p.Val347Gln	596
p.His205Pro	596
p.Met219Ile	596
p.Lys342Phe	596
p.Gln66Ile	594
p.Ala325Pro	594
p.Glu247Ala	594
p.Val77His	593
p.Ala107Ile	592
p.Val56Gly	592
p.Glu394Val	591
p.Arg333Asn	591
p.Ser365Ile	591
p.Asn198Cys	591
p.Ile106Gly	590
p.Phe143Pro	590
p.Leu324Phe	590
p.Leu329Pro	589
p.Arg44Trp	589
p.Gly100Thr	589
p.His229Pro	589
p.Asp348Phe	589
p.Val131Asp	588
p.Ile209Ala	587
p.Val347Pro	587
p.Tyr334Glu	587
p.Phe203Lys	587
p.Trp104Ile	587
p.Gly331Met	586
p.Arg268Gln	585
p.Pro359Cys	585
p.Trp96Asn	584
p.Arg80Trp	583
p.Thr317Pro	583
p.Ser264Ile	581
p.Asp257Ile	579
p.Val272Trp	579
p.Val187Pro	578
p.Lys354Asn	578
p.Asn206Thr	577
p.Met168Gly	576
p.Asp282Leu	576
p.Ala314Trp	575
p.Thr115Asp	575
p.Glu249Pro	574
p.Val278Trp	574
p.Tyr344Thr	574
p.Phe143Leu	573
p.Glu311Gly	573
p.Lys118Asp	572
p.Thr355Leu	572
p.Asn135Met	571
p.Leu324Asn	571
p.Ala210Pro	571
p.Ala140Gln	569
p.Val126Ser	568
p.Asn360Thr	568
p.Ala237Glu	567
p.Ile145Thr	567
p.Ser144Pro	567
p.Ala389Thr	566
p.Met84Val	566
p.Val37Ser	566
p.Phe300Tyr	566
p.Leu329Asn	565
p.Trp104Pro	565
p.Ala210Arg	565
p.Gln172Tyr	564
p.Ser127Phe	563
p.Arg221Gly	563
p.Thr149Met	562
p.Lys372His	561
p.Cys130Ile	561
p.Asn386Lys	561
p.Ala366Thr	561
p.Thr245Val	561
p.His332Leu	561
p.Lys125Ser	560
p.Ser204Val	560
p.Asn380Pro	560
p.Cys319Gln	560
p.Tyr250Phe	559
p.Cys157Asp	558
p.Ala165Thr	558
p.Lys227Asn	557
p.Ala325Ile	557
p.Glu341Asn	557
p.Val231Ser	557
p.Ser321Asp	557
p.Lys125Glu	556
p.Leu105Tyr	556
p.Tyr345Met	556
p.Thr138Ile	556
p.Leu363Gln	555
p.Glu280Gln	555
p.Phe270Ile	555
p.Ala129Ser	554
p.Ser144Gln	554
p.Glu146Gln	554
p.Asp257His	553
p.Glu395Gln	553
p.Leu225Gln	553
p.Glu249Val	553
p.Val272Ile	552
p.Asp289Glu	552
p.Tyr323Pro	551
p.Phe98Gly	551
p.Cys130Asn	551
p.Met191Gly	551
p.Leu105Cys	550
p.Thr316Asn	550
p.Val61Arg	550
p.Asp348Thr	550
p.Val208Leu	550
p.Lys241Ala	549
p.Ser381Tyr	549
p.Cys76Ile	549
p.Phe92Val	549
p.Val235Gly	549
p.Ser136Lys	548
p.Cys319Tyr	548
p.Lys215Gly	548
p.Asp112His	548
p.Ala139Leu	547
p.Ala379Ile	547
p.Lys346Gly	547
p.Asp368Val	547
p.Arg221Ala	547
p.Phe339Val	546
p.Val208Lys	546
p.His332Asp	546
p.Ala370Gly	545
p.Gln255Cys	545
p.Arg243Gln	545
p.Pro336Gly	545
p.His279Cys	545
p.Ile106Asp	544
p.Ser381Cys	544
p.Asp114Ser	544
p.Gly185Arg	543
p.Phe171Met	543
p.Leu109Phe	543
p.Asp112Tyr	543
p.Glu301Lys	542
p.Pro359Met	542
p.Ser144Phe	542
p.Arg243Cys	541
p.Thr149Arg	541
p.Leu230Thr	540
p.Phe47Cys	539
p.Asp289Trp	539
p.Ser136Gln	538
p.Ile305Asn	538
p.Glu133Cys	537
p.Ala139Gly	537
p.Arg236His	537
p.Glu341Val	537
p.Asp213Asn	537
p.Ser321Tyr	536
p.Ala298Val	536
p.Asn135Val	536
p.Phe137Ser	536
p.Thr149Val	536
p.His110Thr	536
p.Val131Trp	536
p.Leu239Pro	536
p.Tyr374Lys	535
p.Thr316Glu	533
p.Glu133Phe	533
p.Val231Gly	532
p.Glu146Pro	532
p.His110Phe	532
p.Ser3Lys	530
p.Thr317Ile	530
p.Phe103Pro	529
p.Leu97Phe	528
p.Leu363His	528
p.Phe270Ala	528
p.Leu306Gln	528
p.Gly176Val	528
p.Thr74Tyr	528
p.Gly331Pro	528
p.Tyr117Ile	528
p.Leu85Ile	528
p.Arg268Met	527
p.Ala325Glu	526
p.Ile79Asn	526
p.Lys342Ile	526
p.Val102Phe	525
p.Asn198Ile	525
p.Ala312Pro	524
p.Ile277Gly	524
p.Arg243Phe	523
p.Val388Phe	523
p.His279Gln	523
p.Tyr384Thr	523
p.Leu329Met	523
p.Glu247Glu	522
p.Thr115Asn	522
p.Thr147Asn	522
p.Glu146Ile	522
p.Leu240Pro	522
p.Lys49Met	521
p.Phe141Cys	521
p.Glu311Val	521
p.Glu249Tyr	520
p.Ala70His	520
p.Met315Asp	519
p.Asn259Glu	519
p.Val231Ala	519
p.Val310Gln	519
p.Arg243Leu	519
p.Asn360Ile	518
p.Thr138Val	518
p.Tyr374Gln	518
p.Ser127Thr	518
p.Leu225Thr	518
p.Cys319Glu	518
p.Ile145Trp	517
p.Thr74Leu	517
p.Lys49Asn	517
p.Met211Lys	516
p.Ile106Tyr	516
p.Thr138Pro	516
p.Thr316His	516
p.Asp348Ile	516
p.Asp112Asn	516
p.Ile277Tyr	515
p.Arg333Ser	515
p.Leu324Ile	515
p.Gly100Lys	514
p.Glu146Leu	514
p.Lys227Asp	514
p.Ser10Tyr	514
p.Lys125Cys	513
p.Val61Leu	513
p.Gly185Ser	513
p.Arg212Gly	513
p.Glu396Thr	513
p.Glu340Ser	512
p.Ser173Gly	512
p.Ala207Ile	512
p.Ile305Glu	512
p.Asp254Gly	511
p.Lys346Trp	511
p.Glu283Phe	511
p.Leu376Lys	511
p.Trp83Glu	511
p.Phe98Gln	510
p.His110Asn	510
p.Asp263Val	510
p.Phe155Lys	509
p.Ser144Lys	509
p.Tyr349Ala	509
p.Ala207Met	509
p.Phe141Val	509
p.Val126Gly	508
p.Asp299Gln	507
p.Phe137Ala	507
p.Ser144Trp	507
p.Phe270Val	507
p.Val170Thr	506
p.Met211Leu	506
p.Trp104His	506
p.Trp83Val	506
p.Ile258Tyr	506
p.Val337Cys	506
p.Ser127Tyr	505
p.Asp284Tyr	505
p.Ile305Met	505
p.Lys118Phe	505
p.Ser291Pro	505
p.Ala107Lys	504
p.Glu357Gln	504
p.Ala389Asp	504
p.Val278Phe	504
p.Gly331Arg	503
p.Ile256Tyr	503
p.Asp112Met	503
p.Leu105Asn	503
p.Ile151Met	502
p.Glu327Thr	502
p.Tyr288Ile	501
p.Thr115His	501
p.Ile151Phe	500
p.Lys372Tyr	500
p.Val278Asn	500
p.His229Asp	500
p.Ser291Trp	500
p.Ile59Lys	499
p.Glu327Met	499
p.Lys346Gln	499
p.Lys342Asn	498
p.Trp81Val	498
p.Ile106Met	498
p.Trp104Asn	498
p.Gly111Phe	498
p.Val358Phe	497
p.Ala314Met	496
p.Ser242Thr	496
p.Asp398Ala	495
p.Ile145Arg	495
p.Glu335Lys	495
p.Pro362Trp	494
p.Ile87Ala	494
p.Gly185Met	494
p.Trp330Leu	494
p.Arg333Tyr	493
p.His332Tyr	493
p.Ala237Pro	493
p.Asn32Tyr	493
p.Ile106Phe	493
p.Gly265His	492
p.Ser273Ile	492
p.Ala366Met	491
p.Met315Pro	491
p.His234Ile	491
p.Glu327Trp	490
p.Glu335Pro	490
p.Ala314His	490
p.Leu218Asn	490
p.Asp348Pro	490
p.Ser321Trp	490
p.Ala129Leu	490
p.Met24Pro	489
p.Gly176Gln	489
p.Asn224Met	489
p.Lys342Arg	489
p.Gly223Val	488
p.Tyr384Cys	488
p.Met309Gly	488
p.Ile87Asn	487
p.Ala325Trp	487
p.Leu105Glu	487
p.Arg367Met	486
p.Leu225Glu	486
p.Glu232Asn	486
p.Thr159Gln	486
p.Phe262Ile	486
p.His332Thr	486
p.Lys125Met	485
p.Arg236Glu	485
p.Asp78Val	485
p.Thr147Met	484
p.Asp112Leu	484
p.Cys54Phe	484
p.Gln318Met	484
p.Ser95Glu	484
p.Phe137Leu	484
p.Cys177Arg	483
p.Val126Tyr	483
p.Gln148Lys	483
p.Tyr349Met	483
p.Lys342Lys	483
p.His205Ala	483
p.Cys130Lys	482
p.Val388Lys	482
p.Ser285Glu	481
p.Glu385Thr	481
p.Ile328Trp	481
p.Tyr345Asp	481
p.Glu283Thr	481
p.Ile145Phe	480
p.Thr149Cys	480
p.Gly331Val	480
p.His205Gly	480
p.Asn206Ile	479
p.Pro163Lys	479
p.Ser264Lys	479
p.Ser322Gln	479
p.Gly185Trp	479
p.Ser285Phe	479
p.Leu271Cys	479
p.Glu385Asp	479
p.Gly62Trp	479
p.Thr317Trp	479
p.Leu109Lys	478
p.Asp282Pro	478
p.Thr138Ser	478
p.Thr6Lys	478
p.Ala379Ser	478
p.Ile275Lys	477
p.Thr150Gln	477
p.Asp114Gly	477
p.Glu249Thr	477
p.Asn135Lys	477
p.Ile295Ser	477
p.Thr138Gln	476
p.Asp368Glu	475
p.Tyr345Leu	475
p.Thr23Ile	475
p.Tyr349Asn	475
p.Phe92Tyr	475
p.Asp78Ser	475
p.Val126Thr	474
p.Ser291Asp	474
p.His332Gly	473
p.Asp296Asn	473
p.Ile375Asn	473
p.Thr147Arg	473
p.Arg67Asn	473
p.Arg243Ala	473
p.Ser242Ile	472
p.Asp267Tyr	471
p.Phe339Pro	471
p.Asp267Ser	471
p.Glu307Gly	471
p.Glu394Asp	470
p.Trp330Gln	470
p.Val166Trp	470
p.Glu133Val	470
p.Arg268Gly	470
p.Val93Cys	470
p.Thr149Ile	470
p.Leu306Cys	470
p.Glu357Trp	470
p.Ala139Arg	470
p.His343Asn	469
p.Gln172Ala	469
p.Glu327Pro	469
p.His110Val	469
p.Tyr374Pro	469
p.Thr313Lys	469
p.Glu311Arg	468
p.Thr138Ala	468
p.Thr115Leu	468
p.Ile305Arg	467
p.Arg212Met	467
p.Leu113Glu	467
p.Ile258His	466
p.Phe73Lys	466
p.Ile106Gln	465
p.Ala379Glu	465
p.Tyr374His	465
p.Ala314Gln	465
p.Phe98Tyr	464
p.Phe339Asn	464
p.Lys196Trp	464
p.Leu225Asp	464
p.Ile145Met	464
p.Leu109Val	463
p.Gly248Asn	463
p.Ala389Ile	463
p.Gly308Met	462
p.Val337His	462
p.Leu369Thr	462
p.Gly65Asp	461
p.Gln318Gly	461
p.Gly176Phe	461
p.Thr361Tyr	461
p.Asp267Asn	461
p.Trp104Ala	460
p.Glu396Ala	459
p.Asp114Cys	459
p.Asn326Leu	459
p.Ala140Trp	459
p.Ala298Gln	459
p.Leu109Gly	459
p.Arg226Glu	459
p.Asp213Gln	459
p.Asp112Lys	458
p.Met309Lys	458
p.Leu329Cys	458
p.Trp104Glu	457
p.Asp71Tyr	457
p.Ile178Met	457
p.Ile106Leu	457
p.Tyr345Ile	457
p.Lys373Phe	456
p.Gly308Lys	456
p.Thr149Phe	455
p.Arg46Thr	455
p.Leu287Asn	454
p.Leu363Trp	454
p.Leu225Gly	454
p.Ser392Leu	454
p.Gly214His	454
p.Cys319Leu	454
p.Leu109Pro	454
p.Lys346Asn	454
p.Arg221Thr	453
p.Asp51Asn	453
p.Leu105Gly	452
p.Gly248Tyr	452
p.Leu271Lys	452
p.Phe143Cys	452
p.Leu216Trp	452
p.Ala140Asp	452
p.Phe141Leu	452
p.Ser399Tyr	452
p.Asp398His	452
p.Ser242Trp	452
p.Met309Asn	452
p.Thr149Lys	451
p.Phe203Met	451
p.Ser365Lys	451
p.Pro362Ser	451
p.Ala237Asp	450
p.Thr317Glu	450
p.Asp51Tyr	450
p.Arg236Gln	450
p.Lys125Val	450
p.His229Ala	450
p.Pro252Gln	449
p.Ala91Thr	448
p.Glu232Asp	448
p.Leu306Pro	448
p.Lys64Tyr	448
p.Ile244Asp	448
p.Asp180Ala	448
p.Lys49Ile	448
p.Thr159Trp	448
p.Phe99Thr	447
p.Lys190Ile	447
p.His53Gln	447
p.Ser246Tyr	447
p.Ile275Val	446
p.Trp104Leu	446
p.Thr355Lys	446
p.Cys364Gln	446
p.Gly152Gln	445
p.Tyr356Cys	445
p.Leu390Lys	444
p.Ala107Thr	444
p.Lys342Pro	444
p.Asp71Met	444
p.Asn378His	444
p.Asp263Trp	443
p.Phe141Asn	443
p.His110Glu	443
p.Arg226Lys	442
p.Lys196Gln	442
p.Ser399Gly	442
p.Val134Asp	442
p.Thr317Arg	441
p.Leu109Tyr	441
p.Phe167Val	441
p.Gln255His	441
p.Thr138Arg	441
p.Gln318Ala	440
p.Val170Asn	440
p.Leu376Asn	440
p.Leu287Arg	439
p.Arg212Val	439
p.Tyr334Pro	439
p.Lys50Ile	439
p.Ile244Met	439
p.Pro359Tyr	439
p.Cys130Tyr	439
p.Thr355Asn	439
p.Glu371Phe	438
p.Ile258Glu	438
p.Gly31Asp	438
p.Ser322Val	438
p.Ala233Leu	437
p.Gln238Leu	437
p.Leu324Asp	437
p.Pro336Arg	436
p.Phe203Leu	436
p.Arg82Met	436
p.Thr75Pro	435
p.Ser285His	435
p.Phe339Glu	435
p.Thr115Phe	435
p.Ala139His	435
p.Leu230Gly	435
p.Tyr288Met	435
p.Ala139Val	434
p.Ala298Ile	434
p.Val131Ala	434
p.Phe382Asp	434
p.Asp78Thr	434
p.Tyr349His	433
p.His343Glu	433
p.Glu161Val	433
p.Phe73Leu	433
p.Trp220Asp	432
p.Val12Leu	432
p.His234Asn	431
p.Lys346Pro	431
p.Cys162Ile	431
p.Leu376Ile	431
p.Gly111Arg	431
p.Val12Met	430
p.Glu16Gly	430
p.His332Phe	430
p.Gly185Asn	429
p.Glu133His	429
p.Ala312Met	428
p.Val169Arg	428
p.Lys346Phe	427
p.Gln238Arg	427
p.Ile11Cys	427
p.Ala207Glu	427
p.Asp368Met	427
p.Ser365Trp	426
p.Thr159Arg	426
p.Cys76Gln	426
p.Tyr288Ser	426
p.Thr115Ile	426
p.Trp96Gln	425
p.Ile106Trp	425
p.His332Ala	425
p.Ile269Pro	424
p.Val304Ile	424
p.Cys319Met	424
p.Pro274Gln	423
p.Leu240Glu	422
p.Asp71Gly	422
p.Ser350Ile	422
p.His234Phe	422
p.Asn360Glu	421
p.Asp348Trp	421
p.Gly18Trp	421
p.Val134Asn	420
p.Ser127Glu	420
p.Asn135Ile	420
p.Glu357Met	420
p.Ser322Glu	419
p.Met315Ser	419
p.Thr74Asn	419
p.Thr361Met	418
p.Val77Ala	418
p.Phe270His	418
p.Val235Thr	418
p.Lys49Gly	418
p.Ala237Trp	418
p.Tyr374Phe	417
p.Asp398Tyr	417
p.Gly111Tyr	417
p.Glu357His	417
p.Arg156Asn	417
p.Val131Cys	417
p.Asn259Leu	416
p.Cys319Ile	416
p.Ile244Lys	416
p.Val278Ser	416
p.Val347Tyr	416
p.Leu94Glu	416
p.Lys50Leu	416
p.Glu341Pro	415
p.Ala129Asn	415
p.Ser124Phe	415
p.Tyr153Ser	415
p.Tyr334Arg	414
p.Ala237Leu	414
p.Ala237Met	414
p.Arg46Cys	414
p.His53Asn	414
p.Pro359Gly	413
p.Thr150Ile	413
p.Val208Thr	413
p.Met211Ser	413
p.Ser399Phe	413
p.Ala233Asn	413
p.Arg221Ser	412
p.Gly176Met	412
p.Phe339Lys	412
p.Arg351Met	411
p.Glu133Trp	411
p.Lys128His	411
p.Ile251Pro	411
p.Lys241Ile	411
p.Gly111Asp	410
p.Glu327Gly	410
p.Ser124Pro	410
p.Glu396Pro	410
p.Gln238Ile	409
p.Thr313Tyr	409
p.Thr149Pro	409
p.Gln238Lys	409
p.Lys342Thr	409
p.Ile79Tyr	409
p.Pro286Leu	409
p.Cys383Val	409
p.Ser228His	408
p.Ser132Lys	408
p.Cys217His	408
p.Thr147Pro	407
p.Tyr68Met	407
p.Ile328Ala	407
p.His229Gln	407
p.Ile328Lys	407
p.Glu307Asp	407
p.Leu69Glu	406
p.Arg197Lys	406
p.Pro362Tyr	406
p.Asn326Gly	405
p.Thr317Val	405
p.Lys64Asn	405
p.Tyr345Phe	405
p.Asp368His	404
p.Phe203Ala	404
p.Tyr384Arg	404
p.Ala314Ser	404
p.Asp299Pro	404
p.Asn378Val	403
p.Ser45Arg	403
p.Ala389Gly	403
p.Leu69Gly	403
p.Gly18Tyr	403
p.Tyr153Lys	403
p.Val86Lys	402
p.Arg367Glu	402
p.Asn224Leu	402
p.Phe103Asn	402
p.Trp330Gly	402
p.Gly111Ser	401
p.Glu394Thr	401
p.Ala370Phe	401
p.Leu216Met	400
p.Ile302Thr	400
p.Val208Pro	400
p.Phe382Leu	400
p.Asn135His	399
p.Thr355Ser	399
p.Met309Asp	399
p.Leu369Lys	399
p.Cys162Asn	399
p.Ala192Asp	399
p.Gln238Phe	398
p.Phe98Glu	398
p.Arg40Ser	398
p.Glu307Leu	397
p.Phe203Tyr	397
p.Pro362Asn	397
p.Val77Gln	396
p.Asn360Gly	396
p.Gly248Arg	396
p.Leu239Thr	396
p.Ser204Ile	396
p.Tyr9Leu	396
p.Leu108Glu	395
p.Val126Phe	395
p.Met315Phe	395
p.Met84Ala	395
p.Ser14His	395
p.Met315Cys	395
p.Phe103Ser	395
p.Ala379Leu	394
p.Leu390Cys	394
p.Arg67Trp	394
p.Glu396Val	393
p.Ser228Trp	393
p.Val222Met	393
p.Val12Glu	393
p.Tyr344Phe	393
p.Phe300Lys	393
p.Gly111Cys	392
p.Ile79Val	392
p.Ile106Ala	392
p.Val77Cys	392
p.His205Tyr	392
p.Ala312Cys	392
p.Thr75Glu	392
p.Thr316Asp	392
p.Ala366Trp	392
p.Ser377Gln	392
p.Leu90Trp	391
p.Phe143Met	391
p.Val208Trp	391
p.Glu133Ser	391
p.His279Thr	391
p.Glu199Val	390
p.Asn386Thr	390
p.Ser365Ala	390
p.Val278Tyr	390
p.Phe141Tyr	390
p.Asn326His	390
p.Glu394Cys	389
p.Asp120Trp	389
p.Gln172Ile	389
p.Asn380Gly	389
p.Leu290His	389
p.Ala165Trp	389
p.Leu369Phe	389
p.Phe262Ser	389
p.Leu376Ala	388
p.Val48Phe	388
p.His279Ala	388
p.Met24Asn	388
p.Ile145His	388
p.Glu283Trp	388
p.Ser124Ile	388
p.Met191Pro	388
p.Lys193Gly	387
p.Glu247Val	387
p.Gly62Ile	387
p.Leu142Thr	387
p.Glu340Val	387
p.Arg5Ser	387
p.Ser246Thr	387
p.Trp83Ser	387
p.Arg46Met	387
p.Met219His	386
p.Lys227Glu	386
p.Asp289Gly	386
p.Pro194Leu	386
p.Phe300Pro	386
p.Phe339Ile	385
p.Ala140Leu	385
p.Ser291Gln	385
p.Tyr323Met	385
p.Glu387Cys	385
p.Lys393Asn	385
p.Tyr323Ser	385
p.Arg236Asp	385
p.Ala210Trp	385
p.Asp263Leu	385
p.Tyr345Glu	385
p.Phe141Glu	385
p.His234Ser	385
p.Arg44Ala	384
p.Val134Glu	384
p.Val347Lys	384
p.Gly111His	384
p.Met188Ile	384
p.Ser322Asn	384
p.Gly248His	384
p.Phe382Asn	384
p.Gly223Pro	383
p.Asp114Met	383
p.Leu230Asp	383
p.Val347Ile	383
p.Ala139Glu	383
p.Phe155Val	383
p.Leu390Tyr	382
p.Val86Ala	382
p.Pro194Trp	382
p.Glu341Cys	382
p.Ser381Asp	382
p.Lys196Asn	382
p.Lys193Met	381
p.Phe73Ile	381
p.Asp51Cys	381
p.Ala107Glu	381
p.Lys125Asn	380
p.His205Leu	380
p.Gln238His	380
p.Leu287Thr	380
p.Gln41Pro	380
p.Ser246Ala	380
p.Lys373Gln	380
p.Ala107Tyr	379
p.Thr361Pro	379
p.Tyr384Val	379
p.Leu94Phe	379
p.Ala139Phe	378
p.Met219Val	378
p.Ser321Phe	377
p.Phe73Asp	377
p.Glu247Gln	377
p.Gln318Pro	376
p.Arg351Trp	376
p.Glu307Met	376
p.Leu109Gln	376
p.Gln148Met	375
p.Leu338Asp	375
p.Ile179Ala	375
p.Ala192Arg	375
p.Ala207Asn	375
p.Tyr356Leu	375
p.Trp220Arg	375
p.Pro359Ser	375
p.Glu161Ala	375
p.Thr74Ala	374
p.Glu146Lys	374
p.Val187Met	374
p.Pro274Asp	374
p.Asn198Lys	373
p.Ser246Gln	373
p.His53Pro	373
p.Thr361Ala	373
p.Ile244Tyr	373
p.Asp267Gly	373
p.Lys346Ile	373
p.Phe339Tyr	373
p.Ser322Cys	373
p.Gln255Pro	373
p.Asn135Thr	372
p.Val26Arg	372
p.Ala207Cys	372
p.Glu311Phe	372
p.Trp220Phe	372
p.Gln318Phe	372
p.Lys196Pro	371
p.Leu142Cys	371
p.Lys342Leu	371
p.Pro362Met	371
p.Gly265Gln	370
p.Pro362Val	370
p.Arg46Ser	370
p.Ala129Cys	370
p.Glu232Pro	370
p.Asn206Glu	370
p.Ser136Trp	369
p.His332Pro	369
p.Gly308Glu	369
p.Asp257Ala	369
p.Glu394Trp	369
p.Leu105Val	368
p.Leu271Tyr	368
p.Arg226Asp	368
p.Ala165Asn	368
p.Val231Phe	367
p.Ala165Gln	367
p.Thr115Tyr	367
p.Lys227His	367
p.Glu161Asn	367
p.Asp78His	367
p.Phe92Met	367
p.His229Met	367
p.Phe88Arg	366
p.Trp104Val	366
p.Gln293Leu	366
p.Asp112Val	366
p.Lys20Phe	366
p.Lys342Glu	366
p.Glu340His	366
p.Arg212Trp	365
p.Leu287Gln	365
p.Ser246Phe	365
p.Thr276Arg	365
p.Leu113Lys	365
p.Cys54His	365
p.Gly100Ala	364
p.Leu108Gly	364
p.Gly308His	364
p.Lys49Tyr	363
p.Val278Pro	363
p.Phe137Gly	363
p.Phe99Ile	363
p.Ser10Met	363
p.Asp17Thr	363
p.Ile11Gln	363
p.Glu341Thr	362
p.Val260Asp	362
p.Leu94Met	362
p.Tyr374Cys	362
p.Cys217Asn	362
p.Ser127Pro	362
p.Arg367Tyr	361
p.Ser381Glu	361
p.Ile145Gln	361
p.Met309Leu	361
p.Lys292Asn	360
p.His229Lys	360
p.Ala70Asp	360
p.Leu230Arg	360
p.Asp114Tyr	360
p.Ser242Lys	359
p.Ser45Lys	359
p.Ser350Gln	359
p.Trp330Thr	359
p.Trp81Leu	359
p.Met219Tyr	359
p.Gln66Arg	359
p.Phe141Ser	358
p.Glu311Trp	358
p.Ala366Val	358
p.Lys372Cys	358
p.Val56Ile	358
p.Ile275Tyr	358
p.Leu363Val	357
p.Gly154Asn	357
p.Lys227Ser	357
p.Lys393Leu	356
p.Ser242Ala	356
p.Arg8Val	356
p.Leu105Arg	356
p.Ile72Met	355
p.Val278Asp	355
p.Glu387Arg	355
p.Phe73Phe	354
p.Arg226Gly	354
p.Val235Asp	354
p.Ala139Ser	354
p.Tyr153Cys	354
p.Leu21Glu	354
p.Tyr356Lys	354
p.Glu396Lys	354
p.Val347Met	354
p.Phe58Trp	354
p.Val166Leu	353
p.Val222Trp	353
p.Tyr356Phe	353
p.Arg212Pro	352
p.Lys346Arg	352
p.Glu283Gln	352
p.Lys227Ile	352
p.Asp120His	352
p.Lys215Leu	351
p.Glu394Phe	351
p.Phe155Asp	351
p.Ile184Phe	351
p.Glu371Lys	351
p.Asn360Arg	351
p.Glu146Arg	350
p.Arg82Leu	350
p.Gly223Cys	350
p.Pro286Asp	350
p.Gln148Phe	350
p.Ser350Cys	349
p.Ile256Leu	349
p.Glu357Lys	349
p.Ile184Trp	349
p.Leu216Ser	349
p.Pro359Phe	349
p.Val126Arg	349
p.Thr6Gly	349
p.Val310Leu	349
p.His234Asp	349
p.Glu385Lys	349
p.Arg67Tyr	348
p.Ile305Lys	348
p.Asp112Gly	347
p.Ala314Phe	347
p.Tyr345Ser	347
p.Ile251Met	347
p.Ala25Asp	347
p.Glu396Asn	347
p.Val48Pro	347
p.Ser136Leu	347
p.Phe262Asn	347
p.Ile209Gly	347
p.Val131Asn	346
p.Ser322Met	346
p.Ala186Gly	346
p.Ser124Tyr	346
p.Ile281Arg	346
p.Ala139Lys	345
p.Ile295Gly	345
p.Cys76Phe	345
p.Leu69Arg	345
p.Val337Ser	345
p.Arg333Lys	345
p.Phe270Gln	344
p.Gln57Met	344
p.Thr75Ser	344
p.Lys195Met	344
p.Thr355Gln	343
p.Asp180Val	343
p.Glu340Trp	343
p.Phe270Asn	343
p.Asp296Lys	342
p.Asp114Val	342
p.Ile72Glu	342
p.Glu232Tyr	342
p.His110Ser	342
p.Glu327Ile	342
p.Lys118His	342
p.Asn135Pro	341
p.Cys130Ala	341
p.Glu397Gly	341
p.Cys54Trp	341
p.Met168Lys	341
p.Asn206Met	340
p.Asp254Ser	340
p.Asp254His	340
p.Ile87Met	340
p.Ile251Thr	340
p.Glu371Arg	339
p.Ala91Trp	339
p.Val86Phe	339
p.Glu387Phe	339
p.Leu390Met	339
p.Ala165Leu	339
p.Lys49Leu	339
p.Ala325Tyr	338
p.Leu329Gly	338
p.Ser273Asp	338
p.Lys118Ser	338
p.Phe270Pro	338
p.Glu400Pro	338
p.Glu387Tyr	338
p.Lys118Tyr	338
p.Leu287Glu	337
p.Lys215Tyr	337
p.Trp220Pro	337
p.Ala107Asn	337
p.Ser127Asn	337
p.Ser127Lys	336
p.Val310Lys	336
p.Thr355Glu	336
p.Asn55His	336
p.Leu271Ile	336
p.Lys34Phe	336
p.Arg46Ala	335
p.Val303Asp	335
p.Glu341His	335
p.Glu394Leu	335
p.Cys383Ile	334
p.Ala370Thr	334
p.Lys346His	334
p.Lys393His	334
p.Ile209Leu	334
p.Leu218Trp	334
p.Gly100Cys	334
p.Ile209Arg	334
p.Ser392Tyr	333
p.Glu394Asn	333
p.Glu335Gly	333
p.His205Glu	333
p.Val310Arg	333
p.Tyr117Asn	332
p.Tyr344Gly	332
p.Tyr288Ala	332
p.Thr355Ala	331
p.Ile179Thr	331
p.Lys64His	331
p.Ile277Glu	331
p.Phe137Thr	331
p.Glu161Lys	331
p.Glu395Lys	331
p.Val126Cys	331
p.Thr150Arg	330
p.Val303Phe	330
p.Val358Pro	330
p.Asn360His	330
p.Ser322Arg	329
p.Gly214Leu	329
p.Gly111Trp	329
p.Glu280Asp	329
p.Ser381Ala	329
p.Ser144Asp	328
p.Ile256Met	328
p.Gly248Val	328
p.Lys342Val	328
p.Leu113Trp	328
p.Ile183Phe	328
p.Phe339Thr	327
p.Glu249Asp	327
p.Cys43Trp	327
p.Glu146Tyr	327
p.Leu363Pro	327
p.Asn386Arg	327
p.Leu142Gly	326
p.Asn28Gly	326
p.Leu240Trp	326
p.Val131Gln	326
p.Ile59Cys	326
p.Ala139Trp	326
p.Ser3Leu	326
p.Tyr117His	326
p.Thr150His	326
p.Asn326Tyr	325
p.Asp282Asn	325
p.Ala325Arg	325
p.Gly308Pro	325
p.Leu338Ala	325
p.Asn55Thr	324
p.Lys195Pro	324
p.Gly111Lys	324
p.Phe171Arg	324
p.Cys54Pro	324
p.Val222Gln	324
p.Arg8Trp	323
p.Asp348Leu	323
p.Lys373Gly	323
p.Ser132Val	323
p.Lys372Arg	323
p.Gly261Glu	323
p.Ile256Ser	323
p.Thr74Met	323
p.Ser127Trp	323
p.Glu327Arg	322
p.Lys292Gln	322
p.Thr23Ser	322
p.Asn135Asp	322
p.Leu329Val	322
p.Gln318Glu	322
[truncated: 4,650 more rows]
