# Supplementary material for: Determinants of trafficking, conduction, and disease within a K+ channel revealed through multiparametric deep mutational scanning
Source: eLife. 2022 May 31;11:e76903. doi: 10.7554/eLife.76903 (PMC9273215; doi:10.7554/eLife.76903)
Supplement: Source data 1. [file elife-76903-data1.zip › SourceData/enrich_surface/tsv/up2_lib/main_synonymous_counts.tsv]

	count
_wt	12800
p.Thr149Gln	5211
p.Thr138Gly	4884
p.Asn326Met	4237
p.Asn326Ser	3806
p.Asn135Gln	3435
p.Leu306Ser	3359
p.Thr361Cys	3270
p.Ile183Met	3258
p.Lys64Arg	3176
p.Phe339Leu	3128
p.Lys128Val	3121
p.Gly331Ala	2959
p.Ala312Ser	2812
p.Phe92Thr	2805
p.Glu335Gln	2803
p.Glu340Pro	2725
p.Met309Tyr	2665
p.Asp114His	2633
p.Glu357Phe	2593
p.Ala189Gln	2573
p.Tyr334Met	2542
p.Ser321Val	2521
p.Glu387Val	2499
p.Ile183Leu	2492
p.Tyr384Asp	2468
p.Leu329Trp	2467
p.Ile305Ser	2438
p.Lys215Asn	2437
p.Ser136Cys	2401
p.His332Arg	2399
p.Ala298Ser	2399
p.Glu311Cys	2395
p.His234Tyr	2391
p.Glu133Tyr	2356
p.Glu307Cys	2316
p.Glu311Thr	2277
p.Tyr334Leu	2252
p.Phe155Lys	2211
p.Tyr344Ser	2193
p.Ala129Tyr	2190
p.His205Cys	2182
p.Leu306Val	2137
p.Asp78Tyr	2135
p.Ile305Asp	2129
p.Cys364Trp	2118
p.Asn135Ala	2103
p.Leu369Gln	2100
p.Gly331Ser	2087
p.Thr147Lys	2078
p.Leu109Trp	2077
p.Ala129Thr	2068
p.Ala129Glu	2066
p.Asp180Tyr	2064
p.Val347Ser	2061
p.Arg333Trp	2056
p.Arg320Lys	2053
p.Leu338Val	2045
p.Tyr323Cys	2036
p.Val222Leu	2025
p.Phe137Tyr	2021
p.Tyr334Val	2019
p.Leu85Val	2010
p.Leu239Met	1995
p.Glu335Met	1985
p.Glu247Asp	1964
p.Met219His	1954
p.Asp114Ser	1910
p.Asn135Ser	1899
p.Asn360Tyr	1885
p.Ala314Asp	1884
p.Glu341Phe	1882
p.Glu335Ala	1877
p.Lys346Thr	1872
p.Ala129Asp	1834
p.Lys227Gln	1834
p.Arg320Cys	1832
p.Ser204Gly	1826
p.Ile305Val	1821
p.Lys215Ser	1818
p.Gln238Ile	1779
p.Gln318Thr	1778
p.Glu63Leu	1778
p.Ala314Val	1776
p.Ser124Glu	1774
p.Thr74Ile	1773
p.Gly185Asn	1769
p.Lys227His	1763
p.Val278Ser	1753
p.Lys292Ile	1749
p.Cys319Phe	1746
p.Val131Leu	1744
p.Leu271Phe	1739
p.Leu329Met	1735
p.Thr138Phe	1734
p.Phe141Thr	1728
p.Lys241His	1721
p.Met315Gln	1719
p.Leu253Ile	1716
p.Asp263Leu	1716
p.Val272Phe	1709
p.Thr317Met	1699
p.Leu329Ile	1685
p.Tyr344Phe	1680
p.Asp213Gln	1677
p.Val272Trp	1677
p.Ser132Thr	1676
p.Ser132Met	1671
p.Lys190Asp	1667
p.Tyr334His	1666
p.Ile295Leu	1658
p.Ala379Met	1651
p.Gln318Trp	1651
p.Gly308Ile	1645
p.Gln318His	1637
p.Glu199Lys	1635
p.Val131Ile	1634
p.Val222Ile	1633
p.Thr313Cys	1632
p.Leu376Ile	1627
p.Met309Pro	1622
p.Leu240Thr	1621
p.Val303Met	1612
p.Ser392Gly	1612
p.Ala312Tyr	1609
p.His343Tyr	1602
p.Asp213His	1600
p.Glu249Gln	1592
p.Tyr349Asp	1587
p.Tyr345Pro	1584
p.Leu253Ser	1578
p.Lys215Glu	1574
p.Asn259Thr	1572
p.Leu85Trp	1569
p.Asp71Glu	1566
p.Ser228Lys	1564
p.Thr200Glu	1556
p.Trp104Ile	1555
p.His332Ala	1554
p.Ala379Thr	1552
p.Asp114Asn	1552
p.Ser242Ile	1549
p.Thr245Tyr	1544
p.Met315Gly	1543
p.His229Ala	1542
p.Leu108Arg	1541
p.Val337His	1538
p.Ser350Ala	1533
p.Leu225Pro	1533
p.Glu311Pro	1533
p.Phe382Asn	1530
p.Gly265Asp	1530
p.His332Gln	1528
p.Phe300Tyr	1526
p.Glu341Leu	1524
p.Leu271Met	1520
p.Ser321Met	1516
p.Arg333His	1515
p.Cys319His	1512
p.Pro336Cys	1509
p.Ile145Leu	1507
p.Thr317Tyr	1504
p.Ala207Met	1502
p.Arg268Cys	1497
p.Asn378Lys	1497
p.Gly248His	1492
p.Ala325Val	1491
p.Val358Tyr	1491
p.Asn326Ile	1489
p.Ser132Glu	1488
p.Lys125Cys	1486
p.Asp299Gln	1482
p.Cys319Ser	1482
p.Leu105Gly	1481
p.Arg82His	1480
p.Thr313Ile	1479
p.Ala312Ala	1470
p.Leu271Pro	1468
p.Val126Thr	1468
p.Thr115Gln	1467
p.Arg226Cys	1464
p.Val310Met	1455
p.Phe155Thr	1454
p.Gln293His	1453
p.Ala312Val	1446
p.Ile258Leu	1443
p.Ser13Gly	1438
p.Val272Cys	1437
p.Lys292Met	1436
p.Glu340Lys	1433
p.Lys128Glu	1430
p.Glu283Gly	1429
p.Leu306Ile	1423
p.Ala139Ala	1423
p.Lys342Arg	1422
p.Leu105Trp	1420
p.Tyr345Val	1418
p.Lys346Gln	1414
p.Asn32Thr	1414
p.Ala107Val	1412
p.Leu338Asn	1409
p.Thr316Val	1407
p.Asp348Ile	1405
p.Cys76Ile	1405
p.Lys342Asp	1403
p.Ser124Asp	1402
p.Val187Leu	1393
p.Met211Lys	1392
p.His332Met	1385
p.Arg243Phe	1384
p.Ser350Asn	1383
p.Asp267Leu	1383
p.Thr361His	1377
p.Ser381Cys	1369
p.Ser127Tyr	1361
p.Ala189Lys	1360
p.Arg243Gln	1359
p.His234Arg	1358
p.Val126Phe	1357
p.Asp263Val	1353
p.Met309Ile	1345
p.His332Tyr	1343
p.Val272Asn	1341
p.Ser321Gly	1339
p.Cys89Phe	1338
p.Asn360Val	1336
p.Ser136Asp	1334
p.Lys195Asn	1332
p.Gln238Glu	1331
p.Glu247Glu	1330
p.Val222Ala	1329
p.Ile244Met	1329
p.Thr313Arg	1328
p.Asp213Ser	1327
p.Met309Val	1326
p.Ala107Cys	1323
p.Glu341Asp	1317
p.Glu307Trp	1316
p.Asn326His	1315
p.Thr361Ser	1304
p.Ala312Thr	1303
p.Ala379Ile	1303
p.Arg8Ala	1303
p.Ala210Gly	1302
p.Phe270Ile	1300
p.Tyr334Trp	1300
p.Ser228Val	1297
p.Ala210Leu	1289
p.Ile258Met	1287
p.Gly265Met	1285
p.Cys217Phe	1283
p.Glu133His	1283
p.Asn259Glu	1282
p.Ser132His	1281
p.Leu271Cys	1277
p.Tyr384Pro	1276
p.Arg236Ser	1276
p.Val235Gly	1273
p.Arg236Ala	1271
p.Leu290Ala	1268
p.Ile305Cys	1267
p.Phe262Ile	1266
p.Cys101Cys	1266
p.Glu307Lys	1258
p.Phe137Trp	1258
p.Met315Ile	1257
p.Gly223Tyr	1252
p.Ser264Lys	1249
p.Gly214Asp	1244
p.Leu306Tyr	1243
p.His205Leu	1243
p.Asp289Trp	1240
p.Asp368Glu	1239
p.Arg320Asp	1237
p.Lys193Glu	1236
p.Trp104Cys	1235
p.Glu133Ser	1233
p.Tyr384Gly	1229
p.Glu311Ile	1228
p.Leu271Ile	1228
p.Glu357Gln	1221
p.Asp257Ala	1220
p.Ser3Gln	1218
p.Glu311His	1218
p.Lys128His	1217
p.Leu225Phe	1209
p.Ser132Phe	1207
p.Ala314Glu	1206
p.Asn135His	1206
p.Thr149Ser	1202
p.Ser45Arg	1201
p.Gln41Pro	1200
p.Tyr345Ser	1200
p.Glu307Gln	1199
p.Thr313Glu	1198
p.Ala210Glu	1198
p.Ala389Ile	1196
p.Leu338Ile	1195
p.Val337Gln	1194
p.Met315Arg	1190
p.Cys319Leu	1190
p.Tyr374His	1187
p.Ser350His	1183
p.Lys241Ser	1181
p.Gly223Gln	1180
p.Ala129Ser	1178
p.Gly185Ser	1176
p.Lys342Val	1176
p.Glu396Arg	1174
p.Ala207Gly	1174
p.Asn198Phe	1167
p.Thr74Lys	1166
p.Thr313Pro	1163
p.Met168Gly	1160
p.Met309Glu	1160
p.Ala325Trp	1159
p.Lys125Glu	1158
p.Glu396Trp	1158
p.Ala70Thr	1157
p.Phe203Ile	1157
p.Lys342Thr	1156
p.Leu338Met	1155
p.Met211Thr	1153
p.His205Asp	1153
p.Lys342Phe	1153
p.Ala91Asp	1152
p.Ala325Phe	1148
p.Glu340Gly	1148
p.Glu340Asp	1147
p.Ile145Trp	1146
p.Arg367Gln	1144
p.Met211Asp	1144
p.His234Glu	1144
p.Lys393Leu	1141
p.Ala325Met	1141
p.Val310His	1140
p.Phe262Asp	1138
p.Glu387Cys	1137
p.Lys125Arg	1135
p.Ser377Met	1135
p.Leu225Arg	1134
p.Lys49Met	1133
p.Leu306His	1133
p.Lys346His	1132
p.Lys195Gln	1131
p.Asp267Asn	1131
p.Val37Ser	1130
p.Cys319Met	1128
p.Ser365Lys	1128
p.Asp51Cys	1127
p.Trp104Val	1127
p.Trp96Cys	1127
p.Ser246Leu	1126
p.Met219Ser	1125
p.Val235Thr	1122
p.Tyr334Pro	1121
p.Arg333Phe	1121
p.Leu363Gln	1119
p.Thr138Met	1119
p.Asp51Asn	1118
p.Arg197Ile	1118
p.Trp81Ile	1117
p.Glu63Gly	1117
p.Val56Gly	1114
p.Phe182Ser	1114
p.Arg333Gly	1114
p.Asp114Met	1110
p.Glu357Gly	1108
p.Thr115Ser	1103
p.Lys241Asp	1103
p.Asp294Tyr	1100
p.His229Asn	1099
p.Met168Ile	1099
p.Leu338Pro	1098
p.Ser127Phe	1097
p.Lys128Thr	1094
p.Arg320His	1094
p.Asp296Thr	1090
p.Glu16Gly	1089
p.Leu85Ile	1086
p.Thr138Val	1085
p.Met315Lys	1083
p.Ala325Pro	1082
p.Ser132Asn	1082
p.Cys157Met	1081
p.Tyr356Arg	1080
p.Phe155Val	1078
p.Gln238Leu	1077
p.Asp78His	1077
p.Glu335His	1075
p.Asp257Ile	1066
p.Leu108Glu	1062
p.Phe270Ala	1062
p.Arg44Trp	1059
p.Glu341Asn	1059
p.Ala139Glu	1057
p.Leu306Met	1057
p.Trp104Thr	1055
p.Ile183Cys	1053
p.Cys217Ala	1053
p.Val304Leu	1052
p.Val337Pro	1049
p.Ile87Ala	1049
p.Lys342Leu	1049
p.Ala298Gln	1048
p.Ser321Trp	1048
p.Phe382Lys	1046
p.Val126Ser	1045
p.Thr317Asn	1043
p.Ile277Ile	1040
p.Thr150Lys	1039
p.Glu199Ser	1039
p.Thr115Arg	1038
p.Val260Ala	1036
p.Lys346Gly	1034
p.Ile209Cys	1034
p.Asn380Pro	1030
p.Ser381Glu	1030
p.Ala129Lys	1029
p.Thr355Ser	1028
p.Lys227Asn	1028
p.His343Val	1027
p.Glu133Phe	1026
p.Phe141Val	1026
p.Ile258Phe	1026
p.Asn360Ile	1026
p.Val278Leu	1025
p.Asp254Gly	1024
p.Glu283Lys	1024
p.Ser377Gly	1022
p.Asp257His	1022
p.Leu113Phe	1022
p.Asp348Ala	1021
p.Ile302Met	1021
p.Asn360Gly	1020
p.Asp368Val	1020
p.Gln318Gly	1020
p.Val235Ile	1018
p.Leu376Met	1016
p.Ala107Asn	1015
p.Ile295Lys	1013
p.Leu306Phe	1012
p.Leu113Ile	1012
p.Glu396Val	1012
p.Leu225Met	1012
p.Ala312Asp	1012
p.Lys346Cys	1011
p.Leu109Val	1010
p.Pro336Gly	1007
p.Leu108Ala	1007
p.Asn206Ala	1006
p.His205Pro	1002
p.Glu307Ala	1002
p.Glu247Phe	1002
p.Thr149Asn	999
p.Thr115Phe	999
p.Lys373Val	997
p.Cys217His	996
p.Val77His	995
p.His353Asp	993
p.Ile277Cys	990
p.Gln238Lys	990
p.Thr355Leu	989
p.Ser242Thr	988
p.Tyr250Pro	984
p.Asp398His	982
p.Leu324Asn	978
p.Lys354Asn	977
p.Leu329Glu	976
p.Asp114Gly	975
p.Phe382Asp	975
p.Asp114Trp	971
p.Lys215His	969
p.Glu394Ser	969
p.His343Gly	966
p.Glu280Gln	965
p.Val278Phe	965
p.Ser246Phe	964
p.Gly308Phe	962
p.Arg221Arg	960
p.Lys125Ser	959
p.Leu369Phe	959
p.Phe58Trp	959
p.Thr361Ala	958
p.Gly223Phe	958
p.Ile174Met	958
p.Gly214His	957
p.Tyr334Cys	956
p.Glu385Thr	956
p.Ala325Glu	956
p.Arg44Lys	955
p.Ala192Trp	954
p.Asp398Ala	954
p.Arg333Tyr	953
p.Thr138Ile	952
p.Thr316Met	949
p.Asn326Asp	948
p.Lys372Val	948
p.Ser127Asn	947
p.Glu371Lys	945
p.Thr149Lys	945
p.Leu240Arg	945
p.Tyr323Phe	945
p.Leu324Ile	944
p.Ser127Glu	943
p.His110Asn	942
p.Val77Thr	940
p.Asn326Tyr	939
p.Val278Tyr	939
p.Arg5Ser	933
p.Glu371Cys	932
p.Thr147Arg	930
p.Tyr334Ala	929
p.Thr276Lys	929
p.Asn360Thr	928
p.Ile251Lys	927
p.Ala129Ile	927
p.Leu108Val	926
p.Met24Asn	926
p.Ile145Thr	926
p.Val56Ile	926
p.Thr115Glu	925
p.Glu395Gln	924
p.Gly248Asn	924
p.Gly223Met	923
p.Ile269Gly	922
p.Leu109Asp	921
p.His234Trp	919
p.Ala237Cys	919
p.Ala233Val	914
p.Glu394Asn	912
p.Asn135Val	912
p.Val231Gly	911
p.Arg243His	911
p.Ser321Tyr	909
p.Arg236Asn	907
p.Lys215Tyr	907
p.Glu341Cys	905
p.Phe143Leu	904
p.Glu133Gly	904
p.Asp213Met	904
p.Thr276Asn	903
p.Thr391Phe	903
p.Ile79Asn	903
p.Met315Val	902
p.Ala312Arg	902
p.Glu311Met	901
p.Leu94Val	900
p.Thr313Leu	900
p.Ser350Ile	899
p.Thr115Asn	899
p.Thr361Pro	899
p.Thr316Ile	899
p.Asp17Ser	899
p.Asn135Met	898
p.Trp220Cys	898
p.Asp299His	897
p.Leu239Ile	897
p.Ala325Arg	896
p.Glu161Gln	896
p.Cys130Arg	895
p.Asp398Pro	895
p.Gln255Gln	893
p.Ser321Asn	893
p.Lys49Ile	891
p.Glu394Arg	888
p.Leu376Lys	888
p.Val272Ser	886
p.Val337Ala	886
p.Ala314Cys	886
p.Leu225Gly	886
p.Ala91Glu	885
p.Asn206Glu	884
p.Thr313Trp	883
p.Lys372Tyr	883
p.Ala237Thr	883
p.Val231Ser	881
p.Lys342Ile	880
p.Leu338Ser	878
p.Thr115Leu	876
p.Lys227Phe	875
p.Thr200Lys	875
p.Ser264Ile	873
p.Asn135Leu	872
p.Asn360Met	870
p.His234Ile	870
p.Asn206Thr	870
p.Pro336Gln	870
p.Asp299Pro	869
p.Val131Phe	869
p.Asn206Ile	869
p.Gln255Cys	867
p.Ala370Phe	866
p.Ile145Gly	865
p.Gln238Asp	864
p.Glu307Thr	864
p.Leu109Gly	864
p.Asp213Asn	861
p.Asn386Lys	861
p.Tyr344His	861
p.Ile164Val	860
p.Lys64Met	860
p.Thr115His	859
p.Ile106Leu	859
p.Glu371Glu	859
p.Leu390Met	858
p.Lys342Gly	858
p.Ser246Cys	857
p.His332Ser	856
p.Phe141Ala	855
p.Thr6Gly	855
p.Ala325Ile	855
p.Ser228Ala	854
p.Val304Phe	853
p.Ala389Thr	853
p.Glu161Val	851
p.His205Ala	851
p.His343Phe	851
p.Glu327Gln	850
p.Thr317Val	850
p.Glu247Tyr	850
p.Cys43Ser	850
p.Lys227Ile	848
p.Thr150Ser	848
p.Glu335Leu	847
p.Pro359Cys	847
p.Leu369Ala	847
p.Ala91Val	846
p.Asp296Tyr	846
p.Phe339Pro	845
p.Leu324Asp	845
p.Arg44Asp	843
p.Ser246Val	843
p.His205Tyr	842
p.Pro359Leu	842
p.Phe47Cys	842
p.Lys118His	841
p.Val388Lys	840
p.Ser273Asp	839
p.Glu357Asp	839
p.Tyr384Ile	839
p.Ala312Asn	839
p.Leu113Val	836
p.Ile11Cys	834
p.Lys190Thr	834
p.Glu133Gln	833
p.Pro274Asp	833
p.Ser377Tyr	832
p.Lys373Phe	832
p.Thr150Asp	832
p.Val175Met	832
p.Ile251Leu	830
p.Thr317Cys	829
p.Ser392Tyr	827
p.Thr23Ser	826
p.Cys217Tyr	826
p.Gln293Val	826
p.Leu225Val	825
p.Glu311Val	824
p.Lys34Val	823
p.Tyr356Asp	822
p.Tyr153Ser	822
p.Ile178Met	822
p.Leu142Ile	821
p.Arg268Ile	821
p.Glu335Asp	821
p.Leu230Thr	820
p.Leu225Glu	820
p.Arg226Asn	819
p.Arg320Glu	818
p.Phe182Trp	818
p.Asn297Trp	818
p.Asp348Gln	817
p.Lys193Asn	817
p.Leu287Phe	816
p.Val126Ala	816
p.Leu363Arg	815
p.Ile151Phe	815
p.Tyr345Ile	815
p.Leu239Cys	815
p.Arg320Asn	815
p.Ile277Leu	813
p.Val337Cys	813
p.Ala312Lys	813
p.Arg320Leu	812
p.Leu225Cys	812
p.Leu90Trp	812
p.Gln293Gly	811
p.Asn224Pro	811
p.Leu329Cys	810
p.Leu324Arg	809
p.Cys177Ser	808
p.Ala312His	808
p.Tyr349Thr	808
p.Val310Tyr	807
p.Ser242Trp	807
p.Leu324Thr	806
p.Arg156Gln	805
p.Met19Ile	805
p.Lys227Pro	805
p.Ile79Val	805
p.Glu357Tyr	804
p.Asp114Thr	802
p.Arg226Gly	801
p.Met219Ile	801
p.Ala314His	800
p.Asp299Cys	800
p.Phe141Gln	799
p.Asn206Pro	799
p.Ser321Thr	799
p.His205Gly	796
p.Glu341Val	796
p.Ala370Gly	796
p.Ile145Cys	794
p.Val358Ser	794
p.Glu280Asp	794
p.Val231His	793
p.Trp104Leu	793
p.Val272Leu	791
p.Asn206His	791
p.Thr150Asn	790
p.Val102Thr	789
p.Phe270Val	789
p.Asp254Glu	785
p.Asn386Thr	784
p.Tyr288Cys	784
p.Ile256Ser	784
p.Leu324Phe	783
p.Ser136Gly	783
p.Tyr349Asn	782
p.Tyr250Leu	781
p.Glu340Val	780
p.Ile328Met	778
p.Cys383Val	778
p.Asn380Ser	777
p.Gln238His	776
p.Lys64Tyr	776
p.Ile184Phe	776
p.Ile145Phe	775
p.Ser399Gly	775
p.Glu232His	774
p.Ile275Gly	774
p.Leu329Ser	774
p.Thr39Pro	770
p.Ser350Gln	769
p.Ile275Lys	769
p.Ile244His	769
p.Thr75Gln	769
p.Arg243Met	769
p.Ile375Leu	766
p.Asp257Leu	766
p.Val126Tyr	766
p.Asn326Cys	765
p.Glu357Val	765
p.Leu253Lys	765
p.Glu371Leu	764
p.Ser228Leu	762
p.Tyr374Lys	762
p.Asn224Arg	762
p.Ala70His	761
p.Glu394Thr	760
p.Met211Ser	758
p.Ile277Ala	758
p.Tyr323Met	757
p.Gly308His	755
p.Arg80Asp	754
p.Leu105Ile	753
p.Val231Gln	753
p.Leu105Cys	752
p.Phe141Cys	752
p.Asp294Ala	752
p.Cys364Gln	752
p.Ile295Tyr	751
p.Gln238Met	750
p.Gln41Met	749
p.Ala314Thr	749
p.Val187Ser	749
p.Lys372Arg	749
p.Arg221Met	748
p.Met309Cys	747
p.Thr361Gln	747
p.Ala237Met	747
p.Asn224Val	746
p.Arg320Ile	746
p.Lys227Cys	744
p.His229Asp	743
p.Phe203Tyr	743
p.Val347Leu	743
p.Lys241Asn	742
p.Leu306Cys	740
p.Thr6Lys	739
p.Asp114Val	739
p.Gln148His	738
p.Lys372Cys	738
p.Lys292Gln	738
p.Asp254Asn	737
p.Arg243Leu	737
p.Val231Tyr	737
p.Trp220Val	736
p.Gly111Asp	735
p.Ser381Asp	734
p.Gln318Pro	734
p.Asn135Ile	733
p.Thr138Ala	733
p.Ser127Thr	733
p.Ser321Phe	733
p.Leu225Asp	732
p.Thr74Tyr	732
p.Arg367Tyr	731
p.Asn326Trp	731
p.Leu363Trp	730
p.Gly31Asp	729
p.Ile244Tyr	727
p.Ala298Lys	727
p.Lys125Leu	726
p.Glu400Pro	725
p.Leu329Gln	724
p.Lys342Glu	723
p.Ala314Gln	722
p.Val208Thr	722
p.Thr391Ile	721
p.Val61Leu	720
p.Ile275Ser	718
p.Val126Gly	718
p.Asn206Gly	717
p.Gln318Lys	717
p.Cys319Ile	717
p.His205Gln	717
p.Asp254Ile	716
p.Ala366Met	715
p.Ala379Ser	715
p.Thr391Lys	714
p.Pro336Phe	713
p.Lys190Ile	712
p.Lys128Trp	712
p.Asn360Cys	712
p.Leu290His	712
p.Arg236Glu	712
p.Met315Ala	711
p.Ile275Asn	711
p.Ile305Tyr	711
p.Cys364Thr	711
p.His234Phe	710
p.Thr138Pro	708
p.Val208Cys	707
p.Met309Gly	706
p.Arg40His	706
p.Val310Ala	706
p.Asp294Gly	705
p.Tyr356Phe	705
p.Met309Arg	705
p.Phe203Leu	704
p.Val77Ser	704
p.Met309His	704
p.Glu146Gly	703
p.Val310Asn	702
p.Glu311Asp	701
p.Val26Arg	701
p.Lys393Asn	700
p.Ala22Asn	700
p.Val208Ile	700
p.Val169His	699
p.Lys346Asn	699
p.Leu109Phe	698
p.Glu161Ala	698
p.Gly62Ser	697
p.Trp220His	696
p.Leu324His	696
p.Thr23Val	695
p.Cys383Leu	695
p.Ser204Thr	695
p.Ile266Gly	695
p.Pro336Met	695
p.Asp78Thr	695
p.Cys43Ala	694
p.Ser246Asp	694
p.Ile295Ala	694
p.Phe262Val	693
p.Arg226Tyr	693
p.Ser127Lys	692
p.Lys215Leu	692
p.Glu247Gln	692
p.Asn326Leu	692
p.Ile305Asn	691
p.Gly261Asp	691
p.Gln66Pro	690
p.Ile145His	690
p.Val187Met	689
p.Lys125Met	689
p.Ala22Glu	689
p.Tyr349Leu	688
p.Thr361Glu	688
p.Glu387Gly	687
p.Pro359Gly	687
p.Glu396Asn	685
p.Phe171Met	684
p.Val304Ile	683
p.Gly308Lys	683
p.Cys383Asp	683
p.Ile277Tyr	683
p.Asn206Tyr	682
p.Trp220Ser	682
p.Thr317Ile	682
p.Lys373Gly	682
p.Gly111His	682
p.Ser399Phe	681
p.Ser246Thr	678
p.Ala370Asn	678
p.Ile375Ser	677
p.Arg351Trp	676
p.Gly18Asn	676
p.Asn198Cys	676
p.Ala207Cys	675
p.Glu335Val	673
p.Val272Ile	672
p.Lys49Gly	672
p.Tyr344Asp	671
p.Phe339Ile	671
p.Ala314Ser	671
p.Ser132Arg	671
p.Glu385Asp	669
p.Leu390Tyr	668
p.Lys128Phe	668
p.Val170Ile	668
p.Glu357His	667
p.Arg44Phe	667
p.Ser392Gln	666
p.Asn32Gln	666
p.Thr149Met	665
p.Asn360Glu	665
p.Asn135Glu	665
p.Thr115Ile	665
p.Leu108Gly	663
p.Glu249Tyr	663
p.Glu385Asn	663
p.Glu15Cys	663
p.Pro336Arg	662
p.Glu232Trp	661
p.Leu376Tyr	661
p.Ala140Gly	661
p.Glu311Arg	661
p.Glu341Arg	660
p.Asp398Tyr	660
p.Gln293Ile	660
p.Asn360Lys	660
p.Thr150Gln	659
p.Leu216Met	659
p.Ser291Asp	659
p.Gly223Lys	659
p.Phe262Ser	658
p.Val231Glu	658
p.Leu225Gln	658
p.Ala325Tyr	657
p.Asn259Trp	655
p.Ser45Lys	655
p.His343Met	654
p.Asn297Ala	654
p.Val102Phe	653
p.Ala189Met	651
p.Thr147Gly	650
p.Lys49Tyr	650
p.Arg320Ser	649
p.Thr23Gln	649
p.Ala210Gln	647
p.Met211Leu	647
p.Glu335Tyr	647
p.Val303Asn	647
p.Arg226Ile	647
p.Leu329Tyr	646
p.Asp289Glu	646
p.Met84Val	645
p.Ser399Lys	645
p.Ala165Ser	645
p.Thr313Ala	645
p.Ser14Met	644
p.Glu371Ser	644
p.Pro359Met	643
p.Thr147Val	643
p.Met315His	643
p.Asp17Val	642
p.Cys54Glu	642
p.Ala379Leu	642
p.Glu371Pro	642
p.Phe155Ser	642
p.Glu249Thr	641
p.Glu232Val	641
p.Glu307Val	640
p.Val347Ile	640
p.Lys342Pro	639
p.Leu324Gln	639
p.Ala237Gly	638
p.Arg243Cys	638
p.Phe137Leu	637
p.Val102Trp	637
p.Met84Ala	637
p.Val347Cys	636
p.Phe167Val	635
p.Asp78Phe	635
p.Glu307Met	635
p.Asp348Glu	634
p.Met315Ser	634
p.Gly308Gln	634
p.Ser10Val	634
p.Gly214Phe	633
p.His332Glu	633
p.His229Met	633
p.Cys101Phe	633
p.Glu395Arg	631
p.Ile183Phe	631
p.Val77Cys	631
p.Thr115Met	631
p.Arg243Ala	630
p.Leu230Gly	630
p.Glu340Cys	629
p.Ser350Met	629
p.Ile59Lys	629
p.Thr138Cys	628
p.Thr138Glu	628
p.Asn206Gln	627
p.Thr149Arg	627
p.Arg268Pro	627
p.Ala379His	626
p.Glu387Arg	626
p.Ile145Val	625
p.Lys342Asn	625
p.Phe30Cys	625
p.Asp267Ser	625
p.Leu69Glu	625
p.Asn206Leu	624
p.His229Lys	623
p.Leu363Gly	622
p.Pro163Asn	622
p.Ile275Tyr	621
p.Val347Tyr	621
p.Asp114Arg	620
p.Arg212Ile	620
p.Met309Ser	620
p.Glu307Arg	619
p.Ala233Cys	618
p.Thr138Ser	617
p.Val187Ile	617
p.Ala314Tyr	617
p.Lys292Asn	616
p.Glu133Asn	616
p.Thr149Trp	615
p.Glu394Leu	615
p.Asp160Tyr	615
p.Ile145Met	615
p.Glu394Phe	614
p.Ala389Asp	614
p.Phe103Met	614
p.Met24Pro	614
p.Leu97Phe	613
p.Asn297Lys	612
p.Met84Thr	612
p.Ser350Cys	612
p.Ser173His	612
p.Tyr344Thr	611
p.Val303Ile	611
p.Met219Asn	611
p.Phe137Cys	611
p.Leu108Asp	610
p.Glu283Val	610
p.Lys241Cys	610
p.Leu329Ala	608
p.Ser127Pro	608
p.Ser3Asn	608
p.Ser242Gln	607
p.Lys125Asn	605
p.Val347Gln	605
p.Leu363Ala	604
p.Ile258Cys	604
p.Ala129Arg	604
p.Leu230Asp	603
p.Met191Trp	603
p.Arg212Trp	603
p.Glu394Trp	603
p.Asp78Ser	603
p.Leu376Asp	602
p.Ile179Thr	602
p.Asp71Met	601
p.Lys241Ile	601
p.Thr147Ser	600
p.Ile11Gln	600
p.Ser132Lys	599
p.Leu376His	599
p.Phe92Ile	599
p.Thr316Asp	598
p.Asn206Trp	597
p.Tyr323Thr	597
p.Gly29Leu	597
p.Lys193Gly	597
p.Ala370Pro	597
p.Thr313Asn	596
p.Thr313Asp	596
p.His234Val	595
p.Tyr374Phe	595
p.Asp213Thr	595
p.Gln293Glu	593
p.Lys128Leu	593
p.His53Asp	593
p.Glu199Gln	592
p.Arg236Phe	592
p.Ile305Met	592
p.Gly33Leu	591
p.Ala210Arg	591
p.Leu363His	590
p.His234Ser	590
p.Ala91Thr	590
p.Gln66Ile	590
p.Gly308Arg	589
p.Lys215Thr	589
p.Gly154Pro	588
p.Gly248Ile	588
p.Ile275Asp	586
p.Ala129His	586
p.Arg40Ser	585
p.Asn386Arg	585
p.Thr138Gln	584
p.Phe262Pro	584
p.Asn135Lys	584
p.Gly176Gln	583
p.Arg8Val	583
p.Arg40Gly	582
p.Thr316His	582
p.Cys364Ser	582
p.Arg367Leu	581
p.Tyr344Gln	581
p.Asp296Phe	581
p.Ser246Pro	580
p.Glu371Ala	580
p.Glu232Tyr	580
p.Pro359Ser	580
p.Arg320Thr	580
p.Ser321His	580
p.Arg226Asp	580
p.Lys128Met	580
p.Val77Gln	580
p.Glu341Thr	578
p.Lys195Met	578
p.Ala312Pro	577
p.Glu385Lys	577
p.Gln318Phe	576
p.Ile72Thr	575
p.Glu387Gln	575
p.Arg80Ser	575
p.Ile164Tyr	575
p.Thr317Ser	574
p.Pro359Arg	574
p.Ser246Ile	574
p.Asp71Asn	573
p.Thr276Glu	573
p.Asn206Lys	572
p.Ala129Leu	572
p.Ser273His	572
p.Leu369Thr	572
p.Leu225Thr	572
p.Lys241Ala	571
p.Tyr374Cys	570
p.Asp294Lys	570
p.Ala325Gln	570
p.Glu340Ser	570
p.Ser242Cys	570
p.Glu63Met	569
p.Asp263Trp	568
p.Cys217Asn	568
p.Lys193Val	568
p.Leu338Phe	567
p.Lys128Asp	566
p.Ser10Thr	566
p.Ser45Phe	566
p.Cys54Trp	566
p.Gly29Arg	566
p.Ile251Met	566
p.Met309Thr	565
p.Ala192Arg	565
p.Ile244Leu	565
p.Glu400Met	564
p.Lys372Phe	564
p.Arg333Val	564
p.Trp81Phe	564
p.Thr150Pro	564
p.Leu363Pro	564
p.Tyr356Cys	564
p.Ala210Met	564
p.Thr147Ile	564
p.Ala389Gln	563
p.Glu232Gln	563
p.Ile305Gln	563
p.Gln318Ala	563
p.Lys128Arg	562
p.Ile59Pro	561
p.Val222Met	561
p.Thr316Glu	561
p.Met211Ile	560
p.Cys383Ala	559
p.Ile179Ala	559
p.Ser392Trp	559
p.Glu199Val	559
p.Gly308Met	559
p.Val61Asn	558
p.Pro274Gly	557
p.Pro362Val	557
p.Val304Thr	556
p.Leu329Arg	556
p.Lys346Trp	556
p.Phe99Val	555
p.Lys64Ala	555
p.Gln238Phe	555
p.Phe143Tyr	555
p.Ser95Tyr	555
p.Tyr384Thr	554
p.Phe270Asn	554
p.Glu341Lys	554
p.Ala314Gly	554
p.Lys342Ala	552
p.Gly223Ile	552
p.Gly331Asp	552
p.Ser377Gln	552
p.Ile295Trp	552
p.Val231Trp	551
p.Ile251Asp	551
p.Met315Pro	551
p.Gly308Trp	550
p.Leu105Ala	550
p.Glu397Gly	550
p.Ile87Met	550
p.Asn386Trp	550
p.Val12Lys	549
p.Glu249Ile	549
p.Glu396Pro	549
p.Ile184Trp	549
p.Val304Gly	549
p.Asn259Met	549
p.Glu341Gly	548
p.Ser264Gln	548
p.Arg44Tyr	548
p.His229Gln	547
p.Gly248Ser	547
p.Asn206Met	547
p.Leu240Met	547
p.Ala139Ser	546
p.Ile145Tyr	545
p.Leu329Val	545
p.Arg320Gln	545
p.Asp296Gln	545
p.Cys364Phe	545
p.Asn326Gly	544
p.Ile183Thr	544
p.Asn55His	544
p.Ser246Gln	544
p.Val77Ala	544
p.Thr150Glu	544
p.Ala91Gln	543
p.Glu394Asp	543
p.Asp296Asn	543
p.Ile59Cys	543
p.Thr355Met	541
p.Thr361Gly	540
p.Ala139Lys	540
p.Ser45Glu	540
p.Asp114Tyr	539
p.Asp284Gly	539
p.Leu363Ile	539
p.Glu283Ser	538
p.Tyr349Met	538
p.Pro336Ser	538
p.Trp104Ala	538
p.Arg197Asn	537
p.Ala210Tyr	537
p.Ser173Lys	537
p.Val310Arg	537
p.Gly248Tyr	537
p.Glu16Cys	536
p.Leu142Ala	536
p.Ala314Met	536
p.Val337Ile	536
p.Asn386Val	535
p.Glu249Pro	534
p.Glu280Pro	534
p.Leu142Val	534
p.Tyr374Pro	534
p.Val12Glu	534
p.Gln318Met	533
p.Asp348His	533
p.Ala25Thr	532
p.Arg44Ala	532
p.Ser381Ala	532
p.Gln255His	532
p.Glu400Asn	531
p.Ile269Pro	531
p.Ala129Asn	530
p.Val102Ile	530
p.Val310Leu	530
p.Val358Ile	530
p.His229Leu	530
p.Asn378Val	529
p.Asp398Gly	529
p.Gly176Ala	529
p.Asp114Ile	528
p.Thr317Gly	527
p.Asn360Leu	526
p.Glu394Pro	526
p.Ala186Gly	525
p.Leu329Lys	525
p.Arg268Leu	525
p.Phe339Thr	525
p.Arg268Gln	524
p.Thr75Asn	523
p.Asp398Ile	523
p.Ile179His	522
p.Ala370Met	522
p.Cys319Tyr	522
p.Gly62Trp	521
p.Asp78Val	521
p.Asp289Met	520
p.Thr75Leu	520
p.Gln255Pro	520
p.Gln66Ser	520
p.Gln148Met	519
p.Cys217Val	519
p.Thr149Val	519
p.Thr361Asn	519
p.Arg82Met	518
p.Ala389Trp	517
p.Leu329Asn	515
p.Gln148Arg	515
p.Cys54His	515
p.Ser127Met	515
p.Met211Pro	515
p.Lys393His	514
p.Phe143Ile	514
p.Tyr349Phe	513
p.Leu109Gln	513
p.Lys372His	511
p.Thr75Pro	511
p.Gln148Gly	511
p.Lys190Arg	511
p.Val222Phe	510
p.Val310Gln	510
p.Cys43Glu	510
p.Glu400Gln	510
p.Val26Ile	509
p.Glu335Gly	509
p.Ser127His	509
p.Asp17Thr	509
p.Asn224His	509
p.Ala107Gly	508
p.Arg221Lys	508
p.Gln238Cys	508
p.Leu108Lys	508
p.Gly176Asp	507
p.Asp398Arg	507
p.Glu340Thr	506
p.Lys190Glu	506
p.Thr316Cys	506
p.Cys319Asp	506
p.Ile277Met	506
p.Met309Asn	506
p.Phe137Met	505
p.Thr317Glu	505
p.Thr150His	504
p.Lys227Glu	503
p.Gln238Arg	502
p.Val310Cys	502
p.Leu363Val	502
p.Cys217Glu	502
p.Tyr374Gln	501
p.Lys373Ala	501
p.Tyr349Val	501
p.Phe92Tyr	501
p.Leu105Tyr	501
p.Glu387Ile	501
p.Lys125Val	499
p.Ala107Thr	499
p.Thr317Arg	499
p.Thr147Met	498
p.Cys319Gly	498
p.Val278Asn	497
p.His38Pro	497
p.Lys215Ala	497
p.Lys346Arg	497
p.Ala370His	496
p.Val260Met	496
p.Pro362Trp	495
p.Leu109Lys	495
p.Ile72Glu	495
p.Tyr349Ala	494
p.Tyr250Trp	493
p.Thr150Gly	493
p.Cys54Tyr	493
p.Asp299Tyr	492
p.Asn360Pro	492
p.Asp294Leu	492
p.Tyr349His	492
p.Glu232Asn	491
p.Phe270His	491
p.Met211Phe	491
p.Asp17Phe	490
p.Met191Pro	490
p.Leu105Val	490
p.Asp299Asn	490
p.Val310Gly	490
p.Val61Arg	489
p.Phe203Val	489
p.Lys193Met	489
p.Gly185Phe	489
p.Ala233Leu	488
p.Met191Ile	488
p.Ala139His	488
p.Asp263Met	487
p.Glu341Ser	487
p.Ala389Phe	487
p.Pro163Lys	487
p.Phe167Gly	487
p.Asn206Ser	486
p.Leu240Ser	486
p.Ser264Thr	486
p.His205Trp	485
p.Ile269Lys	485
p.Ala370Thr	485
p.Ser273Ile	485
p.Arg221Gly	484
p.Gly223Ala	484
p.Asn378Gly	484
p.Asp284Ile	484
p.Lys215Asp	484
p.Asp296Lys	483
p.Thr115Tyr	483
p.Phe98Gly	483
p.Pro274Gln	482
p.Gly223Ser	482
p.Ser10Tyr	482
p.Val166Gly	482
p.Asn378His	482
p.Asp289Gly	482
p.Asp114Leu	481
p.Glu307Asn	481
p.Leu240Phe	481
p.Glu161Asn	480
p.Thr6Gln	480
p.Ala312Cys	480
p.Tyr345Thr	479
p.Asp398Met	478
p.Ala314Arg	478
p.Val388Phe	477
p.Asp296Trp	477
p.Gly248Leu	477
p.Ala233Asn	476
p.Leu69Arg	476
p.Ile183Gly	476
p.Phe155Leu	476
p.Phe58Gln	476
p.Leu376Asn	476
p.Met315Cys	475
p.Leu230Arg	475
p.Leu390Cys	475
p.Leu218Ile	474
p.Ser291Pro	474
p.Ala314Trp	474
p.Ser132Val	474
p.Arg333Asn	474
p.His353Gln	474
p.Asn378Pro	474
p.Glu395Asp	473
p.Glu247Ala	472
p.Cys217Ile	472
p.Cys217Lys	472
p.Tyr349Pro	472
p.Ala370Arg	472
p.Pro274Cys	471
p.Glu283Met	471
p.Ser127Ala	471
p.Phe339Trp	471
p.Arg67Trp	470
p.Phe58Ile	470
p.Asp213Glu	470
p.Asp294His	470
p.Ala207Thr	469
p.Tyr250Phe	469
p.Cys319Trp	469
p.Val187Cys	469
p.Glu387Tyr	469
p.Val235Ser	469
p.Glu307Asp	469
p.Ser246Asn	469
p.Lys342Lys	468
p.Ser350Phe	468
p.Asp289Thr	468
p.Cys177Arg	467
p.Val4Asp	466
p.Phe339Glu	465
p.Arg243Asp	464
p.Asp114Ala	464
p.Cys319Glu	462
p.Leu240Ala	462
p.Tyr345Met	462
p.Leu271His	461
p.His38Arg	461
p.Met309Lys	461
p.Gly265Cys	461
p.Gln66Arg	460
p.Phe203Met	460
p.Val48Phe	460
p.Glu394Val	459
p.Val134Leu	459
p.Glu357Ile	459
p.Ala366Gln	459
p.Lys354Glu	459
p.Ser322Gly	459
p.Lys292Thr	458
p.Cys76Leu	458
p.Ile375Asn	458
p.Arg8Gly	457
p.Ser35Lys	457
p.Glu232Phe	457
p.Ser264Val	457
p.Ser173Thr	457
p.Leu369Met	456
p.Ser242Lys	456
p.Glu249Cys	456
p.Leu376Gln	456
p.His343Ala	456
p.Cys76Lys	455
p.Phe182Lys	455
p.Thr313Lys	455
p.Val304Ala	455
p.Pro286Ala	455
p.Glu396Leu	454
p.Ser322Cys	454
p.Cys177Met	454
p.Val126Asp	454
p.Thr317Ala	453
p.Phe339Val	453
p.Glu146Ser	453
p.Lys241Tyr	453
p.Ser127Trp	453
p.Ala139Asp	453
p.Ser242Ala	453
p.Tyr349Ile	453
p.Asn198Asp	452
p.Ala210Trp	452
p.Asp254Ser	452
p.Lys393Asp	452
p.Ile266Pro	451
p.Leu376Ala	451
p.Val347Asn	451
p.Asp282Leu	450
p.Glu311Trp	450
p.Leu94Ala	450
p.Cys54Leu	449
p.Val310Glu	448
p.Ile183His	448
p.His332Phe	447
p.His234Asn	447
p.Ala379Glu	447
p.Ile179Gln	447
p.Ala366Pro	446
p.Phe262Lys	446
p.Gln66Trp	446
p.Thr361Tyr	446
p.Leu271Val	446
p.Lys354Arg	446
p.Arg5Ala	445
p.Ile106Ser	445
p.Phe141Ser	445
p.Ser127Val	445
p.Glu311Gly	445
p.Ala107Leu	445
p.Phe270Gln	444
p.Lys215Gly	444
p.Asp368Ser	443
p.Ser228Pro	442
p.Leu253Met	442
p.Gly154Arg	441
p.Trp104His	441
p.Glu307Leu	441
p.Val303Leu	441
p.Gly65Asp	441
p.Lys354Phe	441
p.Asp114Glu	440
p.Arg333Asp	440
p.Glu357Met	439
p.Tyr345Leu	439
p.Asp17Cys	439
p.Thr391Leu	439
p.Val202Ala	439
p.Glu394Lys	438
p.Ile275Thr	438
p.Arg212Met	438
p.Ser377Leu	438
p.Val388His	438
p.Thr313Tyr	438
p.Asn380Glu	438
p.Gly223Cys	438
p.Ser381Tyr	438
p.Val260Ser	437
p.Val304Cys	437
p.Ser136Thr	437
p.Asn32Val	437
p.Asn206Arg	436
p.Lys190Ala	436
p.Ala27Phe	436
p.Leu216Pro	436
p.Met309Phe	436
p.Ser124Cys	435
p.Ile151Asp	435
p.Lys393Ile	435
p.Gly248Gln	435
p.Val208Leu	434
p.Val4Tyr	434
p.Tyr356Gly	434
p.Ala139Met	434
p.Glu307Gly	434
p.Val56His	433
p.Glu340His	433
p.Asn378Cys	433
p.Val303Trp	432
p.Ala107Ile	432
p.Asn378Ser	432
p.Glu371His	432
p.Ser365Asn	432
p.Arg236Gln	431
p.Glu335Lys	431
p.Val358His	431
p.Ser365Ala	431
p.Arg212Val	431
p.Lys292Ala	431
p.Leu240Gln	430
p.Phe270Gly	430
p.Val303Ser	430
p.Asp180Ala	430
p.Glu340Ile	430
p.Gly265Gln	430
p.Trp220Gln	430
p.Gln293Arg	429
p.Glu335Trp	429
p.Glu307Ser	429
p.Tyr344Lys	428
p.Arg212Gly	428
p.Ala27His	428
p.Ile275Met	427
p.Ala379Gln	427
p.Leu109Cys	427
p.Leu142Cys	427
p.Ser132Leu	426
p.Arg67Asn	426
p.Met191Arg	425
p.Thr39His	425
p.Glu335Thr	425
p.Phe137Pro	425
p.Phe339Asn	425
p.His343Asn	425
p.Glu280Gly	425
p.Asp254Val	425
p.Ala91Trp	424
p.Ser381Pro	424
p.Ile11Asp	423
p.Gly248Arg	423
p.Thr355Tyr	423
p.Glu400Asp	423
p.Glu232Lys	423
p.Ile183Val	423
p.His229Pro	423
p.Phe47Leu	423
p.Asn135Thr	422
p.Ser242Val	422
p.Met19Gly	422
p.Gln318Ile	422
p.Val337Met	421
p.Arg320Met	421
p.Glu395Gly	421
p.Ala107Asp	420
p.Gly214Trp	420
p.Leu338Ala	420
p.Tyr345Glu	419
p.Glu396Ala	419
p.Tyr344Cys	419
p.Asp71Tyr	419
p.His353Asn	419
p.Ser132Asp	419
p.Asn224Met	418
p.Asp289Gln	418
p.Asn206Asp	418
p.Cys76Gln	417
p.Met315Asp	417
p.Thr74Leu	417
p.Arg333Lys	417
p.Ile106Thr	417
p.Lys196Asn	417
p.Cys319Gln	417
p.Lys372Met	416
p.Arg5Gln	416
p.Trp81Leu	416
p.Asp213Ala	416
p.Glu232Ser	415
p.Cys383Ile	415
p.Pro274Glu	415
p.Ala370Leu	415
p.Gly223Val	415
p.Asn360His	415
p.Ser35Tyr	415
p.Arg46Ala	415
p.Lys125Ile	415
p.Asp294Asn	415
p.Lys393Ser	414
p.Arg46Cys	414
p.Asn28His	414
p.Asp263Glu	414
p.Cys76Gly	413
p.Leu390Lys	413
p.His332Val	413
p.Ile305Glu	413
p.Asn60Gln	412
p.Gly2Glu	412
p.Asn380Cys	412
p.Ala312Gln	412
p.Arg197Gly	412
p.Phe141Ile	411
p.His332Trp	411
p.Ser381Met	411
p.Ile244Lys	410
p.Glu16Gln	410
p.His343Glu	410
p.His343Cys	410
p.Ser321Glu	410
p.Val231Ile	410
p.His343Asp	410
p.Ile87Asn	410
p.Glu341Trp	409
p.Gly152Gly	409
p.Thr355Ile	409
p.Val358Asn	409
p.Arg320Ala	409
p.Phe92Met	408
p.Asp17Glu	408
p.Asn224Leu	408
p.Ile79Gln	408
p.Arg226Lys	408
p.Gly111Asn	408
p.Asp294Glu	407
p.Phe92Val	406
p.Ser124Ile	406
p.Glu400Ile	405
p.Thr23Asp	405
p.Glu133Cys	405
p.Cys157Phe	405
p.Phe103Tyr	404
p.Val56Cys	404
p.Glu396Lys	404
p.Ser392Leu	404
p.Phe88Cys	404
p.Thr313His	404
p.Glu385Val	404
p.Lys292Phe	403
p.Thr200Ser	403
p.Glu63Ser	403
p.Arg236Asp	403
p.Pro163Ile	402
p.Cys157His	402
p.Ile106Met	402
p.Pro336His	402
p.Val93Cys	401
p.Ala233Glu	401
p.Phe182Cys	401
p.Leu271Tyr	401
p.Ala298His	400
p.Asn378Ala	400
p.Val278Gln	400
p.Ile275Cys	400
p.Asn259Ser	399
p.Ile106Asn	399
p.Phe203Ser	399
p.Val303Asp	398
p.Gly248Pro	398
p.Ile275Val	398
p.Ala70Lys	397
p.Glu357Trp	397
p.Lys241Gln	397
p.Ser45Thr	397
p.Lys128Ile	396
p.Ile72Met	396
p.His234Cys	396
p.His343Gln	396
p.Lys346Leu	395
p.Leu225Ser	395
p.Ile183Ser	395
p.Lys354Thr	395
p.Gln41His	395
p.Arg8Lys	395
p.Val278Trp	395
p.Val231Leu	395
p.Arg80Met	394
p.Glu387Ala	394
p.Ser204Cys	394
p.Lys196Tyr	394
p.Ala312Ile	394
p.Asn224Gln	394
p.Thr316Arg	394
p.Val61Ala	394
p.Ser124Pro	393
p.Asn32Tyr	393
p.Asn386Gln	393
p.Met211Gly	393
p.Ala314Lys	393
p.Asp289Cys	393
p.Glu15Ala	393
p.His343Pro	392
p.Val231Phe	392
p.Ala139Gly	392
p.Leu324Met	392
p.Lys373Leu	392
p.Asn135Asp	392
p.Tyr344Glu	392
p.Arg243Ile	392
p.Phe73Lys	392
p.Glu340Asn	391
p.Arg197Pro	391
p.Ser14His	391
p.Leu324Trp	391
p.Met211Ala	391
p.Met84Ser	390
p.Ala192Phe	390
p.Glu395Lys	390
p.Leu271Asp	390
p.Lys196Gln	390
p.Asn224Lys	389
p.Leu69Asn	389
p.Asn380Thr	389
p.Cys364Val	389
p.Leu240Asn	389
p.Lys50Lys	389
p.Glu385Pro	388
p.Ser204Val	388
p.Leu108Ile	388
p.Ala165Val	388
p.Gly265Asn	388
p.Phe103Val	388
p.Glu15Arg	387
p.Thr23Ile	387
p.Glu371Phe	387
p.Met84His	387
p.Ala233Met	387
p.Gly265Arg	387
p.Val337Thr	387
p.Ser246Ala	387
p.Val12Trp	386
p.Ala237Ser	386
p.Thr23His	386
p.Phe141Tyr	386
p.Ser381Phe	386
p.Phe137Ile	386
p.Asp284Tyr	386
p.Leu290Asn	385
p.Ser136Ala	385
p.Cys157Gly	385
p.Glu341Pro	384
p.Leu329Thr	384
p.Leu240Trp	384
p.Val358Glu	383
p.Lys50Thr	383
p.Pro336Trp	383
p.Met309Ala	383
p.Thr39Ser	382
p.Glu16Met	382
p.Val126Leu	382
p.Leu105Asn	382
p.Ser273Arg	382
p.Trp330Cys	382
p.Trp81Cys	382
p.Arg236His	382
p.Glu394Cys	382
p.Gly261Glu	382
p.Leu69Gly	381
p.Glu385Met	381
p.Pro362Met	381
p.Ala207Asp	381
p.Ser381Asn	381
p.Ser132Ala	381
p.Ser321Ile	381
p.Tyr384Arg	381
p.Val347Thr	381
p.Glu133Met	381
p.Thr23Asn	381
p.Tyr344Ile	381
p.Trp104Phe	380
p.Cys383Cys	379
p.Ser127Arg	379
p.Ile72Trp	379
p.Ser350Val	379
p.Lys128Ala	378
p.Ile305Leu	378
p.Lys49Thr	378
p.Asp289Phe	378
p.Ser291Gln	378
p.Glu301Lys	377
p.Gly214Ser	377
p.Asp263Arg	377
p.Ala192Asp	377
p.Thr317Gln	376
p.Asn380His	376
p.Arg367Phe	376
p.Val4Gln	376
p.Gly265Ala	376
p.Phe155Cys	376
p.Lys342His	375
p.Ser173Trp	375
p.Val86Ala	375
p.Leu390His	375
p.Val26Trp	375
p.Val260Phe	375
p.Ala129Trp	375
p.Ser350Asp	374
p.Val347Met	374
p.Phe103Gln	373
p.Ile256His	373
p.Phe339Tyr	373
p.Arg236Ile	372
p.Asp114Pro	372
p.Phe88Asn	372
p.Lys292His	372
p.Cys43Gly	371
p.Gly62Glu	371
p.Gly31His	371
p.Ala22Tyr	370
p.Thr74Cys	370
p.Lys196Val	370
p.Ala298Ile	370
p.Thr276Ala	370
p.Val231Ala	370
p.Val77Trp	369
p.Leu338Asp	369
p.Ala107Gln	369
p.Met168Asn	369
p.Glu283Gln	369
p.Thr317Pro	369
p.Gly154Trp	369
p.Ile275Gln	368
p.Glu311Phe	368
p.His110Tyr	368
p.Glu385Cys	368
p.Asp282Asn	368
p.Tyr344Gly	368
p.Ile59Gly	367
p.Leu109Tyr	367
p.Leu253Asn	367
p.Phe73Ile	366
p.Val358Gln	365
p.Lys128Gln	365
p.Lys64His	365
p.Leu216Ile	365
p.Lys50Asn	365
p.Asn326Ala	365
p.Gly33Trp	364
p.Lys125Pro	364
p.Glu280Cys	364
p.Lys36Ile	364
p.Asp71Lys	364
p.Ile375Met	364
p.Leu230Lys	364
p.Asn7Asp	364
p.Thr115Pro	363
p.Gly100Ala	363
p.Ser228Gly	363
p.Ser124Tyr	363
p.Glu247Cys	363
p.Asp180Val	362
p.Arg320Val	361
p.Arg44Gln	361
p.Leu390Phe	361
p.Ala325Gly	361
p.Ile164Asp	360
p.Tyr250Ile	360
p.Phe141Leu	360
p.Glu385His	360
p.Arg367Cys	359
p.Val310Phe	359
p.Phe382Gln	359
p.Asn198Lys	358
p.Glu161Asp	358
p.Asp348Met	358
p.Pro194Phe	358
p.Cys217Trp	358
p.Arg67Met	357
p.Gly111Glu	357
p.Ala27Val	357
p.Pro359Phe	357
p.Lys34Pro	357
p.Pro163Met	357
p.Ser399Gln	356
p.Leu338Gln	356
p.Leu90Phe	356
p.Cys157Asp	356
p.Asn386Ile	356
p.Asn259Tyr	356
p.Phe58Ala	355
p.Arg212His	355
p.Gly65Cys	354
p.Asn224Ile	354
[truncated: 4,914 more rows]
