# Supplementary material for: Determinants of trafficking, conduction, and disease within a K+ channel revealed through multiparametric deep mutational scanning
Source: eLife. 2022 May 31;11:e76903. doi: 10.7554/eLife.76903 (PMC9273215; doi:10.7554/eLife.76903)
Supplement: Source data 1. [file elife-76903-data1.zip › SourceData/enrich_surface/tsv/up1_lib/main_synonymous_counts.tsv]

	count
_wt	12611
p.Thr149Gln	5740
p.Thr138Gly	4940
p.Phe339Leu	4616
p.Ser321Val	4052
p.Asn326Met	4051
p.Asn326Ser	3850
p.Lys128Val	3787
p.Lys215Asn	3659
p.Ile183Leu	3151
p.Leu338Val	3130
p.Lys64Arg	3062
p.Leu109Trp	2999
p.Asn135Ser	2967
p.Glu63Leu	2947
p.Gly331Ala	2901
p.Thr361Cys	2802
p.Asp114His	2799
p.Ala312Ser	2782
p.Leu240Thr	2722
p.Leu85Val	2694
p.Tyr323Cys	2684
p.His205Cys	2669
p.Asp114Ser	2651
p.Val131Leu	2638
p.Glu311Cys	2584
p.Tyr334Met	2516
p.Ile183Met	2502
p.Asn135Gln	2470
p.Thr149Ser	2469
p.Arg243Gln	2458
p.Leu239Met	2334
p.Phe137Tyr	2317
p.Glu311Thr	2280
p.Gln318His	2278
p.Thr245Tyr	2230
p.Glu340Pro	2226
p.Asp180Tyr	2223
p.Val358Tyr	2212
p.Asp71Glu	2209
p.Ser124Asp	2191
p.Tyr356Arg	2188
p.Arg333Trp	2177
p.Arg333Gly	2148
p.Lys292Ile	2116
p.Ser392Gly	2116
p.Glu283Lys	2113
p.Ser124Glu	2087
p.Tyr349Asp	2084
p.Met211Lys	2078
p.Cys364Trp	2076
p.His332Ala	2075
p.His234Trp	2060
p.Lys292Met	2035
p.Met309Tyr	2028
p.Phe141Thr	2028
p.Lys227Gln	2027
p.Leu306Val	2027
p.Tyr344Ser	2017
p.Leu108Arg	2012
p.Leu338Asn	2006
p.Arg320Lys	1983
p.His234Tyr	1967
p.Glu247Asp	1956
p.Glu199Lys	1953
p.Arg333Phe	1950
p.Tyr384Ile	1948
p.Val278Ser	1946
p.Arg333Tyr	1945
p.Ala314Val	1939
p.His332Met	1933
p.Tyr250Pro	1933
p.Arg236Ala	1925
p.Gln293His	1916
p.Ala189Gln	1914
p.Ala298Ser	1905
p.Leu329Ile	1903
p.Phe137Trp	1897
p.Tyr384Asp	1894
p.Asp213His	1890
p.Ser132Thr	1877
p.Ala210Glu	1863
p.Gly265Asp	1846
p.Met309Ile	1835
p.Glu335Gln	1832
p.Tyr344Phe	1831
p.Lys346Gln	1830
p.Glu249Gln	1828
p.Ser204Gly	1828
p.Tyr334Leu	1812
p.Val347Ser	1810
p.Lys215Ser	1807
p.Leu225Arg	1799
p.Val222Leu	1799
p.Glu341Phe	1780
p.Ala314Asp	1773
p.Ser127Tyr	1759
p.Lys241Asp	1759
p.Ser321Met	1749
p.Val222Ile	1747
p.Ile258Met	1744
p.Glu307Cys	1743
p.Val272Phe	1740
p.Leu329Trp	1738
p.Leu225Pro	1735
p.Phe92Thr	1734
p.Ile305Asp	1717
p.Arg333His	1706
p.Leu369Gln	1696
p.Gln318Thr	1695
p.Asn135Ala	1689
p.Ala325Val	1682
p.Val304Leu	1681
p.Met211Thr	1673
p.Leu85Trp	1666
p.Cys217Ala	1665
p.Leu324Asn	1660
p.Phe203Tyr	1651
p.Ile295Leu	1642
p.His229Asn	1634
p.Asp213Ser	1625
p.Ala139Ala	1616
p.Ile258Leu	1612
p.Ser350Asn	1612
p.Arg243Phe	1611
p.Ser242Thr	1608
p.Tyr374His	1604
p.Ser321Gly	1591
p.Lys373Val	1589
p.Pro336Gly	1588
p.Glu63Gly	1587
p.Val303Met	1587
p.Lys346Thr	1586
p.Val131Ile	1578
p.Leu271Phe	1573
p.Asn326His	1570
p.Asn32Thr	1566
p.Ala312Tyr	1564
p.Leu338Ile	1563
p.Met315Gly	1561
p.Glu340Gly	1558
p.Asp213Gln	1553
p.Val272Trp	1551
p.Leu109Gly	1544
p.Ser350Ala	1544
p.His229Ala	1537
p.Ala312Val	1533
p.Ala389Ile	1533
p.Arg236Ser	1532
p.Leu306Met	1530
p.Ser132Met	1526
p.Tyr334His	1522
p.Tyr323Phe	1510
p.Ala207Met	1499
p.Cys319Phe	1498
p.Asp114Asn	1498
p.Gln238Glu	1495
p.Ile183Cys	1493
p.Thr200Lys	1492
p.Thr150Lys	1487
p.His343Tyr	1483
p.Lys193Glu	1479
p.Ser242Ile	1473
p.Leu329Met	1473
p.Phe262Ile	1469
p.His234Glu	1468
p.Glu247Phe	1468
p.His332Gln	1467
p.Asn360Val	1466
p.Leu225Val	1465
p.Thr317Tyr	1453
p.Glu307Trp	1447
p.Ile145Leu	1437
p.Lys346Gly	1436
p.Lys342Asp	1432
p.Leu253Ile	1429
p.Lys190Thr	1420
p.Ile87Ala	1420
p.Thr317Met	1419
p.Glu311His	1414
p.Leu108Val	1413
p.Glu341Leu	1412
p.Glu247Glu	1412
p.Ala207Gly	1409
p.Val235Thr	1409
p.Ser228Lys	1408
p.Leu253Ser	1405
p.Lys128Glu	1404
p.Arg82His	1404
p.Ile305Ser	1399
p.Ile305Val	1396
p.Thr316Val	1395
p.Cys319His	1389
p.Asp213Thr	1388
p.Ser136Cys	1382
p.Ile258Phe	1381
p.Leu105Gly	1379
p.Ala312Arg	1378
p.Thr200Glu	1377
p.Lys190Asp	1376
p.Glu311Pro	1374
p.Ala379Thr	1374
p.Val222Ala	1374
p.Thr115Gln	1370
p.Asn326Ile	1368
p.Leu225Met	1364
p.Tyr345Pro	1364
p.Ser136Asp	1363
p.Arg268Cys	1357
p.Asp368Glu	1354
p.Ala312Ala	1353
p.Gly308Ile	1347
p.Thr361Ala	1345
p.Leu287Phe	1342
p.Lys64Met	1335
p.Asn386Lys	1335
p.Gly223Gln	1333
p.Glu311Ile	1327
p.Glu335Ala	1322
p.Met315Ile	1321
p.Cys319Ser	1315
p.Gln293Val	1315
p.Thr361His	1309
p.Arg226Cys	1308
p.Glu307Gln	1301
p.Val310Met	1300
p.Leu338Met	1297
p.Asn198Phe	1295
p.Leu225Cys	1293
p.Gln318Trp	1292
p.Tyr345Val	1290
p.Arg8Ala	1290
p.Lys354Asn	1288
p.Thr74Lys	1285
p.Glu249Thr	1285
p.Asp114Gly	1283
p.Tyr334Pro	1283
p.Gln238Ile	1282
p.Gln238Leu	1278
p.Lys215Glu	1277
p.Ser321Tyr	1277
p.Asp78Tyr	1275
p.Lys125Arg	1271
p.Met219His	1270
p.Ile244Met	1270
p.Ala210Gly	1269
p.Asn224Arg	1268
p.Ala298Gln	1268
p.Ile302Met	1265
p.Val304Phe	1262
p.Glu280Gln	1261
p.Gly214Asp	1260
p.Phe339Val	1259
p.Phe270Ile	1258
p.Met309Pro	1258
p.Ala189Met	1257
p.Leu324Phe	1255
p.Thr313Ile	1254
p.Leu376Ile	1248
p.Met211Leu	1247
p.Lys195Gln	1246
p.Glu199Ser	1246
p.Ala129Ser	1241
p.Ser321Asn	1241
p.Val272Asn	1238
p.Ala312Thr	1238
p.Arg243Met	1234
p.Trp104Cys	1228
p.Ala325Trp	1226
p.Leu376Met	1226
p.Lys190Ile	1224
p.Val56Ile	1222
p.Arg197Ile	1221
p.His205Pro	1219
p.Ser381Glu	1218
p.His234Phe	1217
p.Glu247Gln	1216
p.Asn378Lys	1216
p.Thr150Gly	1215
p.Asp114Met	1215
p.Lys215Tyr	1214
p.Glu307Ala	1213
p.Met309Glu	1210
p.Leu338Ser	1209
p.Lys292Gln	1208
p.Arg320Cys	1207
p.Ala107Cys	1203
p.Ala129Thr	1202
p.Asp213Asn	1199
p.Arg268Ile	1199
p.His234Arg	1199
p.Glu335Asp	1197
p.Trp220Val	1196
p.Thr150Ser	1194
p.Leu109Val	1192
p.Val208Thr	1191
p.Cys217Phe	1188
p.Ser127Phe	1186
p.Cys76Ile	1181
p.Leu329Glu	1180
p.Ile375Asn	1180
p.Val358Ser	1179
p.Asn386Thr	1177
p.Val337Ala	1175
p.Met211Ile	1175
p.Glu341Asn	1172
p.Lys125Ser	1171
p.Tyr323Met	1171
p.Tyr334Trp	1170
p.Phe92Ile	1170
p.Leu376Lys	1169
p.Ala379Met	1166
p.Ile209Cys	1166
p.Val260Ala	1164
p.Phe155Val	1163
p.Leu306Tyr	1162
p.Cys89Phe	1161
p.Pro359Leu	1158
p.Val126Phe	1157
p.Ser13Gly	1157
p.Ile277Ile	1155
p.Asn360Ile	1151
p.Ser132Glu	1151
p.Glu385Asp	1149
p.Ser264Lys	1149
p.Tyr384Gly	1147
p.Phe339Thr	1146
p.Cys319Leu	1145
p.Cys383Leu	1144
p.Tyr153Ser	1139
p.Asn360Thr	1137
p.Ser321Phe	1137
p.Asn206Thr	1137
p.Thr149Asn	1133
p.Met211Ser	1131
p.Gly185Ser	1129
p.Leu109Asp	1128
p.Asn224Pro	1128
p.Arg44Asp	1125
p.Phe141Val	1125
p.Asp263Leu	1124
p.Glu357Gly	1123
p.Tyr344His	1123
p.Glu133His	1121
p.Ser127Thr	1119
p.Ala192Trp	1118
p.Lys342Ile	1118
p.Val126Thr	1117
p.Arg320Glu	1117
p.Gly223Met	1114
p.His205Gly	1111
p.Arg236Asn	1111
p.Ala139Glu	1110
p.Glu283Gly	1110
p.Leu271Met	1110
p.Phe270Val	1109
p.Tyr345Ser	1108
p.Ser124Ile	1106
p.Ser350His	1104
p.Ala129Tyr	1100
p.Asp257Ala	1099
p.Cys319Met	1098
p.Gly31Asp	1097
p.Glu341Asp	1097
p.Asp254Gly	1095
p.Asp257Ile	1095
p.Ser350Ile	1094
p.Leu306Phe	1091
p.Asn259Glu	1089
p.Thr317Asn	1089
p.Leu329Cys	1088
p.Lys227His	1087
p.Thr361Ser	1084
p.Arg212Ile	1084
p.Glu395Gln	1084
p.Phe382Asp	1083
p.Ala129Asp	1080
p.Arg320Asn	1080
p.Phe47Cys	1078
p.Glu341Arg	1076
p.Tyr250Leu	1076
p.Lys241His	1075
p.Ser228Val	1072
p.Met211Asp	1072
p.Tyr344Thr	1072
p.Ser381Asp	1071
p.Gly214His	1070
p.Lys125Val	1068
p.His332Tyr	1067
p.Met315Arg	1066
p.Arg367Gln	1065
p.His205Tyr	1064
p.Ile251Leu	1062
p.Leu225Phe	1060
p.Val310Tyr	1058
p.Thr276Asn	1058
p.Lys195Asn	1058
p.Asp294Tyr	1057
p.Phe339Asn	1054
p.Glu396Trp	1053
p.Lys342Val	1052
p.His332Arg	1051
p.Tyr349Leu	1050
p.His205Asp	1050
p.Phe141Ala	1048
p.Cys130Arg	1046
p.Arg5Ser	1046
p.Lys372Arg	1044
p.Trp96Cys	1044
p.Asn259Thr	1042
p.Asp263Val	1042
p.Thr74Ile	1041
p.Ile244His	1041
p.Leu369Phe	1040
p.Glu357Phe	1039
p.Glu335Met	1038
p.Asn360Gly	1038
p.Val310Asn	1037
p.Thr313Pro	1034
p.Arg44Trp	1033
p.Lys227Asn	1028
p.Met315Gln	1026
p.Glu396Arg	1026
p.Tyr344Asp	1025
p.Glu311Met	1025
p.Asn326Gly	1024
p.Val278Leu	1023
p.Val278Tyr	1022
p.Val347Gln	1021
p.Gln318Met	1020
p.Pro274Asp	1020
p.Arg243Ala	1020
p.Asp51Asn	1019
p.Asp213Met	1019
p.Asp368Val	1017
p.Ile275Lys	1015
p.Pro359Gly	1014
p.Glu387Val	1014
p.Met219Ser	1014
p.Leu363Gln	1013
p.Leu363Trp	1013
p.Thr313Arg	1012
p.Lys292Asn	1012
p.Thr355Ser	1009
p.His343Val	1008
p.Leu324Ile	1007
p.Leu306Ser	1006
p.Asp282Leu	1004
p.Ala325Gln	1003
p.Cys177Ser	1003
p.Asn198Cys	1000
p.Pro336Gln	999
p.Thr115Ser	999
p.Val187Leu	998
p.Asn360Tyr	996
p.Trp220Cys	996
p.Val337Cys	995
p.Ser377Gly	995
p.Gln255Cys	995
p.Phe141Cys	994
p.Ala325Phe	994
p.Leu290Ala	994
p.Cys157Met	993
p.Glu335His	993
p.Gly185Asn	992
p.Ile277Cys	989
p.Pro359Met	989
p.Ile59Lys	989
p.His205Leu	989
p.Asp114Val	988
p.Leu239Cys	988
p.Trp81Ile	988
p.Ser246Leu	987
p.Glu340Val	987
p.Lys342Thr	986
p.Arg333Asp	985
p.Ile72Thr	983
p.Asn206Lys	982
p.Leu271Pro	982
p.Ser132Asn	981
p.Leu85Ile	980
p.Glu396Val	980
p.Asn360Cys	979
p.Lys193Asn	979
p.Lys342Arg	977
p.Thr317Ser	977
p.Gln41Pro	977
p.Ser204Thr	975
p.Glu307Thr	975
p.Arg320His	975
p.Ser45Glu	974
p.Gly248Asn	971
p.Phe167Val	971
p.Lys215Leu	971
p.Ala210Arg	971
p.Arg243His	970
p.Met309Thr	969
p.Ile251Lys	968
p.Ile87Met	967
p.Glu133Gln	967
p.Ile328Met	966
p.Glu357Asp	963
p.Lys128Met	963
p.Asn206Glu	962
p.Glu341Val	961
p.Ile244Tyr	961
p.His353Asp	960
p.Cys101Phe	958
p.Asn259Met	955
p.Met315Lys	955
p.Asp398Tyr	954
p.Leu108Glu	953
p.Lys128His	952
p.Ala325Pro	950
p.Ser242Trp	949
p.Asn206His	949
p.Glu394Asn	949
p.Ile145Tyr	948
p.Asn206Gln	948
p.Glu340Asp	948
p.Ala312His	947
p.Asn135His	946
p.Asp299Gln	945
p.Ile174Met	944
p.Val310His	943
p.Asp398His	943
p.Lys128Thr	943
p.Asn360Glu	941
p.Gly223Tyr	940
p.Glu133Ser	939
p.Lys342Gly	939
p.Thr115Phe	937
p.Met309Val	937
p.Gln148His	936
p.Ser45Arg	936
p.Arg320Asp	936
p.Ser377Met	935
p.Ser350Met	934
p.Leu271Ile	934
p.Ile375Leu	932
p.Arg226Ile	931
p.Cys43Ser	931
p.Ala314Glu	929
p.Leu271Cys	928
p.Asn206Ala	928
p.Tyr344Lys	928
p.Lys346His	927
p.Thr316Met	927
p.Glu307Val	926
p.Val61Leu	925
p.Phe155Thr	925
p.Tyr384Pro	924
p.Tyr356Cys	924
p.Lys241Ile	924
p.Lys215Thr	923
p.Pro336Cys	923
p.Leu329Gln	922
p.Leu225Asp	919
p.Leu306Ile	919
p.Ser321Trp	917
p.Glu311Asp	917
p.His205Ala	915
p.Cys383Asp	915
p.Gly265Met	915
p.Arg320Leu	915
p.Ser321His	911
p.Asn380Pro	911
p.Ala210Leu	910
p.Met211Pro	909
p.His110Asn	909
p.Cys364Gln	908
p.Ser228Ala	907
p.Phe203Ile	906
p.Ala366Met	904
p.Phe99Val	903
p.Asn326Asp	903
p.Cys217Tyr	900
p.Leu329Ser	900
p.Gly248His	898
p.Asn135Met	898
p.Ala325Met	895
p.Lys227Phe	893
p.Val175Met	893
p.Cys54Trp	892
p.Glu394Thr	891
p.Arg80Asp	890
p.Lys125Asn	890
p.Asp254Asn	889
p.Lys342Pro	889
p.Phe155Lys	888
p.Ile275Asn	888
p.Thr317Cys	888
p.Phe270Ala	888
p.Ala314Thr	887
p.Cys217Asn	886
p.Pro336Arg	886
p.Lys125Leu	882
p.Glu341Thr	882
p.Leu113Phe	881
p.Lys292Thr	880
p.Glu161Gln	880
p.Leu108Asp	879
p.Leu290His	878
p.Phe300Tyr	876
p.Ser321Ile	876
p.Glu247Tyr	874
p.Val235Ile	874
p.Ala312Asp	872
p.Lys125Glu	871
p.Glu307Lys	871
p.Gln255Gln	871
p.Met309Arg	871
p.Arg226Asn	869
p.Ala139Gly	869
p.Asp254Glu	868
p.Ala237Cys	864
p.Phe339Gly	863
p.Lys346Asn	861
p.Pro336Met	857
p.Leu363His	855
p.Glu396Asn	854
p.Ala389Asp	853
p.Val77His	851
p.Ala189Lys	851
p.Ile305Cys	851
p.Leu363Pro	849
p.Lys125Met	849
p.Ala325Arg	848
p.Ala314Cys	848
p.Thr313Cys	847
p.Ala233Val	846
p.Phe339Ile	846
p.Val388Phe	845
p.His205Gln	844
p.Leu253Lys	844
p.Asp398Ala	843
p.Trp104Leu	842
p.Ile178Met	841
p.Thr391Phe	841
p.Glu357Gln	840
p.Glu247Ala	839
p.Glu199Val	839
p.Lys215His	839
p.Val278Phe	838
p.Gly308Lys	837
p.Trp104Ile	836
p.Met219Ile	835
p.Tyr345Thr	834
p.Ala389Thr	834
p.Phe382Asn	834
p.Ala314Met	833
p.Val12Glu	833
p.Arg221Met	832
p.Asp213Glu	832
p.Glu371Lys	832
p.Glu133Tyr	832
p.Phe137Cys	831
p.Gly308Phe	829
p.Phe182Trp	827
p.Val231His	825
p.Asn55His	825
p.Ala129Glu	824
p.Glu307Arg	822
p.His229Gln	822
p.Gln238Arg	821
p.Glu394Ser	820
p.Tyr334Val	820
p.Val235Gly	819
p.Val56Gly	817
p.Glu232Trp	817
p.Thr313Trp	817
p.Thr316Ile	816
p.Ser381Cys	816
p.Ser3Gln	816
p.Gly308Trp	815
p.Arg221Arg	815
p.Ser399Gly	814
p.Asn386Arg	813
p.Glu133Asn	812
p.Glu371Glu	812
p.Leu225Gly	812
p.Gly223Lys	811
p.Ser132His	810
p.Thr313Glu	810
p.Ala70Thr	809
p.Val272Cys	808
p.Ile275Cys	808
p.Val12Lys	808
p.Leu329Asn	807
p.Gly308His	807
p.Cys383Val	807
p.Lys342Leu	806
p.Arg236Glu	805
p.Pro336Ser	805
p.Ser127Met	805
p.Ile145His	804
p.Gln293Gly	804
p.Tyr384Thr	804
p.Cys101Cys	804
p.Thr361Glu	803
p.Thr150Asn	803
p.Leu324Arg	801
p.Lys342Asn	801
p.Arg44Ala	801
p.Arg333Val	800
p.Tyr356Lys	799
p.Gly261Asp	799
p.Asp348Glu	799
p.Glu249Tyr	797
p.His343Gly	796
p.Ile295Ala	795
p.Val347Ile	795
p.Asn386Trp	795
p.Leu338Gln	795
p.Glu280Asp	794
p.Tyr356Asp	793
p.Leu109Gln	793
p.Gly62Ser	792
p.Ser291Asp	791
p.Leu218Cys	791
p.His343Phe	790
p.Ser264Ile	790
p.Val337His	789
p.Asn326Tyr	789
p.Trp104His	788
p.Tyr345Ile	788
p.His343Met	787
p.Asp257His	787
p.Glu311Arg	786
p.Ser273His	785
p.Tyr349Asn	785
p.Val102Thr	784
p.Arg320Met	783
p.Asn60Gln	782
p.Ala210Trp	781
p.Glu63Met	781
p.His343Ala	781
p.Leu338Ala	781
p.Ile145Met	779
p.Glu341Lys	779
p.Lys373Gly	778
p.Lys372Phe	778
p.Met168Gly	777
p.Lys49Met	777
p.Thr23Ser	776
p.Glu394Asp	775
p.Val131Phe	774
p.Ala192Phe	773
p.Glu16Gly	773
p.Ile244Lys	772
p.Ser350Gln	772
p.Pro359Cys	770
p.Asp160Tyr	769
p.Asn380Thr	767
p.His332Glu	765
p.Met309Ser	764
p.Phe270His	764
p.Ile59Pro	764
p.Val231Tyr	763
p.Glu400Met	762
p.Phe30Cys	760
p.Leu105Trp	760
p.Phe339Pro	759
p.Thr313Leu	759
p.Arg212Trp	755
p.Ile295Lys	755
p.Gly223Phe	754
p.Ile266Gly	754
p.Val61Arg	753
p.Leu324Gln	753
p.Val208Leu	753
p.Asp114Leu	752
p.Ile145Val	752
p.Gln238Met	752
p.Ile305Asn	752
p.Tyr374Pro	752
p.His234Ile	751
p.Arg243Leu	751
p.Lys128Leu	751
p.Leu363Val	750
p.Cys177Leu	750
p.Asp267Leu	748
p.Gln238Lys	748
p.Asp114Thr	748
p.Lys342Glu	747
p.Ala22Glu	747
p.Lys196Gln	747
p.Asn378Gly	747
p.Gln318Lys	746
p.Ser350Cys	746
p.Gln238His	746
p.Leu225Glu	746
p.Arg44Phe	744
p.Glu307Leu	744
p.Ile179Ala	742
p.Gln255His	741
p.Leu376Ala	741
p.Ile11Cys	741
p.Gln318Phe	740
p.Phe182Ser	740
p.Ser242Val	740
p.Ile59Cys	739
p.Ile183Thr	738
p.Ser246Ile	738
p.His343Asn	738
p.Lys373Ala	737
p.Tyr374Lys	736
p.Leu225Thr	736
p.Lys64Ala	735
p.Arg236Phe	735
p.Arg320Gln	734
p.Asn326Cys	734
p.Ser136Gly	734
p.Phe58Trp	733
p.Lys125Pro	732
p.Glu341Gly	732
p.Ile251Asp	732
p.Leu105Cys	731
p.Asn378His	731
p.Lys128Phe	730
p.Val347Leu	729
p.Trp104Thr	727
p.Leu324His	727
p.Val272Ser	727
p.Asp289Glu	726
p.Leu216Met	726
p.Ala22Asn	725
p.Thr317Ile	723
p.Lys241Ala	722
p.Leu230Thr	722
p.Leu329Tyr	721
p.Glu161Ala	721
p.Val187Met	721
p.Arg82Met	720
p.Arg351Trp	720
p.Asp296Gln	720
p.Val310Gly	719
p.Phe143Tyr	719
p.Glu307Met	718
p.Asn386Val	718
p.Ile79Asn	718
p.Ser350Asp	717
p.Lys393Asn	716
p.Lys125Cys	715
p.Leu239Ile	715
p.Glu283Ser	714
p.Lys227Pro	714
p.Asp254His	713
p.Asn360Met	713
p.Leu338Pro	712
p.Asn135Lys	712
p.Asn206Pro	711
p.Leu240Arg	710
p.Leu69Gly	709
p.Thr361Gln	709
p.Ala237Met	709
p.Thr138Phe	706
p.Cys43Ala	706
p.Glu385Asn	705
p.Cys319Tyr	705
p.Asp254Ile	704
p.Thr149Lys	704
p.Ile72Met	703
p.Asp257Leu	701
p.Leu376Asp	701
p.Gly331Ser	700
p.Cys217Ile	699
p.Val26Arg	699
p.Lys241Ser	699
p.Ser127Val	698
p.Leu240Met	698
p.Glu341His	698
p.Asp284Gly	698
p.Arg243Cys	697
p.Ala207Cys	696
p.Met315Ala	695
p.Met315Pro	695
p.Ala379Ile	694
p.Val347Tyr	693
p.Phe47Leu	691
p.Thr316His	690
p.Ile11Gln	690
p.Asp398Pro	688
p.Phe98Ile	687
p.Thr317Val	686
p.Ala186Gly	685
p.Glu249Ile	685
p.Ala91Trp	685
p.Val272Leu	685
p.Val134Leu	684
p.Asp114Trp	684
p.Ala389Gly	683
p.Ser246Pro	682
p.Lys34Val	682
p.Ala210Gln	681
p.Ser246Asp	679
p.Pro336Phe	677
p.Cys364Glu	677
p.Ser204Cys	676
p.Ser124Phe	676
p.Val208Ile	676
p.Leu108Ala	676
p.Cys217Lys	676
p.Asp51Cys	675
p.Phe58Gln	675
p.Ala165Ser	674
p.Ser321Thr	673
p.Lys215Gly	673
p.Asn297Ala	671
p.Val388Lys	671
p.Val303Ile	670
p.Leu338Phe	670
p.Val231Trp	669
p.Ser264Thr	669
p.Ile275Ser	668
p.Thr316Cys	668
p.Ile79Val	667
p.Val77Thr	667
p.Val231Gly	667
p.Val166Gly	667
p.Met309Phe	666
p.Ala237Ser	666
p.Ser127Ala	666
p.Val231Ser	666
p.Asn259Trp	666
p.Ala233Glu	666
p.Ser399Lys	665
p.Lys215Ala	665
p.Asn326Ala	665
p.Glu387Cys	664
p.Ser377Gln	664
p.Asn206Met	663
p.Ile145Cys	662
p.Ala139Asp	662
p.Lys372His	662
p.Ile256Leu	662
p.Tyr334Cys	661
p.Gln238Cys	661
p.Thr138Met	660
p.Tyr384Glu	660
p.Thr75Pro	660
p.Glu249Pro	660
p.Ala91Gln	660
p.Arg156Gln	660
p.Gly265Cys	659
p.Phe103Val	659
p.Lys227Ile	658
p.Met191Ile	657
p.Val37Ser	657
p.Asn135Val	657
p.Val347Met	657
p.Gly62Trp	657
p.Leu306His	656
p.Tyr374Cys	656
p.Val61Asn	656
p.Arg226Gly	655
p.Lys128Ile	654
p.Leu271His	653
p.Trp104Val	653
p.Ser242Cys	653
p.Val304Ile	653
p.Asp180Val	653
p.Leu105Ile	652
p.Ala325Ile	652
p.Leu376Asn	652
p.Leu94Val	650
p.Phe92Val	649
p.Tyr344Gln	649
p.Val337Gln	648
p.Asp263Arg	648
p.Lys346Cys	648
p.Ser377Tyr	646
p.Lys49Ile	646
p.Lys196Asn	646
p.Met168Ile	644
p.Leu225Gln	644
p.Glu199Gln	643
p.Asp284Ile	643
p.Asn198His	642
p.Val347Cys	642
p.Ser246Phe	642
p.Pro336His	641
p.Glu340Lys	641
p.Gln66Trp	641
p.Lys292His	640
p.Tyr349Thr	640
p.Asp267Asn	640
p.Arg40His	639
p.Arg333Ser	639
p.Gly214Ser	638
p.Asp296Asn	638
p.Lys342Phe	638
p.Ser242Lys	637
p.Ser173Lys	637
p.Ile87Asn	637
p.Tyr356Phe	637
p.Ile145Trp	637
p.Ile275Tyr	637
p.Asn360His	636
p.Phe339Trp	635
p.Met315Cys	635
p.Asp78Ser	635
p.Met191Pro	635
p.Ile277Leu	635
p.Phe382Gln	634
p.Phe141Gln	634
p.Thr313Ala	633
p.Ile59Gly	633
p.Asp282Arg	632
p.Ala389Gln	632
p.Asp213Ala	632
p.Leu390Tyr	631
p.Ser392Gln	630
p.Glu335Gly	630
p.Leu306Cys	629
p.Asn224Lys	629
p.Phe203Leu	628
p.Phe262Asp	628
p.Arg320Thr	628
p.Ser246Gln	627
p.Ala129Val	627
p.Ser127Asn	626
p.Met188Leu	626
p.Glu396Pro	625
p.Gly248Pro	625
p.Glu232His	625
p.Asn32Gln	625
p.Tyr250His	625
p.Val77Ala	625
p.Asn135Thr	624
p.Asn360Lys	624
p.Asp296Tyr	623
p.Glu161Asp	623
p.Ser246Cys	622
p.Leu113Ile	622
p.Asp78Thr	621
p.Tyr349Lys	621
p.Glu340Ser	621
p.Ser246Asn	620
p.Leu390Cys	619
p.Tyr250Phe	619
p.Ala139Ser	618
p.Glu400Asn	618
p.Ile72Arg	617
p.Leu369Ala	616
p.Met315Ser	616
p.Thr391Ile	616
p.Val358Gln	615
p.Asp294Gly	615
p.Pro359Asp	615
p.Asp299Pro	615
p.Leu109Lys	615
p.Thr6Lys	614
p.Ile305Gln	614
p.Asn206Arg	614
p.Ile305Leu	613
p.Glu371Ala	612
p.Cys383Ser	612
p.His343Cys	612
p.Gln318Gly	611
p.Tyr349Pro	610
p.Ser273Arg	610
p.Phe47Val	610
p.Lys373Gln	609
p.Ala314Gln	609
p.Thr138Ile	609
p.Gln66Ile	609
p.Val208Cys	608
p.Arg320Ile	608
p.Asp398Gly	607
p.Phe262Ser	607
p.Tyr349His	607
p.Asp348Gln	606
p.Asp114Tyr	606
p.Ile269Gly	605
p.Ala314His	605
p.Phe88Cys	605
p.Asp294Ala	604
p.Cys383Ala	603
p.Met84Val	603
p.Ala389Trp	603
p.Phe339Lys	602
p.Lys227Cys	601
p.Lys128Asn	601
p.Ile164Val	600
p.Met315Val	600
p.His234Ser	600
p.Cys364Thr	600
p.Val347Thr	600
p.Asp299Glu	599
p.Glu327Gln	598
p.Phe73Val	597
p.Met309Gly	597
p.Asp267Ser	597
p.Ser45Phe	596
p.Val278Trp	596
p.Met309Cys	596
p.Ala379Ser	596
p.Met84Trp	596
p.Cys364Val	595
p.Lys373Thr	595
p.Leu376His	594
p.Glu161Asn	594
p.Lys190Asn	593
p.Glu394Arg	592
p.Asn135Phe	592
p.Glu307Asn	592
p.Tyr349Arg	592
p.Thr138Val	591
p.Glu341Cys	591
p.Pro274Cys	591
p.Thr276Glu	591
p.Pro359Ser	590
p.Ala91Asp	590
p.Gly223Ser	590
p.Leu240Gln	589
p.Ser273Ile	589
p.Gln293Ile	588
p.Val310Ala	588
p.Ser365Lys	586
p.Thr317Ala	586
p.Asp114Ile	585
p.Asp282Asn	584
p.Lys346Ala	584
p.Thr391Lys	582
p.Ala129Leu	582
p.Ala370Phe	581
p.Thr355Leu	581
p.Ser246Val	581
p.Leu240Ala	581
p.Ser264Val	578
p.Ala325Tyr	578
p.Asp299His	578
p.Val310Cys	578
p.Leu390His	578
p.Leu218Ile	577
p.Lys373Phe	577
p.Asp299Tyr	577
p.Arg333Asn	577
p.Leu108Lys	577
p.Ile305Met	576
p.Arg351Met	576
p.Asn259Lys	576
p.Leu216Pro	575
p.Gly265Asn	575
p.Glu371Pro	574
p.Gly223Ala	574
p.Lys241Tyr	574
p.Arg44Lys	574
p.Met19Ile	573
p.Arg226Asp	572
p.Asp398Met	572
p.Asn224Val	572
p.Arg221Gly	572
p.Asp71Asn	572
p.Glu232Gln	571
p.Ile183Val	571
p.Ala233Cys	570
p.Leu218His	570
p.Cys177Met	569
p.Arg236His	568
p.Asn386Gln	568
p.Glu247Cys	568
p.Val126Ser	568
p.Val304Tyr	568
p.Ala370Gly	568
p.Glu283Val	567
p.Glu146Gly	567
p.Cys177Arg	567
p.Thr150His	566
p.Ala312Pro	566
p.Glu133Gly	565
p.Val310Glu	565
p.Ile145Gly	564
p.Ala298Lys	564
p.Asn360Asp	564
p.Val56His	564
p.Thr138Cys	564
p.Ser127Trp	563
p.Asn135Glu	563
p.Arg221Lys	563
p.Glu247Ser	562
p.Val304Cys	562
p.Glu396Lys	562
p.Glu397Asp	562
p.Val77Trp	562
p.Pro362Val	561
p.Thr317Trp	561
p.Ser399Gln	561
p.Gln41Met	561
p.Pro359Glu	560
p.Phe155Cys	560
p.Ser132Ala	560
p.Ile277Ala	559
p.Thr355Met	559
p.Ile106Leu	559
p.Lys241Asn	558
p.Leu390Met	558
p.Lys393Leu	558
p.Tyr349Ala	558
p.Asn28His	557
p.Lys354Thr	557
p.Ile184Phe	557
p.Leu329Ala	557
p.Gly248Arg	557
p.His53Asp	556
p.Leu329Thr	556
p.Leu105Ala	556
p.Leu142Ile	555
p.Asp114Ala	555
p.Leu230Gly	555
p.Cys217His	555
p.Lys193Gln	555
p.Ile106Val	554
p.Thr23Pro	553
p.Cys319Glu	553
p.Trp220Ser	553
p.Leu225Ser	552
p.Tyr345Leu	552
p.Ala70His	552
p.Asn206Asp	552
p.Ile275Met	551
p.Ile244Leu	551
p.Val126Tyr	551
p.Pro336Asn	551
p.Asn206Tyr	551
p.Ala379Glu	551
p.Thr313Asn	550
p.Asp213Tyr	550
p.Ser264Gln	550
p.Gly176Gln	549
p.Thr115Pro	549
p.Tyr349Met	549
p.Arg197Gly	548
p.Val272Ile	548
p.Asn378Ala	548
p.Ala129Lys	548
p.Ala366Gln	548
p.Arg44Gly	547
p.Glu396Ala	546
p.Glu340Cys	546
p.Asp296Thr	545
p.Lys193Met	545
p.His343Gln	544
p.Thr276Lys	544
p.Gln318Pro	543
p.Val77Cys	543
p.Leu105Val	543
p.Arg212Met	543
p.Cys364Ser	543
p.Ile244Ala	542
p.Arg40Ser	542
p.Glu247Arg	542
p.His234Asn	542
p.Glu232Asn	541
p.Ser399Phe	541
p.Ala325Thr	540
p.Val303Asp	540
p.Asp78Val	540
p.Asp180Ala	540
p.Lys372Val	539
p.Glu340Asn	539
p.Val388His	539
p.Gly214Gln	538
p.Tyr374Gln	538
p.Trp220His	538
p.Leu324Thr	537
p.His229Pro	537
p.Val358His	535
p.His353Asn	535
p.Glu311Val	535
p.His332Ser	535
p.Ala210Met	535
p.Ile145Thr	534
p.Ala389Lys	534
p.Ser132Lys	534
p.Glu283Gln	533
p.Asn380Glu	532
p.Leu338His	532
p.Leu109Tyr	532
p.Arg197Asn	532
p.Ile305Glu	532
p.Leu105Met	531
p.Tyr356His	531
p.Glu232Tyr	531
p.Lys128Arg	531
p.Glu232Val	531
p.Tyr384Arg	531
p.Ala379His	530
p.Arg320Ser	530
p.Asn7Lys	530
p.Asn326Trp	530
p.Ala314Trp	529
p.Glu311Gly	529
p.Ile275Gly	529
p.Gln293Glu	528
p.Ile151Phe	527
p.Tyr323Thr	527
p.Glu394Leu	527
p.His343Glu	526
p.Lys342Lys	526
p.Ser14Phe	525
p.Lys64Tyr	525
p.Met211Gly	525
p.Ala129His	525
p.Arg226Lys	525
p.Ile183Phe	524
p.Asn378Pro	524
p.Met211Phe	524
p.Gly223Val	523
p.Val222Met	523
p.Val304Thr	523
p.Lys190Arg	523
p.Asn135Ile	523
p.Phe382Gly	523
p.Pro163Ala	522
p.Thr23Gln	522
p.Ser350Phe	522
p.Leu216Gln	522
p.Ser95Tyr	521
p.Ser246Thr	521
p.Phe141Tyr	520
p.Thr245Arg	520
p.Asn380Gly	520
p.Arg320Trp	520
p.Thr317Glu	520
p.Ser350Val	520
p.Gly214Cys	520
p.Tyr345Glu	519
p.Gln66His	519
p.Ser377Glu	519
p.Glu307Gly	519
p.Tyr344Glu	518
p.Gln255Trp	518
p.His343Asp	518
p.Met211Ala	517
p.Val337Asp	517
p.Gly331Asp	517
p.Met309Ala	517
p.Asp17Ser	516
p.Thr245Cys	516
p.Ser132Gln	516
p.Lys215Arg	516
p.Lys372Gly	516
p.Asn297Lys	515
p.Met315His	515
p.Val310Gln	515
p.Arg212Gly	514
p.Gly308Arg	514
p.Arg212Tyr	513
p.Thr245His	513
p.Lys241Phe	513
p.Tyr349Ser	513
p.Asn198Lys	513
p.Val102Ile	513
p.Glu283Leu	512
p.Thr6Gln	512
p.Asp289Trp	512
p.Ala370Asn	512
p.Glu15Cys	512
p.Val231Gln	511
p.Val347Asn	511
p.Thr361Gly	511
p.Met24Asn	511
p.Pro274Gly	511
p.Thr150Asp	511
p.Val303Ser	510
p.Leu108Thr	510
p.Ile328Leu	510
p.Asp17Val	509
p.Ile72Leu	509
p.Ile251Met	509
p.Lys125Phe	509
p.Ile178Phe	509
p.Gly214Phe	508
p.Glu395Asp	508
p.Asp78Phe	508
p.Asn7Asp	507
p.Pro274Gln	507
p.Ile295Tyr	507
p.Glu400Gln	507
p.Ser14Met	507
p.Phe58Ala	506
p.Arg268Phe	506
p.Gly154Trp	506
p.Tyr9His	506
p.Leu329Lys	505
p.Glu247Gly	504
p.Tyr384Cys	504
p.Ala312Cys	504
p.Leu108Gly	504
p.Val102Trp	504
p.Val304Ala	503
p.Trp81Leu	503
p.Ala129Asn	502
p.Thr150Gln	502
p.Thr355Cys	502
p.Asp348Ile	502
p.Gly265Arg	502
p.Ala366Ser	502
p.Asp71Lys	501
p.Cys319Gly	501
p.Leu271Tyr	501
p.Phe262Pro	501
p.Asn60Lys	501
p.Val278His	500
p.Ala91Val	500
p.Ala312Ile	499
p.Thr147Lys	499
p.Glu232Phe	499
p.Ile305Tyr	498
p.Glu341Pro	498
p.Leu113Val	498
p.Ser45Lys	497
p.Glu280Pro	497
p.Ala91Thr	497
p.Gln238Phe	496
p.Lys354Arg	496
p.Ile275Glu	496
p.Ser228Trp	496
p.Asp114Pro	495
p.Ser322Cys	494
p.Asn380Ser	494
p.Leu109Ser	494
p.Ala237Thr	494
p.Ser242Pro	493
p.Leu329Arg	493
p.Ala314Tyr	492
p.Asp114Glu	492
p.Tyr345Met	492
p.Asn224Met	492
p.Glu397Gly	491
p.Asp254Val	491
p.Glu394Pro	491
p.Asn32Tyr	491
p.Cys383Ile	490
p.Asn206Ile	490
p.Cys319Ile	490
p.Glu335Leu	490
p.Leu230Arg	490
p.Thr245Asn	489
p.Ser321Gln	489
p.Asn360Leu	488
p.Asp294Asn	488
p.Ala237Gly	488
p.Phe58Lys	487
p.Thr115Arg	486
p.Val260Met	485
p.Ala366Gly	485
p.Glu311Phe	485
p.Cys177Gln	485
p.Cys54Tyr	485
p.His353Gln	485
p.Arg5Ala	484
p.Leu376Tyr	484
p.Lys196Ile	484
p.Gln238Val	484
p.Thr147Ser	484
p.Val48Phe	483
p.Leu109Ile	483
p.Gly33Leu	483
p.Tyr356Met	483
p.Ala107Asp	483
p.Arg44Tyr	483
p.Arg212His	483
p.Cys217Val	483
p.Leu240Asn	483
p.Ala233Leu	482
p.Ile11Gly	481
p.Ala210Tyr	481
p.His229Met	481
p.Leu369Thr	480
p.Ser132Leu	480
p.Leu230Asp	480
p.Gly248Leu	479
p.Glu15Ala	479
p.Tyr349Phe	479
p.Asp78His	479
p.Ile179Thr	478
p.Ile277Asn	477
p.Ser127Pro	477
p.Ser136Thr	476
p.Ser124Tyr	476
p.Lys372Cys	476
p.Arg243Asp	476
p.Glu371Cys	475
p.Asn378Ser	474
p.Asp299Cys	474
p.Val304Gly	474
p.Phe270Gln	474
p.Arg40Gly	474
p.Arg268Gln	473
p.Met219Leu	473
p.Ser399Thr	473
p.Thr313Tyr	473
p.Thr115His	473
p.Ala314Arg	473
p.Phe339Glu	473
p.Gly308Gln	472
p.Lys128Gln	472
p.Thr138Gln	472
p.Lys118Asn	472
p.Ser242Gln	471
p.Glu400Pro	471
p.Asp294Leu	471
p.Ile256Glu	470
p.Phe339Tyr	470
p.Ala129Ile	470
p.Tyr344Asn	470
p.Val310Ser	470
p.Gln57Glu	469
p.Glu395Arg	469
p.His205Glu	469
p.Glu249Arg	469
p.Phe92Met	468
p.Leu363Ala	468
p.His234Asp	468
p.Phe73Asp	468
p.Ile72Glu	468
p.Phe203Met	467
p.Ala314Ser	467
p.His229Val	466
p.Ser127Lys	466
p.Leu109Cys	466
p.Leu363Gly	465
p.Lys372Tyr	465
p.Ser124Thr	465
p.Thr276Ala	465
p.Ala233Asn	464
p.Thr147Arg	464
p.Gly248Gln	464
p.Ala314Phe	464
p.Phe137Met	464
p.Ala186Val	464
p.Ala192Asp	464
p.Leu363Ser	463
p.Phe382Leu	462
p.Glu249Trp	462
p.Leu253Arg	462
p.Ile258Asn	461
p.Val231Lys	461
p.Leu69Glu	461
p.Tyr344Gly	461
p.Ser273Asp	461
p.Ser132Tyr	461
p.Thr74Tyr	461
p.Phe270Asn	460
p.His332Trp	460
p.Val126Ala	460
p.Asp282Met	460
p.Val231Ile	459
p.Phe171Met	459
p.Thr138Pro	459
p.Glu232Ser	459
p.Tyr344Leu	459
p.Lys118His	459
p.Lys215Met	458
p.Val12His	458
p.Lys393His	458
p.Arg212Leu	457
p.Thr316Tyr	457
p.Leu105Tyr	457
p.Thr317Arg	457
p.Ala210Cys	457
p.Lys292Ala	457
p.Arg236Gln	457
p.Phe382Val	456
p.Trp330Cys	455
p.Tyr250Trp	455
p.Ala207Asp	454
p.Ala389Ser	454
p.Gln255Pro	454
p.Ala107Val	453
p.Ala312Lys	452
p.Glu146Asp	452
p.Asp114Gln	452
p.Asn326Leu	452
p.Cys364Phe	451
p.Val337Met	451
p.Tyr356Trp	450
p.Glu311Trp	450
p.Thr313His	450
p.Tyr349Val	450
p.Leu108Phe	450
p.Asp289Gly	450
p.Thr149His	450
p.Phe103Ile	450
p.Thr200Val	449
p.Arg8Val	449
p.Asn326Val	449
p.Lys227Glu	449
p.Thr138Ser	449
p.Thr115Asn	448
p.Gly29Arg	448
p.Leu324Asp	448
p.Phe155Ser	448
p.Ile275Gln	448
p.His234Met	448
p.Ser321Glu	448
p.Thr316Lys	448
p.Cys157Phe	448
p.Phe73Lys	447
p.Ser291Gln	447
p.Ser291Pro	447
p.Ser127Glu	447
p.Gly248Ala	447
p.Leu324Cys	446
p.Leu253Met	446
p.Asp71Tyr	446
p.Glu341Ala	446
p.Thr361Pro	446
p.Gln318Tyr	446
p.Lys241Cys	445
p.Asp398Arg	445
p.His343Lys	445
p.Leu109Ala	445
p.Asn326Lys	445
p.Tyr9Lys	445
p.Cys54Glu	445
p.Pro359Arg	444
p.Leu329Val	444
p.Asp160Glu	444
p.Leu363Ile	444
p.Glu327Asp	444
p.Leu109Phe	444
p.Lys190Gln	444
p.Glu249Lys	444
p.Thr147Ile	444
p.Phe92Tyr	444
p.Val56Gln	444
p.Arg212Asn	443
p.Glu371Leu	443
p.Val202Ala	443
p.Arg268Met	443
p.Gly223Cys	443
p.Gln255Leu	442
p.Asp51Tyr	442
p.Glu341Ser	442
p.Arg80Ser	441
p.Pro252Gln	441
p.Thr316Arg	441
p.Glu161Val	441
p.Asn206Leu	440
p.Lys193Val	440
p.Asn28Gly	440
p.Asn297Trp	440
p.Val102Phe	440
p.Phe339Cys	440
p.Met309Lys	439
p.Asp284Leu	439
p.Val126Met	438
p.Ser381Tyr	438
p.Ile72Pro	438
p.Ile145Phe	438
p.Lys195Met	438
p.Ser173Ala	437
p.Arg67Trp	437
p.Tyr9Arg	437
p.Pro336Ala	437
p.Met315Asp	436
p.His229Leu	436
p.Ala27His	436
p.Asp284Ala	436
p.Glu385Thr	436
p.Lys372Met	436
p.His229Asp	436
p.Cys319Val	435
p.Val337Pro	435
p.Lys128Ser	435
p.Asp284Tyr	435
p.Asp254Ser	435
p.Phe339Ser	435
p.Lys34Asn	434
p.Val272Gly	434
p.Ala70Asp	434
p.Val358Ala	434
p.Asn297Gly	434
p.Leu142His	434
p.Gly62Ile	433
p.Val358Gly	433
p.Gly308Met	433
p.Arg236Thr	433
p.Ser377His	433
p.Asp348Met	432
p.His234Val	432
p.Arg243Asn	432
p.Leu390Val	432
p.His332Phe	432
p.Ile183His	431
p.Asp263Gln	431
p.Ile256His	431
p.Gln66Pro	431
p.Asp289Thr	431
p.Tyr356Thr	431
p.Gly65Cys	431
p.Asn198Gln	431
p.Phe262Val	430
p.Ser392Arg	430
p.Gly176Asp	430
p.Val61Ala	430
p.Ile179His	430
p.Pro274Glu	429
p.Val358Phe	429
p.Phe382Met	429
p.Thr149Met	429
p.Val4Asp	429
p.Gln318Val	429
p.Val337Ile	428
p.Ile164Thr	428
p.Lys227Thr	428
p.Leu108Trp	428
p.Ser124Trp	428
p.Glu280Cys	428
p.Asn380His	428
p.Leu142Ala	428
p.Lys292Phe	428
p.Met309Asn	427
p.Ser173Thr	427
p.Leu363Arg	427
p.Val303Asn	427
p.Ser392Tyr	427
p.Thr74Ala	426
p.Asp51Gly	426
p.Ile375Ala	425
p.Leu108Gln	425
p.Val170Ile	425
p.Asn259Tyr	425
p.Leu97Phe	425
p.Leu225Trp	424
p.Ala207Thr	424
p.Ile266Pro	424
p.Ala370Thr	423
p.Val26Ile	423
p.His53Asn	423
p.Thr245Val	423
p.Leu230Phe	423
p.Arg367Trp	422
p.Phe339Asp	422
p.Glu371Arg	422
p.Asp17Thr	422
p.Leu390Phe	422
p.Ser381Asn	422
p.Phe73Leu	422
p.Pro163Met	421
p.Arg221Trp	421
p.Glu63Ser	420
p.Tyr349Cys	420
p.Val310Lys	419
p.Cys364Leu	419
p.Thr6Gly	419
p.Asp398Leu	419
p.Ala25Thr	418
p.Cys54Leu	418
p.Asn206Ser	418
p.Ser127His	418
p.Ser204Ile	417
p.Pro336Trp	417
p.Ile256Lys	417
p.Cys319Trp	417
p.Phe58Asn	417
p.Lys50Lys	417
p.Ile275Asp	416
p.Gly176Ala	416
p.Phe339Met	416
p.Val187Ser	415
p.Thr361Val	415
p.Gly248Phe	415
p.Lys49Asn	415
p.Glu394Val	414
p.Asp120Glu	414
p.Gln293Ser	414
p.Glu385His	414
p.Gln41His	414
p.Ile11Asp	414
p.Gln318Glu	414
p.Lys196Ala	413
p.Ala379Leu	412
p.Ala314Lys	412
p.Glu283Asp	412
p.Gly265Gln	412
p.Thr138Ala	412
p.Ile295Trp	412
p.Ser14Val	412
p.Ser35Lys	411
p.Lys241Gln	411
p.Ile179Gln	411
p.Gln172His	411
p.Ala298Val	411
p.Ile106Thr	411
p.Val310Arg	411
p.Leu216Ile	411
p.Gln57Asp	411
p.Cys319Asp	410
p.Lys393Gly	410
p.Asn206Gly	410
p.His205Lys	410
p.Leu21Arg	410
p.Ala370Arg	409
p.Phe182Tyr	409
p.Thr317Gly	409
p.Leu108Ile	409
p.Glu307Ser	409
p.Arg5Gly	408
p.Gly100Ala	408
p.Gly248Ser	408
p.Lys125Asp	408
p.Ile275Arg	408
p.Ser228Pro	408
p.His38Pro	408
p.Ile266Met	407
p.Tyr323Val	407
p.Val86Phe	407
p.Cys43Glu	407
p.Ile183Ser	407
p.Arg333Lys	406
p.Val303Ala	406
p.Met219Asn	406
p.Ile209Phe	406
p.Ala70Lys	406
p.Val337Leu	405
p.Gly214Leu	405
p.Thr75Gln	405
p.Thr313Asp	405
p.Tyr344Cys	405
p.Glu397Asn	405
p.Ser3Ala	405
p.Thr313Gly	404
p.Gly62Gln	404
p.Ala165Val	404
p.Ala370Leu	404
p.Ser377Thr	403
p.Glu400Asp	403
p.Asp296Trp	403
p.Leu271Val	403
p.Gln293Pro	403
p.Leu69Arg	402
p.Lys373Ser	402
p.Val231Ala	402
p.Asp296Glu	402
p.Lys34Asp	401
p.Cys217Trp	401
p.Ile295Val	401
p.Ile256Met	401
p.Asp78Asn	401
p.Gln318Ala	401
p.Phe98Val	401
p.Arg320Val	401
p.Glu340Thr	400
p.Ala139His	400
p.Gly223Ile	400
p.Glu357His	400
p.Glu307Asp	400
p.Cys319Gln	400
p.Ser399Tyr	400
p.Gly185Trp	399
p.Ala325Gly	399
p.Ala389Phe	399
p.Ala181Glu	399
p.Lys193Gly	398
p.Ala312Asn	398
p.Lys50Asn	397
p.Glu395Gly	397
p.Leu324Met	397
p.Arg226Tyr	397
p.Val358Glu	396
p.Gly18Asn	396
p.Lys125Ile	396
p.Ala181His	396
p.Tyr345Ala	396
p.Lys346Arg	396
p.Leu105Ser	396
p.Thr361Tyr	396
p.Met219Gln	395
p.Glu357Ala	395
p.Phe103Trp	395
p.Val337Thr	395
p.Gly248Val	394
p.Thr115Ile	394
p.Glu311Lys	393
p.Leu94Met	393
p.Cys364Asn	393
p.Glu394Lys	393
p.Phe262Gln	393
p.Leu338Thr	392
p.Ile59Asn	392
p.Leu85Phe	392
p.Leu240Val	392
p.Asn224Leu	392
p.Val187Thr	392
p.Thr115Leu	391
p.Ser381Pro	391
p.Val278Met	391
p.Val388Asn	391
p.Glu247Val	391
p.Ser392His	391
p.Thr115Met	391
p.Ser124His	391
p.Leu240Phe	390
p.Gln66Ser	390
p.Leu109His	390
p.Gly261Glu	390
p.Glu394Trp	390
p.His343Arg	390
p.Arg243Tyr	389
p.Thr74Cys	389
p.Gly2Glu	389
p.Ser228Asn	389
p.Leu306Trp	388
p.Arg320Ala	388
p.Gly185Phe	388
p.Asp263Trp	388
p.Asp180Leu	388
p.Met309Gln	388
p.Val208Ala	387
p.Ala325Glu	387
p.Asp213Phe	386
p.Val222Phe	386
p.Arg333Cys	385
p.Asn32Lys	385
p.Glu396Leu	385
p.Lys195Val	385
p.His332Val	385
p.Arg367Leu	384
p.Asp294His	384
p.Arg44Gln	384
p.Cys383Lys	384
p.Asn297Ile	383
p.His343Pro	382
p.Glu357Tyr	382
p.Cys76Leu	382
p.Ile266Thr	382
p.Ala140Asp	381
p.Asn28Ser	381
p.Ala312Glu	381
p.Thr149Arg	380
p.Asp398Ile	380
p.Val126Gly	380
p.Pro286Ala	380
p.Val358Ile	380
p.Tyr356Ile	380
p.Lys190Glu	380
p.Lys373Leu	379
p.Ser124Asn	379
p.Ile256Ser	378
p.Tyr344Arg	378
p.Glu63Phe	378
p.Ala379Asn	378
p.Ala312Trp	378
p.Ile209Thr	378
p.Asn198Leu	377
p.Val187Glu	377
p.Ile79Gln	377
p.His343Ser	377
p.Gly214Trp	377
p.Asp71Arg	377
p.Gly214Lys	376
p.Val231Leu	376
p.Gly223Glu	375
p.Trp81Cys	375
p.Glu335Lys	375
p.Val310Leu	375
p.Val310Asp	375
p.Leu218Ala	375
p.Glu232Asp	374
p.Lys49Gly	374
p.Ala370His	374
p.Met309His	373
p.Phe270Gly	373
p.Cys177Tyr	373
p.Ala379Gln	373
p.Lys372Leu	372
p.Trp104Ala	372
p.Val158Phe	372
p.Tyr345Phe	372
p.Ile302Phe	372
p.Val231Glu	371
p.Ala237Val	371
p.His353Ala	371
p.Glu232Pro	371
p.Cys43Val	371
p.Lys196Ser	371
p.Thr361Asn	371
p.Tyr9Ala	370
p.Gln66Arg	370
p.Tyr345His	370
p.Ser45Thr	370
p.Tyr374Met	370
p.Ala189Leu	369
p.Thr316Glu	369
p.Met191Trp	369
p.Leu105Thr	369
p.Thr23Asp	368
p.Lys125Ala	368
p.Glu15Asp	368
p.Ser242His	368
p.Glu371Ser	368
p.Leu230Val	368
p.Gly214Glu	367
p.Ala314Gly	367
[truncated: 4,995 more rows]
