# Supplementary material for: Determinants of trafficking, conduction, and disease within a K+ channel revealed through multiparametric deep mutational scanning
Source: eLife. 2022 May 31;11:e76903. doi: 10.7554/eLife.76903 (PMC9273215; doi:10.7554/eLife.76903)
Supplement: Source data 1. [file elife-76903-data1.zip › SourceData/enrich_surface/tsv/low2_lib/main_synonymous_counts.tsv]

	count
_wt	11025
p.Leu306Ser	4799
p.Glu357Phe	4542
p.Thr149Gln	4322
p.Thr138Gly	4132
p.Glu387Val	3610
p.Thr147Lys	3562
p.Ser136Cys	3378
p.Lys64Arg	3372
p.Asn326Met	3279
p.Gly154Pro	3117
p.Thr115Glu	2955
p.Thr138Phe	2822
p.Ala129Asp	2790
p.Ser132Phe	2720
p.Asn326Ser	2701
p.Val337Pro	2670
p.Met309Tyr	2626
p.Glu340Pro	2560
p.Gly331Ser	2515
p.Ile305Ser	2507
p.Ala312Ser	2480
p.Thr361Cys	2439
p.Phe339Leu	2419
p.Lys128Val	2411
p.Glu311Cys	2396
p.Ala189Gln	2369
p.Glu335Met	2360
p.Phe92Thr	2356
p.Asp78Tyr	2333
p.Glu335Tyr	2311
p.Glu335Gln	2302
p.Asn135Gln	2247
p.Ala129Glu	2226
p.Gly331Ala	2216
p.Ser321Val	2204
p.Lys346Thr	2202
p.Ala107Val	2118
p.Tyr334Val	2081
p.Ile183Met	2077
p.Leu306His	2061
p.Tyr288Cys	2048
p.Tyr334Met	2025
p.Lys215Asn	2003
p.Val169His	2002
p.Glu133Tyr	2001
p.Asn135Ala	1983
p.Glu311Thr	1976
p.Ser136Ala	1957
p.Thr138Met	1950
p.Leu105Trp	1949
p.His234Tyr	1941
p.Phe300Tyr	1924
p.Ala314Val	1913
p.Cys319Phe	1893
p.Thr74Ile	1875
p.Glu307Cys	1864
p.Glu146Asn	1856
p.Tyr334Leu	1846
p.Leu109Trp	1837
p.His205Cys	1833
p.Asp213His	1832
p.Phe155Lys	1831
p.Asp180Tyr	1820
p.Val347Ser	1806
p.Asp114His	1804
p.Cys364Trp	1803
p.Ala298Ser	1788
p.Met84Thr	1782
p.Ile305Asp	1776
p.Leu85Val	1772
p.Ile183Leu	1764
p.Leu338Val	1741
p.Glu199Lys	1740
p.Phe141Thr	1736
p.Glu335Ala	1729
p.His332Arg	1729
p.Ala129Arg	1723
p.Met309Pro	1709
p.Leu329Trp	1708
p.Leu306Val	1685
p.Tyr384Asp	1664
p.Tyr323Cys	1657
p.Lys346Trp	1651
p.Arg333Trp	1632
p.Lys227Gln	1631
p.Val166Thr	1623
p.Ala129Thr	1617
p.Leu253Ile	1615
p.Phe137Tyr	1609
p.Pro163Asn	1607
p.Lys215Ser	1598
p.Pro362Phe	1597
p.Glu341Phe	1592
p.Glu387Trp	1591
p.Asn360Tyr	1588
p.Thr147Ser	1580
p.Arg320Lys	1580
p.Lys49Ile	1579
p.Asp289Trp	1575
p.Gln148His	1571
p.Val337His	1569
p.Asp213Gln	1568
p.Ala379Met	1566
p.Leu108Arg	1557
p.Lys125Cys	1551
p.Ala312Tyr	1551
p.Glu146Ser	1545
p.Ala312Val	1544
p.Val337Gln	1541
p.Leu369Gln	1541
p.Gly265Asp	1540
p.Asp114Trp	1537
p.Asp348Ile	1529
p.Leu271Pro	1523
p.Val131Leu	1521
p.His343Tyr	1517
p.Leu85Trp	1513
p.Ala379Ile	1512
p.Ser242Ile	1511
p.Tyr344Ser	1511
p.Thr138Lys	1507
p.Leu329Asp	1507
p.Leu239Met	1492
p.Thr115Arg	1487
p.Gly185Asn	1481
p.Ser204Gly	1475
p.Trp104Ile	1470
p.Ala129Tyr	1463
p.Thr115Gln	1457
p.Glu371Cys	1457
p.Met315Ile	1449
p.Ala379Thr	1444
p.Gly308Ile	1443
p.Leu240Thr	1442
p.Cys319His	1442
p.Glu335Trp	1438
p.Asp213Ser	1436
p.Ser392Gly	1435
p.Val272Phe	1435
p.Leu329Ile	1434
p.Gln318Trp	1433
p.Lys241His	1427
p.Ser321Met	1425
p.Leu329Met	1417
p.Ala91Asp	1417
p.Leu90Trp	1414
p.Val131Ile	1413
p.Val187Leu	1412
p.Leu271Phe	1410
p.Asn326Ile	1410
p.Glu63Leu	1410
p.Thr147Val	1407
p.Val126Thr	1404
p.Cys89Phe	1394
p.Lys292Ile	1394
p.Ser132Thr	1393
p.Lys215Glu	1386
p.Gln318His	1380
p.Lys292Met	1377
p.Ile145Leu	1374
p.Gln318Thr	1368
p.Ser124Glu	1360
p.Ala140Gly	1358
p.Ser132Met	1358
p.Asp71Glu	1357
p.Tyr250Pro	1351
p.Lys342Phe	1349
p.Tyr345Pro	1346
p.Asp348Ala	1343
p.Ala314Asp	1341
p.Met315Gln	1338
p.Arg320Cys	1334
p.Asn32Thr	1333
p.Thr147Gly	1332
p.Ser127Tyr	1331
p.Ser228Lys	1326
p.Glu340Lys	1325
p.Asp263Leu	1317
p.Tyr334His	1317
p.Gly214Asp	1316
p.Ser377Tyr	1314
p.Asp267Leu	1314
p.Glu247Asp	1314
p.Phe98Gly	1313
p.Met219His	1313
p.Glu133Phe	1305
p.Gln293His	1304
p.Ala325Val	1301
p.Glu146Ala	1298
p.Thr245Tyr	1298
p.Leu376Ile	1295
p.Asn135Ser	1291
p.Arg226Cys	1291
p.Leu253Ser	1291
p.Gln238Ile	1289
p.Glu249Gln	1289
p.Gln148Arg	1285
p.Tyr349Asp	1285
p.Arg156Gln	1283
p.Tyr345Val	1272
p.Val222Leu	1268
p.Tyr334Ala	1268
p.Glu327Gln	1268
p.Arg333His	1268
p.Leu113Ser	1264
p.Ala325Glu	1262
p.Asp114Cys	1262
p.Ser350Ala	1261
p.Glu341Leu	1258
p.Arg367Leu	1254
p.Lys342Asp	1254
p.Thr313Cys	1251
p.Thr313Pro	1250
p.Val272Trp	1247
p.Ser132His	1247
p.Leu142Val	1245
p.Asn259Glu	1244
p.Cys130Thr	1243
p.Met309Ile	1241
p.Ile295Leu	1239
p.Leu97Ser	1237
p.Ile305Val	1235
p.Ala312Ala	1225
p.Val272Asn	1224
p.Val358Tyr	1223
p.Glu311His	1220
p.Arg320Asp	1218
p.Lys195Asn	1217
p.Ala107Ile	1217
p.Val170Gly	1213
p.Arg333Gly	1212
p.Glu283Lys	1210
p.Arg268Cys	1210
p.Arg82His	1208
p.Glu387Cys	1207
p.Glu311Pro	1200
p.Tyr356Arg	1198
p.Phe155Thr	1196
p.Lys241Ser	1195
p.Glu146Met	1193
p.Val222Ile	1192
p.Ala210Leu	1192
p.Ser377Met	1183
p.Leu113Asn	1181
p.Asp114Asn	1179
p.Cys319Ser	1178
p.Thr313Ile	1177
p.Val278Ser	1174
p.Arg67Met	1172
p.Val126Phe	1166
p.Val126Ser	1165
p.Ser381Cys	1161
p.Val303Met	1160
p.Glu357Tyr	1159
p.Lys128Glu	1157
p.Ile305Cys	1157
p.His332Gln	1157
p.Cys76Ile	1154
p.Thr115Phe	1154
p.Thr138Ile	1154
p.Phe382Asn	1154
p.Glu340Gly	1151
p.Ser264Lys	1148
p.Pro336Cys	1147
p.Thr276Lys	1145
p.Glu307Gln	1143
p.His234Arg	1142
p.Ile258Leu	1140
p.Thr150Tyr	1140
p.Thr361Ser	1140
p.Asp114Ser	1134
p.Met315Lys	1134
p.Glu341Asp	1132
p.Lys346Gln	1132
p.His332Tyr	1130
p.Leu271Met	1130
p.Ala207Met	1128
p.Thr317Tyr	1127
p.Arg8Ala	1127
p.Lys190Asp	1126
p.Val310Met	1124
p.Val272Cys	1124
p.Ala312Thr	1120
p.Phe137Cys	1120
p.Thr149Ser	1118
p.Ser127Lys	1117
p.Leu338Asn	1115
p.Asp294Tyr	1115
p.Ala189Lys	1113
p.Lys227His	1112
p.Glu283Gly	1111
p.Ala129Lys	1111
p.Pro194Phe	1111
p.Arg243Gln	1109
p.Asn378Lys	1108
p.Tyr344Phe	1103
p.Asn259Thr	1103
p.Lys346Cys	1101
p.Met309Glu	1100
p.Leu142Ile	1100
p.Ser13Gly	1098
p.Glu63Gly	1098
p.Asp348His	1097
p.Lys195Gln	1092
p.Cys319Leu	1092
p.Leu306Tyr	1089
p.Thr317Met	1089
p.Ser132Glu	1088
p.Met315Gly	1087
p.Glu307Lys	1086
p.Val222Ala	1085
p.Thr147Leu	1085
p.Gly223Phe	1083
p.Ser124Asp	1082
p.Thr316Val	1081
p.Val126Gly	1079
p.Gln238Asp	1077
p.Arg333Phe	1077
p.Ile87Ala	1074
p.Thr313Arg	1073
p.Ser350Asn	1069
p.Phe141Val	1065
p.Thr147Ile	1060
p.Met168Gly	1058
p.Thr150Lys	1057
p.Leu105Gly	1057
p.Phe137Trp	1054
p.Leu108Ala	1053
p.Pro362Trp	1051
p.Met309Val	1051
p.Ile145Trp	1048
p.Arg221Leu	1045
p.Met211Lys	1042
p.Leu225Pro	1042
p.Glu247Glu	1042
p.His332Ala	1042
p.Gly111Arg	1039
p.Ala139Ala	1039
p.His229Ala	1038
p.Ser127Phe	1037
p.Arg80Ser	1037
p.Gly248His	1037
p.Leu306Ile	1036
p.Ala379Leu	1034
p.Leu109Phe	1033
p.Cys217Ala	1033
p.Trp220Cys	1029
p.Phe262Asp	1027
p.Arg236Ala	1025
p.Phe270Ile	1024
p.Val235Ile	1024
p.Tyr384Pro	1023
p.Ala325Ile	1022
p.Thr313Glu	1021
p.Leu290Ala	1021
p.Leu225Met	1020
p.Asp368Glu	1020
p.Cys217Phe	1019
p.Leu225Phe	1018
p.Glu307Trp	1017
p.Leu306Met	1016
p.Arg320Glu	1016
p.Ser321Gly	1015
p.Thr200Lys	1015
p.Ser273Asp	1014
p.Asp263Val	1013
p.Thr115Ser	1010
p.Asp254Gly	1010
p.Ser3Gln	1009
p.Trp104Thr	1009
p.Asp51Asn	1008
p.Cys130Arg	1004
p.Ala107Asn	1003
p.Ser321Trp	1001
p.Val310Tyr	1001
p.Trp104Cys	1000
p.Glu335Val	997
p.Glu357Gly	997
p.Phe382Lys	995
p.Arg243Phe	995
p.Ile106Leu	995
p.Leu225Arg	994
p.Thr200Glu	993
p.Val235Gly	992
p.Glu133His	990
p.Arg320His	990
p.Lys128Trp	989
p.Glu161Val	987
p.Ile106Ser	986
p.His332Met	986
p.Leu271Ile	985
p.Arg197Ile	984
p.Ser127Asn	981
p.Met219Ser	981
p.His234Trp	981
p.Phe143Leu	980
p.Leu338Ile	977
p.Phe182Ser	977
p.Phe58Trp	976
p.Lys227Phe	976
p.Arg243His	974
p.Ala207Thr	973
p.Ser365Lys	973
p.Thr115His	972
p.Ser45Arg	970
p.Lys227Asn	968
p.Arg221Ile	967
p.Lys346Gly	967
p.Thr74Lys	967
p.Tyr334Asn	967
p.Asp299Gln	964
p.Trp104Val	963
p.Glu335His	962
p.Gly223Gln	962
p.Ala91Glu	961
p.Arg367Glu	961
p.Gly111Asp	961
p.Ser246Leu	961
p.Ala370Phe	957
p.Ser246Phe	955
p.Arg367Gln	955
p.Lys342Arg	954
p.Thr115Asn	952
p.Ile295Lys	951
p.Leu239Cys	949
p.Phe182Trp	948
p.Gly223Tyr	948
p.Leu240Arg	947
p.Ser228Val	945
p.Phe339Pro	944
p.Lys193Glu	943
p.Ala192Trp	943
p.Thr149Trp	942
p.Ile277Cys	942
p.Asp296Tyr	941
p.Lys393Leu	940
p.Arg221Arg	939
p.His110Asn	938
p.Ala207Gly	937
p.Phe155Val	936
p.Leu324Asn	936
p.Ser381Glu	935
p.Ala237Ile	933
p.Asp348Gln	932
p.Glu335Leu	932
p.Ser127Glu	932
p.Ser350His	931
p.Lys49Met	931
p.Tyr384Gly	931
p.Val304Leu	930
p.Ser242Thr	928
p.Phe270Ala	927
p.Arg44Trp	927
p.Arg367Tyr	924
p.Ile244Met	924
p.Gly223Met	924
p.Ala107Cys	924
p.Val77His	922
p.Ser124Arg	921
p.Leu113Phe	921
p.Lys125Arg	921
p.Asn326His	921
p.Thr361His	920
p.Cys101Cys	920
p.Leu338Pro	919
p.Arg236Ser	916
p.Arg268Ile	916
p.Met211Asp	915
p.Leu109Asp	913
p.Ala314Cys	913
p.Ile258Phe	913
p.Met24Asn	912
p.Ala325Pro	910
p.Thr149Asn	910
p.Met315Arg	909
p.Glu340Asp	908
p.Pro359Cys	908
p.Met211Thr	908
p.Gln238Glu	908
p.Pro359Leu	908
p.Trp81Ile	908
p.His279Tyr	907
p.Lys128Thr	907
p.Leu108Val	907
p.Thr361Ala	906
p.Ala139Met	906
p.Lys128His	906
p.Ala312His	906
p.Val37Ser	905
p.Tyr344His	905
p.Glu396Arg	905
p.Leu97Phe	903
p.Ala210Gly	903
p.Phe137Leu	903
p.Glu133Ser	902
p.Glu387Tyr	898
p.Asp51Cys	897
p.Ile178Glu	896
p.Glu371Glu	895
p.Ala389Ile	894
p.Trp96Cys	894
p.Ala210Glu	894
p.Lys227Cys	894
p.Ile258Met	893
p.Tyr323Phe	893
p.Leu338Met	892
p.Phe143Ile	892
p.Leu108Glu	890
p.Thr74Tyr	888
p.Asp267Asn	888
p.Cys217Tyr	887
p.Phe262Ile	887
p.Ala233Val	886
p.Phe141Cys	885
p.Lys373Val	884
p.Ala129Ser	884
p.Glu133Gln	883
p.Val278Tyr	882
p.Tyr334Trp	881
p.Met211Ile	880
p.Glu357Gln	880
p.Lys125Ser	878
p.Arg46Ala	878
p.Leu109Gly	876
p.Ala312Asp	876
p.Phe203Ile	875
p.Arg40His	874
p.Ile59Lys	873
p.Asn135Ile	872
p.His234Glu	872
p.Val131Phe	872
p.Phe141Gln	871
p.Thr138Tyr	871
p.Tyr345Ser	867
p.Gln41Pro	867
p.Thr276Asn	866
p.Pro362Met	866
p.Pro336Gly	865
p.Asp296Thr	864
p.Glu311Met	864
p.Ala129Ile	863
p.Leu363Gln	863
p.Val102Phe	862
p.Val260Ala	861
p.Asp78Thr	860
p.Glu357Trp	860
p.Ile269Gly	859
p.Met315Val	857
p.Thr361Pro	854
p.Ile145Phe	853
p.Tyr374His	853
p.Ala325Phe	850
p.Asn198Phe	850
p.Leu306Phe	849
p.Arg44Asp	849
p.Glu311Ile	849
p.Glu249Pro	848
p.His229Asn	846
p.Arg236Asn	846
p.Glu146Thr	845
p.Thr138Glu	845
p.Ile251Lys	844
p.Pro359Tyr	844
p.Ala70Thr	843
p.Asn360Val	843
p.Leu376Lys	842
p.Thr149Val	841
p.Glu16Gly	840
p.His205Leu	840
p.Met24Pro	840
p.Lys215Leu	840
p.Lys342Thr	839
p.Val260Tyr	838
p.Thr138Pro	837
p.Phe339Ile	837
p.Gln255Gln	835
p.Ala312Arg	835
p.Glu146Gln	835
p.Ala325Trp	835
p.Met168Ile	834
p.Ser242Trp	834
p.His234Pro	832
p.Asp257Ala	830
p.Lys342Val	829
p.Glu357Val	829
p.Ile277Ile	829
p.Cys319Met	828
p.Thr355Ser	828
p.Glu307Ala	827
p.Arg221Met	826
p.Leu376Met	825
p.Gly248Ile	825
p.Asn135Met	825
p.Ala314Thr	825
p.Glu146His	824
p.Ser132Arg	822
p.His205Ala	822
p.Ala139Glu	822
p.Ser264Ile	822
p.Leu338Ser	821
p.Glu371Leu	819
p.Lys215His	818
p.Ser95Tyr	818
p.Ser392Tyr	818
p.Glu394Trp	818
p.Phe99Val	817
p.Leu329Glu	817
p.Thr317Cys	816
p.Asn380Pro	815
p.Arg320Leu	814
p.Thr150Asp	813
p.Gly261Asp	811
p.Val56Gly	810
p.Val77Thr	808
p.Val187Ser	808
p.Asn326Tyr	808
p.Lys241Asp	806
p.Glu340His	806
p.Tyr323Met	805
p.Asn135His	803
p.Arg80Trp	802
p.Gly185Ser	800
p.Gly111His	799
p.Leu142Lys	798
p.Ile79Asn	797
p.Asp299Cys	797
p.Leu324Ile	796
p.Glu247Ala	796
p.Asn135Leu	795
p.Val278Phe	795
p.Glu133Cys	793
p.Glu247Phe	793
p.Val126Tyr	790
p.Ser321Tyr	790
p.Lys125Glu	790
p.Glu133Gly	789
p.Val187Pro	789
p.Thr313Asn	787
p.Thr138Gln	787
p.Cys157Met	787
p.Ile183Cys	786
p.Phe47Cys	786
p.Ala325Met	785
p.Leu324Asp	785
p.Lys64Tyr	784
p.Glu146Phe	784
p.Gly111Leu	784
p.Lys118His	784
p.Ile302Met	783
p.Thr149Lys	782
p.Leu142Cys	782
p.Thr6Gly	780
p.Asn297Lys	779
p.Glu146Gly	778
p.Thr317Asn	778
p.Asp213Asn	777
p.Glu385Thr	777
p.Ala379Ser	776
p.Ile164Val	776
p.Ala139Cys	776
p.Gln318Gly	776
p.Asp348Glu	776
p.Lys193Asn	775
p.Gly265Met	775
p.Thr391Phe	775
p.Thr147Arg	775
p.Glu395Gln	775
p.Leu109Val	774
p.Leu142Glu	773
p.Thr138Val	773
p.Thr316Met	772
p.Ala370Gly	771
p.Cys319Tyr	769
p.Gln238Leu	768
p.Ala189Met	768
p.Asp254Asn	767
p.Ile209Ala	767
p.Lys64Met	766
p.Ser228Ala	766
p.Lys346Leu	765
p.Phe141Ala	765
p.Glu341Asn	765
p.Glu394Ser	764
p.Glu387Ile	763
p.Gln238Lys	763
p.Tyr374Lys	762
p.Asn326Asp	762
p.Leu113Val	761
p.Gln148Met	761
p.Ile145Thr	760
p.Asp78His	759
p.Trp220Val	759
p.Glu247Gln	759
p.Ser377Gly	757
p.Ile305Tyr	757
p.Lys227Ile	757
p.Lys193Gly	756
p.Asp160Tyr	756
p.His205Pro	756
p.Asp17Ser	755
p.Asp368Val	755
p.Asp114Gly	754
p.Tyr384Ile	752
p.Cys319Ile	751
p.Glu394Asn	751
p.Glu387Gln	751
p.Leu105Tyr	751
p.Ile145Val	750
p.Asn206Glu	750
p.Ser3Lys	749
p.Leu338His	749
p.Asn224Pro	749
p.Ile251Leu	747
p.His234Ile	747
p.Glu247Tyr	746
p.Ile106Asn	746
p.Glu387Arg	745
p.Val126Asp	745
p.Lys372Arg	744
p.Arg44Lys	744
p.Val208Thr	744
p.Thr115Pro	743
p.Asn135Val	743
p.Leu109Gln	742
p.Thr355Leu	742
p.Gly308Phe	741
p.Asp213Met	740
p.Glu396Trp	740
p.Ile244His	739
p.Thr149Cys	739
p.Asp398Ala	738
p.Thr150Glu	738
p.Lys49Tyr	737
p.Glu357His	735
p.Glu161Gln	735
p.Thr150Asn	735
p.Ile209Cys	734
p.Ser321Thr	733
p.Val278Leu	733
p.Leu271Cys	733
p.Arg5Ser	732
p.Thr115Leu	730
p.Phe270Gly	729
p.Asp398His	728
p.Phe141Ile	728
p.Asp114Met	728
p.Ala210Arg	726
p.Lys128Phe	726
p.Ser321Asn	725
p.His205Gly	725
p.Ile151Asp	724
p.Leu108Gly	724
p.Gln148Ala	723
p.Ser350Ile	722
p.Arg226Gly	722
p.Tyr334Cys	722
p.Asn386Lys	721
p.Phe270Val	721
p.Glu199Ser	721
p.Lys342Ile	720
p.Glu146Val	720
p.Lys49Trp	719
p.Gln148Gly	719
p.Lys372Tyr	719
p.Ser291Asp	718
p.Lys354Asn	718
p.Leu369Ala	718
p.Arg367Phe	718
p.Thr23Ser	717
p.Glu341Arg	717
p.Pro362Gln	717
p.Glu341Val	716
p.Val134Thr	716
p.Glu387Gly	716
p.Met19Ile	715
p.Val310His	715
p.Gly214His	714
p.Thr74Phe	714
p.Thr316Ile	713
p.Lys193Val	713
p.Arg243Ala	711
p.Glu280Gln	710
p.His205Asp	710
p.Tyr334Pro	710
p.Ser144Val	709
p.Lys346Asn	708
p.Lys393Asn	708
p.Leu109Lys	708
p.Glu133Leu	707
p.Asn206Pro	707
p.Asn360Ile	707
p.Val187Met	707
p.Ser124Pro	706
p.Lys342Leu	706
p.Ser321Phe	706
p.Thr149Met	704
p.His343Val	703
p.Ser399Gly	703
p.Glu249Thr	703
p.Thr23Ile	703
p.Tyr349Thr	703
p.Ile277Ala	702
p.Arg243Leu	702
p.Met309Thr	702
p.Ala139Lys	702
p.Thr6Lys	701
p.Lys346His	699
p.Cys217His	698
p.Met309His	698
p.Ser127Pro	698
p.Glu335Asp	697
p.Val126Ala	697
p.Leu363Trp	697
p.Ile174Met	696
p.Glu283Trp	695
p.Ala129Cys	695
p.Ile178Met	694
p.Val231Gly	693
p.Gly29Leu	691
p.Val56Ile	691
p.Lys342Gly	691
p.Lys372Val	690
p.Val347Asp	690
p.Gln318Lys	690
p.Ser132Asn	690
p.Ile151Phe	688
p.His343Gly	687
p.Thr313Leu	687
p.Met309Arg	687
p.Ile375Leu	687
p.Ile277Leu	686
p.Ala312Asn	686
p.Trp330Cys	685
p.Asn378Val	684
p.Phe203Tyr	684
p.Asn360Thr	684
p.Ile295Tyr	683
p.Ala107Thr	683
p.Ala389Thr	683
p.Glu307Met	683
p.Gly331Asp	683
p.Tyr356Phe	683
p.Lys346Ile	681
p.Glu232His	681
p.Ala22Glu	681
p.Lys128Met	681
p.Val278Asn	681
p.Lys215Tyr	681
p.Asp257Ile	680
p.Leu324Phe	680
p.Arg80Cys	680
p.Ala165Ser	680
p.His229Asp	680
p.Thr138Ala	678
p.Lys215Asp	678
p.Leu109Pro	677
p.Gly248Tyr	677
p.Gly223Lys	677
p.Asn386Thr	676
p.Ala314Tyr	676
p.His205Tyr	675
p.Arg44Ala	674
p.Asp294Pro	674
p.Lys20Phe	673
p.Asn206Asp	672
p.Ser246Tyr	672
p.Ala314Gln	671
p.Asp299His	671
p.Tyr344Thr	670
p.Gly248Asn	670
p.Phe382Asp	670
p.Ser10Tyr	669
p.Ala312Cys	669
p.Glu396Val	667
p.Phe103Met	667
p.Asn224Val	666
p.Gly111Glu	665
p.Tyr356Asp	665
p.Ala325Arg	664
p.Ile275Gly	664
p.Leu369Phe	664
p.Arg320Asn	663
p.Asn297Trp	663
p.Phe137Lys	663
p.Ala139Tyr	663
p.Ile258Thr	662
p.Ser381Asp	662
p.Asp114Val	662
p.Ser136Asp	661
p.Glu249Tyr	661
p.Met219Asn	661
p.Gly18Tyr	660
p.Arg46Lys	660
p.Gly176Ala	660
p.Val102Thr	659
p.Leu85Ile	659
p.Leu376Tyr	659
p.Ser246Val	658
p.Asn224Arg	658
p.Val304Phe	657
p.Lys118Gly	656
p.Ile184Phe	656
p.Tyr153Ser	654
p.Glu371Lys	654
p.Val231Ser	654
p.Met84Ser	653
p.Gly223Ser	653
p.Thr150Gly	652
p.Glu307Thr	652
p.Asn206Tyr	652
p.Gln255Cys	652
p.Lys227Pro	652
p.Thr150Ser	651
p.Trp104Ala	651
p.Gly331Trp	651
p.Gln293Gly	651
p.Thr317Ile	651
p.Asn206Lys	650
p.Ser136Gly	650
p.Thr115Asp	649
p.Asn135Lys	648
p.Arg243Met	648
p.Ser246Pro	648
p.Val304Cys	648
p.Asn326Leu	647
p.Phe262Ser	647
p.Asp254Ile	647
p.Glu311Asp	647
p.Cys43Ser	646
p.Ile106Met	645
p.Cys130Ile	645
p.Phe137His	645
p.Arg80Met	644
p.Ser204Thr	644
p.Glu357Asp	644
p.Leu113His	644
p.Cys364Gln	644
p.Asp78Phe	641
p.Ser273His	641
p.Ala140Val	641
p.Thr115Ile	641
p.Leu105Asn	640
p.Leu113Ile	640
p.Leu306Cys	640
p.Phe137Met	640
p.Thr361Gln	638
p.Val337Cys	638
p.Glu371Ser	637
p.Ala237Thr	636
p.Gln293Val	636
p.Ala370Asn	636
p.Glu16Cys	636
p.Glu340Val	636
p.Met191Ile	636
p.Thr391Lys	635
p.Asp296Phe	635
p.Leu85Lys	634
p.Gln238His	634
p.Val231Gln	633
p.Cys217Glu	633
p.Ala298Gln	632
p.Val61Leu	632
p.Phe203Leu	632
p.Leu225Cys	631
p.Val208Ile	631
p.Trp104Leu	631
p.Tyr250Leu	630
p.Leu329Gln	630
p.Leu225Val	629
p.Glu335Gly	628
p.Asn360Gly	628
p.Ile277Tyr	626
p.Ala91Thr	626
p.Asn206Ala	626
p.Asn206Gly	626
p.Val12Glu	626
p.Leu390Met	625
p.Ser10Val	625
p.Pro163Cys	624
p.Val358Ser	624
p.Gln66Pro	624
p.Gln238Met	624
p.Arg320Ile	624
p.Cys383Val	623
p.Glu283Phe	623
p.Tyr345Ile	623
p.Phe339Glu	622
p.Val222Met	622
p.Asp254Glu	621
p.Ser381Phe	621
p.Gly152Gln	620
p.Glu133Asn	620
p.Val388Lys	620
p.Ile305Asn	620
p.Glu394Arg	620
p.Glu341Lys	619
p.Lys49Gly	619
p.Lys241Ala	619
p.Ala366Met	619
p.Thr150Gln	619
p.Arg221Gly	618
p.Ile145Cys	618
p.Glu341Cys	618
p.Arg80Asp	617
p.Asn380Ser	617
p.Ala314His	616
p.Val166Trp	616
p.Pro359Met	616
p.Ser3Asn	616
p.Ile275Asn	615
p.Tyr384Thr	615
p.Ser228Leu	614
p.Glu301Gln	614
p.Asn206His	614
p.Ile145Gly	614
p.Gly154Asp	613
p.Gly31Asp	612
p.Glu307Arg	612
p.Ile375Ser	612
p.Thr74Leu	612
p.Met19Trp	611
p.Ala22Asn	610
p.Ile72Trp	609
p.Ala192Arg	608
p.Ala314Glu	608
p.His332Thr	608
p.His332Ser	607
p.Glu340Cys	607
p.Val231Glu	606
p.Arg243Cys	606
p.Thr317Arg	606
p.Arg333Asp	605
p.Lys373Gly	605
p.Glu311Val	604
p.Pro336Phe	603
p.Cys177Ser	603
p.Arg226Asp	603
p.Glu387Ala	603
p.His343Met	603
p.Phe262Val	602
p.Lys342Glu	602
p.Ser144Gly	602
p.Leu218Gln	601
p.Val187Ile	600
p.Met211Ser	600
p.Leu230Thr	599
p.Ser321Asp	599
p.Ile275Lys	599
p.Glu400Pro	598
p.Leu94Val	598
p.Thr317Val	598
p.Tyr349Asn	598
p.Glu371Phe	597
p.Pro359Ser	597
p.Gly62Ser	597
p.Lys190Thr	597
p.Asn206Ile	596
p.His353Asp	596
p.Leu230Asp	596
p.Val175Met	596
p.Lys125Leu	595
p.Phe30Cys	595
p.Ile183His	595
p.Asp289Glu	595
p.Glu340Ser	595
p.Met191Trp	594
p.Ser132Lys	594
p.Lys346Pro	593
p.Gln172Ala	593
p.Val358Lys	592
p.Leu105Cys	592
p.Ser246Thr	592
p.Glu283Met	591
p.Thr149Ile	591
p.Val77Ala	591
p.Met309Cys	591
p.Ala139His	590
p.Arg351Trp	590
p.Ser45Lys	590
p.Arg333Tyr	589
p.Lys241Asn	589
p.Lys190Ile	589
p.His343Phe	589
p.Ala312Lys	589
p.Ile269Pro	589
p.Leu369Met	588
p.Arg197Asn	588
p.Gly62Trp	588
p.Phe137Ala	588
p.Arg226Asn	588
p.Lys342Asn	588
p.Met315Ser	587
p.Leu21Glu	587
p.Ala370Pro	584
p.Gln172Thr	584
p.Lys34Val	583
p.Val347Ile	583
p.Met191Arg	583
p.Ile277Asn	583
p.Leu363Arg	582
p.Cys101Phe	582
p.Tyr345Asp	582
p.Ala165Val	581
p.Cys54His	581
p.Arg212Trp	580
p.Gly308Trp	580
p.Glu280Asp	580
p.Glu133Lys	580
p.Asn206Thr	580
p.Val347Gln	580
p.Leu240Met	580
p.Leu338Phe	579
p.Gly100Thr	579
p.Thr313Ala	579
p.Glu133Val	579
p.Pro362Tyr	579
p.Cys130Glu	578
p.Gly308Lys	578
p.Leu329Arg	578
p.Val304Ile	577
p.Leu216Met	577
p.Gly308His	576
p.Phe92Ile	576
p.Phe141Leu	575
p.Tyr356Cys	574
p.Val347Leu	573
p.Ala210Lys	573
p.Ser127Thr	573
p.Thr39Pro	573
p.Leu108Asp	572
p.Pro163Lys	571
p.Arg367Met	570
p.Val235Thr	569
p.Ser246Cys	569
p.Gly176Val	569
p.Val272Ser	569
p.Glu387Phe	568
p.Gly111Asn	567
p.Leu290His	567
p.Gly308Gln	567
p.Asp282Tyr	566
p.Ser132Gly	566
p.Cys54Trp	566
p.Arg367Ile	566
p.Cys54Leu	566
p.Ala107Gly	566
p.Arg5Phe	565
p.Asn386Arg	565
p.Lys292Asn	565
p.Leu142Ala	565
p.Arg40Ser	564
p.Cys54Glu	564
p.Gly331His	563
p.Trp83Val	563
p.Ser10Met	563
p.Ala139Gly	563
p.Leu230Lys	562
p.Glu400Met	562
p.Thr149Leu	562
p.Arg46Cys	562
p.Leu306Gln	561
p.Asn297Ala	561
p.Val134Leu	561
p.Ser124Cys	560
p.Asp71Met	560
p.His234Phe	559
p.Ser3Phe	559
p.Cys383Leu	559
p.Glu371Pro	558
p.Glu161Ala	558
p.Ser291Pro	557
p.Ala139Ser	557
p.Met219Ile	557
p.Phe137Pro	557
p.Ser10Thr	557
p.Gly331Leu	557
p.Ala389Asp	556
p.Glu283Thr	556
p.Asp296Asn	555
p.Asn378Gly	555
p.Arg333Val	555
p.His234Val	554
p.Glu146Lys	554
p.Leu329Asn	554
p.Lys125Asn	554
p.Gly33Trp	553
p.Asp257His	553
p.Met211Leu	553
p.Lys372Cys	552
p.Ile87Met	552
p.Asp294Lys	552
p.Glu327Asn	552
p.Ser173His	551
p.Phe143Trp	551
p.Phe143Met	551
p.Ala140Cys	551
p.Gly308Arg	551
p.Val170Ile	551
p.Lys20Trp	551
p.Ser273Ile	550
p.Arg221Lys	550
p.Val337Ala	550
p.Leu324Thr	550
p.Asn326Trp	549
p.Leu225Gln	549
p.Ser399Lys	549
p.Leu105Ile	549
p.Arg8Gly	549
p.Val303Asn	548
p.Asn360Lys	548
p.Asn259Trp	547
p.Met84Ala	547
p.Tyr374Pro	547
p.Leu225Gly	546
p.Arg226Tyr	546
p.Leu376Asp	545
p.Ala91Val	544
p.Val303Ser	544
p.Glu311Arg	544
p.Val77Ser	544
p.Ser242Val	543
p.Cys364Thr	543
p.Glu394Leu	542
p.Trp220Ser	542
p.Leu338Lys	542
p.Leu105Ala	541
p.Leu390Tyr	541
p.Gly265Cys	541
p.Leu324Arg	541
p.Ala298Lys	541
p.Glu394Phe	541
p.Pro336Met	540
p.Ile106Pro	539
p.Gly248Leu	539
p.Ala233Leu	539
p.Leu287Phe	539
p.Glu232Val	538
p.Glu335Phe	538
p.Ile266Gly	538
p.Glu199Val	537
p.Phe167Val	537
p.Thr115Met	537
p.Val231Tyr	537
p.Phe141Ser	537
p.Pro274Asp	536
p.Ser392Gln	536
p.Ala129His	535
p.Met315Ala	535
p.Asp296Lys	535
p.Asn206Leu	535
p.Ser124Lys	535
p.Cys319Gly	535
p.His205Gln	535
p.Asn7Trp	534
p.Lys64Ala	534
p.Lys190Arg	532
p.Asp17Val	531
p.Arg226Glu	531
p.Thr391Ile	531
p.Lys292Gln	531
p.Val304Ala	531
p.Lys193Met	531
p.Asn360Cys	531
p.Pro336Gln	530
p.Ala314Ser	530
p.Thr23Val	530
p.Gly176Cys	529
p.Ser321His	529
p.Glu232Trp	529
p.Glu232Ser	529
p.Arg80Thr	528
p.Val304Asn	528
p.Pro286Ser	528
p.Val310Asn	527
p.Lys195Met	527
p.Glu394Thr	527
p.Ser350Met	527
p.Leu329Cys	527
p.Pro359Gly	527
p.Thr75Gln	527
p.Val12Ile	526
p.Lys227Glu	526
p.Ser127Arg	526
p.Glu394Cys	526
p.Cys217Val	525
p.Lys241Cys	525
p.Thr23Gln	525
p.Gln255Pro	525
p.Ile302Thr	525
p.His229Gln	524
p.Ile11Cys	524
p.Ala389Gln	524
p.Leu230Gly	524
p.Ser132Leu	523
p.Ala237Gly	523
p.Gln255His	523
p.His110Tyr	523
p.Ile145His	523
p.Val303Ile	522
p.Ser132Val	522
p.His353Asn	522
p.Asp51Tyr	522
p.Val347Cys	521
p.Ser242Gln	521
p.Arg67Trp	521
p.Arg156Thr	521
p.Thr75Pro	521
p.Leu271His	521
p.Val56Pro	521
p.Gly308Met	521
p.Val175Gly	520
p.Lys125Met	520
p.His332Glu	520
p.Arg367Trp	520
p.Glu146Asp	520
p.Ser204Val	520
p.Cys43Glu	519
p.Glu232Asn	519
p.Thr115Tyr	519
p.Ile59Pro	519
p.Ser350Gln	519
p.Thr245Val	518
p.Ser350Phe	518
p.Asp299Pro	518
p.Val56His	517
p.Glu396Asn	517
p.Ile244Tyr	516
p.Leu239Ile	516
p.Gln318Glu	516
p.Leu324His	516
p.Arg44Phe	516
p.Lys393Ile	515
p.Asp294Gly	515
p.His110Lys	515
p.Glu385Asn	515
p.Glu327Tyr	515
p.Cys383Asp	514
p.Val272Ile	514
p.Val310Leu	514
p.Gly331Lys	513
p.Val77Gln	513
p.Leu329Ser	512
p.Phe155Leu	512
p.Glu395Arg	512
p.Thr316His	511
p.Lys354Phe	511
p.Thr355Tyr	510
p.Val303Asp	510
p.Leu69Glu	510
p.Val26Trp	510
p.Asp284Gly	510
p.Phe98Asp	510
p.Cys319Glu	510
p.Asp114Thr	509
p.Cys177Arg	508
p.Leu338Asp	508
p.Ile275Thr	508
p.Ile183Phe	508
p.Pro336Arg	507
p.Glu357Met	507
p.Asn198Cys	507
p.Val131Pro	506
p.Leu363Ala	506
p.Met84Val	506
p.Ser392Trp	506
p.Leu216Ser	505
p.Gln318Pro	505
p.Cys157His	505
p.Trp96Gly	505
p.Gly65Asp	505
p.Gly154Trp	504
p.Leu240Ser	504
p.Val310Ala	504
p.Leu113Gln	504
p.Ala129Leu	503
p.Ala379His	503
p.Glu335Lys	502
p.Asp398Met	502
p.Asn360Met	502
p.Pro359Arg	501
p.His234Ser	501
p.Tyr374Gln	501
p.Asp294Leu	501
p.Arg212His	500
p.Ser399Phe	500
p.Asp398Tyr	500
p.Glu341Gly	499
p.Leu142Gln	499
p.Ser242Cys	499
p.Asn206Met	499
p.Leu329Tyr	498
p.Val48Phe	498
p.Asn326Cys	498
p.Glu394Asp	497
p.Leu142Arg	497
p.His229Pro	496
p.Ser246Asp	496
p.Thr150Trp	496
p.Glu385Asp	496
p.Leu363His	496
p.Ala210Gln	496
p.Ile328Met	495
p.Val77Cys	495
p.Leu218Ile	495
p.Leu225Thr	495
p.Glu311Gly	494
p.Lys373Phe	494
p.Glu307Gly	494
p.Asp213Glu	494
p.Lys346Tyr	494
p.Glu341Thr	493
p.Leu369Arg	493
p.Lys373Ala	493
p.Tyr344Gln	492
p.Leu253Lys	492
p.Met315Asp	492
p.Gly111Ser	492
p.Lys34Phe	491
p.Arg320Thr	491
p.Asn55His	491
p.Tyr323Thr	491
p.Cys217Asn	490
p.Ile251Met	490
p.Glu15Cys	490
p.Thr361Glu	490
p.Asp257Leu	489
p.Thr147Tyr	489
p.Thr317Ser	489
p.Ile244Lys	488
p.Asp71Tyr	488
p.Thr138Cys	488
p.Ser381Tyr	488
p.Lys346Arg	487
p.Ser45Glu	487
p.Glu307Asn	487
p.Ala22Tyr	486
p.Thr316Cys	486
p.Tyr349Met	486
p.Gly248Gln	485
p.Gly223Ile	485
p.Asn360Leu	485
p.Arg212Gly	485
p.His343Asn	484
p.Lys342Lys	484
p.Arg67Val	484
p.Arg226Ile	483
p.Phe103Gln	483
p.Leu225Asp	483
p.Ile305Met	482
p.Thr313Trp	481
p.Phe92Tyr	481
p.Asn206Trp	480
p.Val358Ile	479
p.Thr138Ser	479
p.Asp289Gly	479
p.Glu396Leu	479
p.Tyr345Gly	479
p.Glu327Leu	479
p.Val272Leu	478
p.Ile183Val	478
p.Lys128Asp	477
p.Thr355Ile	477
p.Ala325Gln	477
p.Leu225Glu	477
p.Phe339Val	477
p.Phe339Asn	476
p.Arg320Gln	476
p.Leu218His	476
p.Lys241Ile	476
p.Glu15Trp	475
p.Ala312Pro	475
p.Ala370Arg	475
p.Ile72Thr	475
p.Ile275Asp	475
p.Gln148Pro	474
p.Ser127Gly	474
p.Ala129Asn	473
p.Ser127Met	473
p.Cys43Ala	473
p.Ala233Glu	473
p.Asp78Ser	473
p.Val208Cys	472
p.Val222Phe	472
p.Ser381Met	472
p.Ala237Cys	472
p.Ile244Leu	471
p.Ile258Asn	471
p.Arg236Phe	471
p.Asp120Tyr	471
p.Asp299Asn	471
p.Tyr344Asp	471
p.Asn386Asp	470
p.Glu385Val	470
p.Arg212Val	470
p.Leu216Trp	469
p.Leu225Ser	469
p.Ser124Phe	469
p.Phe141Gly	469
p.Arg221Trp	469
p.Asn135Asp	469
p.Asn380Cys	468
p.Ile145Met	468
p.His353Pro	467
p.Ile179Ala	467
p.Cys43Trp	467
p.Val4Asp	467
p.Ser173Pro	467
p.Val170Thr	467
p.Leu90Phe	467
p.Pro359Phe	466
p.Ser377Gln	466
p.Ala165Thr	466
p.Met315His	465
p.Arg82Met	465
p.Glu232Lys	465
p.Ser144Ile	465
p.Glu385Tyr	464
p.Gly223Cys	464
p.Ala186Gly	464
p.Ala107Asp	463
p.Ile295Ala	463
p.Val260Met	463
p.Gly52Ala	463
p.Glu307Val	462
p.Val310Gln	462
p.Ser365Asn	462
p.Phe99His	462
p.Leu324Gln	462
p.Arg226Lys	462
p.Arg268Pro	461
p.Val12Lys	461
p.Glu247Cys	461
p.Arg221Cys	461
p.Cys89His	461
p.Glu15Leu	461
p.Ala107Glu	461
p.Leu363Val	460
p.Ala207Asp	460
p.Arg320Ala	460
p.Leu363Gly	460
p.Gln148Cys	459
p.Arg212Met	459
p.Leu94Ala	459
p.Phe203Ser	458
p.Asp398Pro	458
p.Asp294Ala	458
p.Val26Arg	457
p.Ala233Cys	457
p.Asp267Ser	457
p.Gly185Phe	457
p.Gln41Met	456
p.Ser127Trp	456
p.Thr313His	456
p.Leu363Pro	455
p.Glu232Tyr	455
p.Asp114Pro	455
p.Ile328Glu	455
p.Ala139Arg	455
p.Thr150His	455
p.Gln318Met	454
p.Thr361Gly	454
p.Glu232Phe	454
p.Asp289Phe	454
p.Gly176Asp	454
p.Asp114Ile	454
p.Val4Tyr	454
p.Asn378Thr	453
p.Asp114Tyr	453
p.Lys354Asp	453
p.Met191Pro	453
p.Asp296Trp	453
p.Phe47Val	453
p.Glu385Lys	452
p.Ile87Asn	452
p.Tyr349Ala	452
p.Gly18Asn	452
p.Glu283Val	452
p.Gly223Leu	452
p.His229Lys	452
p.Glu146Cys	451
p.Thr147Met	451
p.Val158Thr	451
p.Asn326Gly	451
p.Thr276Glu	451
p.Phe155Gln	451
p.Thr75Leu	450
p.Lys215Thr	450
p.Glu396Ala	450
p.Lys118Tyr	450
p.Glu357Ile	449
p.Val304Gly	449
p.Tyr349Leu	449
p.Glu63Met	448
p.Phe143Tyr	448
p.Gln66Arg	448
p.Asp398Ile	447
p.Glu16Gln	447
p.Gly111Met	447
p.Pro194Trp	447
p.Arg67Asn	447
p.Pro336Ser	446
p.Glu133Trp	445
p.Arg320Ser	445
p.Ile375Trp	445
p.Gln293Ile	445
p.Gly248Phe	445
p.Cys383Ala	444
p.Val222His	444
p.Lys118Asp	443
p.Thr147Gln	443
p.Asn32Gln	443
p.Ala389Phe	443
p.Glu327Ser	443
p.Cys217Lys	443
p.Glu307Asp	442
p.Asp17Phe	442
p.Lys354Arg	441
p.Tyr349His	441
p.Trp220His	440
p.Ser127Val	440
p.Tyr323Glu	440
p.Val102Trp	440
p.Asn360Glu	438
p.Asn259Met	438
p.Pro274Cys	438
p.Trp81Cys	438
p.Asp263Met	438
p.Arg333Ser	437
p.Leu97His	437
p.Leu271Tyr	437
p.Val388Phe	437
p.Ile328Ser	437
p.Val310Gly	437
p.Lys241Tyr	437
p.Met309Ser	436
p.Asp289Thr	436
p.Ile275Ser	436
p.Gln293Glu	436
p.Ala379Glu	435
p.Val337Gly	435
p.Arg44Tyr	433
p.Asp398Arg	433
p.Asn224Leu	433
p.Ile183Thr	432
p.Val310Arg	432
p.Ser322Cys	432
p.Thr138Asn	431
p.Thr149Arg	431
p.Val231Ile	431
p.Tyr345Glu	431
p.Glu161Asn	431
p.Val26Ile	431
p.Lys393His	431
p.Ile79Val	431
p.Phe339Thr	431
p.Thr317Lys	430
p.Val166His	430
p.Glu396Pro	429
p.Ala370Thr	429
p.Thr317Gln	429
p.His332Phe	428
p.Asp348Leu	428
p.Pro362Val	428
p.Pro362Gly	428
p.His343Glu	428
p.Tyr345Thr	427
p.Leu369Thr	427
p.Tyr374Cys	427
p.Asn135Thr	427
p.Ile11Gln	427
p.Arg221Phe	426
p.Val12Trp	426
p.Cys76Leu	426
p.Lys64Asn	426
p.Thr316Glu	425
p.Ile269Lys	425
p.Asp348Lys	425
p.Lys50Lys	425
p.Ser365Ala	425
p.Val48Met	424
p.Thr159Gln	424
p.Val347Met	424
p.Thr276Arg	424
p.Tyr345Leu	424
p.Lys342Ala	424
p.Glu341Ser	424
p.Lys372Phe	423
p.Ile106Cys	423
p.Gln238Phe	423
p.Ile277Met	423
p.Ala107Leu	422
p.Glu371His	422
p.Met84Trp	422
p.Thr276Ala	422
p.Thr150Phe	422
p.Lys196Asn	421
p.Ile145Gln	421
p.Gly214Phe	421
p.Lys34Trp	421
p.Asn224Ile	421
p.Val102Ile	420
p.Lys125Val	420
p.Lys196Gln	420
p.Ser322Gly	420
p.Ser124Ile	419
p.Ser365Pro	419
p.Asp78Val	419
p.Ile305Gln	419
p.Lys342Pro	418
p.Gln66Asp	418
p.Glu400Gln	418
p.His53Asp	417
p.Asp17Thr	417
p.Phe73Lys	417
p.Cys177Met	417
p.Pro274Gln	417
p.Met19Gly	417
p.Ile106Ala	416
p.Lys49Asn	416
p.Ala237Met	416
p.Gly62Ile	416
p.Ala370Leu	415
p.Ser392Leu	415
p.Ser173Thr	415
p.Asp348Thr	415
p.Asp284Ile	415
p.Ala129Trp	415
p.Asp294Asn	414
p.Ser45Phe	414
p.Ala237Glu	414
p.Asp368Met	413
p.Asp398Gly	413
p.Tyr345Met	413
p.Met309Lys	413
p.Asp112Glu	413
p.Gly308Glu	413
p.Tyr374Gly	412
p.Phe270His	412
p.Arg236Glu	412
p.Asp160Asn	411
p.Gly33Leu	411
p.Asp71Asn	411
p.Gly18Trp	411
p.Lys393Ser	411
p.Ala70Val	410
p.Asn206Ser	410
p.Phe182Tyr	410
p.Asn198Asp	410
p.Ile209Phe	409
p.Val166Gly	409
p.Leu230Arg	409
p.Arg80Leu	409
p.Tyr374Phe	408
p.Thr361Trp	408
p.Ala210Tyr	408
p.Leu142Ser	408
p.Lys342Gln	408
p.Met309Phe	408
p.Ile145Tyr	407
p.Leu142Phe	407
p.Ser144Arg	407
p.Ile251Asp	407
p.Glu283Leu	407
p.Leu113Asp	406
p.Thr317Glu	406
p.Arg46Ser	406
p.Val131Asp	406
p.Met211Pro	406
p.Lys50Thr	406
p.Glu397Gly	406
p.Gly265Ala	406
p.Asp112Ala	405
p.His229Met	405
p.His353Gln	405
p.Ser242Ala	405
p.Asp263Trp	405
p.Phe141Tyr	405
p.Phe73Asp	404
p.Glu396Lys	404
p.Lys292Thr	404
p.His38Pro	404
p.Val337Trp	404
p.Gly308Tyr	403
p.Ser365Gly	403
p.Ser173Lys	403
p.Ser204Cys	402
p.Gly214Trp	402
p.His332Val	401
p.Glu340Thr	401
p.Lys128Arg	401
p.Cys177Leu	401
p.Ala70Asp	401
p.Glu394Lys	401
p.Ala107Trp	400
p.Glu283Ser	400
p.Asp114Ala	400
p.Ala27Phe	400
p.Val126Asn	400
p.Trp81Phe	400
p.Ala140Lys	399
p.Ala314Arg	399
p.Val231Phe	399
p.Ser246Ile	399
p.His343Ala	399
p.Ala366Glu	399
p.Thr316Asp	399
p.Lys128Leu	398
p.Phe92Val	398
p.Ile256Ser	398
p.Gly29Arg	398
p.Lys372Trp	398
p.Ala389Trp	397
p.His205Trp	397
p.His279Gln	397
p.Phe103Lys	397
p.Ala139Asp	396
p.Pro274Glu	396
p.Gly223Val	396
p.Ile151Met	396
p.Val304Thr	395
p.Tyr250Ile	395
p.Asp348Met	395
p.Tyr344Cys	395
p.Asn378Met	395
p.Asp296Gln	395
p.Arg5Leu	395
p.Gln318Ala	395
p.Cys319Asp	395
p.Lys346Ala	395
p.Ala207Cys	395
p.Arg40Gly	394
p.Gln238Cys	394
p.Ser95Glu	394
p.Lys346Met	394
p.Met19Asp	394
p.Tyr323Val	394
p.Pro163Ser	393
p.Asp289Gln	393
p.Cys54Tyr	393
p.Gln66Ile	393
p.Arg351Met	393
p.Ile164Lys	392
p.Phe58Ile	392
p.Phe203Met	392
p.Arg333Lys	391
p.Val231His	391
p.Asn386Val	391
p.Phe270Asn	391
p.Val231Trp	391
p.Ala186Tyr	391
p.Val231Leu	391
p.Ser246Gln	391
p.Ser136Ile	391
p.Gln293Arg	391
p.Tyr250Lys	390
p.Thr313Tyr	390
p.Tyr250Phe	390
p.Asn135Pro	390
p.Tyr349Phe	390
p.Lys190Glu	389
p.His38Arg	389
p.Ala25Thr	389
p.Ser136Thr	389
p.Gly261Glu	388
p.Ala140Thr	388
p.Arg268Leu	388
p.Asp368Trp	388
p.Leu376His	388
p.Met309Gly	388
p.Ala91Gln	388
p.Glu371Ala	387
p.His332Ile	387
p.Ala189Leu	387
p.Ser35Tyr	387
p.Lys64Gln	387
p.Tyr288Ala	387
p.Val131Gly	387
p.Asp180Val	386
p.Ser264Val	386
p.Thr6Met	386
p.Gln238Arg	386
p.Ile305Glu	386
p.Glu400Ile	385
p.Glu16Met	385
p.Thr317Gly	385
p.Ser264Gln	385
p.Ser136Phe	385
p.Glu395Lys	385
p.Asp254Ser	385
p.Asp294Phe	384
p.Leu390Lys	384
p.Asn378Ala	384
p.Leu108Phe	384
p.Ser264Thr	384
p.Arg40Asn	384
p.Trp220Arg	383
p.Glu301Lys	383
p.Phe262Pro	383
p.Glu357Ala	383
p.Gln318Phe	383
p.Ala366Asp	383
p.Tyr349Val	383
p.Cys364Val	382
p.Asp213Thr	382
p.Pro274Gly	382
p.Ala325Tyr	381
p.Ser321Ile	381
p.Lys125Ile	380
p.Arg243Ile	380
p.Glu385Cys	380
p.Cys217Trp	380
p.Leu240Ala	380
p.His110Gln	379
p.Leu69Arg	379
p.Ala366Gln	379
p.Ile305Leu	379
p.Phe171Met	379
p.Met168Trp	379
p.Lys128Gln	378
p.Ala233Asn	378
p.Val126Trp	377
p.Asn380Glu	377
p.Glu161Asp	377
p.Glu232Gln	377
p.Phe270Gln	377
p.Arg8Trp	377
p.Glu394Pro	377
p.Val235Asn	377
p.Gly154Arg	376
p.Leu271Ser	376
p.Arg236His	376
p.Glu307Leu	376
p.Ser204His	376
p.Ser127Asp	376
p.Pro359Asp	376
p.Ile258Cys	376
p.Glu394Val	375
p.Gly185Arg	375
p.Val337Thr	375
p.Val86Tyr	375
p.Glu395Asp	375
p.Asp284Tyr	375
p.Ala325Thr	375
p.Ser350Cys	375
p.Ala210Met	375
p.Gly248Arg	375
p.Ile275Tyr	375
p.Tyr384Cys	374
p.Val158Phe	374
p.Val187Cys	374
p.Arg8Val	374
p.Ala140Asp	374
p.Arg221Glu	374
p.Asn224Lys	374
p.Ser381Ala	374
p.Phe58Gln	374
p.Met191Gly	374
p.Cys364Ser	374
p.Gly248Ser	373
p.Gly62Glu	373
p.Arg236Gln	373
p.Phe382Leu	373
p.Lys49Cys	373
p.Phe155Ser	372
p.Phe182Cys	372
p.Ser127His	372
p.Val310Glu	372
p.Ala70Trp	372
p.Asn380Thr	371
p.Leu85Phe	371
p.Glu199Gln	371
p.Phe137Asp	371
p.Phe137Ile	371
p.Ile305Phe	371
p.Cys319Trp	370
p.Thr115Trp	370
p.Val61Arg	370
p.Tyr384Glu	370
p.Val61Asn	370
p.Asn28His	370
p.Ala314Gly	369
p.Ile256His	369
p.Thr6Gln	369
p.Ser14Met	369
p.His343Pro	369
p.Gly18Ala	369
p.Asp254Val	369
p.Phe73Ile	369
p.Thr147Pro	369
p.Leu271Asp	369
p.Ile72Met	369
p.Ser246Asn	369
p.Arg268Phe	368
p.Ile59Cys	368
p.Lys128Ile	368
p.Met315Pro	368
p.Ala70His	368
p.Tyr349Ile	368
[truncated: 5,136 more rows]
