# Supplementary material for: Determinants of trafficking, conduction, and disease within a K+ channel revealed through multiparametric deep mutational scanning
Source: eLife. 2022 May 31;11:e76903. doi: 10.7554/eLife.76903 (PMC9273215; doi:10.7554/eLife.76903)
Supplement: Source data 1. [file elife-76903-data1.zip › SourceData/enrich_surface/tsv/low1_lib/main_synonymous_counts.tsv]

	count
_wt	11278
p.Leu306Ser	5055
p.Glu357Phe	4632
p.Ser136Cys	4154
p.Asn326Ser	3561
p.Leu85Val	3543
p.Lys64Arg	3531
p.Asn135Ala	3497
p.Glu340Pro	3217
p.Ile305Ser	3112
p.Val337Pro	2971
p.Thr149Gln	2939
p.Ser132Phe	2927
p.Asn326Met	2914
p.Thr138Gly	2822
p.Asp71Glu	2817
p.Glu387Val	2776
p.Lys346Thr	2759
p.Glu335Tyr	2670
p.Lys128Val	2664
p.Ile183Met	2657
p.Leu306His	2607
p.Lys215Glu	2604
p.Thr147Lys	2541
p.Gly331Ala	2525
p.Met309Tyr	2473
p.Gly331Ser	2470
p.His205Cys	2456
p.Leu85Trp	2419
p.Lys227Gln	2394
p.Glu335Met	2391
p.His343Tyr	2361
p.Ala129Asp	2317
p.Tyr349Asp	2313
p.Val169His	2308
p.Phe300Tyr	2284
p.Thr115Glu	2271
p.Ala189Gln	2220
p.Ile183Leu	2216
p.Asp213His	2214
p.Phe92Thr	2209
p.Thr138Met	2186
p.Val187Leu	2178
p.Ala312Ser	2168
p.Glu335Ala	2153
p.Gln148His	2135
p.Thr361Cys	2128
p.Leu271Pro	2108
p.Asp78Tyr	2099
p.Ala298Ser	2097
p.Ser132Met	2069
p.Gln318His	2069
p.Ala129Arg	2050
p.Glu340Gly	2035
p.Thr138Phe	2020
p.Ala314Val	2020
p.Cys364Trp	2019
p.Met309Pro	2011
p.Ala107Val	2008
p.Lys49Ile	2000
p.Glu311Thr	1988
p.Tyr334Val	1973
p.Ser132His	1963
p.Glu335Gln	1959
p.Lys215Asn	1945
p.Gln293His	1939
p.Glu146Asn	1891
p.Asn32Thr	1886
p.Asn326Ile	1856
p.Thr115Arg	1803
p.Leu239Met	1799
p.Met211Lys	1798
p.Gly265Asp	1780
p.Val126Thr	1777
p.Val337Gln	1776
p.Glu357Gly	1763
p.Val166Thr	1756
p.Thr115Gln	1755
p.Thr138Tyr	1754
p.Thr147Ser	1744
p.Leu105Trp	1744
p.Glu371Cys	1736
p.Ser204Gly	1734
p.Ala312Tyr	1730
p.Glu341Phe	1727
p.Arg226Cys	1726
p.Ala379Met	1719
p.Ala91Asp	1714
p.Leu306Val	1711
p.Ala325Ile	1709
p.Gly223Phe	1702
p.Leu108Val	1697
p.Leu271Phe	1696
p.Ile295Leu	1675
p.Ser127Lys	1672
p.Leu329Asp	1671
p.Tyr384Asp	1668
p.Glu146Met	1663
p.Lys227Phe	1654
p.Gly154Pro	1653
p.Glu146Ser	1651
p.Asp114His	1645
p.Glu341Leu	1644
p.Leu369Gln	1643
p.Cys89Phe	1636
p.Ser124Glu	1630
p.Ile305Cys	1618
p.Ser127Tyr	1615
p.Asn135Met	1614
p.Leu329Ile	1608
p.Ala129Glu	1606
p.Thr316Val	1604
p.Asp289Trp	1600
p.Leu90Trp	1599
p.Asp114Trp	1598
p.Arg243Phe	1596
p.Ser381Cys	1594
p.Lys64Met	1587
p.His332Arg	1587
p.Asn135Ser	1570
p.Arg320Lys	1568
p.Leu338Val	1566
p.Arg268Ile	1561
p.Val131Leu	1551
p.Glu146His	1548
p.Ala107Ile	1546
p.Arg67Met	1545
p.Ile145Leu	1542
p.Pro163Asn	1539
p.Leu329Trp	1538
p.Lys346Gln	1532
p.Ala129Thr	1530
p.Leu142Val	1529
p.Ile145Phe	1524
p.Asp294Tyr	1524
p.Val222Ile	1522
p.Thr313Ile	1521
p.Asp180Tyr	1518
p.Pro194Phe	1518
p.Ser321Val	1512
p.Glu161Val	1508
p.Ala312Arg	1504
p.Asp348Ala	1500
p.Ser377Tyr	1499
p.Thr147Val	1498
p.Ala210Leu	1489
p.Asp257Ile	1482
p.Tyr344Ser	1473
p.Val358Tyr	1468
p.Phe182Ser	1459
p.Glu146Ala	1459
p.Ser3Gln	1456
p.Ala207Met	1455
p.Arg156Gln	1454
p.Thr313Pro	1449
p.Lys342Phe	1448
p.Phe137Cys	1444
p.Ala233Val	1444
p.Asp348His	1438
p.Val310Tyr	1434
p.Met219Ser	1434
p.Thr147Ile	1434
p.Leu225Met	1434
p.Lys195Asn	1428
p.Phe137Met	1422
p.Glu247Asp	1420
p.Glu311Cys	1411
p.Val126Phe	1409
p.Ser228Lys	1409
p.Tyr334Met	1409
p.Asp263Leu	1405
p.Val222Ala	1403
p.Ala129Ile	1401
p.Glu357Tyr	1400
p.Ala325Val	1393
p.Asn259Glu	1389
p.Ser246Tyr	1385
p.Asp267Leu	1385
p.Lys292Ile	1383
p.His234Arg	1376
p.Met84Thr	1375
p.Trp220Val	1372
p.Ile258Leu	1367
p.Phe141Val	1361
p.Glu133Tyr	1360
p.Arg8Ala	1349
p.Leu109Trp	1345
p.Glu307Ala	1345
p.Gly214Asp	1343
p.Leu338Pro	1340
p.Met309Ile	1337
p.Lys227Cys	1336
p.Leu108Ala	1336
p.Asn135Val	1333
p.Ala325Glu	1333
p.Val337His	1333
p.Trp104Ile	1331
p.Gln238Leu	1329
p.Tyr384Gly	1329
p.Ser132Thr	1327
p.Ala312Val	1321
p.Glu249Gln	1317
p.Leu225Phe	1317
p.Arg80Ser	1312
p.Leu338Asn	1312
p.Gln318Thr	1312
p.Phe143Leu	1308
p.Glu133Ser	1307
p.Glu133Phe	1305
p.Thr149Lys	1300
p.Ile145Thr	1299
p.Thr115Phe	1298
p.Gln238Ile	1294
p.Gln148Arg	1292
p.Leu253Ile	1290
p.Ala379Ile	1288
p.His332Ala	1287
p.Ala139Lys	1287
p.Met315Ile	1287
p.Glu133His	1286
p.Tyr323Cys	1284
p.Phe382Asn	1284
p.Ser13Gly	1282
p.Lys346Cys	1281
p.Phe47Cys	1278
p.His205Tyr	1277
p.Glu335Trp	1276
p.Lys128Glu	1276
p.Val235Ile	1275
p.Cys319Phe	1274
p.Glu247Phe	1270
p.Ser124Pro	1260
p.Asp263Val	1259
p.Glu146Thr	1259
p.Asp296Tyr	1259
p.Lys190Asp	1257
p.Phe137Tyr	1254
p.Leu113Phe	1251
p.Phe99Val	1251
p.Tyr288Cys	1241
p.Leu306Phe	1241
p.Met315Lys	1238
p.Thr138Ile	1238
p.Ala379Thr	1237
p.Ser132Glu	1235
p.Pro359Leu	1234
p.Arg236Ser	1231
p.Glu311His	1231
p.Glu387Cys	1230
p.Val131Ile	1229
p.Asn206Leu	1228
p.Ala207Thr	1226
p.Val126Ser	1224
p.Cys130Arg	1222
p.Met315Gly	1222
p.Asn360Tyr	1219
p.Phe137Trp	1218
p.Thr313Arg	1217
p.Val235Gly	1217
p.Arg320Cys	1214
p.Leu338Ser	1214
p.Phe155Val	1203
p.Trp104Thr	1199
p.Glu63Leu	1199
p.Arg268Cys	1197
p.Cys319Ser	1189
p.Arg367Gln	1188
p.Thr115Ser	1183
p.Val126Tyr	1182
p.Leu113Asn	1182
p.Ser242Thr	1181
p.Phe203Tyr	1181
p.Lys125Arg	1180
p.Leu97Phe	1179
p.Asn326His	1179
p.Thr150Tyr	1176
p.Met211Leu	1174
p.Leu142Ile	1171
p.Thr149Ser	1162
p.Gln148Ala	1159
p.Gln148Met	1158
p.Met211Thr	1155
p.Lys125Cys	1155
p.Val272Trp	1152
p.Asn135Gln	1151
p.Glu327Gln	1149
p.His110Asn	1148
p.Ser136Ala	1148
p.Ile302Met	1147
p.Thr74Phe	1147
p.Lys342Asp	1146
p.Ala139Ala	1142
p.Leu109Val	1139
p.His332Gln	1139
p.Lys241His	1135
p.Phe339Leu	1133
p.Lys190Ile	1132
p.Lys193Glu	1131
p.Phe141Cys	1130
p.Ile145Trp	1130
p.Thr74Ile	1128
p.Leu105Tyr	1127
p.Glu335Val	1125
p.Asn360Thr	1125
p.Leu109Phe	1124
p.Gln238Lys	1124
p.Phe155Lys	1123
p.Lys193Asn	1120
p.Thr138Gln	1120
p.Ile106Leu	1119
p.Val303Met	1116
p.Trp104Val	1114
p.Ile328Met	1113
p.Thr138Lys	1112
p.Lys193Gly	1112
p.Lys241Ser	1110
p.Pro362Phe	1108
p.Tyr334Leu	1108
p.Lys292Asn	1107
p.Thr150Asn	1107
p.Cys54Trp	1106
p.Lys128Trp	1105
p.Tyr334Asn	1105
p.Asn135Ile	1104
p.Ala312Ala	1104
p.Thr149Trp	1104
p.Ser136Asp	1102
p.Ala207Gly	1100
p.Leu306Met	1097
p.Ala140Gly	1097
p.Lys118His	1094
p.Asn198Phe	1093
p.Val170Gly	1092
p.Lys241Asp	1091
p.Ala379Leu	1087
p.Glu146Gly	1086
p.Tyr334Ala	1086
p.Tyr323Met	1085
p.Trp104Cys	1081
p.Cys319Tyr	1079
p.Asp348Ile	1076
p.Thr150Lys	1071
p.Phe167Val	1071
p.Thr150Asp	1069
p.Thr115Asn	1069
p.Ser127Pro	1068
p.Ile258Met	1066
p.Thr138Glu	1066
p.Ser264Lys	1064
p.Gly308His	1063
p.Glu146Gln	1062
p.Ala325Pro	1060
p.Phe270Ile	1059
p.Ala129Cys	1059
p.Val222His	1053
p.Thr361Pro	1051
p.Arg236Ala	1049
p.Arg243His	1048
p.Ser124Arg	1045
p.Arg320Asp	1045
p.Met168Ile	1044
p.Leu376Tyr	1044
p.Ala165Ser	1043
p.Gly185Asn	1043
p.Arg221Leu	1041
p.Val304Cys	1039
p.Arg221Ile	1037
p.Ile277Cys	1036
p.Val56Pro	1034
p.Thr355Leu	1032
p.Lys195Gln	1030
p.Thr317Arg	1029
p.Glu357Trp	1027
p.His332Tyr	1026
p.Thr149Met	1022
p.Lys346Gly	1018
p.Asn378Lys	1018
p.Gly111Asp	1018
p.Thr149Val	1013
p.Lys292Met	1011
p.Gly223Met	1010
p.Arg5Phe	1010
p.Gly248Tyr	1008
p.Glu340Lys	1008
p.Leu324Ile	1005
p.Tyr344Phe	1004
p.Leu271Met	1004
p.Glu63Gly	1003
p.Val278Ser	1000
p.Glu341Asp	998
p.Glu146Val	997
p.Lys215Asp	997
p.Ser377Met	997
p.Thr276Asn	995
p.Phe137Asp	995
p.Glu335Leu	995
p.Phe382Asp	994
p.Ile305Asp	994
p.Leu105Gly	992
p.Ser132Arg	991
p.His332Met	988
p.Leu240Thr	986
p.Ile79Asn	985
p.Leu142Glu	985
p.Asp299Gln	985
p.Pro362Trp	984
p.Arg197Ile	983
p.Glu311Pro	982
p.Pro359Cys	981
p.Ser173His	980
p.Ser350Asn	979
p.Arg367Leu	979
p.Met191Arg	979
p.Thr316Ile	978
p.Ala325Phe	978
p.Met315Arg	977
p.Asp114Ser	976
p.Ala70Thr	975
p.Met309Val	975
p.Ile277Ile	975
p.Val272Cys	975
p.Thr147Gly	974
p.Ser127Glu	974
p.Glu307Cys	972
p.Glu357Gln	972
p.Ile183Cys	971
p.Gly248Phe	971
p.Leu142Lys	970
p.Pro362Met	969
p.Glu133Lys	968
p.Leu324Asp	968
p.Lys49Trp	966
p.Glu335His	965
p.Leu225Arg	965
p.Lys215Tyr	964
p.Cys319Met	964
p.Glu146Phe	961
p.Gly185Ser	960
p.Glu247Glu	958
p.Lys49Met	958
p.Asn386Thr	957
p.Val77His	957
p.Gly261Asp	956
p.Lys292Thr	951
p.Arg243Met	951
p.Trp330Cys	950
p.Leu271Ile	949
p.Thr138Val	949
p.Glu133Cys	946
p.Lys346Leu	946
p.Phe30Cys	941
p.Val337Cys	941
p.Thr138Pro	940
p.Asp257Leu	939
p.Glu307Trp	932
p.Glu283Gly	932
p.Ala129Tyr	931
p.Glu371Lys	928
p.Ala129Ser	928
p.Phe155Leu	927
p.Ala107Gly	927
p.Ala91Glu	927
p.Asp160Tyr	926
p.Ala389Thr	926
p.Glu371Glu	925
p.Glu340Asp	924
p.Phe141Gln	924
p.Leu338Met	923
p.Leu329Arg	922
p.Ala139Met	919
p.His205Leu	918
p.Thr138Cys	917
p.Thr115Pro	917
p.Lys128His	917
p.Ala192Arg	917
p.Gln172Ala	916
p.Ser350Ala	914
p.Asp267Asn	914
p.Lys346Trp	913
p.Phe203Ile	912
p.Asp114Cys	911
p.Phe339Pro	911
p.Ile106Ser	911
p.Cys101Cys	910
p.Cys217Glu	909
p.Phe141Ser	906
p.Asn224Pro	905
p.Met168Gly	905
p.Gly223Ile	904
p.Leu363Val	904
p.Val272Phe	902
p.Arg221Arg	901
p.Glu307Lys	901
p.Met309Cys	901
p.Phe270Val	901
p.Leu218His	899
p.Val166Gly	898
p.Tyr323Phe	897
p.Ser10Tyr	897
p.Asn297Lys	896
p.Cys319Leu	896
p.Asn360Gly	896
p.Val231Gly	894
p.Glu280Gln	893
p.Asn224Arg	890
p.Glu133Leu	889
p.His229Ala	888
p.Leu338Ile	887
p.Leu376Met	884
p.Lys227Ile	883
p.Phe155Thr	883
p.Gly248Ile	883
p.Leu230Lys	881
p.Tyr349Met	881
p.Glu394Trp	881
p.Leu240Arg	880
p.Gln318Lys	880
p.Thr150Glu	880
p.Pro163Lys	880
p.Val134Leu	879
p.Met84Ala	878
p.Ile151Asp	877
p.Ser246Leu	877
p.Tyr344Thr	875
p.Glu307Arg	875
p.Pro336Phe	874
p.Ala129Leu	874
p.Asn135Phe	871
p.Ile295Lys	871
p.Arg320Asn	869
p.Trp220His	869
p.Tyr345Ser	868
p.Met309Thr	865
p.Phe182Trp	864
p.Ser127Phe	863
p.Glu387Trp	862
p.Val310Met	861
p.Leu271His	860
p.Ala389Ile	860
p.Asp114Asn	860
p.Ala129Lys	858
p.Trp220Cys	857
p.Phe382Lys	857
p.Val304Phe	856
p.Ala312Thr	856
p.Phe88Cys	855
p.Tyr344His	852
p.Asp213Glu	852
p.Tyr334His	851
p.Thr115His	851
p.Leu142Cys	851
p.Asp348Gln	851
p.Val187Pro	850
p.Leu113Ser	849
p.Gly111His	848
p.Asn206Ile	847
p.Phe143Ile	847
p.Met191Ile	847
p.Phe262Ile	847
p.Trp104Ala	846
p.Lys342Thr	845
p.Lys193Met	844
p.Ser127Arg	844
p.Val77Thr	844
p.Cys157Met	843
p.Glu340Val	843
p.Ala192Trp	842
p.Asn360Val	842
p.Arg80Cys	842
p.Val187Met	842
p.Asn326Gly	841
p.Asp296Gln	841
p.Ser10Thr	841
p.Lys342Gly	841
p.Arg40His	841
p.Leu306Tyr	840
p.Pro359Tyr	840
p.Asn360Ile	837
p.Ser95Tyr	835
p.Tyr384Pro	834
p.Thr316Met	833
p.Lys215Ser	833
p.Thr361Ser	832
p.Lys342Arg	832
p.Gly111Asn	831
p.Ala139His	830
p.Phe137His	830
p.Val187Ser	830
p.Ala298Gln	830
p.Met309His	830
p.Ser132Lys	829
p.Asp368Glu	828
p.Thr317Met	828
p.Leu142Phe	826
p.Ala107Asn	825
p.Ser365Lys	824
p.Val126Gly	824
p.Leu225Cys	822
p.Ser246Phe	822
p.Leu225Pro	822
p.Asn326Asp	822
p.Tyr153Ser	822
p.Ile178Glu	821
p.Asn326Tyr	820
p.Lys193Val	819
p.Gln255Gln	819
p.Trp96Cys	818
p.Ser321Thr	818
p.Lys64Tyr	816
p.Arg80Met	816
p.Cys319His	815
p.Val222Leu	814
p.Lys190Thr	814
p.Leu216Met	814
p.Val278Asn	814
p.Arg82His	814
p.Leu376Ile	814
p.Gln238Asp	813
p.Ile277Asn	812
p.Ile106Asn	811
p.Ser392Gly	810
p.Arg367Met	810
p.Gly308Trp	809
p.Ile106Met	809
p.Thr115Tyr	809
p.Ile305Val	809
p.Gly223Tyr	809
p.Ala210Arg	808
p.Glu341Val	808
p.Ile258Phe	807
p.Glu357His	807
p.Gly331Asp	805
p.Arg333His	805
p.Glu199Val	805
p.Glu387Tyr	804
p.Asp398His	804
p.Gly308Phe	804
p.Glu385Thr	803
p.Arg367Tyr	803
p.Glu396Arg	803
p.Thr276Lys	803
p.Met211Ile	803
p.Asp51Cys	802
p.Glu133Gln	802
p.Ala107Trp	801
p.Asn206Lys	801
p.Leu142Arg	801
p.His205Pro	800
p.Ser321Gly	799
p.Asn55His	798
p.Asp294Pro	798
p.Leu329Met	797
p.Trp81Ile	796
p.Glu387Arg	796
p.Glu387Gln	795
p.His229Asp	795
p.Phe141Ile	793
p.Leu290His	791
p.Thr313Asn	791
p.Arg221Gly	791
p.Ile244Met	789
p.Phe92Tyr	788
p.Asp296Phe	788
p.Val347Asp	788
p.Phe141Thr	787
p.Thr150Trp	787
p.Glu357Ile	787
p.Ala379Ser	787
p.Glu311Met	786
p.Thr276Arg	785
p.Ala314Thr	784
p.Ile72Met	783
p.Leu363Trp	783
p.Val310His	782
p.Val12Ile	781
p.Ser273Ile	780
p.Thr74Tyr	778
p.Phe262Asp	778
p.Lys372Phe	777
p.Gln255Cys	776
p.Glu327Asn	776
p.Ala314Asp	774
p.Glu249Tyr	774
p.His279Tyr	774
p.Phe270Gly	774
p.His229Pro	773
p.Ala312Asp	773
p.Val102Phe	771
p.Gln293Val	771
p.Asn135Leu	770
p.Leu324Thr	770
p.Thr159Gln	770
p.Glu327Tyr	769
p.Ser242Trp	769
p.Cys54Leu	768
p.Phe141Leu	768
p.Val303Asp	768
p.Gln41Pro	767
p.Ser127Thr	765
p.Leu230Thr	765
p.Val260Ala	764
p.Pro362Gln	764
p.Asn206Thr	763
p.Ala107Thr	763
p.Cys319Glu	762
p.Ile145His	761
p.His229Gln	761
p.Lys118Tyr	761
p.Arg44Trp	759
p.Pro336Met	759
p.Tyr334Cys	758
p.Glu283Met	758
p.Arg243Cys	757
p.Arg221Met	754
p.Lys373Val	754
p.Ser45Arg	753
p.His205Asp	752
p.Met24Pro	752
p.Arg243Ala	751
p.Leu109Asp	750
p.Phe137Lys	749
p.Lys128Phe	749
p.Ile151Phe	748
p.Glu335Gly	748
p.Glu394Asn	748
p.Phe103Met	747
p.Val278Tyr	747
p.Ala370Gly	747
p.Lys393Leu	746
p.Asp51Asn	744
p.Phe137Leu	744
p.Gly248His	744
p.Ala210Lys	743
p.Val126Cys	742
p.Lys196Asn	742
p.Glu341Asn	742
p.Leu376Lys	741
p.Leu105Ala	741
p.Thr149Cys	741
p.Lys354Arg	741
p.Ala312Cys	741
p.Glu232Ser	740
p.Leu253Ser	740
p.Leu306Cys	739
p.Lys227Asn	738
p.His343Val	738
p.Lys196Gln	738
p.Lys342Ile	737
p.Val208Gly	737
p.Ser264Val	737
p.Ala210Gly	736
p.Glu280Asp	736
p.Glu396Val	736
p.Pro336Gly	735
p.Val175Met	733
p.Val61Leu	733
p.Phe73Val	732
p.Thr245Tyr	732
p.Ala129His	732
p.Gln318Gly	732
p.Glu199Lys	730
p.Asp398Ala	729
p.Lys354Asn	728
p.Ile275Lys	728
p.Asp296Lys	728
p.Trp104His	728
p.Ile275Asn	728
p.Leu216Ser	727
p.Thr147Arg	727
p.Asp299Cys	726
p.Leu271Cys	726
p.Glu133Gly	726
p.Met315Val	726
p.Thr361Gly	726
p.Ala139Glu	725
p.Met191Trp	725
p.Thr147Gln	724
p.Arg221Trp	724
p.Ala325Arg	724
p.Ala210Glu	724
p.Ser264Ile	724
p.His229Asn	724
p.Arg320Thr	723
p.Lys215Thr	723
p.Ala140Val	723
p.Ala370Arg	723
p.Arg333Trp	722
p.Phe203Leu	722
p.Thr317Val	721
p.Ser321Asp	721
p.Asp213Asn	720
p.Lys227His	720
p.Ser10Val	720
p.Ile145Gly	719
p.Phe262Ser	719
p.Phe98Gly	718
p.Val303Asn	716
p.Ala314Glu	716
p.Glu311Asp	715
p.Asp120Tyr	715
p.Gly308Ile	715
p.Asp348Glu	715
p.Ser322Ile	715
p.Leu363Gln	715
p.Leu225Ser	715
p.Asn259Trp	714
p.Ile328Glu	714
p.Asn206Tyr	713
p.Ile87Met	713
p.Gly18Tyr	712
p.Ser350His	712
p.Glu311Gly	712
p.Glu161Asp	712
p.Leu105Cys	711
p.Leu97Ser	711
p.Glu16Cys	710
p.Leu306Ile	710
p.Ala370Asn	709
p.Ala237Met	709
p.Val235Thr	708
p.Gly154Trp	708
p.Trp104Leu	708
p.Glu146Cys	707
p.Glu307Thr	707
p.Ile251Leu	706
p.Glu307Gln	705
p.Arg226Gly	705
p.Thr317Tyr	705
p.Phe103Val	704
p.Asp114Gly	704
p.Lys342Asn	703
p.Glu387Gly	701
p.Val231Ser	700
p.Arg236Asn	700
p.Asp299Asn	700
p.Glu340His	699
p.Glu371Ser	699
p.Leu253Lys	699
p.Ile59Pro	698
p.Cys130Thr	698
p.Gly176Cys	698
p.Glu341Thr	697
p.Arg333Tyr	697
p.Glu357Asp	696
p.Gly308Met	695
p.Met315Gln	695
p.Ile277Leu	694
p.Leu225Val	693
p.Ile183Phe	692
p.Arg80Trp	691
p.Val304Leu	691
p.Glu397Asp	690
p.Ile72Trp	690
p.Cys217Phe	690
p.Lys49Asn	688
p.Asp348Thr	687
p.Met219Ile	686
p.Thr361His	685
p.Gly223Ser	685
p.Glu394Leu	685
p.Ala186Gly	684
p.Asp180Val	683
p.Val260Tyr	683
p.Thr74Leu	683
p.Gly111Ser	683
p.Val304Asn	682
p.Thr147Met	681
p.Glu232Trp	680
p.Glu327Leu	679
p.Glu327Lys	678
p.Asn206Met	676
p.Thr317Asn	676
p.Met188Leu	676
p.Arg226Glu	675
p.Glu232Asn	675
p.Leu113His	675
p.Lys118Asn	674
p.Thr74Lys	674
p.Glu357Val	673
p.His234Ser	672
p.Arg243Gln	672
p.Leu240Met	672
p.Glu371Leu	672
p.Arg212Trp	671
p.His234Tyr	671
p.Ile275Ser	671
p.Glu146Asp	669
p.Gly265Met	669
p.Leu324Phe	667
p.Gly223Glu	666
p.Ser246Pro	666
p.Asp120Glu	665
p.Gln238Glu	665
p.Lys346Met	664
p.Glu385Asp	664
p.Ala379Phe	663
p.Lys342Trp	663
p.Lys125Asn	663
p.Ser127Gly	662
p.Asp296Asn	662
p.Gly265Gln	661
p.Lys241Ile	660
p.Phe203Met	660
p.Gly265Cys	660
p.Arg226Asn	660
p.Asp294Lys	659
p.Leu306Arg	658
p.Ala189Met	658
p.Ser144Gly	657
p.Gln255His	656
p.Lys393Asn	656
p.Asn206His	655
p.Thr147Leu	655
p.Asn135Lys	654
p.Asp112Glu	654
p.Ser321Met	654
p.Glu307Leu	654
p.Ala312His	654
p.Val310Gln	654
p.Val56Gly	654
p.Pro359Gly	654
p.Leu216Ile	653
p.Thr115Ile	653
p.Thr149Leu	652
p.Met309Ser	650
p.Arg243Leu	650
p.Ile258Asn	649
p.Thr200Lys	649
p.Glu247Tyr	649
p.Glu341Cys	649
p.Glu340Asn	649
p.Glu371Pro	649
p.Arg67Val	648
p.Met24Asn	648
p.Lys342Val	648
p.Asp78Phe	647
p.Leu240Gln	646
p.Lys342Lys	646
p.Lys372Cys	646
p.Tyr356Arg	646
p.Gly62Trp	645
p.Lys190Asn	645
p.Phe262Met	644
p.Lys49Gly	643
p.Ala312Pro	643
p.Ser273Arg	643
p.Ser350Ile	643
p.Leu390Tyr	641
p.Glu335Asp	641
p.Thr150Ile	641
p.Asn224Lys	640
p.Ser264Thr	640
p.Leu105Val	640
p.Glu146Lys	639
p.Arg320Trp	638
p.Met191Gly	637
p.Gly331His	637
p.His205Gly	637
p.Ser228Ala	637
p.Ser132Leu	636
p.Ser322Cys	636
p.Leu142His	636
p.Ser204Val	635
p.Arg367Trp	635
p.Cys217Ala	635
p.Ala186Tyr	634
p.Ser273Asp	634
p.Lys342Glu	633
p.Asn386Lys	633
p.Gln318Glu	633
p.Thr313Trp	633
p.Ala107Cys	632
p.Ser10Met	632
p.Arg333Pro	631
p.Glu396Ala	631
p.Ser204His	630
p.Leu287Phe	630
p.Arg333Gly	629
p.Arg67Trp	628
p.Cys319Ile	628
p.Leu218Ile	628
p.Ile145Cys	627
p.Phe262Asn	626
p.Ala237Ile	625
p.Thr391Phe	625
p.Val337Asp	625
p.Met309Arg	625
p.Glu283Lys	624
p.His110Tyr	624
p.Leu369Phe	623
p.Asn206Pro	622
p.Glu394Ser	622
p.Pro274Asp	622
p.Ala22Asn	622
p.His110Lys	622
p.Arg212Ile	621
p.Asp17Ser	621
p.Gly331Trp	621
p.Leu239Ala	621
p.Asp282Tyr	621
p.Lys193Gln	620
p.Asp299Pro	620
p.Asp257Ala	620
p.Ile174Met	619
p.Lys346Ile	619
p.Ala370Phe	619
p.Val278Leu	619
p.Ser127Asn	619
p.Glu396Trp	619
p.Ile209Phe	618
p.Val272Leu	618
p.Tyr334Pro	617
p.His279Gln	617
p.Thr149Ile	617
p.Met219Asn	616
p.Tyr345Pro	616
p.Ile106Pro	615
p.Gly223Val	615
p.Ser381Asp	615
p.Ala366Met	615
p.Pro359Ser	614
p.Asn206Trp	613
p.Ile275Val	613
p.Arg320His	612
p.Thr316Cys	612
p.Asp51Tyr	612
p.Thr23Pro	612
p.Val37Ser	612
p.Phe143Tyr	612
p.Ser132Gly	611
p.Asp294Gly	611
p.His234Glu	611
p.Glu232Val	610
p.Leu338Lys	610
p.Ala314Cys	610
p.Ala165Val	609
p.Glu396Pro	609
p.Thr150His	608
p.Glu247Gln	608
p.Tyr345Asp	607
p.Cys364Gln	607
p.Lys190Arg	606
p.Gly248Gln	605
p.Ala207Asp	603
p.Lys49Tyr	603
p.Phe137Ala	603
p.Val166His	603
p.Arg197Asn	603
p.Asp254Asn	603
p.Lys118Gly	603
p.Val310Ala	602
p.Asp17Phe	602
p.Val126Ala	602
p.Val337Met	601
p.Asn206Ala	601
p.Asp114Tyr	601
p.His234Trp	601
p.Ala192Phe	600
p.Ser350Met	600
p.Asn259Lys	600
p.Val102Thr	600
p.Ala140Lys	600
p.Val260Met	600
p.Asp398Tyr	600
p.Ser173Pro	599
p.Leu324Arg	599
p.Asp289Glu	599
p.Phe171Met	599
p.Pro274Gln	598
p.Arg367Phe	598
p.Ser124Cys	597
p.Asp213Thr	596
p.Thr150Gln	595
p.Gly111Glu	593
p.Val272Ser	593
p.Gly223Gln	592
p.Glu301Gln	592
p.Arg212Gly	591
p.Lys64Gln	591
p.Leu369Thr	590
p.His234Pro	590
p.Gly111Arg	589
p.Phe141Tyr	589
p.Glu387Phe	589
p.Asn28His	589
p.Ala129Asn	588
p.Asp299Tyr	587
p.Lys20Phe	587
p.Ile256Leu	587
p.Thr6Gly	587
p.Val208Thr	586
p.Ala210Met	586
p.Lys346Pro	586
p.Ser291Pro	586
p.Leu218Gln	586
p.Asn380Thr	585
p.Arg67Asn	585
p.Asn326Trp	585
p.Asn7Lys	585
p.Ala314Ser	585
p.Ala370Pro	584
p.His332Thr	584
p.Leu108Asp	584
p.Ser399Lys	583
p.Gly331Cys	583
p.Cys217Tyr	582
p.Asp348Lys	581
p.Ala389Asp	581
p.Gly214His	580
p.Thr150Ser	580
p.Ala210Trp	580
p.Thr313Glu	580
p.His234Phe	579
p.Ile251Lys	579
p.Ala189Lys	579
p.Glu232His	579
p.Val166Gln	579
p.Ile305Asn	578
p.Phe103Lys	578
p.Asp254Glu	578
p.Val48Phe	578
p.Asp299Glu	578
p.Gln238Phe	577
p.Ala139Tyr	577
p.Arg226Ile	577
p.Thr149Asn	576
p.Arg333Ser	576
p.Ile72Leu	576
p.Asp114Met	575
p.His343Asp	575
p.Lys20Trp	575
p.Leu324His	574
p.Ser321Trp	574
p.Leu338Asp	574
p.Thr23Ser	574
p.Ile106Cys	573
p.Lys393Ser	573
p.Asn259Thr	573
p.Val131His	573
p.Thr115Trp	572
p.Leu105Asn	572
p.Asn198His	572
p.Lys227Asp	572
p.Val126Asp	572
p.Phe143Glu	570
p.Ser132Val	570
p.Glu307Gly	569
p.Lys241Ala	569
p.Ala314Arg	568
p.Ile183His	568
p.Asn380Ser	567
p.Thr317Ser	567
p.Phe47Leu	566
p.Arg46Ser	566
p.Ile151Met	566
p.Ala207Ser	566
p.Leu85Ile	565
p.Leu69Gly	565
p.Ser3Lys	565
p.Ala314Tyr	565
p.Glu307Val	565
p.Ser144His	564
p.Cys217Ile	564
p.Pro362Tyr	563
p.Lys34Phe	563
p.Arg8Gly	563
p.Ser392Leu	563
p.Val358Gly	563
p.Tyr349Leu	562
p.Leu240Ser	562
p.Ile375Trp	562
p.Thr313Cys	562
p.Asp71Tyr	562
p.Ile184Phe	562
p.Glu283Ser	561
p.Asp213Gln	560
p.Lys241Tyr	560
p.Gln148Pro	560
p.His205Gln	559
p.Thr276Ala	559
p.Leu113Val	559
p.Glu395Arg	558
p.Lys118Trp	558
p.Glu341Gly	557
p.Asn32Lys	556
p.Gly176Val	556
p.Asn378His	556
p.Lys128Met	556
p.His343Asn	555
p.Arg367Pro	555
p.Ala129Trp	555
p.Gly62Ser	555
p.Cys89His	555
p.Ser95Asn	555
p.Glu232Lys	554
p.Val231His	554
p.Leu390His	554
p.Ser322His	554
p.Cys319Asp	553
p.Arg226Tyr	553
p.Lys342Gln	553
p.Arg46Ala	552
p.Met211Asp	552
p.Glu357Ala	552
p.Ala370Leu	551
p.Val56Ile	551
p.Asn224Gln	551
p.Ala107Asp	550
p.Ser127Ala	550
p.Phe270Ala	549
p.Gln148Gly	549
p.Gln238Arg	548
p.Gly18Trp	548
p.Asn135His	548
p.Leu306Gln	548
p.Ile305Met	547
p.Leu142Ala	547
p.Val347Gln	546
p.Cys383Leu	546
p.Ile305Gln	546
p.Leu363Arg	545
p.Val222Phe	545
p.Arg351Trp	545
p.Leu369Ala	545
p.Glu327Cys	544
p.Asp213Ser	544
p.Pro336Cys	544
p.Arg367Glu	543
p.Glu340Cys	543
p.Leu329Gln	543
p.Val337Ala	543
p.Ser246Thr	542
p.Asp51Gly	541
p.Thr317Lys	541
p.Val102Trp	541
p.Ile11Cys	541
p.Cys43Ser	540
p.Ala140Arg	540
p.Ser321Ile	540
p.Ala107Gln	540
p.Gly308Lys	540
p.Gly261Lys	539
p.Glu301Lys	538
p.Glu394Arg	538
p.Phe141Ala	538
p.Ala70Trp	538
p.Ile145Met	538
p.Ala139Cys	537
p.Asn135Thr	537
p.Lys346Asn	537
p.Leu21Arg	537
p.Lys342Leu	536
p.Gly223Leu	536
p.Val304Ile	536
p.Gly176Asp	536
p.Thr138Ala	535
p.Glu161Gln	535
p.Pro359Met	535
p.Val337Arg	534
p.Leu216Gln	534
p.Thr361Ala	533
p.Val337Glu	533
p.His343Cys	533
p.Trp81Cys	532
p.Asp289Gly	532
p.Ser321Tyr	532
p.Leu94Val	532
p.Phe141Met	532
p.Glu311Ile	531
p.Val131Phe	531
p.Thr23Ile	531
p.Asp180Ala	531
p.Arg226Phe	531
p.Cys364Thr	531
p.Ser132Asn	530
p.Ile269Gly	530
p.Leu324Gln	530
p.Thr317Ile	530
p.Asp296Thr	529
p.Pro336Arg	529
p.Pro163Cys	529
p.Val303Trp	528
p.Gln172Thr	528
p.Glu335Phe	528
p.Tyr153Gln	527
p.Gly111Leu	527
p.Leu142Ser	527
p.Lys118Met	526
p.Ser381Tyr	526
p.Ser246Cys	525
p.Ile79Tyr	525
p.Ser124Lys	525
p.Asn360Glu	524
p.Val158Phe	524
p.Ala312Gln	524
p.His343Phe	523
p.Asp17Ala	523
p.Ser132Tyr	523
p.Arg333Phe	522
p.Leu105Met	522
p.Glu232Phe	522
p.Glu283Leu	521
p.Glu307Asp	521
p.Asn206Asp	521
p.Val134Trp	520
p.Trp104Ser	520
p.Lys354Thr	520
p.Trp83Val	520
p.Met191Pro	519
p.Phe98Val	519
p.Arg221Lys	519
p.Leu113Ile	519
p.Ser321Asn	518
p.Val134Thr	518
p.Val26Ile	517
p.Thr391Lys	517
p.Leu338Gln	517
p.Ser377Gly	517
p.Ile277Thr	516
p.Asp254Ile	516
p.Ala312Asn	516
p.Leu21Glu	515
p.Ala312Phe	515
p.Met211Ser	515
p.Gly100Thr	515
p.Trp330Glu	514
p.Asp257His	514
p.Glu16Gly	513
p.Ala140Asp	513
p.Thr200Glu	512
p.Glu395Gln	512
p.Ser3Ala	512
p.Ser144Tyr	511
p.Ser124Asp	511
p.Arg212Met	511
p.Ala325Trp	511
p.Leu369Met	510
p.Lys50Thr	510
p.Asp348Met	510
p.Glu133Thr	509
p.Phe88Arg	509
p.Cys54His	509
p.Ser136Pro	509
p.Leu329Glu	509
p.Leu225Asp	509
p.Val131Gly	509
p.Val56Leu	509
p.Ala140Cys	509
p.Thr313Leu	507
p.Thr317Glu	507
p.Leu338His	507
p.Gln57His	506
p.Val272Asn	506
p.Pro286Thr	506
p.Glu400Met	505
p.Arg320Glu	505
p.Ile302Thr	504
p.Val337Trp	504
p.Asn259Met	504
p.Asp114Val	504
p.Ala314Gln	504
p.Ala70Asp	503
p.Phe103Gln	503
p.Ala233Leu	503
p.Glu371Ala	503
p.Arg80Leu	503
p.Asp17Glu	503
p.Ala366Asp	502
p.Lys125Leu	502
p.Ala91Thr	502
p.His332Phe	502
p.Gly154Asp	502
p.Gln318Phe	501
p.Thr150Arg	501
p.Val358Ser	501
p.Thr115Asp	500
p.Val208Leu	500
p.Leu94Phe	500
p.Glu16Met	500
p.Tyr345Glu	500
p.Val208Met	500
p.Tyr349Thr	499
p.Leu216Trp	499
p.Ile179His	499
p.Asp263Trp	499
p.Glu387Ile	499
p.Ala366His	498
p.Gly176Ala	498
p.Tyr345Met	498
p.Ile209Cys	498
p.Ile209Ala	498
p.Asn259Tyr	497
p.Ala165Thr	497
p.Met19Ile	497
p.Cys217Asn	497
p.Ala325Thr	497
p.Ser204Cys	497
p.Ser144Ile	497
p.Ser392Tyr	497
p.Ala107Glu	497
p.Asp368Met	496
p.Lys64Asn	496
p.Ile277Tyr	496
p.Leu109Pro	496
p.Ile178Met	496
p.Ala379Glu	495
p.Ala107Met	495
p.Ala325Gly	495
p.Arg44Phe	495
p.Leu113Cys	495
p.Gly154Arg	495
p.Thr355Tyr	495
p.Phe143Trp	495
p.Gln238Pro	494
p.Val12Glu	493
p.Glu394Thr	493
p.Ser144Cys	493
p.Arg236Phe	493
p.Asp294His	492
p.Lys190Gln	492
p.Asp78Ser	492
p.Tyr344Leu	492
p.Phe155Cys	491
p.Ile305Glu	491
p.Ile244Tyr	491
p.Lys354Phe	491
p.Met309Asp	491
p.Arg236Asp	491
p.Asn206Gly	491
p.Val304Ala	490
p.Cys101Phe	490
p.Val134Glu	490
p.Ser228Trp	490
p.Lys372Arg	490
p.Gly185Trp	490
p.His205Trp	489
p.Leu230Asp	489
p.Leu240Asn	489
p.Ile79Val	489
p.Arg46Lys	488
p.Gly33Trp	488
p.Tyr345Phe	488
p.Thr115Met	488
p.Asn378Val	488
p.Ser136Ile	488
p.Ser136His	488
p.Met315Ser	488
p.Asn326Cys	487
p.Ile328Ser	487
p.Asp348Phe	487
p.Lys125Met	486
p.Phe262Val	486
p.Lys49Leu	486
p.Cys89Asn	486
p.Leu329Cys	485
p.Lys346His	485
p.Asn380Cys	485
p.Val310Asn	485
p.Pro359Phe	484
p.Lys346Phe	484
p.Tyr323Glu	483
p.Ile258Thr	483
p.Ala325Gln	483
p.Glu161Asn	483
p.Leu240Ala	482
p.Leu239Cys	482
p.Asn326Lys	482
p.Glu340Thr	482
p.Lys227Pro	482
p.Cys130Glu	481
p.Ser381Phe	481
p.Gln318Pro	481
p.Ser144Val	481
p.His110Cys	481
p.Thr313Lys	481
p.Met219His	481
p.Glu335Cys	481
p.Tyr288Ser	481
p.Gly223Ala	480
p.Ala325Met	480
p.Asp368Trp	480
p.Arg40Ser	480
p.Val272Ile	479
p.Ser350Val	479
p.Cys76Ile	479
p.Thr361Leu	478
p.Ile164Tyr	478
p.Ser246Asn	478
p.Asp160Asn	478
p.Val303Ile	478
p.Asn380Pro	478
p.Gln148Glu	478
p.Phe73Ile	478
p.Asn198Lys	478
p.Thr75Leu	477
p.Phe141Gly	477
p.Ile87Ala	477
p.Ser350Gln	477
p.Ser204Ile	476
p.Ile266Gly	476
p.His332Glu	476
p.Trp81Leu	476
p.Ser95Glu	476
p.Ser136Phe	475
p.Glu400Gln	475
p.Phe137Gly	475
p.Ala233Met	475
p.Phe47Val	474
p.Leu105Ile	474
p.Cys101Tyr	474
p.Cys130Ile	474
p.Thr147Tyr	474
p.Trp330Ala	474
p.Asp267Ser	474
p.Ile145Ser	474
p.Thr355Ile	473
p.Asp398Arg	473
p.His279Asn	473
p.Pro163Gln	473
p.Lys128Arg	473
p.Met168Asn	472
p.Ala366Lys	472
p.Asn386Trp	472
p.Gln148Cys	472
p.Asp282Asn	472
p.Arg226Lys	471
p.Met309Glu	471
p.Met19Trp	471
p.Pro286Ser	471
p.His343Gly	471
p.Thr6Lys	470
p.Ser228Pro	470
p.Thr138Asn	470
p.Glu394Asp	470
p.Leu108Ile	470
p.Ala192Asp	470
p.Ser3Asn	469
p.Glu385Val	469
p.Val126Asn	469
p.Ala22Tyr	469
p.Ala237Cys	468
p.Arg221Cys	468
p.Thr317Gln	468
p.Ala314Met	468
p.Asp78Val	468
p.Ser246Asp	468
p.Val347Ser	468
p.Asp213Pro	467
p.Lys49Phe	467
p.Thr316His	467
p.Leu324Asn	467
p.Tyr349Asn	466
p.Lys393His	466
p.His53Asp	466
p.Lys196Pro	466
p.Gln148Tyr	466
p.Glu385Arg	466
p.Asn224Val	465
p.Asn60Val	465
p.Leu108Arg	465
p.Asp213Ala	464
p.Gln66His	464
p.Val170Asn	464
p.Glu249Cys	464
p.Lys195Ile	464
p.Arg46Cys	463
p.Lys118Asp	463
p.Leu239Ile	463
p.Asn326Leu	463
p.His343Glu	463
p.Glu133Arg	462
p.Cys157Asp	462
p.Gly214Leu	462
p.Ala91Val	462
p.Glu335Lys	462
p.Gly331Lys	461
p.Thr150Phe	461
p.Val231Ile	461
p.Leu90Ala	460
p.His332Ile	460
p.Ser399Phe	459
p.Asp17Thr	459
p.Asp71Lys	459
p.Ala91Gln	459
p.Val310Gly	458
p.Ile244His	458
p.Lys128Gln	458
p.Ser350Phe	458
p.His343Trp	458
p.Glu327Asp	457
p.Ile145Tyr	457
p.Arg333Val	457
p.Glu387Ala	456
p.Gln238Met	456
p.Asn326Val	456
p.Thr361Trp	456
p.Leu376Asp	456
p.Gly308Glu	456
p.Cys177Ser	455
p.Ala207Cys	454
p.Thr316Ala	454
p.Tyr117Gly	454
p.Ile305Leu	454
p.Gln293Arg	454
p.Leu97His	454
p.Gly111Met	454
p.Asn378Cys	454
p.Ser246Ile	454
p.Tyr250Phe	454
p.Lys241Phe	454
p.Gly331Leu	454
p.Ile256Tyr	453
p.Gly223Lys	453
p.Gly154Cys	453
p.Arg221Glu	453
p.Ile328Asp	452
p.Val158Gly	452
p.Tyr344Glu	452
p.Lys373Trp	452
p.Arg367Ser	452
p.Lys128Asp	452
p.Gly185Tyr	452
p.Glu371Phe	451
p.Gln318Val	451
p.His234Ile	451
p.Leu369Arg	451
p.Ile11Gln	451
p.Tyr323Val	451
p.Lys34Asn	451
p.Leu109Gly	451
p.Val77Ser	450
p.Val310Arg	450
p.Arg367Cys	450
p.Pro362Ala	450
p.Arg236His	450
p.Ser204Thr	449
p.Ala237Glu	449
p.Asp263Met	449
p.Cys177Arg	449
p.Val304Tyr	449
p.Phe155Ser	448
p.Ala237Thr	448
p.Ser35Tyr	448
p.Lys128Thr	448
p.Leu390Cys	448
p.Val272Gly	448
p.Val166Trp	448
p.Ile184Asn	448
p.Val102Ile	448
p.Phe103Glu	448
p.Lys49Thr	448
p.Ser144Arg	447
p.Ser173Trp	447
p.Tyr384Ile	447
p.Leu142Met	446
p.Thr149Arg	446
p.Ser381Glu	446
p.Thr361Tyr	446
p.Phe103Arg	446
p.Phe143Met	446
p.Gln66Pro	446
p.Asn297Ala	446
p.Lys227Thr	445
p.His110Gln	445
p.Glu146Leu	445
p.Val272Pro	445
p.Thr355Ser	444
p.Glu341Arg	443
p.Arg367Thr	443
p.Ser377Trp	443
p.Leu94Cys	443
p.Cys217Trp	443
p.Phe262Tyr	443
p.Arg156Thr	442
p.Val126Gln	442
p.Asn60Gln	442
p.His279Asp	442
p.Asn378Gly	442
p.Gly308Arg	442
p.Ser242Lys	442
p.Phe182Tyr	441
p.Ser3Phe	441
p.Ile256Met	441
p.Asn135Arg	441
p.Met315Ala	441
p.Val235Asn	441
p.Ser365Ala	441
p.Gln318Met	440
p.Thr150Pro	440
p.Val388Lys	440
p.Leu271Asp	440
p.Asn378Met	440
p.Val310Glu	440
p.Glu249Ile	439
p.Gln172His	439
p.Ser228Leu	439
p.Asn7Trp	439
p.Phe137Glu	439
p.Thr115Leu	438
p.Val134His	438
p.Asp160Glu	438
p.Glu146Pro	438
p.Asn198Cys	437
p.Gly308Gln	437
p.Ala192Thr	437
p.Lys372His	437
p.Lys346Arg	437
p.Ala70His	437
p.Trp96Gly	437
p.Leu218Lys	436
p.Phe141Trp	436
p.Glu161Ala	436
p.Leu225Thr	436
p.Leu85Phe	436
p.Val48Met	436
p.Phe339Tyr	436
p.Ser136Val	435
p.Thr313Gly	435
p.His343Ala	435
p.Cys177Met	434
p.Asn224Leu	434
p.Val61Asn	434
p.Tyr153Met	434
p.Lys20Thr	434
p.Val187Glu	433
p.Arg320Gln	433
p.Ile59Cys	433
p.Thr316Asn	432
p.Ser365Pro	432
p.Val131Lys	432
p.Asn380His	432
p.Ile183Asn	432
p.Arg243Asp	431
p.Val134Ile	431
p.Lys372Tyr	431
p.Ala27His	431
p.Ala22Glu	430
p.Pro163Ser	430
p.Lys342Pro	430
p.Leu97Thr	430
p.Ile183Val	430
p.Leu271Ser	430
p.Ser399Gly	430
p.Asp71Asn	429
p.Ala298His	429
p.Leu218Gly	429
p.Val358Phe	429
p.Ala186Val	429
p.Met19Gly	428
p.Phe92Asp	428
p.Leu240Phe	428
p.Glu394Phe	428
p.Pro194Leu	428
p.Lys128Pro	428
p.Pro362Asp	428
p.Phe92Ile	427
p.Lys64Ala	427
p.Asp284Tyr	427
p.Cys162Ala	427
p.Ile269Pro	427
p.Pro359Arg	427
p.Asp267Glu	426
p.Thr317Cys	426
p.Gln172Leu	426
p.Val77Asn	426
p.Glu396Asn	426
p.Phe339Val	426
p.Glu307Met	425
p.Lys50Asn	425
p.Lys342Ala	425
p.Phe155Gln	425
p.Asn32Tyr	425
p.Glu341Lys	425
p.Lys346Ala	425
p.Arg236Glu	425
p.Ser127Gln	425
p.Lys241Asn	424
p.Val26Arg	424
p.Asp398Ile	424
p.His234Asn	423
p.Val337Gly	423
p.Glu335Thr	423
p.Ala314Lys	422
p.Glu371Asp	422
p.Phe88Asn	422
p.Asp368Val	421
p.Ile184Trp	421
p.Phe270Asn	421
p.Ile256His	421
p.Glu161His	421
p.Val86Phe	420
p.Glu283Thr	420
p.Gly154Asn	420
p.Thr75Gln	420
p.Arg320Leu	420
p.Arg82Thr	420
p.Ala366Thr	420
p.Leu329Ser	419
p.Glu357Met	419
p.Arg8Trp	419
p.Arg320Ser	419
p.Gly152Gly	418
p.Glu385Lys	418
p.Trp96Gln	418
p.Lys196Ile	418
p.Leu94Tyr	418
p.Phe143Cys	418
p.Ala389Trp	418
p.Gly214Pro	417
p.Ser365Gly	417
p.Glu232Asp	417
p.Glu394Gly	417
p.Asn206Ser	417
p.Trp83Ser	417
p.Asp282Leu	417
p.Val278His	417
p.Lys342Cys	416
p.Met309Lys	416
p.Asp254Ala	416
p.Asp112Ala	416
p.Arg44Lys	415
p.Ser392Gln	415
p.Val77Cys	415
p.Asp299His	415
p.Ala389Lys	415
p.Tyr349Pro	415
p.Lys125Pro	414
p.Ser365Asn	414
p.Ile275Cys	414
p.Ile244Leu	414
p.Ser228His	414
p.Ala312Glu	414
p.Thr361Glu	414
p.Gly100Ala	413
p.Glu63Met	413
p.Val77Ala	413
p.Thr245Asn	413
p.Arg67Phe	413
p.Gly248Arg	412
p.Ser377Gln	412
p.Leu97Cys	412
p.Ser350Cys	412
p.Ala107Leu	412
p.Leu225Glu	412
p.Ala140Asn	411
p.Asp120His	411
p.Cys364Lys	411
p.Val187Ile	411
p.Ser246Val	411
p.Arg320Met	410
p.Asn360Lys	410
p.Asp263Gln	410
p.Tyr68Ala	410
p.Ala237Phe	409
p.Glu249Thr	409
p.Ser321Phe	409
p.Met219Arg	408
p.Glu327Ser	408
p.Gly185Phe	408
p.Phe339Trp	408
p.Val278Trp	408
p.Ile179Ala	407
p.Gly185Gln	407
p.Arg268Met	407
p.Leu230Gly	407
p.Gln238Cys	407
p.Glu385Pro	407
p.Val158Thr	407
p.Glu133Asn	407
p.Val131Asp	406
p.Met168Val	406
p.Glu15Ala	406
p.Asp296Trp	406
p.Ile281Asn	406
p.Asn206Arg	405
p.Asp17Val	404
p.Lys346Tyr	404
p.Glu371His	404
p.Lys50Leu	404
p.Asp368Pro	404
p.Ser321Leu	404
p.Ala325Asp	403
p.Phe98Asn	403
p.Asp398Pro	403
p.Asn60Phe	403
p.Gly185Arg	402
p.Val347Leu	402
p.Met211Trp	402
p.Val208Glu	402
p.Ile266Met	402
p.Leu363Pro	402
p.Arg226Asp	402
p.His343Met	402
p.Arg8Lys	402
p.Lys393Ile	402
p.Asp112Gln	401
p.Ala181Glu	401
p.Asn7Val	401
p.Glu385Cys	401
p.Lys64Glu	401
p.Lys215Pro	401
p.Leu69Trp	401
p.His332Val	401
p.Arg268Leu	400
p.Lys128Ile	400
p.Glu280Gly	400
p.Leu225Gly	400
p.Val260Ser	400
p.Gly29Leu	400
p.Glu395Asp	399
p.Arg243Tyr	399
p.Tyr349His	399
p.Asp289Gln	399
p.His234Val	399
p.Asn206Glu	399
p.Pro194Trp	398
p.Gln238His	398
p.Ile266Pro	398
p.Leu69Glu	398
p.Gln255Pro	397
p.Ala298Lys	397
p.Leu85Ser	397
p.Ile328Asn	397
p.Lys34Val	397
p.Glu15Cys	397
p.Ala366Glu	397
p.Phe270His	397
p.Phe99His	397
p.Arg67Tyr	397
p.Tyr345Ile	397
p.Ile59Arg	397
p.Phe137Ser	396
p.Glu232Ile	396
p.Leu363Gly	395
p.Gly265His	395
p.Gln293Gly	395
p.Leu108Gly	395
p.Val56His	395
p.Ala107Ser	395
p.Val12Lys	395
p.Ala366Cys	394
p.Met315His	394
p.Val222Met	393
p.Gln238Val	393
p.Ser381Met	393
p.Trp104Asn	393
p.Glu335Asn	393
p.Ile277Ala	392
p.Ala312Lys	392
p.Ala389Phe	392
p.Tyr356Asp	392
p.Val12Met	391
p.Asp180Glu	391
p.Leu363His	391
p.Val4Asp	391
p.Gln66Asp	390
p.Thr391Ile	390
p.Phe167Gly	390
p.Leu225Gln	390
p.Gly111Val	390
p.Ser381Ala	390
p.Ala210Gln	390
p.Glu16Phe	390
p.Ile79Gln	390
p.Gly111Tyr	389
p.Tyr344Lys	389
p.Arg5Ile	388
p.Glu307Ser	388
p.Thr316Lys	388
p.Thr147His	388
p.Phe203Ser	388
p.Pro194Asn	388
p.Tyr334Phe	387
p.Leu329Lys	387
p.Phe88Ala	387
p.Gly152Gln	387
p.Lys372Val	387
p.Ile179Gln	387
p.Gln318Trp	387
p.Gly65Asp	387
p.Phe73Leu	387
p.Leu338Phe	387
p.Lys195His	386
p.Ser136Gly	386
p.Leu109Cys	386
p.Tyr153Lys	386
p.Thr6Met	386
p.Glu16Gln	386
p.Asp267His	385
p.Trp220Met	385
p.Glu15Leu	385
p.Met84His	385
p.Asp398Leu	385
p.Ile281Phe	385
p.Ser173Thr	385
p.Ile209Lys	384
p.Ser242Ile	384
p.Asn297Trp	383
p.Ile209His	383
[truncated: 5,243 more rows]
