# Supplementary material for: Determinants of trafficking, conduction, and disease within a K+ channel revealed through multiparametric deep mutational scanning
Source: eLife. 2022 May 31;11:e76903. doi: 10.7554/eLife.76903 (PMC9273215; doi:10.7554/eLife.76903)
Supplement: Source data 1. [file elife-76903-data1.zip › SourceData/enrich_surface/tsv/high1_lib/main_synonymous_counts.tsv]

	count
_wt	10616
p.Thr149Gln	6378
p.Tyr250Pro	6274
p.Phe339Leu	6160
p.Leu109Gln	4915
p.Ser321Val	4729
p.Glu283Lys	4716
p.His234Tyr	4396
p.Leu109Gly	4311
p.Arg333Gly	4296
p.Leu108Arg	4281
p.Thr138Gly	4242
p.Lys215Asn	4110
p.Thr245Tyr	4001
p.Asp213Gln	3825
p.Ser124Phe	3771
p.Phe141Thr	3765
p.Arg333Trp	3709
p.Leu240Thr	3605
p.Leu109Trp	3570
p.Arg333His	3526
p.Arg243Gln	3465
p.Leu338Val	3391
p.Phe339Glu	3346
p.Asp114Pro	3336
p.Tyr384Ile	3295
p.Ser242Ile	3239
p.Lys215Leu	3125
p.Lys125Ser	3114
p.Ser321Met	3082
p.Lys128Val	3079
p.Val347Ser	3047
p.Cys217Ala	3038
p.Glu63Leu	2993
p.Ala312Ser	2948
p.Asp213Ser	2938
p.Lys215Ser	2897
p.Phe339Asp	2893
p.Phe339Asn	2892
p.Arg44Asp	2889
p.His234Trp	2889
p.Arg333Asp	2876
p.Arg333Tyr	2851
p.Glu311Cys	2816
p.Ile87Ala	2768
p.Ala139Gly	2736
p.Glu199Lys	2704
p.Asn326Met	2701
p.Gln318Met	2617
p.Lys125Val	2595
p.Ser124Asp	2588
p.Tyr356Arg	2570
p.Tyr384Thr	2555
p.Phe137Tyr	2550
p.Ser124Ile	2507
p.Glu249Pro	2503
p.Leu109Lys	2454
p.Phe339Ile	2445
p.Lys64Arg	2440
p.Leu324Asn	2437
p.Tyr374His	2421
p.Thr149Ser	2419
p.Glu307Cys	2403
p.Ile59Lys	2388
p.Lys373Val	2352
p.Asn135Ser	2341
p.Ile183Leu	2332
p.Ser392Gly	2302
p.His229Asn	2271
p.Phe92Ile	2263
p.Asp213His	2224
p.Glu341Arg	2216
p.Lys292Met	2166
p.Gly331Ala	2165
p.Tyr345Val	2145
p.Glu249Thr	2091
p.Asp114His	2088
p.Val131Leu	2084
p.Tyr374Lys	2078
p.Ser45Glu	2076
p.Phe339Val	2075
p.Leu225Pro	2071
p.Asp180Tyr	2066
p.Thr317Tyr	2065
p.Leu225Arg	2052
p.Leu329Met	1998
p.His332Met	1981
p.Ile244Lys	1976
p.Arg320Lys	1972
p.Ile244His	1953
p.Ile72Arg	1945
p.Tyr384Glu	1929
p.Cys76Ile	1920
p.Glu247Ala	1911
p.Tyr356Lys	1907
p.Asp254Asn	1907
p.Met309Glu	1906
p.His205Cys	1903
p.Arg320Glu	1902
p.Cys319Phe	1900
p.Arg333Phe	1890
p.Ile145Val	1885
p.Thr150Gly	1883
p.Thr245Val	1882
p.Lys241Asp	1874
p.Ala210Gly	1873
p.Lys125Phe	1861
p.Asp114Ser	1848
p.Ser350Ala	1847
p.Pro336Gly	1845
p.Ser321Tyr	1843
p.Asp114Met	1837
p.Leu225Val	1831
p.Glu199Ser	1821
p.Ile251Lys	1816
p.Ile375Asn	1811
p.Arg236Ala	1808
p.Ser228Val	1802
p.His205Ala	1798
p.Ser204Gly	1796
p.Tyr334Met	1766
p.Arg5Ser	1765
p.Asn135Gln	1763
p.Tyr323Cys	1756
p.Asp289Glu	1752
p.Tyr250Leu	1745
p.Thr200Lys	1739
p.Thr361Ala	1735
p.Ala314Asp	1729
p.Thr150Lys	1727
p.Asn360Glu	1719
p.Ser381Glu	1712
p.Tyr345Pro	1711
p.Glu247Gln	1705
p.Phe382Met	1694
p.Leu329Glu	1687
p.Leu338Asn	1684
p.Phe137Trp	1682
p.His234Glu	1681
p.Leu338Ser	1675
p.Val358Ser	1674
p.Ala139Ser	1657
p.Phe339Thr	1649
p.Lys346Gln	1641
p.Ala389Ile	1640
p.Tyr250Lys	1639
p.Tyr344Ser	1638
p.Ser321Phe	1634
p.Ala210Glu	1633
p.Ala91Trp	1626
p.Gly31Asp	1620
p.Val12Glu	1611
p.Asp254Gly	1611
p.Tyr334Trp	1579
p.Leu85Val	1576
p.Tyr374Gln	1571
p.Leu329Ile	1568
p.Arg333Asn	1567
p.Cys217Phe	1562
p.Leu108Glu	1561
p.Glu311Met	1559
p.Asp114Asn	1559
p.Ser242Thr	1558
p.Val131Phe	1554
p.Ser132Thr	1552
p.Gln66Arg	1543
p.Tyr356Cys	1542
p.Met219His	1539
p.Leu338Ala	1533
p.Met84Trp	1526
p.Gly223Gln	1524
p.Arg44Ala	1520
p.Ser242Val	1506
p.Val347Ile	1503
p.Asn326Ser	1498
p.Asn386Asp	1496
p.His332Gln	1492
p.Arg226Ile	1481
p.Ala325Trp	1480
p.Phe73Lys	1478
p.Leu239Met	1478
p.Ser350Asn	1475
p.Phe339Gly	1470
p.Glu63Gly	1466
p.Gln238Glu	1460
p.Tyr250Ile	1460
p.Met309Ile	1457
p.Phe98Ile	1456
p.Ile72Thr	1455
p.Val272Phe	1455
p.Val222Leu	1451
p.Thr361Cys	1450
p.Leu109Val	1449
p.Arg236Ser	1446
p.Ser321Gly	1444
p.Leu290Ala	1439
p.Val358Tyr	1438
p.Tyr250Val	1433
p.Lys125Glu	1430
p.Asn135His	1425
p.Ile375Ser	1424
p.Tyr250His	1418
p.Ser127Phe	1410
p.Tyr334His	1405
p.Ile258Met	1396
p.Ser127Tyr	1393
p.Ser321Asn	1388
p.Lys125Met	1383
p.Ala189Met	1380
p.Val310Met	1373
p.Lys125Leu	1372
p.Val304Phe	1371
p.Leu105Gly	1366
p.Ile174Met	1364
p.Arg80Asp	1364
p.Ser124Trp	1361
p.Lys193Glu	1356
p.Lys346Gly	1346
p.Val235Thr	1344
p.Glu249Lys	1342
p.Met211Lys	1342
p.Tyr356Phe	1341
p.Asn326His	1341
p.Lys215His	1338
p.Cys319His	1337
p.Leu109Ser	1336
p.Arg82His	1332
p.Ala312Tyr	1326
p.Met211Pro	1323
p.Arg243Met	1321
p.Val304Leu	1316
p.Met211Ile	1314
p.Ile251Leu	1312
p.Glu307Gln	1311
p.His353Asn	1310
p.Gly265Asp	1305
p.Gly214His	1304
p.Lys373Ala	1303
p.Asp71Glu	1301
p.Leu253Ser	1294
p.Val222Ile	1293
p.Ala325Val	1289
p.Gly308Ile	1288
p.Ala314Val	1287
p.Cys383Asp	1285
p.Gln318Trp	1284
p.Ser321His	1284
p.Leu109Arg	1284
p.Ser136Gly	1278
p.Ile87Asn	1277
p.Val131Ile	1276
p.Phe141Ala	1274
p.Lys292Gln	1271
p.Ile209Cys	1269
p.Glu340Gly	1267
p.Thr149Asn	1267
p.Gln318His	1266
p.Thr361Ser	1265
p.Ala325Gln	1263
p.Ile183Met	1263
p.Lys128Phe	1263
p.Gly214Asp	1259
p.Ile305Val	1258
p.Leu109His	1254
p.Leu239Cys	1242
p.Asn386Thr	1242
p.Glu341Asn	1241
p.Glu307Trp	1240
p.Tyr345Ser	1237
p.Ile72Pro	1237
p.Ala312Val	1237
p.Tyr374Pro	1236
p.Asn206Glu	1235
p.Pro336Asp	1234
p.Asp213Met	1225
p.Arg333Val	1224
p.Lys195Gln	1221
p.Cys319Ser	1220
p.Ala312Ala	1220
p.Tyr356Ile	1218
p.Asp213Asn	1217
p.Tyr344His	1214
p.Tyr334Leu	1214
p.His353Asp	1212
p.Tyr344Asp	1212
p.Gly248Asn	1212
p.Arg320Leu	1209
p.Leu109Asp	1206
p.Ser350Ile	1202
p.Thr245Gln	1200
p.Asn360Thr	1199
p.Trp104Cys	1197
p.Phe58Gln	1196
p.Asn380Glu	1196
p.Cys217Lys	1196
p.Tyr356Ala	1195
p.His205Gly	1195
p.Glu249Gln	1195
p.Tyr356Met	1194
p.Asp257Ala	1193
p.Lys373Gly	1193
p.Lys125Tyr	1193
p.Leu109Glu	1193
p.Thr74Lys	1192
p.Cys364Trp	1189
p.Gln293His	1189
p.Asn32Thr	1186
p.Ser350Asp	1182
p.Thr245Arg	1180
p.Cys177Ser	1176
p.Arg243Ala	1176
p.His343Gly	1174
p.His234Phe	1172
p.Arg44Trp	1171
p.Thr361Gln	1170
p.Ala325Pro	1170
p.Gly223Lys	1164
p.Thr75Pro	1160
p.Thr355Ser	1159
p.Gln66Trp	1159
p.Ala107Cys	1159
p.Ile275Arg	1159
p.Asn198Phe	1155
p.Ile305Asp	1151
p.Val12Lys	1148
p.Glu247Cys	1147
p.Thr245Pro	1142
p.Thr317Asn	1141
p.Leu306Met	1140
p.Gln238Met	1140
p.Ser350Gln	1139
p.Lys128Met	1139
p.Lys125Ala	1137
p.Ser124Glu	1132
p.Leu376Lys	1130
p.Cys43Glu	1130
p.Leu324Phe	1130
p.Leu109Ala	1129
p.Met309Thr	1128
p.Glu341His	1127
p.Ala298Gln	1127
p.Ile275Asn	1126
p.Val126Phe	1122
p.Ile244Ala	1119
p.Leu253Ile	1116
p.Lys128Leu	1116
p.Asp213Thr	1115
p.Ile87Met	1115
p.Gly185Ser	1114
p.Tyr356Gln	1114
p.Met211Asp	1112
p.Glu311Ile	1106
p.Ser291Asp	1103
p.Tyr384Cys	1103
p.Glu311His	1100
p.Ile375Leu	1097
p.Ala389Gly	1097
p.Ser136Asp	1097
p.Leu338His	1094
p.Arg197Ile	1094
p.Ser204Thr	1094
p.Glu247Pro	1092
p.Trp96Cys	1090
p.Lys292Ile	1088
p.Thr313Trp	1088
p.Cys217Asn	1086
p.Leu306Val	1086
p.Tyr349Lys	1082
p.Leu363Gln	1082
p.Ser291Gln	1081
p.Asn386Arg	1080
p.Asn198Cys	1079
p.Val272Trp	1077
p.Ile11Asp	1076
p.His332Ala	1076
p.Phe73Asp	1075
p.Tyr356Thr	1070
p.Tyr344Phe	1068
p.Val337Ala	1067
p.Met211Thr	1066
p.Gly65Leu	1065
p.Phe58Trp	1065
p.Ile244Met	1064
p.Cys383Leu	1063
p.Glu247Asp	1061
p.Cys319Leu	1058
p.Ile178Met	1058
p.Ile258Phe	1057
p.Ala298Ser	1054
p.Asp114Leu	1052
p.Glu247Phe	1050
p.Leu287Phe	1046
p.Leu329Tyr	1045
p.Glu340Pro	1043
p.Lys227Gln	1042
p.Thr317Ser	1042
p.Lys125Ile	1042
p.Ser95Leu	1041
p.Leu338Met	1041
p.Glu247Tyr	1041
p.Ser242Gln	1040
p.Ala139Ala	1039
p.His205Asp	1038
p.His205Pro	1037
p.His229Ala	1037
p.Cys364Gln	1034
p.Lys372Gly	1034
p.His343Lys	1034
p.Tyr356His	1033
p.Leu271Phe	1032
p.Arg82Met	1032
p.Val278Ser	1031
p.Met309Tyr	1030
p.Tyr349Asp	1030
p.Lys128Thr	1029
p.Ile244Asp	1029
p.Lys125Gly	1028
p.Leu329Ser	1028
p.Ala379Thr	1023
p.Ser321Ile	1023
p.Val56Ile	1022
p.Gly214Ser	1021
p.Asp114Gly	1021
p.Asp284Ile	1020
p.Glu357Asp	1020
p.Arg351Met	1020
p.Glu335Asp	1019
p.His343Met	1015
p.Ala389Gln	1015
p.Ser124Tyr	1014
p.Ala189Gln	1012
p.Ser242Cys	1011
p.Lys241His	1006
p.Thr313Ile	1006
p.Ile183Cys	1006
p.Thr317Met	1005
p.Thr313Cys	1004
p.Val272Asn	1003
p.Ser321Glu	1003
p.Lys227Asn	1001
p.Ile295Leu	997
p.Leu253Lys	997
p.Val208Cys	995
p.Ala207Gly	995
p.Leu225Ser	995
p.Phe339Ser	994
p.Tyr384Asp	994
p.Asn386Lys	994
p.Gly65Phe	993
p.Ala325Phe	992
p.Val278Leu	991
p.Asp263Arg	988
p.Ser350His	987
p.Asp114Val	986
p.Ser321Trp	985
p.Thr245His	983
p.Glu247Glu	983
p.Leu324Arg	982
p.Tyr349Arg	981
p.Thr150Ser	980
p.Cys217Tyr	979
p.Ala139Asp	978
p.Arg243His	978
p.Arg212His	976
p.His343Tyr	975
p.Ser124Thr	974
p.Leu338Ile	974
p.Pro336Ser	971
p.Val347Cys	970
p.Tyr344Lys	970
p.Glu247Arg	968
p.Phe339Lys	967
p.Asp282Arg	966
p.Cys217His	965
p.Glu133Gln	965
p.Glu283Gly	963
p.Lys215Thr	963
p.Ser127Met	963
p.Thr200Glu	962
p.Leu108Tyr	962
p.Leu85Ile	960
p.Phe203Tyr	959
p.Cys54Glu	957
p.Arg268Cys	956
p.Val222Ala	956
p.Thr361His	955
p.Asn378Gly	952
p.Pro336Glu	950
p.Ala139Glu	946
p.Ser377Gly	940
p.Gly248Pro	939
p.Ile244Ser	938
p.Asn360Cys	938
p.Ile164Val	936
p.Tyr9Ala	932
p.Met315Ile	931
p.Pro252Glu	930
p.Ala312Thr	930
p.Ser228Lys	929
p.Ile72Glu	926
p.Asn297Gly	924
p.Arg236Asn	924
p.Leu85Trp	921
p.Phe339Met	918
p.Ala312Asp	917
p.Glu395Gln	917
p.Arg212Leu	917
p.Asn386Val	915
p.Asn206Arg	914
p.Asn326Asp	913
p.Pro336Cys	911
p.Lys215Tyr	911
p.Cys130Arg	910
p.Glu307Met	909
p.Asp294Cys	909
p.Ala366Gln	908
p.Tyr345Ile	908
p.Asn360Val	907
p.Lys190Ile	905
p.Val310Asn	903
p.Leu329Asn	902
p.Leu306Ile	901
p.Lys125Pro	900
p.Ala366Met	898
p.Glu311Thr	897
p.Asn380Pro	897
p.Ile145Tyr	896
p.His332Tyr	896
p.Val208Thr	894
p.Ile295Ala	894
p.Phe47Cys	893
p.Glu232Trp	893
p.Lys128Glu	892
p.Arg212Lys	892
p.Leu225Phe	891
p.Trp220Cys	890
p.Ala237Ser	890
p.Val12His	887
p.Ile145Leu	886
p.Glu63Met	886
p.Asn380Gly	886
p.Asn28Gly	885
p.Met315Gly	883
p.Thr150His	882
p.Leu376Ile	882
p.Met84Val	882
p.Gln293Val	881
p.Ser124Met	881
p.Tyr323Phe	880
p.Ile251Met	878
p.Trp104Leu	876
p.Lys393Asn	876
p.Leu369Gln	875
p.Leu218Cys	873
p.Ser377Gln	873
p.Leu306Tyr	871
p.Lys346Thr	870
p.Lys354Asn	870
p.Val303Met	869
p.Glu335Gln	869
p.Ser45Arg	869
p.Asp368Glu	868
p.Ser127Trp	868
p.Asn259Thr	868
p.Tyr323Thr	867
p.Ile59Gln	866
p.Ala207Met	866
p.Lys373Gln	866
p.Arg320His	863
p.Leu225Glu	863
p.Ile145Met	863
p.Asp78Thr	863
p.Glu385Asp	862
p.Ala389Asp	860
p.Val61Arg	859
p.Ala129Ser	858
p.Tyr349Leu	858
p.Glu394Ser	857
p.Val222Met	857
p.Ile277Ile	856
p.Arg320Cys	856
p.Leu324Ile	855
p.Glu280Asp	855
p.Tyr153Ser	855
p.Tyr349Asn	854
p.Ala192Phe	853
p.Leu225Gln	852
p.Glu307Thr	851
p.Gly214Gln	851
p.Leu363Pro	850
p.Leu113Ile	848
p.Arg243Phe	847
p.Gln255Cys	846
p.Val260Ala	845
p.His343Val	845
p.Lys342Gly	843
p.Phe58Lys	843
p.Leu225Met	842
p.Gly248His	839
p.Lys346His	838
p.Glu394Pro	836
p.Glu133Asn	835
p.Pro336Gln	835
p.Ser246Leu	834
p.Leu225Cys	834
p.Ser132Asn	833
p.Ala314Met	832
p.Lys227His	832
p.Lys125Arg	827
p.Leu108Val	826
p.Lys190Thr	826
p.Asn32Gln	826
p.Asp254Val	824
p.Glu311Pro	824
p.Ala314Cys	820
p.Leu376Asp	819
p.Met219Ser	818
p.Val337Cys	818
p.Trp81Ile	818
p.Glu249Asn	817
p.Ala210Arg	817
p.Gln255Gln	816
p.Gln318Thr	815
p.Cys101Phe	814
p.Leu376His	811
p.Ser127Thr	811
p.Asn60Gln	809
p.Arg236Glu	809
p.Glu247Ser	809
p.Met211Ser	809
p.Val278Phe	808
p.Gly65Ile	808
p.Thr316Val	808
p.Ile183Thr	807
p.Lys373Thr	805
p.Phe92Val	805
p.Val175Met	804
p.Ile295Lys	804
p.Lys241Asn	803
p.Cys383Val	803
p.Tyr374Cys	801
p.Lys193Asn	801
p.Glu307Lys	800
p.Val388Phe	800
p.Leu376Asn	799
p.Ser228Ala	796
p.Ser45Phe	796
p.Asn206Thr	793
p.Glu340Asp	793
p.Arg221Arg	792
p.Arg212Ser	791
p.Ser392Arg	791
p.Leu329Trp	790
p.Ala22Glu	789
p.Lys215Ala	789
p.Ala314Thr	787
p.Ser124Gly	784
p.Met309Gly	784
p.Ile87Arg	781
p.Arg320Gln	781
p.Tyr334Pro	780
p.Leu324His	780
p.Met315Gln	777
p.Lys342Val	777
p.Asp78Ser	776
p.Leu108Lys	776
p.Phe103Ile	775
p.Phe155Thr	775
p.Asp114Gln	774
p.Asn386Glu	773
p.Gln293Glu	772
p.Glu394Asn	771
p.Glu341Lys	768
p.Phe339Cys	768
p.Lys342Arg	767
p.Phe262Ile	766
p.Leu306Phe	766
p.Cys157His	766
p.Leu329Cys	765
p.Tyr344Thr	765
p.Leu69Arg	764
p.Gly265Met	764
p.Ile59Gly	764
p.His234Ile	764
p.Gly223Val	763
p.Leu338Phe	763
p.Phe339Ala	761
p.Ser381Asp	760
p.Ile251Asp	760
p.Asp180Arg	760
p.Ala91Tyr	758
p.Lys64Met	756
p.Cys177Arg	755
p.Asp398Ala	754
p.Cys217Val	753
p.Cys177Leu	753
p.His229Lys	753
p.Phe167Cys	752
p.Leu329Gln	750
p.Ile59Asn	749
p.Arg320Met	749
p.Asp368Val	748
p.Val56Gly	748
p.Leu109Asn	748
p.Ser242Pro	748
p.Cys43Ser	748
p.Thr361Glu	747
p.Leu363His	746
p.Gln66Lys	746
p.Gly29Arg	746
p.Trp220Ser	746
p.Lys292His	746
p.Ser399Gly	743
p.Asn360Met	743
p.Asp114Thr	743
p.Leu225Gly	742
p.Thr245Trp	742
p.Ala189Lys	741
p.Pro359Glu	741
p.Lys128His	739
p.Asp294Tyr	738
p.Asn326Ile	738
p.Pro359Met	737
p.Asp78His	737
p.Glu199Gln	735
p.Leu329Ala	734
p.Pro163Ala	734
p.Ile244Leu	734
p.Leu369Phe	734
p.Met211Leu	733
p.Cys89Phe	732
p.Leu390Cys	732
p.Val12Ser	728
p.Glu341Thr	728
p.Arg226Asn	727
p.Ser264Val	726
p.Asn198Leu	726
p.Ser264Ile	726
p.Ser127Val	726
p.Asn206Lys	725
p.Leu216Pro	724
p.Tyr356Glu	723
p.Leu108Gln	723
p.His205Tyr	722
p.Lys241Ser	722
p.Ala314Tyr	721
p.Leu324Gln	721
p.Asn360Asp	721
p.Leu329Thr	720
p.Asp254Glu	720
p.Phe382Leu	720
p.Gln238Cys	720
p.Gln41Pro	720
p.Lys125Asn	719
p.Gly214Glu	719
p.Asp51Asn	718
p.Ile302Met	718
p.Phe47Leu	718
p.Arg212Asn	717
p.Ser173Ala	717
p.Glu341Phe	716
p.Gln238Leu	716
p.Asp114Ala	715
p.Glu161Gln	714
p.Ser95Val	714
p.Lys372Arg	714
p.Cys43Ala	714
p.Glu357Gln	712
p.Asn7Asp	712
p.Met315Ala	711
p.Lys342Ile	710
p.Ala129Tyr	710
p.Leu369Tyr	710
p.Thr276Asn	708
p.Ala366Gly	708
p.Val347Thr	707
p.Glu63Ser	706
p.Arg243Gly	706
p.Phe73Arg	706
p.Lys50Gln	705
p.Ala314Glu	704
p.Cys364Val	703
p.Phe203Ile	703
p.Thr276Glu	703
p.Phe270Ile	703
p.Pro274Asp	703
p.Asp213Lys	702
p.Arg40His	701
p.Arg333Ser	700
p.Lys215Ile	699
p.Tyr9Lys	699
p.Ile72Gly	698
p.Leu90Gln	698
p.Asn378Pro	697
p.Ile275Cys	697
p.Leu108Phe	696
p.Leu376Met	696
p.Asn386Gln	694
p.Ser132Ala	694
p.Asn360Tyr	693
p.Tyr374Gly	692
p.Ala325Met	692
p.Thr313Glu	690
p.Leu376Gln	690
p.Asn224Arg	690
p.Lys342Pro	689
p.Asp78Tyr	689
p.Met219Phe	689
p.Val272Leu	688
p.Arg8Ala	687
p.Lys372Pro	687
p.Ala379Gln	687
p.Glu341Leu	686
p.Asp257His	686
p.Val208Ile	685
p.Ala314Phe	685
p.Lys342Asp	685
p.Thr115Gln	685
p.Ala312Ile	684
p.Glu133His	684
p.Glu341Asp	684
p.Glu280Gln	684
p.Ala91Gln	683
p.Glu396Trp	683
p.Phe382Ala	683
p.Asp213Tyr	682
p.His343Ala	681
p.Asn206Asp	681
p.Phe270Val	681
p.Leu240Ala	681
p.Asp398His	681
p.Met315Ser	681
p.Phe155Val	681
p.Glu371Glu	677
p.Glu247Gly	677
p.Val231Tyr	676
p.Tyr323Met	676
p.Lys128Asn	675
p.Asp294Leu	675
p.Val347Gln	673
p.Val61Leu	673
p.Cys319Met	673
p.Lys292Asn	672
p.Cys383Ser	672
p.Ser399Gln	671
p.Thr23Asp	669
p.Glu311Arg	669
p.Leu363Trp	668
p.Arg212Tyr	668
p.Trp220Val	667
p.Tyr374Asp	667
p.Val303Ser	667
p.Tyr345Thr	666
p.Ile209Leu	665
p.Ile145Ala	662
p.Leu109Thr	661
p.Glu249Arg	661
p.Pro359Asp	661
p.Tyr9Leu	661
p.Ala70Lys	660
p.Gly308Arg	660
p.Cys383Ala	659
p.Lys227Pro	657
p.Lys342Glu	656
p.Gly308Lys	656
p.Lys193Val	656
p.Asn206His	655
p.Lys196Ala	654
p.Gln66Ile	652
p.Leu225Thr	652
p.Arg212Trp	651
p.Tyr9His	651
p.Thr313Pro	651
p.Asn360Lys	651
p.Thr115Ser	651
p.Ile256Gly	650
p.Pro336His	648
p.Ile244Tyr	648
p.Phe143Tyr	648
p.Thr313Arg	648
p.Asp282Leu	648
p.Leu390Met	647
p.Glu396Lys	647
p.Ile258Leu	646
p.Tyr9Met	645
p.Phe167Val	644
p.Met211Ala	644
p.Val272Ile	643
p.Ala389Thr	642
p.Leu239Ile	641
p.Phe73Gly	641
p.Asn55His	641
p.Ser321Gln	640
p.Ala379Glu	640
p.Ile375Glu	639
p.Asp160Tyr	638
p.Gln318Phe	638
p.Glu385Asn	637
p.Ala379His	636
p.Leu69Gly	636
p.Asn326Gly	635
p.Leu390Lys	634
p.Cys76Leu	633
p.Gly223Met	632
p.Glu394Thr	628
p.Lys195Asn	628
p.Leu338Gln	627
p.Ile145His	626
p.Thr150Gln	626
p.Lys125Gln	625
p.Leu230Gly	624
p.Leu108Thr	622
p.Ser246Gln	622
p.Tyr345Leu	621
p.Arg367Gln	621
p.Ile164Thr	620
p.Ile328Met	620
p.Ala189Ile	620
p.Gly214Cys	619
p.Thr313Ala	618
p.Ser350Met	618
p.Lys373Ser	618
p.Asp114Glu	618
p.Val231Trp	617
p.Ala325Arg	616
p.Lys125His	615
p.Thr245Met	615
p.Val358Glu	614
p.Glu396Arg	614
p.Val187Met	614
p.Val388His	614
p.Ser273His	614
p.Glu16Gly	613
p.Tyr384Pro	612
p.Leu290His	612
p.Ala210Cys	612
p.Lys342Asn	612
p.Asp213Gly	612
p.Val61Ala	611
p.Asn259Glu	611
p.Lys215Glu	611
p.Gly62Lys	611
p.Tyr374Ser	610
p.Val102Thr	610
p.Gln318Lys	610
p.Arg212Ile	610
p.Tyr356Asp	609
p.Thr313Leu	609
p.Val347Tyr	608
p.Val337Leu	608
p.Arg44Gly	607
p.Arg320Asn	607
p.Val310His	606
p.Val310Asp	606
p.Val304Thr	605
p.Gly33Glu	604
p.Ala312His	604
p.Arg333Met	604
p.Gln238His	603
p.Val358Gln	603
p.Lys215Gly	602
p.Ser132Glu	602
p.Leu376Ala	602
p.Met315Arg	601
p.Tyr374Arg	601
p.Phe30Gly	600
p.Gly308Trp	600
p.His205Gln	599
p.Ile179Thr	599
p.Tyr9Arg	598
p.Arg212Ala	598
p.Asp114Ile	598
p.Thr317Ile	597
p.Ala312Arg	597
p.Val304Ala	596
p.Leu216Met	596
p.Phe103Trp	596
p.Gly62Ile	596
p.Leu108Gly	596
p.Leu225Asp	594
p.Gln238Ile	594
p.Met315Asp	594
p.Met315Cys	593
p.Tyr9Gln	592
p.Arg243Leu	592
p.Glu161Ala	591
p.Thr391Ile	591
p.Leu108Asp	591
p.Asp213Ala	591
p.Glu311Asp	591
p.Glu340Val	590
p.Ala210Gln	590
p.Ala314Ser	590
p.Pro359Gly	590
p.Val231Gly	590
p.His229Gln	589
p.Asn360Gly	589
p.Lys346Ala	589
p.Asp213Glu	588
p.Val4Asp	587
p.Ala189Leu	587
p.Ser392Gln	587
p.Val102Ile	587
p.Lys346Asn	586
p.Asn206Gln	585
p.Ala379Ser	584
p.Phe47Val	584
p.Asn360His	584
p.Ser35Lys	583
p.Ser350Val	583
p.Ile275Lys	583
p.Val235Ile	583
p.Met188Ser	582
p.Cys364Thr	582
p.Tyr345Asn	582
p.Phe155Lys	581
p.Ala210Met	580
p.Arg226Cys	580
p.Ile59Cys	580
p.Lys195Val	579
p.Ile59His	579
p.Asp257Ile	578
p.Ala379Asp	578
p.Ser45Thr	577
p.Tyr349His	577
p.Ala210Trp	576
p.Ile183Ser	576
p.Lys373Phe	575
p.Asp398Tyr	574
p.Lys118His	573
p.Leu105Cys	573
p.Val310Gln	572
p.Pro336Asn	572
p.Leu271Cys	571
p.Cys76Gly	571
p.Phe92Met	570
p.Gln148His	570
p.Arg333Cys	570
p.Val337Ile	569
p.Gln238Arg	569
p.Ala233Glu	569
p.Arg333Lys	568
p.Phe270His	568
p.Lys342Leu	568
p.Lys292Glu	566
p.Asn326Ala	566
p.His343Asn	566
p.Glu396Asn	566
p.Phe141Val	565
p.Lys128Arg	565
p.Ala210Tyr	564
p.Ala237Gly	563
p.Val388Asn	563
p.Leu113Phe	563
p.Ala129Val	562
p.Val56Ala	562
p.Cys364Phe	562
p.Cys319Gly	562
p.Lys241Ala	561
p.Ala237Met	561
p.Arg243Pro	560
p.Gly62Gln	560
p.Gly265Asn	559
p.Lys34Asp	559
p.Glu249Trp	558
p.Ala237Cys	556
p.His53Pro	555
p.Ser132Met	554
p.Val56His	554
p.Asn135Ala	553
p.Glu249Cys	553
p.Pro359Leu	552
p.Ile305Met	552
p.Ile11Gln	552
p.Cys217Ile	552
p.Met315Lys	551
p.His234Asn	551
p.Phe58Asn	551
p.Ile179Ala	550
p.His332Ser	550
p.Cys76Lys	550
p.Val187Leu	550
p.Asp284Gly	550
p.Pro336Met	550
p.Ser242Gly	550
p.Ser45Leu	550
p.Lys215Met	550
p.Phe58Asp	550
p.Leu324Trp	549
p.Thr317Cys	549
p.Val208Leu	549
p.Cys383Asn	549
p.Met211Cys	548
p.Met211Gly	547
p.Tyr345His	547
p.Asp180Ala	547
p.Phe382Thr	547
p.Asn378Lys	546
p.Ala129Thr	546
p.Ser242Met	546
p.Ser264Gln	545
p.Glu307Val	545
p.Arg221Met	544
p.Ser399Thr	544
p.Gly185Asn	544
p.Leu271Met	543
p.Arg44Gln	543
p.Tyr349Ala	542
p.Trp104His	541
p.Glu249Gly	541
p.Phe92Thr	540
p.Thr317Gly	539
p.Val303Ile	539
p.Gly223Cys	538
p.Gln41Met	538
p.Lys64Ala	538
p.Leu240Arg	538
p.Ile251Val	538
p.Tyr153Cys	538
p.Glu371Pro	537
p.Ser173Lys	537
p.Leu105Met	537
p.Met315Pro	537
p.His205Arg	537
p.Gly248Leu	537
p.Glu394Asp	536
p.Asn297Ala	536
p.Ala165Ser	536
p.Leu324Ser	536
p.Arg221Gly	535
p.Phe30Cys	534
p.Glu311Trp	534
p.Glu232Tyr	534
p.Ile11Cys	533
p.Asn224Pro	533
p.Ser242Lys	532
p.Asp114Tyr	532
p.Tyr68Met	532
p.Val12Asp	532
p.Ser350Phe	532
p.Pro362Val	531
p.Met309Ala	531
p.Asn28Ser	530
p.Lys342Thr	530
p.Met191Ile	530
p.Ile269Leu	529
p.Thr200Ser	529
p.Tyr250Gly	529
p.Gly261Asp	529
p.Ser124His	529
p.Asp348Glu	528
p.Arg44Phe	528
p.Gly33Leu	527
p.Glu396Val	526
p.Ile106Val	525
p.Asp299Tyr	524
p.Phe182Trp	524
p.Glu395Lys	523
p.Leu105Trp	523
p.Glu400Asp	522
p.His234Arg	522
p.Ser45Gly	521
p.Cys157Met	521
p.Cys364Glu	521
p.Gly62Trp	520
p.Ala210Leu	520
p.Lys190Asp	520
p.Ile87Trp	519
p.His110Asn	518
p.Val304Ile	517
p.Ser124Leu	517
p.Phe339Pro	517
p.Glu335Ala	516
p.Cys101Cys	516
p.Arg226Asp	515
p.Glu400Asn	515
p.Glu371Phe	515
p.Phe339Trp	514
p.Leu338Tyr	514
p.Val77Thr	513
p.Tyr349Ser	512
p.Lys372Asp	512
p.Met309Phe	512
p.His229Leu	512
p.Asn206Ala	511
p.Cys177Lys	511
p.Thr75Gln	511
p.Glu63Asn	510
p.Leu94Val	510
p.Ile277Met	510
p.Arg44Lys	510
p.Asn326Cys	510
p.Asp296Asn	509
p.Glu340Cys	509
p.Leu218Ile	509
p.Thr313Asp	509
p.Thr317Ala	508
p.Leu363Glu	508
p.Gln238Gln	507
p.Lys372His	506
p.Phe155Ser	506
p.Val56Asn	506
p.Gln238Lys	506
p.Asp71Asn	505
p.Arg40Gly	505
p.Gly248Thr	504
p.Ser242Trp	503
p.Ser399Lys	503
p.Val347Met	503
p.Thr115Met	503
p.Ser264Lys	503
p.Val347Asn	503
p.Gln293Ile	502
p.Asn135Glu	502
p.Ala25Thr	502
p.Leu105Ser	502
p.Asn386Phe	501
p.Leu271Ile	501
p.Thr200Val	501
p.Leu253Met	501
p.Tyr349Val	500
p.Leu338Thr	500
p.Asp71Gly	500
p.Arg5Thr	499
p.Val337His	498
p.Gly308Gln	498
p.Glu283Val	498
p.Asn135Lys	497
p.Thr313His	497
p.Arg156Gln	497
p.Gly331Asp	497
p.Ser377Glu	497
p.Glu232His	496
p.Ala314Gly	496
p.Val278Trp	495
p.Met309Cys	495
p.Trp104Ile	494
p.Thr115Phe	494
p.Cys364Ser	494
p.Glu247Leu	494
p.Glu199Val	494
p.Arg212Phe	493
p.Pro336Arg	493
p.Gln66Ser	493
p.Ser173Thr	492
p.Asp282Met	492
p.Met315Val	492
p.Phe98Met	491
p.Ser242Ala	490
p.Glu249Ile	490
p.Arg5Ala	490
p.Ser124Asn	490
p.Asn55Thr	489
p.Ser204Cys	489
p.Glu400Met	488
p.Val86Thr	488
p.Glu307Ala	488
p.Val278Tyr	488
p.Tyr356Val	487
p.Lys342Lys	486
p.Cys383Cys	485
p.Leu390Asp	485
p.Ile295Tyr	485
p.Phe92Trp	483
p.Val77His	483
p.Cys157Phe	483
p.Leu338Pro	483
p.Ile375Ala	483
p.Leu240Gln	482
p.Ser95Tyr	482
p.Gly214Leu	482
p.Phe270Ala	482
p.Val102Phe	482
p.Ser13Gly	481
p.Ser273Ile	481
p.Cys54Trp	480
p.Arg212Val	480
p.Glu311Phe	480
p.Thr245Asn	480
p.Gln318Tyr	480
p.Val231Gln	480
p.Ile277Leu	480
p.Pro252Gln	480
p.Asp294Asn	479
p.Leu218Met	478
p.Glu341Gly	478
p.Arg8Ser	478
p.Gly62Arg	478
p.Val310Tyr	477
p.Glu232Pro	477
p.Ser350Cys	475
p.Ile256Glu	474
p.Ile79Val	474
p.Ile164Trp	474
p.Glu400Pro	474
p.Gly248Arg	473
p.Glu335His	473
p.His332Glu	472
p.Ala139Thr	471
p.Ala22Asn	471
p.Ala379Asn	471
p.Glu385His	471
p.Lys372Met	471
p.Leu109Tyr	471
p.Asp398Pro	470
p.Phe137Cys	469
p.Glu15Ala	469
p.Thr23Ser	469
p.Cys54Tyr	469
p.Thr316His	469
p.Lys241Gln	468
p.Gln255His	468
p.Leu363Val	468
p.Cys383Gln	468
p.Ala325Tyr	468
p.Lys346Asp	467
p.Ala314Trp	466
p.Ile244Glu	466
p.Ser14Met	466
p.Phe98Leu	466
p.Leu108Ala	466
p.Ile375Asp	464
p.Glu311Val	464
p.Asp299Gln	464
p.Asn378Ala	464
p.Arg226Lys	464
p.Ala370Ile	464
p.Ala186Gly	463
p.Ile275Met	463
p.Pro336Ala	462
p.Gly308Phe	461
p.Asn326Tyr	461
p.Asn28Glu	460
p.Lys125Asp	460
p.Ser136Cys	460
p.Thr391Lys	460
p.Val388Lys	459
p.Val170Ile	458
p.His332Arg	458
p.Tyr384Gly	458
p.Lys372Cys	457
p.Lys372Asn	457
p.Val77Ala	457
p.Lys372Ala	457
p.Tyr345Gln	457
p.Tyr9Ser	456
p.Met188Leu	455
p.Gly223Tyr	455
p.Ile106Thr	455
p.Gln318Ala	455
p.Thr361Asn	455
p.Ile11Gly	455
p.Arg351Trp	455
p.Phe339Gln	454
p.Ser228Trp	454
p.Asp289Thr	453
p.Leu329Val	453
p.Ala70Arg	453
p.Lys241Ile	453
p.Leu142Ile	453
p.Phe262Val	453
p.Asn206Pro	453
p.Val310Gly	453
p.Ala181His	452
p.Glu232Gln	452
p.Ser246Val	452
p.Phe382Gln	451
p.Arg243Ser	451
p.Leu108His	451
p.Lys128Ile	451
p.Lys34Val	450
p.Ser264Arg	450
p.Phe99Val	450
p.Asn224Lys	450
p.Leu69Glu	450
p.Gly265Cys	448
p.Phe339His	448
p.Leu390Thr	448
p.Ala91Thr	448
p.Glu63Lys	448
p.Glu161Asn	447
p.Gln293Gly	447
p.Met188Ile	446
p.Arg212Met	446
p.Glu341Val	446
p.Asn378Ser	446
p.Val358His	446
p.Glu340Lys	446
p.Thr74Ile	446
p.Met219Ile	445
p.Val310Pro	445
p.Leu253Asn	445
p.Ala186Ser	445
p.Val12Asn	445
p.Glu307Asn	445
p.Tyr250Ala	445
p.Phe203His	444
p.Asp398Gly	444
p.Glu133Gly	444
p.Phe203Ala	443
p.Lys393Leu	443
p.Ile164His	442
p.Leu218Ala	442
p.Arg67Trp	442
p.Glu311Gly	442
p.Ser13Glu	441
p.Tyr374Met	441
p.Asp254Ile	441
p.Thr276Ile	441
p.Phe182Tyr	441
p.Ala233Val	440
p.Ser127Ala	440
p.Thr313Asn	440
p.Leu271Pro	439
p.Phe339Arg	439
p.Ser95Met	439
p.Val37Glu	438
p.His229Asp	438
p.Asn259Trp	438
p.Glu396Pro	437
p.Arg197Gly	437
p.Phe262Ser	437
p.Asn206Tyr	437
p.Gly65Cys	437
p.Met309Val	436
p.Thr316Arg	436
p.Ser95Thr	436
p.Thr6Gln	436
p.Lys292Phe	436
p.Ile79Asn	435
p.Thr316Ile	435
p.Gln66His	435
p.Tyr374Phe	435
p.Thr276Asp	434
p.Gly65Thr	434
p.Arg268Gln	434
p.Asn32Asp	433
p.Ser246Asp	433
p.Glu307Arg	433
p.Arg320Ser	432
p.Lys292Thr	432
p.Gln42His	432
p.Ile275Tyr	432
p.Asp282Asn	432
p.Asn386Met	432
p.Met191Pro	432
p.Ile275Phe	432
p.Trp81Leu	432
p.Arg243Cys	432
p.Val278Met	431
p.Lys34Pro	431
p.Tyr250Ser	431
p.Arg243Ile	431
p.Pro336Val	431
p.Ser14Val	430
p.Ala91Val	430
p.Leu324Met	430
p.Glu394Phe	429
p.Asn297Ile	429
p.Phe382Val	429
p.Thr245Cys	429
p.Arg40Ser	429
p.Pro336Lys	429
p.Val86Leu	428
p.Cys319Tyr	428
p.Ser377Met	428
p.Ala389Ser	428
p.Met309Arg	427
p.Asn7Lys	427
p.Met211Gln	427
p.Ser273Arg	427
p.Leu230Arg	427
p.Cys43Val	427
p.Val86Phe	426
p.Leu390Glu	426
p.Asn206Ser	426
p.Glu247Val	425
p.Arg320Thr	425
p.Ile184Gly	424
p.His343Glu	424
p.Phe339Tyr	423
p.Asn386Ile	423
p.Glu311Tyr	421
p.Val260Met	421
p.Leu253Glu	420
p.Lys50Lys	420
p.Val61Asn	419
p.Phe382Asp	419
p.Glu307Asp	419
p.Tyr349Phe	419
p.Ala207Asp	418
p.Val202Ala	418
p.His205Leu	417
p.His353Gln	416
p.Ser377His	416
p.Val347Leu	416
p.Leu390Pro	416
p.His343Gln	415
p.His234Asp	415
p.Asn135Thr	415
p.Tyr250Thr	415
p.Tyr345Met	414
p.Ala314Gln	414
p.Glu133Ser	414
p.Arg333Thr	414
p.Glu307Gly	413
p.Val4Gln	413
p.Gly248Gln	413
p.Arg226Gly	413
p.Gln238Val	413
p.Asn224Val	413
p.His205Glu	413
p.Asp299Pro	412
p.Asp17Val	412
p.Arg82Leu	412
p.Asp296Tyr	411
p.Asp284Tyr	411
p.Ser45Gln	411
p.Tyr334Cys	411
p.Thr313Tyr	411
p.Ile275Ser	410
p.Trp104Thr	410
p.Tyr344Pro	410
p.Met84Ile	410
p.Leu240Asn	410
p.Met188Thr	410
p.Met19Ile	410
p.Val126Gly	410
p.Ser95Cys	409
p.Ile244Gln	409
p.Glu249Ser	409
p.Val37Ser	409
p.Ala379Met	408
p.Ile244Arg	408
p.Gly176Gln	408
p.Thr6Glu	408
p.Thr276Val	408
p.Arg333Glu	408
p.Trp220His	408
p.Gln57Asp	407
p.Asp267Asn	407
p.Phe58Ser	407
p.Phe30Thr	407
p.Arg44Pro	407
p.Ser204Ile	407
p.Ser127Leu	407
p.Ala107Asp	407
p.Tyr345Ala	407
p.Phe73His	406
p.Gly62Leu	406
p.Leu363Ala	405
p.Cys319Val	405
p.Ser365Arg	404
p.Glu371Lys	403
p.Val310Glu	402
p.Val358Ile	402
p.Val337Phe	402
p.Leu390His	402
p.Ile305Gln	402
p.Leu109Ile	402
p.Gly223Ser	402
p.Asn32Tyr	401
p.Cys43Tyr	401
p.His343Phe	400
p.Asp294Gly	400
p.Trp96Met	400
p.Asp180Val	400
p.Leu390Val	400
p.Ile275Asp	399
p.Asp17Thr	399
p.Tyr250Glu	399
p.Ile305Arg	399
p.Ala27His	399
p.Cys383Lys	399
p.Ala27Glu	399
p.Glu232Val	399
p.Leu390Phe	399
p.Glu133Lys	398
p.Gln57Gly	398
p.Asp180Leu	398
p.Lys190Asn	398
p.Pro359Ser	397
p.Ala233Leu	397
p.Val26Gly	397
p.Trp330Cys	397
p.Val347Gly	397
p.Lys346Arg	397
p.Asn60His	397
p.Ala298Lys	396
p.Tyr349Pro	395
p.Asp284Ala	394
p.Met219Gln	394
p.Arg5Gly	394
p.Val231His	393
p.Asp289Gly	393
p.Ala27Asp	392
p.Thr138Val	392
p.Met309Gln	392
p.Ser246Ile	392
p.Leu230Thr	391
p.Val166Gly	391
p.Ile277Ala	391
p.Arg212Gly	391
p.Leu225Tyr	391
p.Ser246Pro	390
p.Val388Ser	390
p.Lys215Arg	390
p.Leu90Ser	390
p.Phe98Val	390
p.Arg236Gln	390
p.Val126Leu	389
p.Ser242Phe	389
p.Asn360Ile	389
p.Arg236Phe	389
p.Glu395Asp	388
p.Thr355Leu	388
p.Lys372Phe	388
p.Ala207Thr	388
p.Lys215Cys	387
p.Ala189Thr	387
p.His234Met	387
p.Thr245Glu	387
p.Pro359Cys	387
p.Ala192Asp	387
p.Val26Ile	387
p.Arg333Ala	386
p.Asn198Lys	386
p.Ile87His	386
p.Thr316Lys	386
p.Arg5Asp	385
p.Glu340Ile	385
p.Asn360Leu	385
p.Ser291Pro	384
p.Glu15Asp	383
p.Tyr250Phe	383
p.Asn386Trp	383
p.Phe262Lys	383
p.Ile59Pro	382
p.Asp254His	382
p.Thr391Phe	382
p.Val134Leu	382
p.Leu306Cys	381
p.Pro274Gln	381
p.Leu369Ala	381
p.Arg320Asp	381
p.Arg333Leu	380
p.Leu94Ala	380
p.Arg8Val	380
p.Asn32Val	380
p.Ile266Gly	380
p.Thr23Gln	380
p.Cys383Ile	379
p.Asn378His	379
p.Val56Gln	378
p.Thr6Lys	378
p.Tyr374Asn	378
p.Met219Leu	378
p.Arg243Asp	378
p.Ser322Gly	378
p.Val231Phe	378
p.Asp299Cys	377
p.Asn28His	377
p.Leu240Met	377
p.Arg197Asn	377
p.Tyr349Thr	376
p.Ser228Pro	376
p.His343Asp	376
p.Val77Ile	376
p.Cys177Met	376
p.Asp398Gln	376
p.Lys342Met	376
p.Ile178Phe	375
p.Val26Arg	375
p.Ser399Phe	375
p.Asn224Glu	374
p.Ile258Cys	374
p.Val303Ala	374
p.Leu105Ile	374
p.Val61Lys	374
p.Asn198His	373
p.Asn386Leu	372
p.Tyr356Leu	372
p.Arg268Met	372
p.Asp263Leu	372
p.Ser392Val	371
p.Asp289Met	370
p.Asp263Glu	370
p.Ile256Asp	370
p.Tyr250Asn	370
p.Asn297Lys	369
p.Thr316Met	369
p.Ala140Ser	369
p.Ser321Thr	369
p.Leu225Lys	369
p.Lys215Val	369
p.Thr317Val	369
p.Met309Ser	368
p.Gly265Arg	368
p.Tyr345Lys	368
p.Lys196Asn	368
p.Ala70Asp	367
p.Arg320Ile	367
p.Ile183Val	366
p.Ala312Gln	366
p.Ala314His	366
p.Ile87Ser	366
p.Arg40Asn	366
p.Tyr345Cys	366
p.Asp289Gln	365
p.Gln293Leu	365
p.Asp267Glu	365
p.Tyr344Glu	364
p.Cys364Asn	364
p.Met211Phe	364
p.His53Asn	363
p.Thr245Leu	363
p.Val358Ala	362
p.Ile184Phe	362
p.Phe137Ala	362
p.Phe73Val	362
p.Phe203Leu	361
p.Asp51Cys	361
p.Ile72Met	361
p.Ser132Tyr	361
p.Gly100Ala	361
p.Ala129Asp	360
p.His343Arg	360
p.Ser14His	360
p.Asn55Glu	360
p.Asp284Trp	360
p.Lys196Gln	359
p.Val231Ile	359
p.Val158Phe	358
p.Phe203Met	358
p.Ala312Asn	358
p.Leu390Trp	357
p.Trp96Ile	357
p.Glu161Asp	357
p.Gly154Trp	356
p.Arg367Trp	356
p.Cys54Lys	356
p.Gly2Glu	356
p.Asn259Met	355
p.Ile375His	355
p.Ser365Thr	355
p.Ala325Thr	355
p.Glu327Asp	354
p.Cys76Phe	354
p.Asn259Leu	354
p.Ala370Lys	354
p.Ile251Ser	354
p.Phe270Asn	354
p.Thr138Ala	352
p.Val388Tyr	352
p.Ser246Thr	352
p.Ile145Gly	352
p.Met168Gly	351
p.Val388Ala	351
p.Arg236Thr	351
p.Gly248Ala	351
p.Asn7Ala	351
p.Ile72Leu	351
p.Phe141Cys	350
p.Tyr344Gln	350
p.Glu63Cys	350
p.Ile277Cys	350
p.Glu307Ile	350
p.Lys128Ala	349
p.Lys372Glu	349
p.Lys34Asn	349
p.Gln238Phe	349
p.Tyr384Arg	349
p.Pro336Phe	349
p.Pro286Thr	349
p.Phe382Gly	349
p.Gly29Ser	349
p.His332Trp	348
p.Ala140Asp	348
p.Arg197Thr	348
p.Asp263Val	348
p.Ser392Pro	348
p.Val310Ala	348
p.Leu271His	347
p.Ile269Gly	347
p.Arg367Leu	347
p.Ala314Pro	347
p.Ala70Thr	347
p.His234Val	347
p.Leu329Lys	347
p.Ile244Cys	347
p.Arg268Tyr	346
p.Val86Ala	346
p.Leu108Ser	346
p.Thr74Ala	346
p.Asn60Lys	346
p.Ile305Cys	345
p.Ala181Ser	345
p.Tyr344Arg	345
p.Lys128Ser	345
p.Glu394Arg	345
p.His343Cys	345
p.Lys128Gln	344
p.Ser264Asp	344
p.Gln318Pro	344
p.Val77Cys	343
p.Val37Pro	343
p.Arg367His	343
p.Cys383Gly	343
p.Glu283Gln	343
p.Val231Leu	343
p.Val337Met	343
p.Thr74Pro	342
p.His343Ser	342
p.Ile251Ala	342
p.Glu396Ala	341
p.Leu216Tyr	341
p.Thr138Ile	341
p.Pro274Gly	340
p.Glu63Trp	340
p.Thr361Met	340
p.Ser242Leu	340
p.Val231Ala	340
p.Lys49Met	340
p.Glu133Tyr	340
p.Ser173Val	339
p.Ser35Thr	339
p.Gln255Leu	339
p.Asp51Gly	339
p.Ile178Leu	338
p.Ala129Glu	338
p.Ser246Asn	338
p.Lys193Gln	338
p.Val12Ala	338
p.Ile295Val	338
p.Ile305Leu	338
p.Lys354Glu	338
p.Met309Lys	337
p.Val4Thr	337
p.Lys49Asn	337
p.Tyr344Cys	337
p.Phe171Val	337
p.Lys373Leu	337
p.Tyr384Phe	337
p.Glu396Leu	337
p.Val56Met	337
p.Ile275Glu	337
p.Ala389Lys	336
p.Ile305Ser	336
p.Ser377Asp	336
p.Leu369Val	335
p.Asn60Ser	335
p.Ser322Cys	335
p.Thr115Pro	335
p.Leu253Ala	335
p.Asp284Cys	335
p.Gly248Ser	335
p.Asn198Ile	335
p.Ile151Thr	334
p.Val126Met	334
p.Ala389Met	333
p.Leu109Cys	333
p.Ala370Asp	333
p.His234Gly	333
p.Glu397Asp	333
p.Gly176Asp	333
p.Val388Arg	332
p.Val56Arg	332
p.Glu395Gly	332
p.Tyr349Ile	332
p.Ser136Thr	332
p.Ala366Ser	332
p.Ile305Tyr	332
p.Val358Asn	332
p.Asn7Glu	332
p.Thr361Val	331
p.Glu283Thr	331
p.Tyr9Gly	331
p.Gly152Val	331
p.Thr245Ala	331
p.His38Pro	331
p.Leu363Asp	331
p.Val235Met	331
p.Val126Thr	330
p.Tyr349Glu	330
p.Leu306Trp	330
p.Val310Cys	330
p.Val202Val	330
p.Ala312Lys	330
p.Asp296Gln	330
p.Lys373Met	329
p.Lys372Val	329
p.Tyr384Gln	329
p.His229Val	329
p.Arg243Asn	329
p.Leu230Phe	329
p.Phe58Ile	329
p.Ser264Thr	328
p.Cys319Gln	328
p.Lys20Gln	328
p.Thr317Glu	328
p.His110Tyr	327
p.Trp104Phe	327
p.Glu280Pro	327
p.Met211His	327
p.Phe58Ala	326
p.Val310Trp	326
p.Asn224Met	326
p.Leu369Thr	326
p.Thr115Leu	326
p.Ile178Cys	325
p.Asp398Ile	325
p.Ile295Trp	325
p.Asp284Leu	325
p.Cys43Gly	325
p.Tyr374Ala	325
p.Phe141Tyr	325
p.Lys196Ser	324
p.Glu396Cys	324
p.Asn259Lys	324
p.Leu230Asp	323
p.Lys373Ile	323
p.Val272Tyr	323
p.Glu341Trp	323
p.Ile258Asn	323
p.Leu240Val	323
p.Thr149Arg	322
p.Glu283Arg	322
p.Phe30Glu	322
p.Asp284Lys	322
p.Ile275Gly	321
p.Asn380Ser	321
p.Phe262Met	321
p.Val158Pro	321
p.Glu247Lys	321
p.Asp267Leu	320
p.Lys354Thr	320
p.Val303His	320
p.Ser228Phe	320
p.Gln293Pro	320
p.Ala181Glu	320
p.Lys372Gln	320
p.Val347Phe	320
p.Tyr344Asn	319
p.Asp71Lys	319
p.Asn198Asp	319
p.Gly248Val	319
p.Ala192Trp	319
p.Leu363Gly	319
p.Thr115His	319
p.Ala129Met	319
p.Ala210Asp	318
p.Arg320Phe	318
p.Cys43Lys	318
p.Gln318Gly	318
p.Lys373Glu	318
p.Thr361Phe	318
p.Thr245Ile	318
p.Ile375Pro	318
p.Lys372Tyr	317
p.Ile251Trp	317
p.Thr39Pro	317
p.Gly185Trp	317
p.Asp398Leu	317
p.Glu371Ala	316
p.Val388Met	316
p.Ala379Pro	315
p.Lys393His	315
p.Leu113Val	315
p.Arg221Gln	314
p.Phe382Asn	314
p.Gly214Lys	314
p.Thr316Cys	314
p.Gly214Tyr	313
p.Asp299Glu	313
p.Pro252Trp	313
p.Ile256Tyr	312
p.Leu69Asn	312
p.His53Asp	312
p.Ser3Asp	312
p.Ala70His	312
p.Leu218Phe	310
p.Thr150Asn	310
p.Val37Asp	310
p.Thr147Met	310
p.Tyr9Pro	309
p.Ala298Val	309
p.Arg44Glu	309
p.Cys364Tyr	309
p.Gly33Ser	309
p.His234Gln	309
p.Val235Gly	309
p.Ala389Val	309
p.Ile256Leu	308
p.Trp220Phe	308
p.Ser132Gln	308
p.Asp263Asn	308
p.Leu290Ser	308
p.Ser273Cys	307
p.Asn7Ser	306
[truncated: 4,615 more rows]
