# Supplementary material for: Determinants of trafficking, conduction, and disease within a K+ channel revealed through multiparametric deep mutational scanning
Source: eLife. 2022 May 31;11:e76903. doi: 10.7554/eLife.76903 (PMC9273215; doi:10.7554/eLife.76903)
Supplement: Source data 1. [file elife-76903-data1.zip › SourceData/enrich_surface/tsv/high2_lib/main_synonymous_counts.tsv]

	count
_wt	11031
p.Thr149Gln	8827
p.Phe339Leu	5735
p.Thr138Gly	5069
p.Ser321Val	4643
p.Phe141Thr	4548
p.Tyr250Pro	4254
p.Asp213Gln	4072
p.Glu199Lys	3991
p.Leu108Arg	3939
p.Phe137Tyr	3700
p.Thr245Tyr	3697
p.Lys128Val	3548
p.Val347Ser	3531
p.Leu338Val	3510
p.Glu311Cys	3469
p.Asp213Ser	3414
p.Asn326Met	3396
p.Ser242Ile	3318
p.Arg333Trp	3283
p.Asn135Gln	3270
p.Arg333Gly	3216
p.His234Tyr	3201
p.Lys215Asn	3196
p.Leu240Thr	3138
p.Leu109Trp	3118
p.Glu249Pro	2895
p.Gly331Ala	2830
p.Glu307Cys	2824
p.Ile59Lys	2792
p.Glu63Leu	2783
p.Lys215Ser	2773
p.Arg243Gln	2769
p.Arg333His	2751
p.Leu109Gln	2723
p.Ser321Met	2720
p.Lys215Leu	2633
p.Lys64Arg	2613
p.Leu109Gly	2600
p.Lys125Ser	2589
p.Ser392Gly	2538
p.Glu283Lys	2508
p.Asp180Tyr	2506
p.Ala312Ser	2467
p.Asn135Ser	2435
p.Leu329Met	2431
p.Cys217Ala	2404
p.Ile87Ala	2397
p.Val131Leu	2385
p.Ser124Asp	2375
p.Ile183Met	2375
p.Ile183Leu	2346
p.Tyr323Cys	2344
p.His205Cys	2339
p.Lys292Met	2308
p.Tyr356Arg	2282
p.Thr361Cys	2277
p.Leu253Ser	2276
p.Asp114His	2258
p.Leu109Lys	2257
p.Cys76Ile	2225
p.Ile145Val	2225
p.Asp114Ser	2221
p.Tyr345Val	2215
p.Val222Leu	2204
p.Tyr345Pro	2169
p.Asp213His	2125
p.Arg44Asp	2107
p.Met309Glu	2103
p.His234Trp	2095
p.Leu290Ala	2095
p.Tyr374His	2068
p.Met219His	2046
p.Leu329Trp	2043
p.Tyr334Met	2007
p.Gln318Trp	1986
p.Arg333Phe	1972
p.Leu324Asn	1967
p.Leu329Ile	1949
p.Ala325Trp	1944
p.Asp114Pro	1940
p.Phe339Glu	1904
p.Thr149Ser	1890
p.Phe339Ile	1888
p.Cys319Phe	1883
p.Arg82His	1878
p.Ser124Phe	1872
p.Tyr344Ser	1862
p.Tyr384Ile	1861
p.Glu247Asp	1857
p.Lys125Glu	1849
p.Leu108Glu	1845
p.Ile375Ser	1841
p.Ser350Ala	1841
p.His229Asn	1838
p.Tyr374Lys	1831
p.Asp254Gly	1824
p.Asp254Asn	1824
p.Cys319His	1823
p.Arg333Asp	1816
p.Asp114Asn	1804
p.Asn386Asp	1795
p.Gly308Ile	1792
p.Ile251Lys	1786
p.Asn326Ser	1784
p.Ala389Ile	1779
p.Leu225Arg	1776
p.Lys373Val	1772
p.Lys241Asp	1767
p.Glu247Ala	1764
p.Arg333Tyr	1763
p.Tyr384Asp	1760
p.His332Gln	1751
p.Lys292Ile	1750
p.Ala107Cys	1746
p.Asp213Met	1738
p.Glu307Gln	1736
p.Ala210Gly	1712
p.Gln238Glu	1704
p.His332Met	1704
p.Tyr384Thr	1697
p.Thr317Tyr	1694
p.Tyr334Trp	1692
p.Leu239Met	1685
p.His234Glu	1671
p.Ala312Ala	1669
p.Phe339Asn	1666
p.Glu311Ile	1665
p.Phe137Trp	1656
p.Arg320Glu	1655
p.Val278Ser	1654
p.Glu63Gly	1652
p.Thr361Ala	1649
p.Ile305Val	1643
p.Pro336Gly	1628
p.Val272Phe	1624
p.Glu249Gln	1623
p.Ala210Glu	1615
p.Leu338Asn	1615
p.Leu253Ile	1598
p.Tyr334Leu	1598
p.Ile244Met	1592
p.Lys128Thr	1591
p.Ser381Glu	1583
p.Arg236Ala	1572
p.Leu85Val	1563
p.Thr150Lys	1555
p.Ser204Gly	1552
p.Ser228Val	1551
p.His205Ala	1548
p.Ala139Gly	1544
p.Lys215His	1535
p.Leu329Glu	1531
p.Ala189Gln	1530
p.Asp289Glu	1529
p.Leu239Cys	1522
p.Thr245Val	1522
p.Val272Trp	1522
p.Ala314Asp	1510
p.Lys193Glu	1503
p.Asp114Met	1498
p.Thr361Ser	1496
p.Arg5Ser	1492
p.Thr200Lys	1488
p.Glu249Thr	1480
p.Tyr344Phe	1477
p.Thr74Lys	1475
p.Val358Tyr	1474
p.Ala314Val	1473
p.Ser321Asn	1468
p.Arg320Lys	1467
p.Gly214His	1464
p.Ile305Asp	1459
p.Ser45Glu	1457
p.Phe73Lys	1455
p.Met309Ile	1449
p.Ile244His	1449
p.Cys364Trp	1448
p.Glu199Ser	1445
p.His332Ala	1428
p.Thr150Gly	1423
p.Thr361His	1422
p.Phe92Thr	1412
p.Glu311Pro	1412
p.Ser127Phe	1410
p.Cys217His	1407
p.Ala325Val	1404
p.Cys217Phe	1403
p.Ser321Gly	1403
p.Ser350Asn	1398
p.Lys346Gln	1397
p.Glu341Arg	1397
p.Ser127Tyr	1393
p.Gly248His	1393
p.Cys43Glu	1392
p.Phe155Thr	1391
p.Met84Trp	1391
p.Gly223Gln	1390
p.Gly248Asn	1386
p.Tyr374Gln	1385
p.Glu247Glu	1383
p.Tyr374Pro	1378
p.Lys125Val	1377
p.Gln318His	1375
p.Ile375Leu	1374
p.Met309Tyr	1367
p.Pro336Cys	1366
p.Phe92Ile	1360
p.Leu376Ile	1359
p.Ile295Leu	1357
p.Val222Ile	1357
p.Thr149Asn	1355
p.Ala325Met	1351
p.Tyr250Lys	1351
p.Ile258Met	1349
p.Ser242Thr	1346
p.Leu225Pro	1343
p.Ser124Glu	1335
p.Leu306Val	1334
p.Thr75Pro	1333
p.Gly31Asp	1327
p.Val304Leu	1324
p.Glu311Thr	1323
p.Ser242Val	1323
p.Val131Phe	1319
p.Arg44Ala	1315
p.Leu369Gln	1309
p.Gln318Met	1306
p.His205Pro	1306
p.Glu307Trp	1304
p.Leu105Gly	1303
p.Cys383Val	1299
p.Thr355Ser	1298
p.Thr361Glu	1294
p.Leu338Ile	1287
p.Ala139Ser	1284
p.Asn386Lys	1283
p.Gln318Thr	1276
p.Glu247Gln	1267
p.His205Asp	1264
p.Ile209Cys	1259
p.Lys292Gln	1253
p.Tyr344His	1253
p.Tyr345Ser	1251
p.Thr317Met	1251
p.Val303Met	1249
p.Val12Glu	1242
p.Ser136Gly	1240
p.Asp368Glu	1239
p.Thr313Cys	1238
p.Met211Lys	1234
p.Gln255Cys	1234
p.Ala298Ser	1233
p.Gln66Arg	1233
p.Ser350His	1231
p.Ala189Lys	1229
p.Ile251Leu	1229
p.Leu306Tyr	1229
p.Phe339Val	1229
p.Phe339Thr	1228
p.Tyr334Pro	1225
p.Tyr356Phe	1224
p.Glu341Phe	1223
p.Cys383Leu	1222
p.Ser321Tyr	1219
p.Tyr384Glu	1218
p.Asn259Thr	1217
p.Ser321Trp	1213
p.Asn32Thr	1213
p.Lys346Gly	1210
p.Ala379Thr	1208
p.Lys373Gly	1204
p.Ser321Phe	1202
p.Tyr334His	1201
p.Ser124Ile	1198
p.Ile183Cys	1190
p.Arg44Trp	1187
p.Ala312Val	1186
p.Leu306Ile	1186
p.His332Ser	1178
p.Asp71Glu	1175
p.Lys227Gln	1172
p.Arg243Phe	1169
p.Val358Ser	1168
p.Ile164Val	1167
p.Lys128Phe	1166
p.Thr361Gln	1166
p.Lys128Met	1165
p.Ala91Trp	1164
p.Glu247Tyr	1164
p.Ser204Thr	1160
p.Arg82Met	1160
p.Ser132Asn	1158
p.Arg320Leu	1158
p.Ser242Gln	1158
p.Ser132Thr	1156
p.Val208Ile	1151
p.Ala139Ala	1151
p.Gly185Ser	1151
p.Val303Ser	1150
p.Cys54Glu	1149
p.Ala237Gly	1148
p.Phe141Ala	1147
p.Cys383Asp	1145
p.Asn135His	1145
p.Ile258Phe	1145
p.Ile178Met	1144
p.Ser399Gly	1143
p.Tyr250Ile	1142
p.Met168Gly	1141
p.Lys125Met	1140
p.Leu338Ser	1139
p.Lys190Asp	1134
p.Lys241His	1132
p.Val347Ile	1130
p.His332Arg	1129
p.Glu335Gln	1128
p.Ala207Gly	1125
p.Glu133Asn	1125
p.Val310Met	1122
p.Met211Thr	1120
p.His353Asn	1115
p.Arg320Cys	1114
p.Tyr356Cys	1113
p.Gly214Asp	1113
p.Val272Asn	1110
p.Ile295Tyr	1109
p.Ala129Tyr	1107
p.Phe58Trp	1107
p.Val208Thr	1106
p.Ser377Gly	1104
p.Arg243Ala	1104
p.Val304Phe	1100
p.Gln238Met	1098
p.Lys128Glu	1097
p.His205Gly	1096
p.Lys128His	1094
p.Asn386Arg	1091
p.His343Val	1089
p.Glu340Pro	1089
p.Cys177Ser	1086
p.Ile72Arg	1086
p.Asn360Val	1084
p.Leu363Gln	1082
p.Leu329Ser	1082
p.Ile375Asn	1081
p.Thr316Val	1081
p.Val278Phe	1081
p.Cys319Ser	1080
p.Leu329Tyr	1072
p.Trp220Ser	1071
p.Tyr153Ser	1070
p.Trp104Cys	1070
p.Val222Met	1069
p.Tyr356Lys	1069
p.Gly223Lys	1069
p.Ile244Lys	1068
p.Ser127Met	1067
p.Tyr250Leu	1067
p.Gln293His	1066
p.Ala189Met	1065
p.Phe58Gln	1064
p.Ile72Thr	1063
p.Leu271Cys	1062
p.Tyr356Asp	1061
p.Asn360Cys	1058
p.Ile72Glu	1053
p.Leu85Ile	1050
p.Glu311Met	1050
p.Ile258Leu	1050
p.Asn135Ala	1049
p.Lys125Phe	1048
p.Gln66Trp	1048
p.Asn378Lys	1048
p.Arg333Asn	1047
p.Leu271Phe	1047
p.Asp368Val	1045
p.Trp96Cys	1041
p.Lys125Leu	1040
p.Asn326His	1039
p.Arg268Cys	1039
p.Leu109Val	1036
p.Met315Gly	1035
p.Tyr250Val	1033
p.Arg236Ser	1031
p.Cys217Lys	1025
p.Ser321His	1025
p.Asp257Ala	1024
p.Arg236Asn	1024
p.Tyr349Asp	1023
p.Asn326Ile	1019
p.Met315Gln	1018
p.Tyr250His	1018
p.Ile87Asn	1017
p.Glu283Gly	1015
p.Trp81Ile	1015
p.Ser246Leu	1015
p.Phe262Ile	1014
p.Gly265Asp	1014
p.Glu63Ser	1013
p.Asn206Glu	1013
p.Arg333Val	1009
p.Lys125Ile	1009
p.Ala139Glu	1009
p.Asp78Tyr	1008
p.Ile295Ala	1007
p.Ile11Asp	1006
p.Leu69Arg	1006
p.Ser228Lys	1005
p.Ile87Met	1003
p.Lys190Thr	1001
p.Phe339Asp	1000
p.Ala325Pro	999
p.Arg226Ile	997
p.Leu85Trp	997
p.Asp114Gly	996
p.Thr313Glu	993
p.Lys241Asn	993
p.His332Tyr	992
p.Leu324Phe	991
p.Ala22Glu	991
p.Val222Ala	989
p.Thr313Ile	988
p.Pro336Ser	987
p.His343Gly	986
p.Leu225Thr	985
p.Leu338Met	984
p.Glu394Ser	984
p.Arg221Arg	983
p.Met211Asp	982
p.His234Ile	980
p.His353Asp	979
p.Glu396Arg	978
p.Arg243His	978
p.His229Ala	974
p.Cys217Tyr	973
p.Lys195Gln	973
p.Ala325Gln	973
p.Tyr384Pro	972
p.Leu306Met	970
p.Met219Ser	970
p.Trp104Ile	968
p.Leu329Cys	968
p.Asn360Thr	966
p.Leu324His	966
p.Ser136Asp	965
p.Asp78Thr	964
p.Glu247Pro	964
p.Val131Ile	964
p.Cys217Val	963
p.Trp220Cys	963
p.Arg80Asp	961
p.Val388Lys	961
p.Asn360Glu	960
p.Ile174Met	959
p.Val12Lys	959
p.Val235Thr	957
p.Cys217Asn	957
p.Asn386Thr	956
p.Asp114Val	956
p.Gln293Ile	956
p.Leu329Asn	955
p.Ala325Phe	955
p.Cys319Leu	953
p.Leu363Pro	953
p.Val260Ala	953
p.Arg243Met	953
p.Asp254Glu	951
p.Met211Ile	949
p.Ala312Tyr	948
p.Lys128Leu	947
p.Ser242Trp	945
p.Phe73Asp	945
p.Lys342Arg	945
p.Asn380Pro	944
p.Ala312Thr	943
p.Pro274Asp	942
p.Arg320His	942
p.Gln293Gly	941
p.Met211Pro	935
p.Gly214Ser	932
p.Glu335Asp	931
p.Ala129Thr	929
p.Phe98Ile	926
p.Ser350Ile	924
p.Phe47Cys	924
p.Ser132Glu	922
p.Asn206Ala	922
p.Ile251Met	921
p.Glu341Asn	921
p.Leu225Phe	918
p.Glu395Gln	916
p.Lys227His	916
p.Ala298Gln	915
p.Asn198Cys	915
p.Lys241Ser	912
p.Pro359Met	910
p.Cys319Met	910
p.Leu271Ile	909
p.Cys101Phe	908
p.Phe270His	907
p.Lys372Arg	907
p.Phe155Val	906
p.Thr313Trp	906
p.Gly65Phe	904
p.His205Leu	903
p.Glu307Met	903
p.Leu225Gln	903
p.Tyr323Phe	902
p.Asp114Thr	901
p.Leu253Lys	900
p.Ala210Leu	899
p.Ser291Asp	899
p.Thr317Asn	896
p.Lys227Asn	896
p.Leu376Lys	896
p.Leu324Arg	894
p.Met309Arg	894
p.Arg197Ile	892
p.Leu376Asp	890
p.Val56Ile	888
p.Val175Met	888
p.Val278Leu	887
p.Tyr374Gly	884
p.Thr150Ser	882
p.Ala314Cys	882
p.Leu113Ile	881
p.Glu394Pro	878
p.Ile145Tyr	878
p.Ile145Leu	877
p.Met211Ser	876
p.Tyr356Ile	875
p.Gln41Pro	875
p.Ala389Gln	875
p.Ala129Ser	874
p.Cys157His	873
p.Leu109Asp	871
p.Lys373Ala	871
p.Gly185Asn	870
p.Ala366Met	868
p.Thr313Arg	867
p.Leu338His	867
p.Ala312Asp	866
p.Tyr349Asn	865
p.Cys177Leu	863
p.Glu161Gln	863
p.Glu340Gly	862
p.Glu16Gly	860
p.Leu225Gly	858
p.Asn360Met	857
p.Gly265Met	857
p.Lys346Thr	855
p.Lys125Arg	853
p.Val347Cys	852
p.Gly248Pro	850
p.Cys383Ala	850
p.Glu396Val	850
p.Ala210Gln	847
p.Cys43Ser	847
p.His110Asn	845
p.Ala379His	845
p.Glu133His	845
p.Glu311His	844
p.Val208Cys	843
p.Lys342Val	843
p.Asn326Asp	842
p.Asp299Gln	842
p.Val337Ala	840
p.Leu225Val	839
p.Arg212His	837
p.Arg8Ala	836
p.Leu225Cys	835
p.Phe339Gly	833
p.Tyr344Asp	833
p.Glu357Gln	831
p.Phe155Lys	830
p.Trp104Leu	829
p.Glu385Asp	829
p.Asp294Leu	828
p.Ser350Gln	828
p.Ser381Asp	828
p.Val61Arg	828
p.His234Phe	827
p.Ile11Cys	825
p.Ala233Glu	822
p.Thr276Glu	821
p.Glu247Phe	820
p.Ser264Lys	819
p.His343Tyr	819
p.Val235Gly	817
p.Ser136Cys	816
p.Asp51Asn	816
p.Cys364Gln	816
p.Asn360Ile	816
p.Thr200Glu	814
p.Lys354Asn	814
p.Phe382Met	811
p.Thr115Gln	810
p.Thr23Ser	809
p.Met84Val	809
p.Ala207Met	809
p.Asn206Thr	806
p.Cys89Phe	805
p.Gln238Ile	805
p.Phe270Ile	805
p.Thr317Ser	804
p.Glu357Asp	804
p.Asp213Thr	803
p.Leu109Ser	801
p.Ile145His	800
p.Thr245His	800
p.Asp213Asn	799
p.Glu133Tyr	796
p.Asn198Phe	796
p.Val231Tyr	793
p.Met315Ile	793
p.Lys342Asp	792
p.Ala91Gln	791
p.Leu329Gln	789
p.Val388Phe	789
p.Ser124Trp	789
p.Arg226Cys	787
p.Thr317Cys	786
p.Val347Gln	784
p.Asp398Ala	784
p.Asn380Glu	784
p.Ala314Tyr	783
p.Asn360Tyr	782
p.Glu371Glu	781
p.Tyr345Ile	779
p.Glu249Lys	779
p.Val56Gly	779
p.Lys125Tyr	779
p.Ile244Asp	779
p.Asp78His	778
p.His205Gln	778
p.Ser127Thr	777
p.Asn297Gly	776
p.Lys215Tyr	773
p.Val102Thr	770
p.Ala237Cys	769
p.Ser132Met	769
p.Arg212Trp	768
p.Leu376His	768
p.Ser242Cys	768
p.Arg212Asn	767
p.Asn224Arg	767
p.Val310His	766
p.Pro252Glu	764
p.Phe203Tyr	764
p.Lys190Ile	764
p.Met309Thr	763
p.Ala366Gln	762
p.Ser173Thr	762
p.Met309Pro	761
p.Glu307Lys	760
p.Lys372Val	760
p.Glu341Asp	759
p.Leu329Ala	758
p.Arg243Leu	757
p.Asp282Leu	756
p.Pro359Asp	755
p.Leu94Val	755
p.Asn206Pro	754
p.Leu108Val	753
p.Gly248Ser	752
p.Glu394Asn	752
p.Cys130Arg	751
p.Val231Gln	751
p.Val126Phe	751
p.Cys364Ser	750
p.Leu369Phe	750
p.Lys215Gly	750
p.Ala314Glu	750
p.Ala389Asp	749
p.Val208Leu	749
p.Ile145Gly	748
p.Asp254Ile	748
p.Tyr349Lys	745
p.Phe92Val	740
p.Cys364Phe	738
p.Val56His	738
p.Thr391Ile	736
p.Glu247Cys	735
p.Tyr323Thr	733
p.Ala325Arg	733
p.Ile106Thr	733
p.Glu341Lys	733
p.Leu363His	732
p.Asn360Lys	731
p.Ile295Lys	730
p.Asp294Ala	729
p.Ile72Pro	728
p.Ile183Thr	727
p.Asp78Ser	726
p.Phe339Ser	726
p.Thr115Ser	726
p.Leu376Ala	726
p.Asn135Glu	725
p.Asp294Glu	725
p.Leu369Tyr	725
p.Asn386Val	724
p.Tyr323Met	724
p.Leu363Trp	724
p.Glu133Gln	724
p.Glu311Val	722
p.Asn297Ala	722
p.Ile183Ser	722
p.Arg212Tyr	720
p.Tyr344Lys	720
p.Asn206Asp	718
p.Met309Val	716
p.Leu271Met	716
p.Ile59Gln	716
p.Glu133Ser	715
p.Glu283Val	715
p.Glu335Met	714
p.Tyr384Gly	713
p.Tyr349Leu	711
p.Arg221Met	711
p.Asp284Ile	710
p.Asp398Tyr	710
p.Val358Glu	710
p.Glu341Leu	710
p.Phe382Asp	709
p.Asn360Gly	708
p.Lys34Val	707
p.Asn259Glu	705
p.Thr245Gln	704
p.Gln66Ile	703
p.Leu376Met	702
p.Lys372His	702
p.Leu108Asp	701
p.Asn386Glu	701
p.Ser127Val	701
p.Cys101Cys	700
p.Pro336Met	699
p.Pro359Glu	699
p.Leu239Ile	698
p.Gly29Arg	698
p.Ser392Gln	697
p.Pro336Gln	696
p.Val61Leu	695
p.Ile244Ser	695
p.Cys383Ser	694
p.Ile305Ser	693
p.Cys157Phe	692
p.Glu249Asn	691
p.Leu225Asp	691
p.Phe30Cys	690
p.Arg226Asn	690
p.Ile275Asn	689
p.Ser264Ile	688
p.Cys76Leu	688
p.Gln238Leu	687
p.Gly214Glu	687
p.Ala70Lys	686
p.Asp254Val	686
p.Leu376Gln	686
p.Leu218Cys	686
p.Glu307Val	685
p.Ala312Lys	685
p.Cys43Ala	685
p.Ala389Thr	684
p.Glu394Asp	684
p.Leu329Thr	683
p.Val37Ser	683
p.Glu400Pro	683
p.Leu324Gln	683
p.Asn386Gln	683
p.His343Met	683
p.Lys346His	681
p.Gln41Met	681
p.Asp294Tyr	680
p.Ile302Met	679
p.Ala181His	679
p.Leu363Ala	679
p.Ala314Met	678
p.Asn32Gln	675
p.Lys342Thr	675
p.Arg333Cys	675
p.Glu247Arg	675
p.Lys393Asn	674
p.Arg351Met	673
p.Ile258Cys	672
p.Thr23Gln	672
p.Asp398Pro	671
p.Lys292His	671
p.Leu271Pro	670
p.Asp284Gly	670
p.Leu113Phe	670
p.Gly62Lys	670
p.Gly308Lys	670
p.Phe143Tyr	669
p.Val12Ser	668
p.Arg320Ile	667
p.Ser95Leu	667
p.Ser45Arg	667
p.Met191Pro	667
p.Cys364Val	666
p.Ser322Gly	665
p.Ile305Cys	665
p.Glu385Asn	663
p.His332Glu	663
p.Leu306Phe	662
p.Glu280Gln	662
p.Tyr356Ala	661
p.Arg212Ile	661
p.Lys346Asn	660
p.Asp257His	660
p.Ser246Cys	659
p.Phe262Lys	659
p.Ile275Arg	657
p.Ile375Glu	657
p.Tyr374Cys	657
p.Cys157Met	657
p.Arg367Gln	657
p.Leu338Pro	656
p.His353Gln	656
p.Ser228Ala	655
p.Trp104Thr	654
p.Phe203Ile	654
p.Leu324Ser	654
p.Tyr344Thr	653
p.Ala298Lys	652
p.His343Lys	652
p.Ile266Gly	651
p.Tyr384Cys	651
p.Leu324Ile	650
p.Ala210Arg	648
p.Glu340Asp	648
p.Ala192Trp	647
p.Val231Trp	647
p.Gln318Gly	647
p.Val310Asn	646
p.Asp299His	646
p.Thr138Ser	645
p.Asn206Lys	644
p.Ser246Gln	644
p.Val235Ile	643
p.Thr245Pro	643
p.Ile244Tyr	641
p.Leu390Cys	640
p.Met211Leu	640
p.Arg236Glu	640
p.Ala314Thr	639
p.Glu371Pro	639
p.Pro359Leu	639
p.Ser127Trp	638
p.Tyr356Met	638
p.Lys125Ala	638
p.Ser273His	638
p.Ser13Gly	637
p.Asp51Cys	637
p.Ser242Met	637
p.Ala22Asn	637
p.Asn206Gly	636
p.Thr23Asp	636
p.Lys215Thr	635
p.Leu376Asn	635
p.Phe382Asn	634
p.Phe58Lys	634
p.Glu341Thr	633
p.Asp263Val	631
p.His229Gln	631
p.Asn28Gly	631
p.Leu369Ala	631
p.Ser246Val	630
p.Glu335Ala	630
p.Lys342Leu	629
p.Pro336Val	629
p.Ser291Gln	629
p.Val388His	629
p.Ile79Val	628
p.Val26Arg	628
p.Ile275Gly	627
p.Arg236Phe	627
p.Glu247Leu	625
p.Gly214Gln	625
p.Thr39Pro	625
p.Glu396Asn	625
p.Glu394Thr	624
p.Val187Leu	624
p.Asp398His	624
p.Leu225Glu	623
p.Leu390Met	623
p.Trp220Val	623
p.Leu253Asn	622
p.Lys64Met	621
p.Ile179Ala	621
p.Pro359Gly	621
p.Ser321Glu	620
p.Ala207Cys	620
p.Val388Ser	620
p.Asp71Asn	620
p.Val347Thr	620
p.Asp257Ile	619
p.Glu396Trp	619
p.Gln255Gln	619
p.Glu394Arg	619
p.Leu225Met	619
p.Ile145Met	619
p.Val278Tyr	618
p.Met315Ala	618
p.Thr317Ile	618
p.Gly214Phe	617
p.Leu338Phe	617
p.Asn7Asp	616
p.Gln66Ser	615
p.Leu109His	615
p.Ala325Tyr	615
p.Leu105Ile	615
p.Asn378Pro	615
p.Phe262Val	614
p.Gly223Tyr	614
p.Glu311Asp	614
p.Ala237Met	614
p.Phe92Trp	613
p.Ala129Asp	613
p.Val304Ala	613
p.Ile277Ile	609
p.Val304Thr	609
p.Cys177Lys	609
p.Gly308Phe	608
p.Thr317Ala	607
p.Asn206His	607
p.Ile251Asp	607
p.Val126Thr	605
p.Tyr9Lys	605
p.Asp114Ile	604
p.Glu249Arg	604
p.Lys193Asn	603
p.Gln293Val	602
p.Leu240Ala	602
p.Leu108Tyr	602
p.Val187Met	602
p.Val231His	601
p.Gly248Arg	601
p.Asp263Leu	600
p.Tyr345Thr	600
p.Glu280Asp	599
p.Thr245Arg	599
p.Phe262Asp	599
p.Phe339Lys	598
p.Glu400Met	598
p.Gly33Leu	598
p.Ile275Tyr	597
p.Asn378Gly	596
p.Arg40Gly	595
p.Thr74Ile	595
p.Ser399Gln	595
p.Ser350Asp	594
p.Glu63Met	594
p.Glu307Ala	593
p.His234Val	592
p.Leu324Trp	592
p.Met315Pro	591
p.Leu338Ala	591
p.Ser350Cys	591
p.Thr276Asn	591
p.Cys364Thr	591
p.Arg320Asn	590
p.Glu199Gln	590
p.Ser246Thr	589
p.Asn326Cys	588
p.Asn360Leu	588
p.Ala139Asp	587
p.Asn326Gly	587
p.Thr245Met	586
p.Glu341Gly	586
p.Ala189Leu	586
p.Leu216Pro	585
p.Tyr334Cys	585
p.Ser350Met	585
p.Val77Thr	585
p.Arg243Gly	585
p.Ala379Met	584
p.Ile275Lys	584
p.Arg44Gly	584
p.Lys241Ala	584
p.Lys125Asn	584
p.Arg40His	584
p.Met315Ser	584
p.Thr313Pro	584
p.Leu105Cys	583
p.Val272Leu	583
p.Asn326Tyr	583
p.Pro336Asp	582
p.Glu340Val	582
p.Asp213Tyr	582
p.Asp114Ala	581
p.Tyr374Asp	580
p.Glu400Asp	580
p.Ile145Ala	580
p.Lys125Cys	580
p.Leu290His	580
p.Asn386Trp	580
p.Thr313Ala	578
p.Glu199Val	577
p.Lys215Ala	576
p.Asp263Arg	576
p.Lys49Met	575
p.Val61Ala	574
p.Ile277Leu	573
p.Thr391Phe	573
p.Leu109Ala	573
p.Val337Cys	573
p.Gly176Gln	573
p.Lys342Gly	572
p.Glu133Gly	571
p.Asn198Leu	571
p.Asn55Thr	570
p.Ile59His	569
p.Glu249Ile	569
p.Cys177Arg	569
p.Glu311Arg	568
p.Asp160Tyr	568
p.Glu247Gly	568
p.Pro362Val	568
p.Glu161Ala	568
p.Thr313Leu	567
p.Thr115Leu	567
p.Thr150His	567
p.Ile277Cys	566
p.Glu340Lys	566
p.Lys190Ala	566
p.Ile145Cys	566
p.Ala25Thr	565
p.Val272Ser	565
p.Leu109Arg	565
p.Lys372Gly	565
p.Ser95Val	565
p.Glu63Trp	565
p.Ile277Met	564
p.Leu253Met	562
p.Trp104Val	562
p.Lys215Glu	562
p.Arg44Phe	561
p.Asp299Pro	561
p.Glu311Trp	560
p.Glu307Arg	560
p.Arg44Lys	560
p.Cys177Met	559
p.Asp213Ala	558
p.Gln318Lys	558
p.Arg5Asp	558
p.Gln148His	558
p.Val388Asn	558
p.Met309Ala	558
p.Leu108Lys	558
p.Met211Ala	557
p.Ser399Phe	557
p.Leu240Gln	556
p.Phe270Val	556
p.Gln318Ala	555
p.Met219Phe	554
p.Leu109Thr	553
p.Phe167Cys	553
p.Ile305Met	553
p.Phe382Leu	552
p.Ala140Ser	551
p.Ile184Phe	551
p.Gly308Arg	551
p.Met219Ile	550
p.Lys372Cys	550
p.Glu307Asn	550
p.Arg212Ser	549
p.Val337His	549
p.Tyr344Gln	549
p.Asn386Ile	548
p.Val347Asn	548
p.Ala314Gly	547
p.Glu232Gln	547
p.Ala91Tyr	546
p.Ala389Gly	546
p.Ile275Thr	546
p.His229Lys	545
p.Ala189Ile	544
p.Ser45Phe	544
p.Ile244Ala	544
p.Ala233Val	544
p.Ile244Leu	544
p.Arg226Gly	543
p.Asp114Leu	543
p.Ser173Ala	543
p.Asp348Glu	542
p.Ile11Gln	541
p.Ala237Ser	541
p.Asn224Pro	541
p.Ala314His	539
p.Pro336His	539
p.Val61Asn	538
p.Glu249Gly	538
p.Phe73Gly	537
p.Glu307Thr	537
p.Arg351Trp	537
p.Cys383Ile	537
p.Ser124Thr	537
p.Cys54Tyr	536
p.Arg212Met	536
p.Lys50Gln	536
p.Arg44Gln	535
p.Lys193Val	535
p.His234Met	535
p.Val304Ile	535
p.Ser365Lys	535
p.Thr115Phe	535
p.Gln238His	534
p.Ser124His	533
p.Glu385His	533
p.Ile59Cys	533
p.Val77Cys	533
p.Gln318Phe	532
p.Asn380Gly	532
p.Glu232His	530
p.Ala192Phe	530
p.Lys372Tyr	530
p.Phe155Ser	529
p.Met315Val	528
p.Gly223Cys	528
p.Thr316Ile	528
p.Lys342Ile	527
p.Asp398Met	527
p.Ser377Met	526
p.Glu395Gly	526
p.Glu396Lys	526
p.Lys342Glu	526
p.Leu69Gly	525
p.Lys125Pro	525
p.Ile164Trp	524
p.Lys125Gln	524
p.Leu338Gln	523
p.Thr317Gly	522
p.Val278Trp	522
p.Lys215Ile	520
p.Thr276Lys	520
p.His234Arg	520
p.Asp114Glu	519
p.Glu357Phe	519
p.Ile275Cys	519
p.Gly223Val	519
p.Asp348Ile	518
p.Ile59Gly	517
p.Gly33Glu	517
p.Ala366Gly	516
p.Leu287Phe	516
p.Ala210Met	515
p.Glu395Arg	515
p.Ser321Ile	515
p.Asp17Val	515
p.Val231Phe	515
p.Ser399Lys	514
p.Val272Ile	514
p.His343Ala	514
p.Trp104His	514
p.Phe141Val	514
p.Phe262Ser	514
p.Lys125Gly	513
p.Val12His	513
p.Thr317Val	513
p.Ser132Ala	513
p.Gln238Lys	513
p.Ser264Val	513
p.Val358Gln	512
p.Gly65Leu	512
p.Phe103Ile	512
p.Gly261Asp	512
p.Tyr349Arg	511
p.Asn259Met	511
p.Tyr349Ala	511
p.Ser124Tyr	510
p.Phe270Ala	510
p.Val303Ala	509
p.Leu329Val	509
p.Ser273Ile	509
p.Tyr349Thr	509
p.Val347Tyr	508
p.Arg40Asn	507
p.Ser173Lys	507
p.Val337Ile	507
p.Ala314Trp	506
p.Met309Phe	506
p.Glu341Val	506
p.Asn386Leu	506
p.Asn135Thr	506
p.Lys373Gln	505
p.Glu371Lys	505
p.Cys76Gly	505
p.Ala233Asn	504
p.Lys292Glu	504
p.Ala379Glu	502
p.Gly223Ser	502
p.Glu400Asn	501
p.Gly214Cys	500
p.Gly331Asp	499
p.Lys195Asn	499
p.Val231Gly	498
p.Ala70His	498
p.Phe58Ile	498
p.Glu63Asn	498
p.Val102Ile	497
p.Ile251Ala	497
p.Thr391Lys	497
p.Thr245Cys	496
p.Ile275Ser	496
p.Ala210Tyr	496
p.Leu338Tyr	496
p.Asn206Ser	495
p.Gly248Gln	494
p.Arg320Asp	494
p.Gln293Glu	493
p.Arg268Leu	493
p.Gly62Ser	493
p.Leu390Val	493
p.Ala91Thr	493
p.Phe382Gln	493
p.Asp213Glu	493
p.Gly331Ser	493
p.Lys342Pro	492
p.Ala129Glu	492
p.Lys50Lys	491
p.Pro359Thr	491
p.Thr355Met	491
p.Val358His	491
p.Val56Cys	491
p.Asp267Asn	491
p.His53Pro	491
p.Asn259Trp	490
p.Thr115Met	490
p.Lys34Pro	489
p.Leu69Glu	487
p.Thr361Asn	487
p.Ala314Gln	486
p.Leu230Thr	486
p.Tyr9Arg	486
p.Asn378Ala	486
p.Ala379Gln	485
p.Pro336Arg	485
p.Asn60Gln	484
p.Ser45Thr	484
p.Val170Ile	484
p.Thr313Asp	484
p.Ile275Asp	484
p.Val260Met	483
p.Met211Gln	483
p.Lys373Phe	482
p.Ile59Asn	482
p.Leu253Glu	482
p.Thr149Lys	481
p.Arg243Cys	480
p.Tyr250Phe	480
p.Glu341His	480
p.Lys64Ala	479
p.Pro252Gln	478
p.Val272Cys	478
p.Ile183Gly	478
p.Leu306Ser	478
p.Val303Ile	478
p.Ala233Cys	477
p.Ser14Met	477
p.His343Ser	477
p.Asp289Trp	477
p.Tyr250Trp	476
p.Arg243Ile	475
p.Gly308Trp	475
p.Ile305Gln	475
p.Gly308Gln	475
p.Glu249Trp	475
p.Met315Arg	474
p.Asp267Leu	474
p.Asn206Gln	474
p.Asn360Pro	474
p.Glu232Trp	474
p.Ala312Ile	474
p.Asp180Arg	473
p.Thr355Cys	472
p.Ile256Ser	472
p.Gly62Ile	472
p.Met19Ile	472
p.Arg212Lys	472
p.Lys128Asn	472
p.Tyr345Leu	471
p.Val347Leu	471
p.Glu357Gly	471
p.Met168Ile	471
p.Asp294Asn	471
p.Ile256Gly	471
p.His229Leu	471
p.Thr245Glu	470
p.Tyr250Gly	470
p.Ala210Trp	470
p.Val77His	469
p.Ile145Trp	469
p.Arg212Val	469
p.Lys354Glu	469
p.Leu218Ile	469
p.Lys342Asn	469
p.Lys292Asn	468
p.Ala91Asp	468
p.Leu230Gly	467
p.Ser242Gly	465
p.Ile79Asn	464
p.Gly65Ile	463
p.Ser399Thr	463
p.Ser242Ala	462
p.His343Phe	462
p.Gly62Trp	462
p.Met211Phe	462
p.Lys227Pro	461
p.Asp289Gln	461
p.Ile269Lys	460
p.Asp257Leu	460
p.Met309Gly	459
p.Asn7Ser	459
p.Glu283Ala	459
p.Asn55His	458
p.Gln255His	457
p.Met211Gly	457
p.Phe182Trp	457
p.Lys241Ile	457
p.Leu108Gly	457
p.Tyr345Gln	456
p.Arg212Leu	456
p.Tyr356His	456
p.Val310Gly	456
p.Asn28Ser	455
p.Thr147Arg	455
p.Arg221Gly	455
p.Phe47Val	455
p.Phe73Arg	455
p.Met315Lys	455
p.Ile251Trp	455
p.Tyr334Val	455
p.Met191Ile	454
p.Tyr349Ile	454
p.Ala165Ser	454
p.Gln238Cys	454
p.Ser136Thr	454
p.Gln293Leu	453
p.Lys346Arg	453
p.Phe339Ala	453
p.Ile305Asn	453
p.Ser35Lys	453
p.His234Cys	453
p.Arg243Asp	453
p.Asp294Gly	453
p.Asp296Asn	452
p.Tyr374Phe	452
p.Asp284Ala	452
p.Tyr9Met	452
p.Cys319Gly	451
p.Tyr153Cys	451
p.Asp284Tyr	450
p.Pro163Ala	450
p.Gln66Pro	449
p.Thr316Arg	449
p.Asp398Gly	447
p.Tyr374Arg	447
p.Ala379Ser	447
p.Arg44Tyr	447
p.Phe47Leu	447
p.Val310Tyr	446
p.Gly265Arg	446
p.Ile164Tyr	446
p.Ala70Arg	445
p.Ser228Leu	445
p.Ile269Gly	444
p.Glu232Phe	444
p.Ser392Arg	444
p.Ser377Gln	443
p.His205Tyr	442
p.Pro336Phe	442
p.Ile375Ala	442
p.Thr313Tyr	442
p.His229Met	441
p.Val77Ile	441
p.Leu142Ile	440
p.Lys373Ser	440
p.Thr317Trp	439
p.Cys364Glu	439
p.Asn55Arg	439
p.Lys215Met	439
p.Phe167Val	437
p.Val337Thr	437
p.Arg40Ser	436
p.Glu387Val	436
p.Ala91Gly	435
p.Glu247Val	435
p.Cys319Ile	434
p.Asp180Ala	434
p.Ala210Cys	434
p.Gly62Arg	433
p.Arg156Gln	433
p.Ala186Gly	432
p.Thr150Gln	432
p.Ser127Ala	432
p.Lys128Ser	432
p.Thr75Gln	431
p.Cys319Tyr	431
p.Leu390Phe	430
p.Tyr349His	430
p.Thr149Arg	430
p.Leu216Tyr	430
p.Leu306Cys	430
p.Leu109Glu	430
p.Thr200Ser	429
p.Glu283Gln	429
p.Gly2Glu	429
p.Val77Ser	429
p.Tyr344Cys	429
p.Leu240Arg	429
p.Asn32Val	429
p.Ile305Tyr	428
p.Gly62Leu	428
p.Lys372Asn	427
p.Asp78Val	427
p.Val4Gln	426
p.Val77Ala	425
p.Leu363Val	425
p.Ala379Asp	424
p.Leu363Glu	424
p.Asp282Met	423
p.Ile244Glu	423
p.Lys393Leu	423
p.Lys196Gln	422
p.Lys373Thr	422
p.Leu90Gln	422
p.Ile179Thr	422
p.Val187Ile	421
p.Thr355Leu	421
p.Cys76Phe	420
p.Gly248Ala	420
p.Asn224Val	418
p.Val56Ala	418
p.Thr6Gly	417
p.Asp71Arg	417
p.Ile184Gly	416
p.Lys128Gln	416
p.Lys118His	415
p.Asn378Ser	415
p.Ala237Thr	415
p.Leu376Cys	415
p.Asp17Thr	414
p.Gly18Asn	414
p.Cys54His	414
p.Leu216Met	413
p.Lys241Gln	413
p.Phe339Trp	413
p.His205Arg	413
p.His234Asp	413
p.Leu108Thr	412
p.Ser242His	412
p.Leu390Lys	412
p.Glu341Cys	412
p.Ala312His	412
p.Asn206Arg	412
p.Glu396Leu	411
p.Ala389Glu	411
p.Leu390Asp	411
p.Tyr356Gly	410
p.Glu371Phe	410
p.Gly248Leu	410
p.Glu307Asp	409
p.Val358Ile	409
p.Ala233Leu	409
p.Ile209Leu	408
p.Phe300Tyr	408
p.Phe203Leu	408
p.Asn360Asp	407
p.Phe262Pro	407
p.Phe30Gly	407
p.Glu63Phe	407
p.Phe92Met	407
p.Ser95Tyr	407
p.Trp220His	406
p.Val37Glu	406
p.Thr316Asp	406
p.Ile145Thr	406
p.Val337Leu	406
p.Met24Asn	406
p.Pro359Ser	406
p.Ile72Gly	405
p.Phe382Ala	405
p.Val61Trp	405
p.Asn135Met	405
p.Tyr9His	405
p.Val310Ala	404
p.Phe98Leu	403
p.Ser291Pro	403
p.His343Gln	403
p.His234Asn	403
p.Pro336Ala	403
p.Phe137Cys	403
p.Asn326Ala	402
p.Thr313His	402
p.Val347Met	402
p.Val56Gln	402
p.Arg5Ala	401
p.Thr6Gln	400
p.Glu340Thr	400
p.Arg243Pro	400
p.Leu218Met	399
p.His229Val	399
p.Ile151Thr	399
p.Lys195Val	399
p.Lys373Ile	398
p.Tyr349Phe	398
p.Leu240Met	398
p.Cys217Ile	398
p.Leu230Arg	398
p.Gly185Phe	398
p.Asn60Lys	398
p.Val231Ser	397
p.Glu400Gln	397
p.Ser132His	397
p.Cys43Gly	397
p.Ser264Thr	397
p.Glu397Gly	396
p.Lys373Leu	396
p.Val166Gly	396
p.Ile269Leu	395
p.Glu232Tyr	395
p.Glu311Phe	394
p.Arg197Gly	394
p.Glu63Lys	393
p.Ser13Glu	393
p.Ile295Trp	393
p.Asp282Ile	393
p.Leu369Thr	393
p.Asn7Glu	393
p.Thr138Val	393
p.Asp254His	393
p.Arg333Lys	393
p.Cys43Val	393
p.Gln318Pro	392
p.Lys128Ile	392
p.Val37Asp	392
p.Phe382Val	391
p.Lys372Phe	391
p.Glu396Ala	391
p.Arg197Asn	391
p.Ser242Pro	391
p.Asp213Gly	391
p.Asp289Thr	391
p.His53Asp	391
p.Ala207Thr	390
p.Asn224Met	390
p.Asn206Met	390
p.Tyr356Thr	389
p.Ile277Ala	389
p.Ala370Phe	389
p.Ser127Asn	389
p.Gly65Thr	388
p.Asn135Val	388
p.His38Arg	387
p.Thr23Val	387
p.Glu311Gly	386
p.Phe339His	386
p.Glu335His	386
p.Lys20Gln	386
p.Ile59Pro	386
p.Pro274Gly	385
p.Val4Asp	385
p.Ser392Tyr	385
p.Leu90His	385
p.Glu395Lys	385
p.Ala312Asn	385
p.Ile151Phe	384
p.Leu225Ser	384
p.Asn135Lys	384
p.Asp17Ser	384
p.Tyr9Ala	383
p.Asp282Asn	383
p.Phe30Asn	383
p.Tyr349Pro	382
p.Thr138Ile	382
p.Lys292Phe	382
p.Asp289Gly	382
p.Leu230Asp	382
p.Pro359Cys	381
p.Ala389Val	381
p.Val126Leu	381
p.Met191Trp	381
p.Asp299Tyr	380
p.Thr6Lys	380
p.Ser95Thr	380
p.Phe141Cys	380
p.Tyr345Met	380
p.Arg268Ile	380
p.Pro274Glu	379
p.His343Asp	379
p.Ala107Val	379
p.Ile328Met	378
p.Phe339Tyr	378
p.Arg320Ala	378
p.Leu108Phe	378
p.Gln238Phe	378
p.Thr361Pro	377
p.Thr316His	377
p.Glu307Gly	376
p.Arg212Gly	376
p.Gln255Pro	375
p.Leu105Trp	375
p.Ala70Thr	374
p.Ser246Asp	374
p.Ala370Lys	374
p.Phe58Ala	374
p.Thr6Glu	373
p.Arg320Met	373
p.Ser127Leu	373
p.Lys393His	373
p.Gly176Asp	372
p.Leu240Val	372
p.Leu363Arg	372
p.Phe270Asn	372
p.Asn135Leu	372
p.Leu390Glu	372
p.Asp51Tyr	371
p.Val102Phe	371
p.Lys215Arg	371
p.Asp254Ser	371
p.Arg333Ser	370
p.Tyr250Thr	370
p.Tyr344Asn	370
p.Ile266Met	370
p.Phe103Val	369
p.Ile59Asp	369
p.Ser127His	369
p.Arg67Trp	369
p.Met315Cys	369
p.Leu329Lys	368
p.Ser321Gln	368
p.Arg320Ser	368
p.His343Glu	368
p.Phe155Gly	367
p.Gly223Met	367
p.Arg44Asn	367
p.Ser95Met	367
p.Ala139Thr	366
p.Lys292Thr	366
p.Phe58Asn	366
p.Glu15Cys	366
p.Ser377Thr	365
p.Phe99Val	365
p.Cys364Asn	365
p.Val231Ile	364
p.Asp294His	363
p.Asp296Thr	363
p.Glu396Pro	363
p.Phe141Tyr	363
p.Leu363Gly	363
p.Phe103Trp	363
p.Ile244Arg	363
p.Ile183Phe	362
p.Asp289Met	362
p.His343Cys	362
p.Gln66Lys	362
p.Thr74Pro	361
p.Val358Asn	361
p.Ser204Cys	361
p.Leu108Ala	361
p.Leu390Pro	360
p.Asn326Trp	360
p.Thr138Ala	360
p.Cys43Tyr	360
p.Asn224Glu	359
p.His343Asn	359
p.Met315Asp	359
p.Ala27Pro	359
p.Pro274Gln	358
p.Ile375Asp	358
p.Ala389Trp	358
p.Ile178Phe	358
p.Glu335Lys	358
p.Glu340Cys	358
p.Ser264Gln	357
p.Val337Gln	357
p.Ile244Gln	356
p.Cys319Gln	356
p.Met84Ala	356
p.Asp348Gln	356
p.Thr147Lys	355
p.Asn386Phe	355
p.Lys372Met	355
p.Asp282Arg	355
p.Phe339Gln	355
p.Pro274Cys	355
p.Ser173Ile	355
p.Ile305Leu	354
p.Ala370Pro	354
p.Gln293Pro	354
p.Cys76Lys	354
p.Cys383Asn	354
p.Glu327Asp	354
p.Glu394Val	353
p.Arg243Ser	353
p.Glu15Asp	353
p.Ser381Cys	353
p.Tyr384Phe	352
p.Met84Phe	352
p.Tyr349Val	352
p.Asn28His	352
p.Ser264Leu	352
p.Ser228Pro	352
p.Ser173Val	352
p.Asn297Trp	351
p.Ile106Val	351
p.Asp296Tyr	351
p.Gly214Leu	351
p.Ala107Asp	350
p.Thr39Glu	350
p.Gly33Ser	350
p.Ser350Phe	350
p.Ser246Ile	349
p.Lys190Arg	349
p.Phe73His	349
p.Asp114Tyr	348
p.Ala370Asn	348
p.Val126Ser	348
p.Tyr345Glu	348
p.Ile275Met	348
p.Ile275Gln	348
p.Glu232Val	348
p.Val48Cys	347
p.Phe382Lys	347
p.Glu280Gly	347
p.Phe58Asp	347
p.Thr317Glu	347
p.Arg268Pro	346
p.Thr276Asp	345
p.Arg236Gln	345
p.Met219Gln	345
p.Asn360His	345
p.Gln42His	345
p.Lys125Asp	345
p.Met309Cys	345
p.Asn326Leu	344
p.Lys372Glu	344
p.Asn32Asp	344
p.Gly248Thr	344
p.Ser381Asn	343
p.Gly65Cys	343
p.Arg367Trp	343
p.Arg5Thr	343
p.Val134Leu	343
p.Thr313Asn	343
p.Ala314Phe	342
p.Tyr345Trp	342
p.Ile87Trp	342
p.Ser3Gln	341
p.Val202Ala	341
p.Glu247Ser	341
p.Pro274Thr	341
p.Ala325Thr	340
p.Met315His	340
p.Ile328Leu	340
p.Leu253Arg	340
p.Lys20Glu	340
p.Pro286Ala	339
p.Phe30Thr	339
p.Leu240Asn	339
p.Ala107Asn	339
p.Ala312Arg	338
p.Asp180Leu	338
p.Lys64Tyr	338
p.Glu341Trp	338
p.Tyr374Asn	338
p.Arg221Lys	338
p.Phe203Val	338
p.Ser321Thr	338
p.Glu249Tyr	338
p.Met309Lys	337
p.Thr149His	337
p.Gly308His	337
p.Val202Val	337
p.Val310Leu	337
p.Leu363Ile	337
p.Ile183Val	337
p.Cys54Trp	336
p.Thr361Met	336
p.Tyr374Ser	336
p.Glu385Lys	336
p.Gly154Trp	336
p.Met84His	336
p.Ile305Phe	336
p.Asp71Lys	335
p.Phe382Thr	335
p.His229Trp	335
p.Ala27Asp	335
p.Gly100Ala	334
p.Leu290Gln	334
p.Ser242Lys	334
p.Arg333Ala	334
p.Leu253Val	333
p.Cys177Gln	333
p.Arg320Thr	333
p.Asn60His	333
p.Val12Asn	333
p.Glu232Pro	332
p.Asn7Lys	332
p.Val231Ala	332
p.Glu283Thr	332
p.Glu394Phe	332
p.Tyr345Asn	332
p.Val310Arg	332
p.Ala129Val	332
p.Trp104Phe	331
p.Met309His	331
p.Glu307Ile	330
p.Asp294Cys	330
p.Ala25Tyr	330
p.Asp299Asn	330
p.Asn297Ile	330
p.Tyr356Gln	330
p.Ala27Glu	329
p.Ser45Lys	329
p.Glu385Thr	329
p.Gln318Ile	329
p.His205Glu	329
p.Leu69Asn	329
p.Ser246Phe	329
p.His110Tyr	329
p.Asp78Lys	329
p.Phe300Leu	329
p.Ala129Asn	328
p.Tyr345Lys	328
p.His38Pro	328
p.Val126Tyr	328
p.Leu105Ser	328
p.Ile164Thr	328
p.Asn198Asp	328
p.Thr316Met	327
p.Val337Met	327
p.Asn380Thr	327
p.Lys342Phe	327
p.Glu161Asp	326
p.Cys43Lys	326
p.Asn55Val	326
p.Glu340Ile	326
p.Lys190Glu	326
p.Asn297Lys	325
p.Arg8Val	325
p.Thr361Gly	325
p.Ser377His	325
p.Leu225Trp	325
p.Gly18Ala	324
p.Arg320Gln	324
p.Val358Ala	324
p.Tyr344Glu	323
p.Thr150Asn	323
p.Phe103Tyr	323
p.Asp78Asn	323
p.Val278Met	322
p.Thr316Glu	322
p.Ser45Leu	322
p.Asp398Arg	321
p.Phe270Gln	321
p.Ser124Asn	321
p.Trp81Leu	321
p.Asn198Lys	321
p.Cys217Ser	321
p.Gly62Gln	321
p.Leu376Gly	321
p.Lys292Ala	320
p.Arg243Asn	320
p.Asp398Ile	320
p.Asp213Lys	320
p.Gln238Gln	319
p.Lys125His	319
p.Phe98Val	319
p.Asn378His	319
p.Ile275Glu	319
p.Lys190Asn	318
p.Asn224His	318
p.Ser14His	318
p.Phe141Gln	318
p.Phe167Gly	318
p.Ile305Arg	318
p.Ser124Met	317
p.Leu109Ile	317
p.Gly214Ala	317
p.Asp51Gly	317
p.Ala189Thr	317
p.Ser264His	316
p.Glu357Val	316
p.Val310Cys	316
p.Ala27His	316
p.Ala207Asp	316
p.Leu109Tyr	316
p.Ile375Pro	316
p.Trp81Phe	316
p.Arg44Thr	315
p.Asp71Gly	315
p.Val303His	315
p.Gly223Phe	315
p.Val37Arg	315
p.Leu21Met	315
p.Ile11Ala	314
p.Cys383Lys	314
p.Glu395Asp	314
p.Val310Pro	314
p.Thr75Ser	314
p.Lys354Met	314
p.Ser124Leu	313
p.Val388Ala	313
p.Ala192Asp	313
p.Val48Phe	312
p.Leu271His	312
p.Gly265Cys	312
p.Ser132Asp	312
p.Arg82Leu	312
p.Cys383Gln	312
p.Ile72Leu	311
p.Glu133Met	311
p.Glu394Leu	310
p.Thr74Ala	310
p.Gly29Ser	310
p.Ala91Val	310
p.Leu90Ser	309
p.Val102Trp	309
p.Tyr345Phe	309
p.Ile72Met	309
p.Ile244Thr	309
p.Ser377Asp	308
p.Val347Phe	308
p.Tyr68Lys	308
p.His332Trp	308
p.Tyr349Ser	307
p.Arg333Thr	307
p.Val303Asp	307
p.Asp348Met	306
p.Ser377Glu	306
p.Thr276Ala	306
p.Cys319Trp	306
p.Ser204Ile	306
p.Leu271Val	306
p.Met188Leu	306
p.Arg268Gln	306
p.Ile277Tyr	305
p.Glu161Asn	305
p.Asp160Glu	305
p.Val26Ile	304
p.His343Arg	304
p.Glu133Phe	304
p.Arg212Gln	304
p.Leu225Tyr	304
p.Glu63Gln	304
p.Met309Gln	303
p.Leu94Ala	303
p.Val208Ala	303
p.Asn206Ile	303
p.Asn224Lys	303
p.Phe339Cys	303
p.Leu324Met	303
p.Ala370Met	303
p.Thr138Pro	303
p.Lys49Ile	303
p.Leu108Gln	302
p.Pro336Glu	302
p.Trp330Cys	302
p.Ala312Cys	302
p.Glu15Ala	302
p.Ala389Lys	302
p.Val86Leu	302
p.Ala186Ser	302
p.Phe203Met	301
p.Ser365Asn	301
p.Glu335Gly	301
p.Cys217Trp	301
p.Phe182Tyr	301
p.Glu311Tyr	301
p.Ala70Asp	301
p.Gln238Arg	301
p.Glu394Ala	300
p.Ser381Tyr	300
p.Lys196Ala	300
p.Arg82Pro	300
p.Thr245Phe	300
p.Gly29Lys	300
p.Lys196Asn	299
p.Lys34Asp	299
p.Phe270Gly	299
p.Leu363Asp	299
p.Gly214Trp	299
p.Val86Phe	298
p.Phe58Ser	298
p.Gln41His	298
p.Lys128Arg	298
p.Thr316Tyr	298
p.Lys128Ala	297
p.Lys372Ala	297
p.Cys177Tyr	297
p.Lys227Phe	297
p.Val61Lys	297
p.Asp296Gln	296
p.Leu109Cys	296
p.Arg333Met	296
p.Tyr384Gln	296
p.Tyr344Gly	296
[truncated: 4,703 more rows]
