# Supplementary material for: Determinants of trafficking, conduction, and disease within a K+ channel revealed through multiparametric deep mutational scanning
Source: eLife. 2022 May 31;11:e76903. doi: 10.7554/eLife.76903 (PMC9273215; doi:10.7554/eLife.76903)
Supplement: Source data 1. [file elife-76903-data1.zip › SourceData/enrich_surface/tsv/neg2_lib/main_variants_counts.tsv]

variant	count
c.16A>T (p.Thr6Cys), c.17C>G (p.Thr6Cys), c.18C>T (p.Thr6Cys)	106
c.26A>G (p.Tyr9Cys)	166
c.29C>G (p.Ser10Cys)	81
c.31A>T (p.Ile11Cys), c.32T>G (p.Ile11Cys), c.33C>T (p.Ile11Cys)	364
c.38C>G (p.Ser13Cys), c.39A>T (p.Ser13Cys)	102
c.43G>T (p.Glu15Cys), c.44A>G (p.Glu15Cys), c.45G>T (p.Glu15Cys)	274
c.49G>T (p.Asp17Cys), c.50A>G (p.Asp17Cys), c.51C>T (p.Asp17Cys)	204
c.52G>T (p.Gly18Cys), c.54G>T (p.Gly18Cys)	97
c.55A>T (p.Met19Cys), c.56T>G (p.Met19Cys), c.57G>T (p.Met19Cys)	1
c.58A>T (p.Lys20Cys), c.59A>G (p.Lys20Cys), c.60A>T (p.Lys20Cys)	107
c.61C>T (p.Leu21Cys), c.62T>G (p.Leu21Cys), c.63G>T (p.Leu21Cys)	25
c.64G>T (p.Ala22Cys), c.65C>G (p.Ala22Cys), c.66A>T (p.Ala22Cys)	119
c.73G>T (p.Ala25Cys), c.74C>G (p.Ala25Cys)	87
c.82A>T (p.Asn28Cys), c.83A>G (p.Asn28Cys), c.84C>T (p.Asn28Cys)	129
c.89T>G (p.Phe30Cys)	614
c.91G>T (p.Gly31Cys), c.93G>T (p.Gly31Cys)	44
c.97G>T (p.Gly33Cys), c.99G>T (p.Gly33Cys)	115
c.112C>T (p.His38Cys), c.113A>G (p.His38Cys)	56
c.115A>T (p.Thr39Cys), c.116C>G (p.Thr39Cys), c.117C>T (p.Thr39Cys)	67
c.118C>T (p.Arg40Cys), c.120C>T (p.Arg40Cys)	39
c.121C>T (p.Gln41Cys), c.122A>G (p.Gln41Cys), c.123A>T (p.Gln41Cys)	37
c.130C>T (p.Arg44Cys), c.132G>T (p.Arg44Cys)	191
c.140T>G (p.Phe47Cys)	1139
c.145A>T (p.Lys49Cys), c.146A>G (p.Lys49Cys), c.147G>T (p.Lys49Cys)	270
c.148A>T (p.Lys50Cys), c.149A>G (p.Lys50Cys), c.150A>T (p.Lys50Cys)	163
c.163A>T (p.Asn55Cys), c.164A>G (p.Asn55Cys)	143
c.169C>T (p.Gln57Cys), c.170A>G (p.Gln57Cys), c.171G>T (p.Gln57Cys)	1
c.173T>G (p.Phe58Cys), c.174C>T (p.Phe58Cys)	101
c.181G>T (p.Val61Cys), c.182T>G (p.Val61Cys), c.183G>T (p.Val61Cys)	76
c.187G>T (p.Glu63Cys), c.188A>G (p.Glu63Cys), c.189A>T (p.Glu63Cys)	21
c.193G>T (p.Gly65Cys)	310
c.211G>T (p.Asp71Cys), c.212A>G (p.Asp71Cys)	6
c.235A>T (p.Ile79Cys), c.236T>G (p.Ile79Cys), c.237C>T (p.Ile79Cys)	65
c.243G>T (p.Trp81Cys)	474
c.244C>T (p.Arg82Cys), c.246C>T (p.Arg82Cys)	59
c.254T>G (p.Leu85Cys), c.255G>T (p.Leu85Cys)	115
c.256G>T (p.Val86Cys), c.257T>G (p.Val86Cys)	45
c.259A>T (p.Ile87Cys), c.260T>G (p.Ile87Cys)	13
c.263T>G (p.Phe88Cys)	547
c.268C>T (p.Leu90Cys), c.269T>G (p.Leu90Cys), c.270C>T (p.Leu90Cys)	156
c.275T>G (p.Phe92Cys), c.276C>T (p.Phe92Cys)	33
c.280C>T (p.Leu94Cys), c.281T>G (p.Leu94Cys), c.282G>T (p.Leu94Cys)	170
c.288G>T (p.Trp96Cys)	727
c.289C>T (p.Leu97Cys), c.290T>G (p.Leu97Cys), c.291C>T (p.Leu97Cys)	178
c.303C>T (p.Cys101Cys)	787
c.312G>T (p.Trp104Cys)	955
c.319G>T (p.Ala107Cys), c.320C>G (p.Ala107Cys)	634
c.323T>G (p.Leu108Cys), c.324G>T (p.Leu108Cys)	93
c.326T>G (p.Leu109Cys), c.327G>T (p.Leu109Cys)	522
c.328C>T (p.His110Cys), c.329A>G (p.His110Cys)	2189
c.331G>T (p.Gly111Cys), c.333A>T (p.Gly111Cys)	874
c.334G>T (p.Asp112Cys), c.335A>G (p.Asp112Cys)	984
c.338T>G (p.Leu113Cys), c.339G>T (p.Leu113Cys)	95
c.340G>T (p.Asp114Cys), c.341A>G (p.Asp114Cys), c.342C>T (p.Asp114Cys)	2201
c.343A>T (p.Thr115Cys), c.344C>G (p.Thr115Cys), c.345C>T (p.Thr115Cys)	79
c.350A>G (p.Tyr117Cys)	651
c.376G>T (p.Val126Cys), c.377T>G (p.Val126Cys), c.378A>T (p.Val126Cys)	439
c.397G>T (p.Glu133Cys), c.398A>G (p.Glu133Cys), c.399A>T (p.Glu133Cys)	863
c.400G>T (p.Val134Cys), c.401T>G (p.Val134Cys), c.402A>T (p.Val134Cys)	342
c.407C>G (p.Ser136Cys), c.408C>T (p.Ser136Cys)	2851
c.410T>G (p.Phe137Cys)	1775
c.412A>T (p.Thr138Cys), c.413C>G (p.Thr138Cys), c.414C>T (p.Thr138Cys)	325
c.418G>T (p.Ala140Cys), c.419C>G (p.Ala140Cys)	350
c.424C>T (p.Leu142Cys), c.425T>G (p.Leu142Cys)	756
c.442C>T (p.Gln148Cys), c.443A>G (p.Gln148Cys), c.444A>T (p.Gln148Cys)	2166
c.445A>T (p.Thr149Cys), c.446C>G (p.Thr149Cys), c.447C>T (p.Thr149Cys)	590
c.451A>T (p.Ile151Cys), c.452T>G (p.Ile151Cys), c.453C>T (p.Ile151Cys)	50
c.460G>T (p.Gly154Cys), c.462G>T (p.Gly154Cys)	215
c.466C>T (p.Arg156Cys), c.468A>T (p.Arg156Cys)	654
c.475A>T (p.Thr159Cys), c.476C>G (p.Thr159Cys), c.477A>T (p.Thr159Cys)	164
c.478G>T (p.Asp160Cys), c.479A>G (p.Asp160Cys), c.480C>T (p.Asp160Cys)	482
c.487C>T (p.Pro163Cys), c.488C>G (p.Pro163Cys), c.489A>T (p.Pro163Cys)	559
c.490A>T (p.Ile164Cys), c.491T>G (p.Ile164Cys), c.492A>T (p.Ile164Cys)	33
c.505G>T (p.Val169Cys), c.506T>G (p.Val169Cys)	245
c.518C>G (p.Ser173Cys), c.519A>T (p.Ser173Cys)	46
c.520A>T (p.Ile174Cys), c.521T>G (p.Ile174Cys), c.522A>T (p.Ile174Cys)	47
c.523G>T (p.Val175Cys), c.524T>G (p.Val175Cys), c.525G>T (p.Val175Cys)	5
c.541G>T (p.Ala181Cys), c.542C>G (p.Ala181Cys), c.543A>T (p.Ala181Cys)	39
c.559G>T (p.Val187Cys), c.560T>G (p.Val187Cys), c.561G>T (p.Val187Cys)	204
c.574G>T (p.Ala192Cys), c.575C>G (p.Ala192Cys)	57
c.577A>T (p.Lys193Cys), c.578A>G (p.Lys193Cys), c.579G>T (p.Lys193Cys)	18
c.589A>T (p.Arg197Cys), c.591A>T (p.Arg197Cys)	12
c.595G>T (p.Glu199Cys), c.596A>G (p.Glu199Cys), c.597G>T (p.Glu199Cys)	10
c.604G>T (p.Val202Cys), c.605T>G (p.Val202Cys)	11
c.610A>T (p.Ser204Cys)	418
c.613C>T (p.His205Cys), c.614A>G (p.His205Cys), c.615C>T (p.His205Cys)	1771
c.628G>T (p.Ala210Cys), c.629C>G (p.Ala210Cys), c.630C>T (p.Ala210Cys)	103
c.634A>T (p.Arg212Cys), c.636G>T (p.Arg212Cys)	38
c.640G>T (p.Gly214Cys), c.642C>T (p.Gly214Cys)	91
c.643A>T (p.Lys215Cys), c.644A>G (p.Lys215Cys), c.645G>T (p.Lys215Cys)	82
c.652C>T (p.Leu218Cys), c.653T>G (p.Leu218Cys), c.654C>T (p.Leu218Cys)	213
c.655A>T (p.Met219Cys), c.656T>G (p.Met219Cys), c.657G>T (p.Met219Cys)	34
c.660G>T (p.Trp220Cys)	822
c.667G>T (p.Gly223Cys), c.669C>T (p.Gly223Cys)	208
c.673C>T (p.Leu225Cys), c.674T>G (p.Leu225Cys), c.675G>T (p.Leu225Cys)	436
c.676A>T (p.Arg226Cys), c.678A>T (p.Arg226Cys)	743
c.679A>T (p.Lys227Cys), c.680A>G (p.Lys227Cys), c.681G>T (p.Lys227Cys)	709
c.700C>T (p.His234Cys), c.701A>G (p.His234Cys)	150
c.703G>T (p.Val235Cys), c.704T>G (p.Val235Cys), c.705A>T (p.Val235Cys)	21
c.712C>T (p.Gln238Cys), c.713A>G (p.Gln238Cys), c.714A>T (p.Gln238Cys)	235
c.715C>T (p.Leu239Cys), c.716T>G (p.Leu239Cys), c.717G>T (p.Leu239Cys)	367
c.718C>T (p.Leu240Cys), c.719T>G (p.Leu240Cys), c.720G>T (p.Leu240Cys)	22
c.721A>T (p.Lys241Cys), c.722A>G (p.Lys241Cys), c.723A>T (p.Lys241Cys)	416
c.725C>G (p.Ser242Cys), c.726A>T (p.Ser242Cys)	164
c.730A>T (p.Ile244Cys), c.731T>G (p.Ile244Cys), c.732A>T (p.Ile244Cys)	28
c.739G>T (p.Glu247Cys), c.740A>G (p.Glu247Cys), c.741A>T (p.Glu247Cys)	1389
c.763C>T (p.Gln255Cys), c.764A>G (p.Gln255Cys), c.765G>T (p.Gln255Cys)	329
c.769G>T (p.Asp257Cys), c.770A>G (p.Asp257Cys)	18
c.772A>T (p.Ile258Cys), c.773T>G (p.Ile258Cys), c.774C>T (p.Ile258Cys)	250
c.775A>T (p.Asn259Cys), c.776A>G (p.Asn259Cys)	113
c.778G>T (p.Val260Cys), c.779T>G (p.Val260Cys), c.780G>T (p.Val260Cys)	5
c.781G>T (p.Gly261Cys), c.783C>T (p.Gly261Cys)	5
c.787G>T (p.Asp263Cys), c.788A>G (p.Asp263Cys)	160
c.796A>T (p.Ile266Cys), c.797T>G (p.Ile266Cys)	6
c.799G>T (p.Asp267Cys), c.800A>G (p.Asp267Cys), c.801C>T (p.Asp267Cys)	72
c.811C>T (p.Leu271Cys), c.812T>G (p.Leu271Cys), c.813C>T (p.Leu271Cys)	515
c.823A>T (p.Ile275Cys), c.824T>G (p.Ile275Cys), c.825C>T (p.Ile275Cys)	288
c.838G>T (p.Glu280Cys), c.839A>G (p.Glu280Cys), c.840G>T (p.Glu280Cys)	97
c.844G>T (p.Asp282Cys), c.845A>G (p.Asp282Cys)	11
c.847G>T (p.Glu283Cys), c.848A>G (p.Glu283Cys), c.849G>T (p.Glu283Cys)	35
c.850G>T (p.Asp284Cys), c.851A>G (p.Asp284Cys)	58
c.854C>G (p.Ser285Cys)	586
c.856C>T (p.Pro286Cys), c.857C>G (p.Pro286Cys)	10
c.863A>G (p.Tyr288Cys)	2666
c.868C>T (p.Leu290Cys), c.869T>G (p.Leu290Cys), c.870C>T (p.Leu290Cys)	29
c.872C>G (p.Ser291Cys), c.873C>T (p.Ser291Cys)	22
c.874A>T (p.Lys292Cys), c.875A>G (p.Lys292Cys), c.876A>T (p.Lys292Cys)	37
c.880G>T (p.Asp294Cys), c.881A>G (p.Asp294Cys), c.882C>T (p.Asp294Cys)	95
c.886G>T (p.Asp296Cys), c.887A>G (p.Asp296Cys), c.888C>T (p.Asp296Cys)	1
c.892G>T (p.Ala298Cys), c.893C>G (p.Ala298Cys)	149
c.899T>G (p.Phe300Cys), c.900C>T (p.Phe300Cys)	8
c.904A>T (p.Ile302Cys), c.905T>G (p.Ile302Cys)	26
c.907G>T (p.Val303Cys), c.908T>G (p.Val303Cys), c.909C>T (p.Val303Cys)	11
c.913A>T (p.Ile305Cys), c.914T>G (p.Ile305Cys), c.915A>T (p.Ile305Cys)	665
c.916C>T (p.Leu306Cys), c.917T>G (p.Leu306Cys), c.918G>T (p.Leu306Cys)	336
c.919G>T (p.Glu307Cys), c.920A>G (p.Glu307Cys), c.921A>T (p.Glu307Cys)	1075
c.922G>T (p.Gly308Cys), c.924G>T (p.Gly308Cys)	71
c.925A>T (p.Met309Cys), c.926T>G (p.Met309Cys), c.927G>T (p.Met309Cys)	547
c.931G>T (p.Glu311Cys), c.932A>G (p.Glu311Cys), c.933G>T (p.Glu311Cys)	1067
c.934G>T (p.Ala312Cys), c.935C>G (p.Ala312Cys), c.936C>T (p.Ala312Cys)	393
c.940G>T (p.Ala314Cys), c.941C>G (p.Ala314Cys)	402
c.943A>T (p.Met315Cys), c.944T>G (p.Met315Cys), c.945G>T (p.Met315Cys)	227
c.946A>T (p.Thr316Cys), c.947C>G (p.Thr316Cys), c.948A>T (p.Thr316Cys)	431
c.949A>T (p.Thr317Cys), c.950C>G (p.Thr317Cys), c.951C>T (p.Thr317Cys)	483
c.958C>T (p.Arg320Cys), c.960A>T (p.Arg320Cys)	839
c.964A>T (p.Ser322Cys)	483
c.970C>T (p.Leu324Cys), c.971T>G (p.Leu324Cys)	135
c.985C>T (p.Leu329Cys), c.986T>G (p.Leu329Cys)	395
c.990G>T (p.Trp330Cys)	3439
c.997C>T (p.Arg333Cys), c.999C>T (p.Arg333Cys)	136
c.1003G>T (p.Glu335Cys), c.1004A>G (p.Glu335Cys), c.1005A>T (p.Glu335Cys)	135
c.1009G>T (p.Val337Cys), c.1010T>G (p.Val337Cys), c.1011C>T (p.Val337Cys)	339
c.1013T>G (p.Leu338Cys), c.1014G>T (p.Leu338Cys)	41
c.1024A>T (p.Lys342Cys), c.1025A>G (p.Lys342Cys), c.1026G>T (p.Lys342Cys)	318
c.1036A>T (p.Lys346Cys), c.1037A>G (p.Lys346Cys), c.1038G>T (p.Lys346Cys)	632
c.1046A>G (p.Tyr349Cys), c.1047C>T (p.Tyr349Cys)	167
c.1049C>G (p.Ser350Cys)	263
c.1063A>T (p.Thr355Cys), c.1064C>G (p.Thr355Cys), c.1065A>T (p.Thr355Cys)	174
c.1069G>T (p.Glu357Cys), c.1070A>G (p.Glu357Cys), c.1071A>T (p.Glu357Cys)	9
c.1078A>T (p.Asn360Cys), c.1079A>G (p.Asn360Cys), c.1080C>T (p.Asn360Cys)	286
c.1088T>G (p.Leu363Cys), c.1089G>T (p.Leu363Cys)	77
c.1093A>T (p.Ser365Cys)	164
c.1096G>T (p.Ala366Cys), c.1097C>G (p.Ala366Cys)	174
c.1099C>T (p.Arg367Cys), c.1101G>T (p.Arg367Cys)	217
c.1105C>T (p.Leu369Cys), c.1106T>G (p.Leu369Cys)	120
c.1108G>T (p.Ala370Cys), c.1109C>G (p.Ala370Cys), c.1110A>T (p.Ala370Cys)	275
c.1114A>T (p.Lys372Cys), c.1115A>G (p.Lys372Cys), c.1116G>T (p.Lys372Cys)	354
c.1126C>T (p.Leu376Cys), c.1127T>G (p.Leu376Cys), c.1128G>T (p.Leu376Cys)	78
c.1135G>T (p.Ala379Cys), c.1136C>G (p.Ala379Cys), c.1137A>T (p.Ala379Cys)	44
c.1138A>T (p.Asn380Cys), c.1139A>G (p.Asn380Cys), c.1140C>T (p.Asn380Cys)	365
c.1153G>T (p.Glu385Cys), c.1154A>G (p.Glu385Cys), c.1155G>T (p.Glu385Cys)	269
c.1156A>T (p.Asn386Cys), c.1157A>G (p.Asn386Cys), c.1158C>T (p.Asn386Cys)	87
c.1159G>T (p.Glu387Cys), c.1160A>G (p.Glu387Cys), c.1161A>T (p.Glu387Cys)	853
c.1165G>T (p.Ala389Cys), c.1166C>G (p.Ala389Cys)	33
c.1168C>T (p.Leu390Cys), c.1169T>G (p.Leu390Cys), c.1170C>T (p.Leu390Cys)	187
c.1171A>T (p.Thr391Cys), c.1172C>G (p.Thr391Cys), c.1173A>T (p.Thr391Cys)	29
c.1175C>G (p.Ser392Cys), c.1176A>T (p.Ser392Cys)	6
c.1177A>T (p.Lys393Cys), c.1178A>G (p.Lys393Cys), c.1179G>T (p.Lys393Cys)	44
c.1183G>T (p.Glu395Cys), c.1184A>G (p.Glu395Cys), c.1185A>T (p.Glu395Cys)	184
c.1192G>T (p.Asp398Cys), c.1193A>G (p.Asp398Cys)	16
c.1196C>G (p.Ser399Cys), c.1197A>T (p.Ser399Cys)	100
c.8C>G (p.Ser3Cys), c.9A>C (p.Ser3Cys)	35
c.10G>T (p.Val4Cys), c.11T>G (p.Val4Cys), c.12G>C (p.Val4Cys)	83
c.13C>T (p.Arg5Cys), c.15A>C (p.Arg5Cys)	110
c.19A>T (p.Asn7Cys), c.20A>G (p.Asn7Cys), c.21T>C (p.Asn7Cys)	41
c.22C>T (p.Arg8Cys), c.24G>C (p.Arg8Cys)	43
c.34G>T (p.Val12Cys), c.35T>G (p.Val12Cys), c.36A>C (p.Val12Cys)	121
c.40A>T (p.Ser14Cys)	118
c.46G>T (p.Glu16Cys), c.47A>G (p.Glu16Cys), c.48G>C (p.Glu16Cys)	402
c.67A>T (p.Thr23Cys), c.68C>G (p.Thr23Cys)	14
c.70A>T (p.Met24Cys), c.71T>G (p.Met24Cys), c.72G>C (p.Met24Cys)	26
c.76G>T (p.Val26Cys), c.77T>G (p.Val26Cys), c.78A>C (p.Val26Cys)	181
c.79G>T (p.Ala27Cys), c.80C>G (p.Ala27Cys)	74
c.85G>T (p.Gly29Cys), c.87T>C (p.Gly29Cys)	81
c.94A>T (p.Asn32Cys), c.95A>G (p.Asn32Cys), c.96T>C (p.Asn32Cys)	24
c.100A>T (p.Lys34Cys), c.101A>G (p.Lys34Cys), c.102A>C (p.Lys34Cys)	63
c.104C>G (p.Ser35Cys), c.105T>C (p.Ser35Cys)	60
c.106A>T (p.Lys36Cys), c.107A>G (p.Lys36Cys), c.108G>C (p.Lys36Cys)	40
c.109G>T (p.Val37Cys), c.110T>G (p.Val37Cys), c.111G>C (p.Val37Cys)	103
c.124C>T (p.Gln42Cys), c.125A>G (p.Gln42Cys), c.126G>C (p.Gln42Cys)	6
c.134C>G (p.Ser45Cys), c.135A>C (p.Ser45Cys)	98
c.136C>T (p.Arg46Cys)	784
c.142G>T (p.Val48Cys), c.143T>G (p.Val48Cys)	146
c.151G>T (p.Asp51Cys), c.152A>G (p.Asp51Cys), c.153T>C (p.Asp51Cys)	869
c.166G>T (p.Val56Cys), c.167T>G (p.Val56Cys), c.168G>C (p.Val56Cys)	135
c.175A>T (p.Ile59Cys), c.176T>G (p.Ile59Cys), c.177A>C (p.Ile59Cys)	282
c.178A>T (p.Asn60Cys), c.179A>G (p.Asn60Cys)	40
c.184G>T (p.Gly62Cys), c.186G>C (p.Gly62Cys)	66
c.190A>T (p.Lys64Cys), c.191A>G (p.Lys64Cys), c.192G>C (p.Lys64Cys)	68
c.199C>T (p.Arg67Cys), c.201G>C (p.Arg67Cys)	25
c.203A>G (p.Tyr68Cys)	137
c.206T>G (p.Leu69Cys), c.207G>C (p.Leu69Cys)	1
c.208G>T (p.Ala70Cys), c.209C>G (p.Ala70Cys)	33
c.214A>T (p.Ile72Cys), c.215T>G (p.Ile72Cys), c.216T>C (p.Ile72Cys)	1
c.218T>G (p.Phe73Cys)	129
c.220A>T (p.Thr74Cys), c.221C>G (p.Thr74Cys), c.222A>C (p.Thr74Cys)	109
c.223A>T (p.Thr75Cys), c.224C>G (p.Thr75Cys)	93
c.229G>T (p.Val77Cys), c.230T>G (p.Val77Cys), c.231T>C (p.Val77Cys)	289
c.232G>T (p.Asp78Cys), c.233A>G (p.Asp78Cys), c.234T>C (p.Asp78Cys)	8
c.238C>T (p.Arg80Cys)	800
c.249G>C (p.Trp83Cys)	942
c.250A>T (p.Met84Cys), c.251T>G (p.Met84Cys), c.252G>C (p.Met84Cys)	70
c.271G>T (p.Ala91Cys), c.272C>G (p.Ala91Cys)	122
c.277G>T (p.Val93Cys), c.278T>G (p.Val93Cys), c.279A>C (p.Val93Cys)	190
c.284C>G (p.Ser95Cys), c.285T>C (p.Ser95Cys)	22
c.296T>G (p.Phe99Cys), c.297T>C (p.Phe99Cys)	135
c.298G>T (p.Gly100Cys)	397
c.304G>T (p.Val102Cys), c.305T>G (p.Val102Cys), c.306T>C (p.Val102Cys)	4
c.308T>G (p.Phe103Cys), c.309T>C (p.Phe103Cys)	166
c.314T>G (p.Leu105Cys), c.315G>C (p.Leu105Cys)	566
c.316A>T (p.Ile106Cys), c.317T>G (p.Ile106Cys)	245
c.352A>T (p.Lys118Cys), c.353A>G (p.Lys118Cys), c.354A>C (p.Lys118Cys)	111
c.371C>G (p.Ser124Cys)	679
c.373A>T (p.Lys125Cys), c.374A>G (p.Lys125Cys), c.375G>C (p.Lys125Cys)	873
c.380C>G (p.Ser127Cys)	145
c.382A>T (p.Lys128Cys), c.383A>G (p.Lys128Cys), c.384G>C (p.Lys128Cys)	80
c.385G>T (p.Ala129Cys), c.386C>G (p.Ala129Cys)	671
c.391G>T (p.Val131Cys), c.392T>G (p.Val131Cys)	378
c.395C>G (p.Ser132Cys)	244
c.403A>T (p.Asn135Cys), c.404A>G (p.Asn135Cys), c.405T>C (p.Asn135Cys)	148
c.415G>T (p.Ala139Cys), c.416C>G (p.Ala139Cys), c.417A>C (p.Ala139Cys)	1838
c.422T>G (p.Phe141Cys)	726
c.428T>G (p.Phe143Cys)	1368
c.431C>G (p.Ser144Cys), c.432T>C (p.Ser144Cys)	1246
c.433A>T (p.Ile145Cys), c.434T>G (p.Ile145Cys)	359
c.436G>T (p.Glu146Cys), c.437A>G (p.Glu146Cys), c.438A>C (p.Glu146Cys)	675
c.439A>T (p.Thr147Cys), c.440C>G (p.Thr147Cys), c.441A>C (p.Thr147Cys)	828
c.448A>T (p.Thr150Cys), c.449C>G (p.Thr150Cys), c.450T>C (p.Thr150Cys)	204
c.458A>G (p.Tyr153Cys)	202
c.464T>G (p.Phe155Cys)	298
c.472G>T (p.Val158Cys), c.473T>G (p.Val158Cys)	37
c.481G>T (p.Glu161Cys), c.482A>G (p.Glu161Cys), c.483A>C (p.Glu161Cys)	295
c.493G>T (p.Ala165Cys), c.494C>G (p.Ala165Cys)	1111
c.496G>T (p.Val166Cys), c.497T>G (p.Val166Cys), c.498T>C (p.Val166Cys)	85
c.500T>G (p.Phe167Cys)	189
c.502A>T (p.Met168Cys), c.503T>G (p.Met168Cys), c.504G>C (p.Met168Cys)	107
c.508G>T (p.Val170Cys), c.509T>G (p.Val170Cys)	5
c.512T>G (p.Phe171Cys), c.513T>C (p.Phe171Cys)	69
c.514C>T (p.Gln172Cys), c.515A>G (p.Gln172Cys), c.516A>C (p.Gln172Cys)	1
c.526G>T (p.Gly176Cys)	1151
c.532A>T (p.Ile178Cys), c.533T>G (p.Ile178Cys), c.534T>C (p.Ile178Cys)	201
c.535A>T (p.Ile179Cys), c.536T>G (p.Ile179Cys)	7
c.538G>T (p.Asp180Cys), c.539A>G (p.Asp180Cys), c.540T>C (p.Asp180Cys)	9
c.545T>G (p.Phe182Cys), c.546T>C (p.Phe182Cys)	285
c.547A>T (p.Ile183Cys), c.548T>G (p.Ile183Cys)	442
c.550A>T (p.Ile184Cys), c.551T>G (p.Ile184Cys), c.552T>C (p.Ile184Cys)	88
c.556G>T (p.Ala186Cys), c.557C>G (p.Ala186Cys)	27
c.562A>T (p.Met188Cys), c.563T>G (p.Met188Cys), c.564G>C (p.Met188Cys)	15
c.568A>T (p.Lys190Cys), c.569A>G (p.Lys190Cys), c.570A>C (p.Lys190Cys)	16
c.580C>T (p.Pro194Cys), c.581C>G (p.Pro194Cys)	5
c.583A>T (p.Lys195Cys), c.584A>G (p.Lys195Cys), c.585A>C (p.Lys195Cys)	35
c.586A>T (p.Lys196Cys), c.587A>G (p.Lys196Cys), c.588A>C (p.Lys196Cys)	149
c.592A>T (p.Asn198Cys), c.593A>G (p.Asn198Cys), c.594T>C (p.Asn198Cys)	318
c.598A>T (p.Thr200Cys), c.599C>G (p.Thr200Cys), c.600A>C (p.Thr200Cys)	10
c.608T>G (p.Phe203Cys)	113
c.616A>T (p.Asn206Cys), c.617A>G (p.Asn206Cys)	98
c.619G>T (p.Ala207Cys), c.620C>G (p.Ala207Cys), c.621T>C (p.Ala207Cys)	273
c.622G>T (p.Val208Cys), c.623T>G (p.Val208Cys), c.624G>C (p.Val208Cys)	247
c.625A>T (p.Ile209Cys), c.626T>G (p.Ile209Cys), c.627T>C (p.Ile209Cys)	382
c.631A>T (p.Met211Cys), c.632T>G (p.Met211Cys), c.633G>C (p.Met211Cys)	57
c.637G>T (p.Asp213Cys), c.638A>G (p.Asp213Cys), c.639T>C (p.Asp213Cys)	54
c.646C>T (p.Leu216Cys), c.647T>G (p.Leu216Cys), c.648G>C (p.Leu216Cys)	402
c.661A>T (p.Arg221Cys), c.663G>C (p.Arg221Cys)	1972
c.670A>T (p.Asn224Cys), c.671A>G (p.Asn224Cys), c.672T>C (p.Asn224Cys)	2
c.683C>G (p.Ser228Cys)	31
c.685C>T (p.His229Cys), c.686A>G (p.His229Cys)	132
c.688C>T (p.Leu230Cys), c.689T>G (p.Leu230Cys)	59
c.691G>T (p.Val231Cys), c.692T>G (p.Val231Cys), c.693A>C (p.Val231Cys)	30
c.697G>T (p.Ala233Cys), c.698C>G (p.Ala233Cys)	265
c.706C>T (p.Arg236Cys), c.708A>C (p.Arg236Cys)	67
c.709G>T (p.Ala237Cys), c.710C>G (p.Ala237Cys), c.711A>C (p.Ala237Cys)	306
c.727C>T (p.Arg243Cys)	875
c.733A>T (p.Thr245Cys), c.734C>G (p.Thr245Cys), c.735T>C (p.Thr245Cys)	126
c.737C>G (p.Ser246Cys), c.738A>C (p.Ser246Cys)	338
c.742G>T (p.Gly248Cys), c.744A>C (p.Gly248Cys)	28
c.745G>T (p.Glu249Cys), c.746A>G (p.Glu249Cys), c.747G>C (p.Glu249Cys)	322
c.749A>G (p.Tyr250Cys)	229
c.751A>T (p.Ile251Cys), c.752T>G (p.Ile251Cys), c.753A>C (p.Ile251Cys)	12
c.757C>T (p.Leu253Cys), c.758T>G (p.Leu253Cys)	30
c.760G>T (p.Asp254Cys), c.761A>G (p.Asp254Cys), c.762T>C (p.Asp254Cys)	363
c.766A>T (p.Ile256Cys), c.767T>G (p.Ile256Cys), c.768T>C (p.Ile256Cys)	48
c.790A>T (p.Ser264Cys)	169
c.793G>T (p.Gly265Cys)	766
c.802A>T (p.Arg268Cys), c.804G>C (p.Arg268Cys)	730
c.814G>T (p.Val272Cys), c.815T>G (p.Val272Cys), c.816T>C (p.Val272Cys)	578
c.817A>T (p.Ser273Cys)	172
c.820C>T (p.Pro274Cys), c.821C>G (p.Pro274Cys), c.822A>C (p.Pro274Cys)	274
c.826A>T (p.Thr276Cys), c.827C>G (p.Thr276Cys)	71
c.829A>T (p.Ile277Cys), c.830T>G (p.Ile277Cys)	628
c.832G>T (p.Val278Cys), c.833T>G (p.Val278Cys)	15
c.835C>T (p.His279Cys), c.836A>G (p.His279Cys)	633
c.841A>T (p.Ile281Cys), c.842T>G (p.Ile281Cys), c.843T>C (p.Ile281Cys)	23
c.865G>T (p.Asp289Cys), c.866A>G (p.Asp289Cys)	127
c.877C>T (p.Gln293Cys), c.878A>G (p.Gln293Cys), c.879A>C (p.Gln293Cys)	357
c.883A>T (p.Ile295Cys), c.884T>G (p.Ile295Cys)	74
c.889A>T (p.Asn297Cys), c.890A>G (p.Asn297Cys)	12
c.895G>T (p.Asp299Cys), c.896A>G (p.Asp299Cys), c.897T>C (p.Asp299Cys)	518
c.910G>T (p.Val304Cys), c.911T>G (p.Val304Cys), c.912T>C (p.Val304Cys)	464
c.928G>T (p.Val310Cys), c.929T>G (p.Val310Cys), c.930A>C (p.Val310Cys)	235
c.937A>T (p.Thr313Cys), c.938C>G (p.Thr313Cys)	741
c.952C>T (p.Gln318Cys), c.953A>G (p.Gln318Cys), c.954A>C (p.Gln318Cys)	135
c.961A>T (p.Ser321Cys), c.963T>C (p.Ser321Cys)	73
c.968A>G (p.Tyr323Cys), c.969T>C (p.Tyr323Cys)	835
c.973G>T (p.Ala325Cys), c.974C>G (p.Ala325Cys)	308
c.976A>T (p.Asn326Cys), c.977A>G (p.Asn326Cys), c.978T>C (p.Asn326Cys)	315
c.979G>T (p.Glu327Cys), c.980A>G (p.Glu327Cys), c.981A>C (p.Glu327Cys)	1844
c.982A>T (p.Ile328Cys), c.983T>G (p.Ile328Cys)	48
c.991G>T (p.Gly331Cys)	2058
c.994C>T (p.His332Cys), c.995A>G (p.His332Cys), c.996T>C (p.His332Cys)	20
c.1001A>G (p.Tyr334Cys)	515
c.1006C>T (p.Pro336Cys), c.1007C>G (p.Pro336Cys), c.1008T>C (p.Pro336Cys)	611
c.1016T>G (p.Phe339Cys), c.1017T>C (p.Phe339Cys)	87
c.1018G>T (p.Glu340Cys), c.1019A>G (p.Glu340Cys), c.1020G>C (p.Glu340Cys)	311
c.1021G>T (p.Glu341Cys), c.1022A>G (p.Glu341Cys), c.1023G>C (p.Glu341Cys)	413
c.1027C>T (p.His343Cys), c.1028A>G (p.His343Cys)	235
c.1031A>G (p.Tyr344Cys), c.1032T>C (p.Tyr344Cys)	270
c.1034A>G (p.Tyr345Cys), c.1035T>C (p.Tyr345Cys)	45
c.1039G>T (p.Val347Cys), c.1040T>G (p.Val347Cys)	251
c.1042G>T (p.Asp348Cys), c.1043A>G (p.Asp348Cys)	40
c.1060A>T (p.Lys354Cys), c.1061A>G (p.Lys354Cys), c.1062A>C (p.Lys354Cys)	11
c.1067A>G (p.Tyr356Cys)	389
c.1072G>T (p.Val358Cys), c.1073T>G (p.Val358Cys), c.1074T>C (p.Val358Cys)	46
c.1075C>T (p.Pro359Cys), c.1076C>G (p.Pro359Cys), c.1077T>C (p.Pro359Cys)	560
c.1081A>T (p.Thr361Cys), c.1082C>G (p.Thr361Cys), c.1083A>C (p.Thr361Cys)	1291
c.1084C>T (p.Pro362Cys), c.1085C>G (p.Pro362Cys), c.1086A>C (p.Pro362Cys)	76
c.1102G>T (p.Asp368Cys), c.1103A>G (p.Asp368Cys)	117
c.1111G>T (p.Glu371Cys), c.1112A>G (p.Glu371Cys), c.1113G>C (p.Glu371Cys)	1241
c.1117A>T (p.Lys373Cys), c.1118A>G (p.Lys373Cys), c.1119G>C (p.Lys373Cys)	2
c.1121A>G (p.Tyr374Cys)	260
c.1130C>G (p.Ser377Cys), c.1131T>C (p.Ser377Cys)	86
c.1132A>T (p.Asn378Cys), c.1133A>G (p.Asn378Cys)	216
c.1142C>G (p.Ser381Cys), c.1143T>C (p.Ser381Cys)	814
c.1145T>G (p.Phe382Cys)	44
c.1149T>C (p.Cys383Cys)	195
c.1151A>G (p.Tyr384Cys)	282
c.1162G>T (p.Val388Cys), c.1163T>G (p.Val388Cys), c.1164A>C (p.Val388Cys)	107
c.1180G>T (p.Glu394Cys), c.1181A>G (p.Glu394Cys), c.1182A>C (p.Glu394Cys)	730
c.1186G>T (p.Glu396Cys), c.1187A>G (p.Glu396Cys), c.1188A>C (p.Glu396Cys)	69
c.1189G>T (p.Glu397Cys), c.1190A>G (p.Glu397Cys), c.1191A>C (p.Glu397Cys)	128
c.1198G>T (p.Glu400Cys), c.1199A>G (p.Glu400Cys), c.1200G>C (p.Glu400Cys)	130
c.13C>G (p.Arg5Asp), c.14G>A (p.Arg5Asp), c.15A>T (p.Arg5Asp)	171
c.16A>G (p.Thr6Asp), c.17C>A (p.Thr6Asp), c.18C>T (p.Thr6Asp)	86
c.19A>G (p.Asn7Asp)	220
c.25T>G (p.Tyr9Asp)	58
c.28T>G (p.Ser10Asp), c.29C>A (p.Ser10Asp)	45
c.35T>A (p.Val12Asp), c.36A>T (p.Val12Asp)	60
c.48G>T (p.Glu16Asp)	244
c.53G>A (p.Gly18Asp), c.54G>T (p.Gly18Asp)	28
c.61C>G (p.Leu21Asp), c.62T>A (p.Leu21Asp), c.63G>T (p.Leu21Asp)	72
c.65C>A (p.Ala22Asp), c.66A>T (p.Ala22Asp)	90
c.70A>G (p.Met24Asp), c.71T>A (p.Met24Asp), c.72G>T (p.Met24Asp)	85
c.74C>A (p.Ala25Asp)	433
c.77T>A (p.Val26Asp), c.78A>T (p.Val26Asp)	60
c.80C>A (p.Ala27Asp), c.81C>T (p.Ala27Asp)	65
c.86G>A (p.Gly29Asp)	147
c.94A>G (p.Asn32Asp)	211
c.103T>G (p.Ser35Asp), c.104C>A (p.Ser35Asp)	59
c.110T>A (p.Val37Asp), c.111G>T (p.Val37Asp)	182
c.118C>G (p.Arg40Asp), c.119G>A (p.Arg40Asp), c.120C>T (p.Arg40Asp)	70
c.136C>G (p.Arg46Asp), c.137G>A (p.Arg46Asp), c.138C>T (p.Arg46Asp)	122
c.139T>G (p.Phe47Asp), c.140T>A (p.Phe47Asp)	8
c.143T>A (p.Val48Asp), c.144C>T (p.Val48Asp)	153
c.145A>G (p.Lys49Asp), c.147G>T (p.Lys49Asp)	847
c.148A>G (p.Lys50Asp), c.150A>T (p.Lys50Asp)	254
c.157C>G (p.His53Asp), c.159C>T (p.His53Asp)	231
c.163A>G (p.Asn55Asp)	144
c.169C>G (p.Gln57Asp), c.171G>T (p.Gln57Asp)	137
c.172T>G (p.Phe58Asp), c.173T>A (p.Phe58Asp), c.174C>T (p.Phe58Asp)	156
c.189A>T (p.Glu63Asp)	259
c.190A>G (p.Lys64Asp), c.192G>T (p.Lys64Asp)	123
c.194G>A (p.Gly65Asp)	563
c.196C>G (p.Gln66Asp), c.198A>T (p.Gln66Asp)	264
c.214A>G (p.Ile72Asp), c.215T>A (p.Ile72Asp)	64
c.217T>G (p.Phe73Asp), c.218T>A (p.Phe73Asp), c.219C>T (p.Phe73Asp)	115
c.223A>G (p.Thr75Asp), c.224C>A (p.Thr75Asp), c.225C>T (p.Thr75Asp)	163
c.226T>G (p.Cys76Asp), c.227G>A (p.Cys76Asp), c.228C>T (p.Cys76Asp)	12
c.235A>G (p.Ile79Asp), c.236T>A (p.Ile79Asp), c.237C>T (p.Ile79Asp)	38
c.241T>G (p.Trp81Asp), c.242G>A (p.Trp81Asp), c.243G>T (p.Trp81Asp)	17
c.247T>G (p.Trp83Asp), c.248G>A (p.Trp83Asp), c.249G>T (p.Trp83Asp)	93
c.250A>G (p.Met84Asp), c.251T>A (p.Met84Asp), c.252G>T (p.Met84Asp)	143
c.253T>G (p.Leu85Asp), c.254T>A (p.Leu85Asp), c.255G>T (p.Leu85Asp)	136
c.262T>G (p.Phe88Asp), c.263T>A (p.Phe88Asp)	55
c.274T>G (p.Phe92Asp), c.275T>A (p.Phe92Asp), c.276C>T (p.Phe92Asp)	166
c.278T>A (p.Val93Asp), c.279A>T (p.Val93Asp)	153
c.283T>G (p.Ser95Asp), c.284C>A (p.Ser95Asp)	515
c.289C>G (p.Leu97Asp), c.290T>A (p.Leu97Asp), c.291C>T (p.Leu97Asp)	373
c.299G>A (p.Gly100Asp), c.300C>T (p.Gly100Asp)	366
c.310T>G (p.Trp104Asp), c.311G>A (p.Trp104Asp), c.312G>T (p.Trp104Asp)	1813
c.316A>G (p.Ile106Asp), c.317T>A (p.Ile106Asp), c.318C>T (p.Ile106Asp)	1653
c.320C>A (p.Ala107Asp)	1210
c.322T>G (p.Leu108Asp), c.323T>A (p.Leu108Asp), c.324G>T (p.Leu108Asp)	285
c.325T>G (p.Leu109Asp), c.326T>A (p.Leu109Asp), c.327G>T (p.Leu109Asp)	689
c.328C>G (p.His110Asp)	951
c.337T>G (p.Leu113Asp), c.338T>A (p.Leu113Asp), c.339G>T (p.Leu113Asp)	681
c.352A>G (p.Lys118Asp), c.354A>T (p.Lys118Asp)	2783
c.373A>G (p.Lys125Asp), c.375G>T (p.Lys125Asp)	140
c.379T>G (p.Ser127Asp), c.380C>A (p.Ser127Asp), c.381C>T (p.Ser127Asp)	271
c.394T>G (p.Ser132Asp), c.395C>A (p.Ser132Asp), c.396C>T (p.Ser132Asp)	194
c.399A>T (p.Glu133Asp)	160
c.401T>A (p.Val134Asp), c.402A>T (p.Val134Asp)	776
c.403A>G (p.Asn135Asp)	295
c.409T>G (p.Phe137Asp), c.410T>A (p.Phe137Asp)	4742
c.412A>G (p.Thr138Asp), c.413C>A (p.Thr138Asp), c.414C>T (p.Thr138Asp)	920
c.419C>A (p.Ala140Asp)	787
c.421T>G (p.Phe141Asp), c.422T>A (p.Phe141Asp), c.423C>T (p.Phe141Asp)	538
c.424C>G (p.Leu142Asp), c.425T>A (p.Leu142Asp)	125
c.427T>G (p.Phe143Asp), c.428T>A (p.Phe143Asp), c.429C>T (p.Phe143Asp)	304
c.430T>G (p.Ser144Asp), c.431C>A (p.Ser144Asp)	773
c.442C>G (p.Gln148Asp), c.444A>T (p.Gln148Asp)	384
c.455G>A (p.Gly152Asp), c.456A>T (p.Gly152Asp)	46
c.457T>G (p.Tyr153Asp), c.459C>T (p.Tyr153Asp)	1
c.463T>G (p.Phe155Asp), c.464T>A (p.Phe155Asp), c.465C>T (p.Phe155Asp)	41
c.473T>A (p.Val158Asp), c.474C>T (p.Val158Asp)	47
c.475A>G (p.Thr159Asp), c.476C>A (p.Thr159Asp), c.477A>T (p.Thr159Asp)	94
c.499T>G (p.Phe167Asp), c.500T>A (p.Phe167Asp), c.501C>T (p.Phe167Asp)	557
c.511T>G (p.Phe171Asp), c.512T>A (p.Phe171Asp)	765
c.520A>G (p.Ile174Asp), c.521T>A (p.Ile174Asp), c.522A>T (p.Ile174Asp)	2197
c.524T>A (p.Val175Asp), c.525G>T (p.Val175Asp)	487
c.529T>G (p.Cys177Asp), c.530G>A (p.Cys177Asp)	8
c.532A>G (p.Ile178Asp), c.533T>A (p.Ile178Asp)	26
c.535A>G (p.Ile179Asp), c.536T>A (p.Ile179Asp), c.537C>T (p.Ile179Asp)	11
c.544T>G (p.Phe182Asp), c.545T>A (p.Phe182Asp)	109
c.560T>A (p.Val187Asp), c.561G>T (p.Val187Asp)	941
c.566C>A (p.Ala189Asp), c.567A>T (p.Ala189Asp)	1
c.575C>A (p.Ala192Asp)	446
c.577A>G (p.Lys193Asp), c.579G>T (p.Lys193Asp)	102
c.583A>G (p.Lys195Asp), c.585A>T (p.Lys195Asp)	32
c.586A>G (p.Lys196Asp), c.588A>T (p.Lys196Asp)	22
c.589A>G (p.Arg197Asp), c.590G>A (p.Arg197Asp), c.591A>T (p.Arg197Asp)	24
c.613C>G (p.His205Asp), c.615C>T (p.His205Asp)	498
c.620C>A (p.Ala207Asp)	1030
c.623T>A (p.Val208Asp), c.624G>T (p.Val208Asp)	291
c.629C>A (p.Ala210Asp), c.630C>T (p.Ala210Asp)	33
c.634A>G (p.Arg212Asp), c.635G>A (p.Arg212Asp), c.636G>T (p.Arg212Asp)	14
c.643A>G (p.Lys215Asp), c.645G>T (p.Lys215Asp)	571
c.649T>G (p.Cys217Asp), c.650G>A (p.Cys217Asp), c.651C>T (p.Cys217Asp)	76
c.658T>G (p.Trp220Asp), c.659G>A (p.Trp220Asp), c.660G>T (p.Trp220Asp)	720
c.661A>G (p.Arg221Asp), c.662G>A (p.Arg221Asp), c.663G>T (p.Arg221Asp)	227
c.668G>A (p.Gly223Asp), c.669C>T (p.Gly223Asp)	168
c.673C>G (p.Leu225Asp), c.674T>A (p.Leu225Asp), c.675G>T (p.Leu225Asp)	305
c.676A>G (p.Arg226Asp), c.677G>A (p.Arg226Asp), c.678A>T (p.Arg226Asp)	328
c.685C>G (p.His229Asp), c.687C>T (p.His229Asp)	549
c.688C>G (p.Leu230Asp), c.689T>A (p.Leu230Asp), c.690C>T (p.Leu230Asp)	379
c.692T>A (p.Val231Asp), c.693A>T (p.Val231Asp)	99
c.696G>T (p.Glu232Asp)	545
c.698C>A (p.Ala233Asp), c.699C>T (p.Ala233Asp)	96
c.700C>G (p.His234Asp)	193
c.704T>A (p.Val235Asp), c.705A>T (p.Val235Asp)	526
c.712C>G (p.Gln238Asp), c.714A>T (p.Gln238Asp)	785
c.715C>G (p.Leu239Asp), c.716T>A (p.Leu239Asp), c.717G>T (p.Leu239Asp)	39
c.721A>G (p.Lys241Asp), c.723A>T (p.Lys241Asp)	499
c.724T>G (p.Ser242Asp), c.725C>A (p.Ser242Asp), c.726A>T (p.Ser242Asp)	486
c.747G>T (p.Glu249Asp)	350
c.748T>G (p.Tyr250Asp), c.750C>T (p.Tyr250Asp)	484
c.779T>A (p.Val260Asp), c.780G>T (p.Val260Asp)	354
c.784T>G (p.Phe262Asp), c.785T>A (p.Phe262Asp), c.786C>T (p.Phe262Asp)	807
c.802A>G (p.Arg268Asp), c.803G>A (p.Arg268Asp), c.804G>T (p.Arg268Asp)	19
c.826A>G (p.Thr276Asp), c.827C>A (p.Thr276Asp), c.828C>T (p.Thr276Asp)	148
c.833T>A (p.Val278Asp), c.834C>T (p.Val278Asp)	539
c.841A>G (p.Ile281Asp), c.842T>A (p.Ile281Asp)	95
c.853T>G (p.Ser285Asp), c.854C>A (p.Ser285Asp)	58
c.856C>G (p.Pro286Asp), c.857C>A (p.Pro286Asp)	672
c.859C>G (p.Leu287Asp), c.860T>A (p.Leu287Asp)	5
c.862T>G (p.Tyr288Asp)	72
c.868C>G (p.Leu290Asp), c.869T>A (p.Leu290Asp), c.870C>T (p.Leu290Asp)	3
c.871T>G (p.Ser291Asp), c.872C>A (p.Ser291Asp), c.873C>T (p.Ser291Asp)	206
c.889A>G (p.Asn297Asp), c.891C>T (p.Asn297Asp)	38
c.903A>T (p.Glu301Asp)	305
c.904A>G (p.Ile302Asp), c.905T>A (p.Ile302Asp)	1
c.911T>A (p.Val304Asp)	188
c.913A>G (p.Ile305Asp), c.914T>A (p.Ile305Asp), c.915A>T (p.Ile305Asp)	861
c.921A>T (p.Glu307Asp)	338
c.923G>A (p.Gly308Asp), c.924G>T (p.Gly308Asp)	52
c.925A>G (p.Met309Asp), c.926T>A (p.Met309Asp), c.927G>T (p.Met309Asp)	158
c.933G>T (p.Glu311Asp)	976
c.937A>G (p.Thr313Asp), c.938C>A (p.Thr313Asp), c.939C>T (p.Thr313Asp)	247
c.946A>G (p.Thr316Asp), c.947C>A (p.Thr316Asp), c.948A>T (p.Thr316Asp)	160
c.952C>G (p.Gln318Asp), c.954A>T (p.Gln318Asp)	159
c.955T>G (p.Cys319Asp), c.956G>A (p.Cys319Asp)	200
c.961A>G (p.Ser321Asp), c.962G>A (p.Ser321Asp)	1018
c.964A>G (p.Ser322Asp), c.965G>A (p.Ser322Asp)	174
c.974C>A (p.Ala325Asp), c.975C>T (p.Ala325Asp)	230
c.976A>G (p.Asn326Asp)	717
c.981A>T (p.Glu327Asp)	369
c.982A>G (p.Ile328Asp), c.983T>A (p.Ile328Asp), c.984C>T (p.Ile328Asp)	3581
c.985C>G (p.Leu329Asp), c.986T>A (p.Leu329Asp)	1877
c.988T>G (p.Trp330Asp), c.989G>A (p.Trp330Asp), c.990G>T (p.Trp330Asp)	1647
c.997C>G (p.Arg333Asp), c.998G>A (p.Arg333Asp), c.999C>T (p.Arg333Asp)	187
c.1005A>T (p.Glu335Asp)	464
c.1006C>G (p.Pro336Asp), c.1007C>A (p.Pro336Asp)	84
c.1012T>G (p.Leu338Asp), c.1013T>A (p.Leu338Asp), c.1014G>T (p.Leu338Asp)	409
c.1015T>G (p.Phe339Asp), c.1016T>A (p.Phe339Asp)	53
c.1027C>G (p.His343Asp), c.1029C>T (p.His343Asp)	222
c.1036A>G (p.Lys346Asp), c.1038G>T (p.Lys346Asp)	87
c.1060A>G (p.Lys354Asp), c.1062A>T (p.Lys354Asp)	442
c.1066T>G (p.Tyr356Asp), c.1068C>T (p.Tyr356Asp)	303
c.1073T>A (p.Val358Asp)	160
c.1078A>G (p.Asn360Asp), c.1080C>T (p.Asn360Asp)	99
c.1090T>G (p.Cys364Asp), c.1091G>A (p.Cys364Asp)	4
c.1093A>G (p.Ser365Asp), c.1094G>A (p.Ser365Asp)	119
c.1097C>A (p.Ala366Asp)	1762
c.1099C>G (p.Arg367Asp), c.1100G>A (p.Arg367Asp), c.1101G>T (p.Arg367Asp)	286
c.1105C>G (p.Leu369Asp), c.1106T>A (p.Leu369Asp)	16
c.1109C>A (p.Ala370Asp), c.1110A>T (p.Ala370Asp)	169
c.1113G>T (p.Glu371Asp)	306
c.1114A>G (p.Lys372Asp), c.1116G>T (p.Lys372Asp)	54
c.1117A>G (p.Lys373Asp), c.1119G>T (p.Lys373Asp)	10
c.1120T>G (p.Tyr374Asp), c.1122C>T (p.Tyr374Asp)	43
c.1123A>G (p.Ile375Asp), c.1124T>A (p.Ile375Asp)	53
c.1126C>G (p.Leu376Asp), c.1127T>A (p.Leu376Asp), c.1128G>T (p.Leu376Asp)	280
c.1132A>G (p.Asn378Asp), c.1134C>T (p.Asn378Asp)	34
c.1136C>A (p.Ala379Asp), c.1137A>T (p.Ala379Asp)	99
c.1144T>G (p.Phe382Asp), c.1145T>A (p.Phe382Asp), c.1146C>T (p.Phe382Asp)	524
c.1156A>G (p.Asn386Asp), c.1158C>T (p.Asn386Asp)	79
c.1161A>T (p.Glu387Asp)	230
c.1163T>A (p.Val388Asp), c.1164A>T (p.Val388Asp)	1
c.1166C>A (p.Ala389Asp)	476
c.1168C>G (p.Leu390Asp), c.1169T>A (p.Leu390Asp), c.1170C>T (p.Leu390Asp)	83
c.1177A>G (p.Lys393Asp), c.1179G>T (p.Lys393Asp)	163
c.1182A>T (p.Glu394Asp)	281
c.1185A>T (p.Glu395Asp)	374
c.1188A>T (p.Glu396Asp)	180
c.1195T>G (p.Ser399Asp), c.1196C>A (p.Ser399Asp), c.1197A>T (p.Ser399Asp)	52
c.5G>A (p.Gly2Asp), c.6A>C (p.Gly2Asp)	93
c.7T>G (p.Ser3Asp), c.8C>A (p.Ser3Asp), c.9A>C (p.Ser3Asp)	48
c.11T>A (p.Val4Asp), c.12G>C (p.Val4Asp)	263
c.22C>G (p.Arg8Asp), c.23G>A (p.Arg8Asp), c.24G>C (p.Arg8Asp)	37
c.31A>G (p.Ile11Asp), c.32T>A (p.Ile11Asp)	132
c.37T>G (p.Ser13Asp), c.38C>A (p.Ser13Asp), c.39A>C (p.Ser13Asp)	100
c.40A>G (p.Ser14Asp), c.41G>A (p.Ser14Asp)	58
c.45G>C (p.Glu15Asp)	152
c.55A>G (p.Met19Asp), c.56T>A (p.Met19Asp), c.57G>C (p.Met19Asp)	306
c.58A>G (p.Lys20Asp), c.60A>C (p.Lys20Asp)	18
c.67A>G (p.Thr23Asp), c.68C>A (p.Thr23Asp)	169
c.82A>G (p.Asn28Asp)	83
c.92G>A (p.Gly31Asp), c.93G>C (p.Gly31Asp)	308
c.98G>A (p.Gly33Asp), c.99G>C (p.Gly33Asp)	18
c.100A>G (p.Lys34Asp), c.102A>C (p.Lys34Asp)	148
c.106A>G (p.Lys36Asp), c.108G>C (p.Lys36Asp)	47
c.112C>G (p.His38Asp), c.114T>C (p.His38Asp)	19
c.115A>G (p.Thr39Asp), c.116C>A (p.Thr39Asp)	19
c.121C>G (p.Gln41Asp), c.123A>C (p.Gln41Asp)	37
c.124C>G (p.Gln42Asp), c.126G>C (p.Gln42Asp)	4
c.127T>G (p.Cys43Asp), c.128G>A (p.Cys43Asp)	4
c.130C>G (p.Arg44Asp), c.131G>A (p.Arg44Asp), c.132G>C (p.Arg44Asp)	412
c.133T>G (p.Ser45Asp), c.134C>A (p.Ser45Asp), c.135A>C (p.Ser45Asp)	222
c.155G>A (p.Gly52Asp)	413
c.167T>A (p.Val56Asp), c.168G>C (p.Val56Asp)	336
c.175A>G (p.Ile59Asp), c.176T>A (p.Ile59Asp), c.177A>C (p.Ile59Asp)	69
c.178A>G (p.Asn60Asp)	97
c.182T>A (p.Val61Asp), c.183G>C (p.Val61Asp)	4
c.185G>A (p.Gly62Asp), c.186G>C (p.Gly62Asp)	93
c.199C>G (p.Arg67Asp), c.200G>A (p.Arg67Asp), c.201G>C (p.Arg67Asp)	56
c.202T>G (p.Tyr68Asp)	200
c.205T>G (p.Leu69Asp), c.206T>A (p.Leu69Asp), c.207G>C (p.Leu69Asp)	85
c.209C>A (p.Ala70Asp)	322
c.220A>G (p.Thr74Asp), c.221C>A (p.Thr74Asp), c.222A>C (p.Thr74Asp)	39
c.230T>A (p.Val77Asp), c.231T>C (p.Val77Asp)	91
c.238C>G (p.Arg80Asp), c.239G>A (p.Arg80Asp)	282
c.244C>G (p.Arg82Asp), c.245G>A (p.Arg82Asp)	57
c.257T>A (p.Val86Asp), c.258T>C (p.Val86Asp)	59
c.259A>G (p.Ile87Asp), c.260T>A (p.Ile87Asp), c.261T>C (p.Ile87Asp)	31
c.265T>G (p.Cys89Asp), c.266G>A (p.Cys89Asp), c.267T>C (p.Cys89Asp)	409
c.268C>G (p.Leu90Asp), c.269T>A (p.Leu90Asp)	256
c.272C>A (p.Ala91Asp)	1310
c.280C>G (p.Leu94Asp), c.281T>A (p.Leu94Asp), c.282G>C (p.Leu94Asp)	209
c.286T>G (p.Trp96Asp), c.287G>A (p.Trp96Asp), c.288G>C (p.Trp96Asp)	685
c.292T>G (p.Phe98Asp), c.293T>A (p.Phe98Asp)	2453
c.295T>G (p.Phe99Asp), c.296T>A (p.Phe99Asp), c.297T>C (p.Phe99Asp)	19
c.305T>A (p.Val102Asp), c.306T>C (p.Val102Asp)	125
c.307T>G (p.Phe103Asp), c.308T>A (p.Phe103Asp), c.309T>C (p.Phe103Asp)	2057
c.313T>G (p.Leu105Asp), c.314T>A (p.Leu105Asp), c.315G>C (p.Leu105Asp)	427
c.332G>A (p.Gly111Asp), c.333A>C (p.Gly111Asp)	683
c.343A>G (p.Thr115Asp), c.344C>A (p.Thr115Asp)	947
c.349T>G (p.Tyr117Asp), c.351T>C (p.Tyr117Asp)	366
c.370T>G (p.Ser124Asp), c.371C>A (p.Ser124Asp)	436
c.377T>A (p.Val126Asp), c.378A>C (p.Val126Asp)	583
c.382A>G (p.Lys128Asp), c.384G>C (p.Lys128Asp)	319
c.386C>A (p.Ala129Asp)	3335
c.388T>G (p.Cys130Asp), c.389G>A (p.Cys130Asp), c.390T>C (p.Cys130Asp)	247
c.392T>A (p.Val131Asp)	1059
c.406T>G (p.Ser136Asp), c.407C>A (p.Ser136Asp)	507
c.416C>A (p.Ala139Asp), c.417A>C (p.Ala139Asp)	326
c.433A>G (p.Ile145Asp), c.434T>A (p.Ile145Asp)	210
c.438A>C (p.Glu146Asp)	1015
c.439A>G (p.Thr147Asp), c.440C>A (p.Thr147Asp), c.441A>C (p.Thr147Asp)	79
c.445A>G (p.Thr149Asp), c.446C>A (p.Thr149Asp)	277
c.448A>G (p.Thr150Asp), c.449C>A (p.Thr150Asp), c.450T>C (p.Thr150Asp)	780
c.451A>G (p.Ile151Asp), c.452T>A (p.Ile151Asp)	407
c.461G>A (p.Gly154Asp), c.462G>C (p.Gly154Asp)	548
c.466C>G (p.Arg156Asp), c.467G>A (p.Arg156Asp), c.468A>C (p.Arg156Asp)	233
c.469T>G (p.Cys157Asp), c.470G>A (p.Cys157Asp)	285
c.483A>C (p.Glu161Asp)	525
c.484T>G (p.Cys162Asp), c.485G>A (p.Cys162Asp)	45
c.487C>G (p.Pro163Asp), c.488C>A (p.Pro163Asp), c.489A>C (p.Pro163Asp)	91
c.490A>G (p.Ile164Asp), c.491T>A (p.Ile164Asp), c.492A>C (p.Ile164Asp)	263
c.497T>A (p.Val166Asp), c.498T>C (p.Val166Asp)	9
c.502A>G (p.Met168Asp), c.503T>A (p.Met168Asp), c.504G>C (p.Met168Asp)	222
c.506T>A (p.Val169Asp), c.507T>C (p.Val169Asp)	166
c.509T>A (p.Val170Asp)	308
c.514C>G (p.Gln172Asp), c.516A>C (p.Gln172Asp)	303
c.517T>G (p.Ser173Asp), c.518C>A (p.Ser173Asp), c.519A>C (p.Ser173Asp)	138
c.527G>A (p.Gly176Asp)	476
c.542C>A (p.Ala181Asp), c.543A>C (p.Ala181Asp)	148
c.550A>G (p.Ile184Asp), c.551T>A (p.Ile184Asp), c.552T>C (p.Ile184Asp)	223
c.554G>A (p.Gly185Asp), c.555G>C (p.Gly185Asp)	185
c.562A>G (p.Met188Asp), c.563T>A (p.Met188Asp), c.564G>C (p.Met188Asp)	3
c.568A>G (p.Lys190Asp), c.570A>C (p.Lys190Asp)	715
c.571A>G (p.Met191Asp), c.572T>A (p.Met191Asp), c.573G>C (p.Met191Asp)	87
c.580C>G (p.Pro194Asp), c.581C>A (p.Pro194Asp)	13
c.592A>G (p.Asn198Asp), c.594T>C (p.Asn198Asp)	242
c.597G>C (p.Glu199Asp)	53
c.598A>G (p.Thr200Asp), c.599C>A (p.Thr200Asp), c.600A>C (p.Thr200Asp)	82
c.607T>G (p.Phe203Asp), c.608T>A (p.Phe203Asp)	243
c.610A>G (p.Ser204Asp), c.611G>A (p.Ser204Asp), c.612T>C (p.Ser204Asp)	357
c.616A>G (p.Asn206Asp)	525
c.625A>G (p.Ile209Asp), c.626T>A (p.Ile209Asp), c.627T>C (p.Ile209Asp)	364
c.631A>G (p.Met211Asp), c.632T>A (p.Met211Asp), c.633G>C (p.Met211Asp)	630
c.641G>A (p.Gly214Asp)	1470
c.646C>G (p.Leu216Asp), c.647T>A (p.Leu216Asp), c.648G>C (p.Leu216Asp)	188
c.652C>G (p.Leu218Asp), c.653T>A (p.Leu218Asp)	106
c.655A>G (p.Met219Asp), c.656T>A (p.Met219Asp), c.657G>C (p.Met219Asp)	492
c.665T>A (p.Val222Asp), c.666G>C (p.Val222Asp)	24
c.670A>G (p.Asn224Asp), c.672T>C (p.Asn224Asp)	55
c.679A>G (p.Lys227Asp), c.681G>C (p.Lys227Asp)	185
c.682T>G (p.Ser228Asp), c.683C>A (p.Ser228Asp)	72
c.706C>G (p.Arg236Asp), c.707G>A (p.Arg236Asp), c.708A>C (p.Arg236Asp)	188
c.710C>A (p.Ala237Asp), c.711A>C (p.Ala237Asp)	722
c.718C>G (p.Leu240Asp), c.719T>A (p.Leu240Asp), c.720G>C (p.Leu240Asp)	1051
c.727C>G (p.Arg243Asp), c.728G>A (p.Arg243Asp)	227
c.730A>G (p.Ile244Asp), c.731T>A (p.Ile244Asp), c.732A>C (p.Ile244Asp)	513
c.733A>G (p.Thr245Asp), c.734C>A (p.Thr245Asp), c.735T>C (p.Thr245Asp)	17
c.736T>G (p.Ser246Asp), c.737C>A (p.Ser246Asp), c.738A>C (p.Ser246Asp)	296
c.741A>C (p.Glu247Asp)	1264
c.743G>A (p.Gly248Asp), c.744A>C (p.Gly248Asp)	5
c.751A>G (p.Ile251Asp), c.752T>A (p.Ile251Asp), c.753A>C (p.Ile251Asp)	185
c.757C>G (p.Leu253Asp), c.758T>A (p.Leu253Asp)	112
c.766A>G (p.Ile256Asp), c.767T>A (p.Ile256Asp), c.768T>C (p.Ile256Asp)	137
c.772A>G (p.Ile258Asp), c.773T>A (p.Ile258Asp)	7
c.775A>G (p.Asn259Asp), c.777T>C (p.Asn259Asp)	45
c.782G>A (p.Gly261Asp)	927
c.790A>G (p.Ser264Asp), c.791G>A (p.Ser264Asp)	96
c.794G>A (p.Gly265Asp)	1420
c.796A>G (p.Ile266Asp), c.797T>A (p.Ile266Asp), c.798T>C (p.Ile266Asp)	97
c.808T>G (p.Phe270Asp), c.809T>A (p.Phe270Asp), c.810T>C (p.Phe270Asp)	116
c.811C>G (p.Leu271Asp), c.812T>A (p.Leu271Asp)	248
c.817A>G (p.Ser273Asp), c.818G>A (p.Ser273Asp)	517
c.820C>G (p.Pro274Asp), c.821C>A (p.Pro274Asp), c.822A>C (p.Pro274Asp)	294
c.823A>G (p.Ile275Asp), c.824T>A (p.Ile275Asp)	515
c.829A>G (p.Ile277Asp), c.830T>A (p.Ile277Asp)	6
c.835C>G (p.His279Asp)	2479
c.840G>C (p.Glu280Asp)	481
c.849G>C (p.Glu283Asp)	177
c.877C>G (p.Gln293Asp), c.879A>C (p.Gln293Asp)	86
c.883A>G (p.Ile295Asp), c.884T>A (p.Ile295Asp)	386
c.893C>A (p.Ala298Asp), c.894T>C (p.Ala298Asp)	85
c.898T>G (p.Phe300Asp), c.899T>A (p.Phe300Asp)	103
c.908T>A (p.Val303Asp)	883
c.916C>G (p.Leu306Asp), c.917T>A (p.Leu306Asp), c.918G>C (p.Leu306Asp)	105
c.929T>A (p.Val310Asp), c.930A>C (p.Val310Asp)	90
c.935C>A (p.Ala312Asp)	642
c.941C>A (p.Ala314Asp), c.942T>C (p.Ala314Asp)	708
c.943A>G (p.Met315Asp), c.944T>A (p.Met315Asp), c.945G>C (p.Met315Asp)	259
c.949A>G (p.Thr317Asp), c.950C>A (p.Thr317Asp)	72
c.958C>G (p.Arg320Asp), c.959G>A (p.Arg320Asp), c.960A>C (p.Arg320Asp)	702
c.967T>G (p.Tyr323Asp), c.969T>C (p.Tyr323Asp)	1684
c.970C>G (p.Leu324Asp), c.971T>A (p.Leu324Asp), c.972T>C (p.Leu324Asp)	733
c.992G>A (p.Gly331Asp)	2168
c.994C>G (p.His332Asp), c.996T>C (p.His332Asp)	1013
c.1000T>G (p.Tyr334Asp)	376
c.1010T>A (p.Val337Asp)	437
c.1020G>C (p.Glu340Asp)	558
c.1023G>C (p.Glu341Asp)	652
c.1024A>G (p.Lys342Asp), c.1026G>C (p.Lys342Asp)	754
c.1030T>G (p.Tyr344Asp), c.1032T>C (p.Tyr344Asp)	317
c.1033T>G (p.Tyr345Asp), c.1035T>C (p.Tyr345Asp)	1110
c.1040T>A (p.Val347Asp)	1406
c.1045T>G (p.Tyr349Asp)	1562
c.1048T>G (p.Ser350Asp), c.1049C>A (p.Ser350Asp), c.1050T>C (p.Ser350Asp)	195
c.1054T>G (p.Phe352Asp), c.1055T>A (p.Phe352Asp)	5
c.1057C>G (p.His353Asp)	333
c.1063A>G (p.Thr355Asp), c.1064C>A (p.Thr355Asp), c.1065A>C (p.Thr355Asp)	396
c.1071A>C (p.Glu357Asp)	438
c.1075C>G (p.Pro359Asp), c.1076C>A (p.Pro359Asp), c.1077T>C (p.Pro359Asp)	137
c.1081A>G (p.Thr361Asp), c.1082C>A (p.Thr361Asp), c.1083A>C (p.Thr361Asp)	6
c.1084C>G (p.Pro362Asp), c.1085C>A (p.Pro362Asp), c.1086A>C (p.Pro362Asp)	2499
c.1087T>G (p.Leu363Asp), c.1088T>A (p.Leu363Asp), c.1089G>C (p.Leu363Asp)	69
c.1129T>G (p.Ser377Asp), c.1130C>A (p.Ser377Asp), c.1131T>C (p.Ser377Asp)	94
c.1138A>G (p.Asn380Asp)	177
c.1141T>G (p.Ser381Asp), c.1142C>A (p.Ser381Asp), c.1143T>C (p.Ser381Asp)	362
c.1147T>G (p.Cys383Asp), c.1148G>A (p.Cys383Asp), c.1149T>C (p.Cys383Asp)	231
c.1150T>G (p.Tyr384Asp)	1015
c.1155G>C (p.Glu385Asp)	383
c.1171A>G (p.Thr391Asp), c.1172C>A (p.Thr391Asp), c.1173A>C (p.Thr391Asp)	74
c.1174T>G (p.Ser392Asp), c.1175C>A (p.Ser392Asp), c.1176A>C (p.Ser392Asp)	10
c.1191A>C (p.Glu397Asp)	350
c.1200G>C (p.Glu400Asp)	186
c.55A>T (p.Met19Ser), c.56T>C (p.Met19Ser), c.57G>T (p.Met19Ser)	96
c.85G>T (p.Gly29Ser), c.86G>C (p.Gly29Ser)	92
c.94A>T (p.Asn32Ser), c.95A>C (p.Asn32Ser)	44
c.173T>C (p.Phe58Ser), c.174C>T (p.Phe58Ser)	177
c.178A>T (p.Asn60Ser), c.179A>C (p.Asn60Ser), c.180C>T (p.Asn60Ser)	85
c.199C>T (p.Arg67Ser), c.200G>C (p.Arg67Ser), c.201G>T (p.Arg67Ser)	252
c.206T>C (p.Leu69Ser), c.207G>T (p.Leu69Ser)	28
c.211G>T (p.Asp71Ser), c.212A>C (p.Asp71Ser)	8
c.248G>C (p.Trp83Ser), c.249G>T (p.Trp83Ser)	223
c.256G>T (p.Val86Ser), c.257T>C (p.Val86Ser)	8
c.277G>T (p.Val93Ser), c.278T>C (p.Val93Ser), c.279A>T (p.Val93Ser)	170
c.314T>C (p.Leu105Ser), c.315G>T (p.Leu105Ser)	216
c.334G>T (p.Asp112Ser), c.335A>C (p.Asp112Ser)	610
c.338T>C (p.Leu113Ser), c.339G>T (p.Leu113Ser)	3351
c.340G>T (p.Asp114Ser), c.341A>C (p.Asp114Ser), c.342C>T (p.Asp114Ser)	663
c.485G>C (p.Cys162Ser), c.486C>T (p.Cys162Ser)	67
c.530G>C (p.Cys177Ser)	343
c.565G>T (p.Ala189Ser), c.567A>T (p.Ala189Ser)	9
c.583A>T (p.Lys195Ser), c.584A>C (p.Lys195Ser), c.585A>T (p.Lys195Ser)	10
c.595G>T (p.Glu199Ser), c.596A>C (p.Glu199Ser), c.597G>T (p.Glu199Ser)	347
c.622G>T (p.Val208Ser), c.623T>C (p.Val208Ser), c.624G>T (p.Val208Ser)	230
c.640G>T (p.Gly214Ser), c.641G>C (p.Gly214Ser), c.642C>T (p.Gly214Ser)	133
c.643A>T (p.Lys215Ser), c.644A>C (p.Lys215Ser), c.645G>T (p.Lys215Ser)	765
c.655A>T (p.Met219Ser), c.656T>C (p.Met219Ser), c.657G>T (p.Met219Ser)	568
c.670A>T (p.Asn224Ser), c.671A>C (p.Asn224Ser)	13
c.691G>T (p.Val231Ser), c.692T>C (p.Val231Ser), c.693A>T (p.Val231Ser)	430
c.721A>T (p.Lys241Ser), c.722A>C (p.Lys241Ser), c.723A>T (p.Lys241Ser)	827
c.730A>T (p.Ile244Ser), c.731T>C (p.Ile244Ser), c.732A>T (p.Ile244Ser)	98
c.745G>T (p.Glu249Ser), c.746A>C (p.Glu249Ser), c.747G>T (p.Glu249Ser)	89
c.763C>T (p.Gln255Ser), c.764A>C (p.Gln255Ser), c.765G>T (p.Gln255Ser)	32
c.778G>T (p.Val260Ser), c.779T>C (p.Val260Ser), c.780G>T (p.Val260Ser)	230
c.835C>T (p.His279Ser), c.836A>C (p.His279Ser), c.837C>T (p.His279Ser)	652
c.850G>T (p.Asp284Ser), c.851A>C (p.Asp284Ser)	64
c.856C>T (p.Pro286Ser)	1936
c.863A>C (p.Tyr288Ser)	968
c.877C>T (p.Gln293Ser), c.878A>C (p.Gln293Ser), c.879A>T (p.Gln293Ser)	111
c.889A>T (p.Asn297Ser), c.890A>C (p.Asn297Ser), c.891C>T (p.Asn297Ser)	22
c.904A>T (p.Ile302Ser), c.905T>C (p.Ile302Ser)	565
c.907G>T (p.Val303Ser), c.908T>C (p.Val303Ser), c.909C>T (p.Val303Ser)	225
c.925A>T (p.Met309Ser), c.926T>C (p.Met309Ser), c.927G>T (p.Met309Ser)	250
c.934G>T (p.Ala312Ser), c.936C>T (p.Ala312Ser)	1609
c.958C>T (p.Arg320Ser), c.959G>C (p.Arg320Ser), c.960A>T (p.Arg320Ser)	305
c.985C>T (p.Leu329Ser), c.986T>C (p.Leu329Ser)	241
c.991G>T (p.Gly331Ser), c.992G>C (p.Gly331Ser), c.993C>T (p.Gly331Ser)	1622
c.1031A>C (p.Tyr344Ser)	1196
c.1042G>T (p.Asp348Ser), c.1043A>C (p.Asp348Ser), c.1044C>T (p.Asp348Ser)	325
c.1069G>T (p.Glu357Ser), c.1070A>C (p.Glu357Ser), c.1071A>T (p.Glu357Ser)	58
c.1075C>T (p.Pro359Ser)	526
c.1081A>T (p.Thr361Ser), c.1083A>T (p.Thr361Ser)	563
c.1084C>T (p.Pro362Ser), c.1086A>T (p.Pro362Ser)	359
c.1117A>T (p.Lys373Ser), c.1118A>C (p.Lys373Ser), c.1119G>T (p.Lys373Ser)	72
c.1159G>T (p.Glu387Ser), c.1160A>C (p.Glu387Ser), c.1161A>T (p.Glu387Ser)	90
c.1171A>T (p.Thr391Ser), c.1173A>T (p.Thr391Ser)	41
c.34G>T (p.Val12Ser), c.35T>C (p.Val12Ser), c.36A>G (p.Val12Ser)	118
c.46G>T (p.Glu16Ser), c.47A>C (p.Glu16Ser)	92
c.64G>T (p.Ala22Ser), c.66A>G (p.Ala22Ser)	59
c.140T>C (p.Phe47Ser), c.141T>G (p.Phe47Ser)	500
c.161G>C (p.Cys54Ser), c.162T>G (p.Cys54Ser)	25
c.163A>T (p.Asn55Ser), c.164A>C (p.Asn55Ser), c.165T>G (p.Asn55Ser)	49
c.175A>T (p.Ile59Ser), c.176T>C (p.Ile59Ser), c.177A>G (p.Ile59Ser)	27
c.181G>T (p.Val61Ser), c.182T>C (p.Val61Ser)	10
c.184G>T (p.Gly62Ser), c.185G>C (p.Gly62Ser)	270
c.193G>T (p.Gly65Ser), c.194G>C (p.Gly65Ser), c.195T>G (p.Gly65Ser)	110
c.203A>C (p.Tyr68Ser), c.204C>G (p.Tyr68Ser)	15
c.268C>T (p.Leu90Ser), c.269T>C (p.Leu90Ser), c.270C>G (p.Leu90Ser)	180
c.289C>T (p.Leu97Ser), c.290T>C (p.Leu97Ser), c.291C>G (p.Leu97Ser)	1343
c.296T>C (p.Phe99Ser), c.297T>G (p.Phe99Ser)	32
c.316A>T (p.Ile106Ser), c.317T>C (p.Ile106Ser), c.318C>G (p.Ile106Ser)	875
c.319G>T (p.Ala107Ser), c.321T>G (p.Ala107Ser)	164
c.323T>C (p.Leu108Ser)	191
c.328C>T (p.His110Ser), c.329A>C (p.His110Ser), c.330T>G (p.His110Ser)	441
c.343A>T (p.Thr115Ser), c.345C>G (p.Thr115Ser)	1030
c.350A>C (p.Tyr117Ser), c.351T>G (p.Tyr117Ser)	2415
c.382A>T (p.Lys128Ser), c.383A>C (p.Lys128Ser)	117
c.415G>T (p.Ala139Ser), c.417A>G (p.Ala139Ser)	373
c.428T>C (p.Phe143Ser), c.429C>G (p.Phe143Ser)	312
c.445A>T (p.Thr149Ser), c.447C>G (p.Thr149Ser)	597
c.448A>T (p.Thr150Ser), c.450T>G (p.Thr150Ser)	357
c.454G>T (p.Gly152Ser), c.455G>C (p.Gly152Ser), c.456A>G (p.Gly152Ser)	109
c.464T>C (p.Phe155Ser), c.465C>G (p.Phe155Ser)	149
c.472G>T (p.Val158Ser), c.473T>C (p.Val158Ser), c.474C>G (p.Val158Ser)	6
c.490A>T (p.Ile164Ser), c.491T>C (p.Ile164Ser), c.492A>G (p.Ile164Ser)	15
c.512T>C (p.Phe171Ser), c.513T>G (p.Phe171Ser)	26
c.514C>T (p.Gln172Ser), c.515A>C (p.Gln172Ser), c.516A>G (p.Gln172Ser)	210
c.523G>T (p.Val175Ser), c.524T>C (p.Val175Ser)	258
c.550A>T (p.Ile184Ser), c.551T>C (p.Ile184Ser), c.552T>G (p.Ile184Ser)	3
c.613C>T (p.His205Ser), c.614A>C (p.His205Ser), c.615C>G (p.His205Ser)	57
c.628G>T (p.Ala210Ser), c.630C>G (p.Ala210Ser)	74
c.652C>T (p.Leu218Ser), c.653T>C (p.Leu218Ser), c.654C>G (p.Leu218Ser)	1218
c.659G>C (p.Trp220Ser)	364
c.709G>T (p.Ala237Ser), c.711A>G (p.Ala237Ser)	120
c.718C>T (p.Leu240Ser), c.719T>C (p.Leu240Ser)	471
c.749A>C (p.Tyr250Ser), c.750C>G (p.Tyr250Ser)	12
c.769G>T (p.Asp257Ser), c.770A>C (p.Asp257Ser), c.771T>G (p.Asp257Ser)	90
c.775A>T (p.Asn259Ser), c.776A>C (p.Asn259Ser), c.777T>G (p.Asn259Ser)	297
c.811C>T (p.Leu271Ser), c.812T>C (p.Leu271Ser), c.813C>G (p.Leu271Ser)	236
c.829A>T (p.Ile277Ser), c.830T>C (p.Ile277Ser), c.831C>G (p.Ile277Ser)	36
c.841A>T (p.Ile281Ser), c.842T>C (p.Ile281Ser), c.843T>G (p.Ile281Ser)	301
c.868C>T (p.Leu290Ser), c.869T>C (p.Leu290Ser), c.870C>G (p.Leu290Ser)	67
c.880G>T (p.Asp294Ser), c.881A>C (p.Asp294Ser), c.882C>G (p.Asp294Ser)	108
c.916C>T (p.Leu306Ser), c.917T>C (p.Leu306Ser)	2892
c.919G>T (p.Glu307Ser), c.920A>C (p.Glu307Ser), c.921A>G (p.Glu307Ser)	149
c.943A>T (p.Met315Ser), c.944T>C (p.Met315Ser)	266
c.952C>T (p.Gln318Ser), c.953A>C (p.Gln318Ser), c.954A>G (p.Gln318Ser)	17
c.970C>T (p.Leu324Ser), c.971T>C (p.Leu324Ser), c.972T>G (p.Leu324Ser)	183
c.976A>T (p.Asn326Ser), c.977A>C (p.Asn326Ser), c.978T>G (p.Asn326Ser)	1968
c.994C>T (p.His332Ser), c.995A>C (p.His332Ser), c.996T>G (p.His332Ser)	266
c.1001A>C (p.Tyr334Ser), c.1002C>G (p.Tyr334Ser)	625
c.1013T>C (p.Leu338Ser)	932
c.1063A>T (p.Thr355Ser), c.1065A>G (p.Thr355Ser)	329
c.1078A>T (p.Asn360Ser), c.1079A>C (p.Asn360Ser), c.1080C>G (p.Asn360Ser)	111
c.1091G>C (p.Cys364Ser), c.1092T>G (p.Cys364Ser)	228
c.1102G>T (p.Asp368Ser), c.1103A>C (p.Asp368Ser), c.1104C>G (p.Asp368Ser)	187
c.1151A>C (p.Tyr384Ser), c.1152C>G (p.Tyr384Ser)	53
c.1168C>T (p.Leu390Ser), c.1169T>C (p.Leu390Ser), c.1170C>G (p.Leu390Ser)	44
c.1183G>T (p.Glu395Ser), c.1184A>C (p.Glu395Ser), c.1185A>G (p.Glu395Ser)	31
c.1189G>T (p.Glu397Ser), c.1190A>C (p.Glu397Ser), c.1191A>G (p.Glu397Ser)	95
c.31A>T (p.Ile11Ser), c.32T>C (p.Ile11Ser), c.33C>A (p.Ile11Ser)	3
c.58A>T (p.Lys20Ser), c.59A>C (p.Lys20Ser)	136
c.67A>T (p.Thr23Ser), c.69C>A (p.Thr23Ser)	415
c.91G>T (p.Gly31Ser), c.92G>C (p.Gly31Ser), c.93G>A (p.Gly31Ser)	214
c.100A>T (p.Lys34Ser), c.101A>C (p.Lys34Ser)	66
c.109G>T (p.Val37Ser), c.110T>C (p.Val37Ser), c.111G>A (p.Val37Ser)	600
c.121C>T (p.Gln41Ser), c.122A>C (p.Gln41Ser)	206
c.124C>T (p.Gln42Ser), c.125A>C (p.Gln42Ser), c.126G>A (p.Gln42Ser)	10
c.128G>C (p.Cys43Ser), c.129C>A (p.Cys43Ser)	350
c.142G>T (p.Val48Ser), c.143T>C (p.Val48Ser), c.144C>A (p.Val48Ser)	135
c.157C>T (p.His53Ser), c.158A>C (p.His53Ser), c.159C>A (p.His53Ser)	4
c.218T>C (p.Phe73Ser), c.219C>A (p.Phe73Ser)	18
c.227G>C (p.Cys76Ser), c.228C>A (p.Cys76Ser)	13
c.229G>T (p.Val77Ser), c.230T>C (p.Val77Ser), c.231T>A (p.Val77Ser)	430
c.244C>T (p.Arg82Ser), c.245G>C (p.Arg82Ser), c.246C>A (p.Arg82Ser)	125
c.311G>C (p.Trp104Ser), c.312G>A (p.Trp104Ser)	585
c.326T>C (p.Leu109Ser), c.327G>A (p.Leu109Ser)	161
c.331G>T (p.Gly111Ser), c.332G>C (p.Gly111Ser)	603
c.403A>T (p.Asn135Ser), c.404A>C (p.Asn135Ser), c.405T>A (p.Asn135Ser)	991
c.410T>C (p.Phe137Ser), c.411T>A (p.Phe137Ser)	483
c.422T>C (p.Phe141Ser), c.423C>A (p.Phe141Ser)	377
c.439A>T (p.Thr147Ser)	1556
c.451A>T (p.Ile151Ser), c.452T>C (p.Ile151Ser), c.453C>A (p.Ile151Ser)	33
c.487C>T (p.Pro163Ser)	827
c.526G>T (p.Gly176Ser), c.527G>C (p.Gly176Ser), c.528C>A (p.Gly176Ser)	57
c.574G>T (p.Ala192Ser), c.576T>A (p.Ala192Ser)	52
c.586A>T (p.Lys196Ser), c.587A>C (p.Lys196Ser)	158
c.598A>T (p.Thr200Ser)	334
c.625A>T (p.Ile209Ser), c.626T>C (p.Ile209Ser), c.627T>A (p.Ile209Ser)	205
c.676A>T (p.Arg226Ser), c.677G>C (p.Arg226Ser)	21
c.688C>T (p.Leu230Ser), c.689T>C (p.Leu230Ser), c.690C>A (p.Leu230Ser)	92
c.785T>C (p.Phe262Ser), c.786C>A (p.Phe262Ser)	317
c.809T>C (p.Phe270Ser), c.810T>A (p.Phe270Ser)	5
c.814G>T (p.Val272Ser), c.815T>C (p.Val272Ser), c.816T>A (p.Val272Ser)	303
c.838G>T (p.Glu280Ser), c.839A>C (p.Glu280Ser), c.840G>A (p.Glu280Ser)	26
c.913A>T (p.Ile305Ser), c.914T>C (p.Ile305Ser)	2109
c.931G>T (p.Glu311Ser), c.932A>C (p.Glu311Ser), c.933G>A (p.Glu311Ser)	100
c.940G>T (p.Ala314Ser), c.942T>A (p.Ala314Ser)	317
c.949A>T (p.Thr317Ser), c.951C>A (p.Thr317Ser)	307
c.973G>T (p.Ala325Ser), c.975C>A (p.Ala325Ser)	49
c.989G>C (p.Trp330Ser), c.990G>A (p.Trp330Ser)	203
c.1006C>T (p.Pro336Ser), c.1008T>A (p.Pro336Ser)	127
c.1051A>T (p.Arg351Ser), c.1052G>C (p.Arg351Ser), c.1053G>A (p.Arg351Ser)	11
c.1055T>C (p.Phe352Ser), c.1056C>A (p.Phe352Ser)	6
c.1057C>T (p.His353Ser), c.1058A>C (p.His353Ser), c.1059C>A (p.His353Ser)	11
c.1060A>T (p.Lys354Ser), c.1061A>C (p.Lys354Ser)	7
c.1105C>T (p.Leu369Ser), c.1106T>C (p.Leu369Ser), c.1107T>A (p.Leu369Ser)	118
c.1135G>T (p.Ala379Ser)	677
c.4G>T (p.Gly2Ser), c.5G>C (p.Gly2Ser), c.6A>C (p.Gly2Ser)	8
c.52G>T (p.Gly18Ser), c.53G>C (p.Gly18Ser), c.54G>C (p.Gly18Ser)	43
c.76G>T (p.Val26Ser), c.77T>C (p.Val26Ser), c.78A>C (p.Val26Ser)	64
c.79G>T (p.Ala27Ser)	180
c.89T>C (p.Phe30Ser), c.90T>C (p.Phe30Ser)	25
c.97G>T (p.Gly33Ser), c.98G>C (p.Gly33Ser), c.99G>C (p.Gly33Ser)	104
c.115A>T (p.Thr39Ser)	257
c.166G>T (p.Val56Ser), c.167T>C (p.Val56Ser), c.168G>C (p.Val56Ser)	22
c.196C>T (p.Gln66Ser), c.197A>C (p.Gln66Ser), c.198A>C (p.Gln66Ser)	183
c.214A>T (p.Ile72Ser), c.215T>C (p.Ile72Ser), c.216T>C (p.Ile72Ser)	21
c.235A>T (p.Ile79Ser), c.236T>C (p.Ile79Ser)	145
c.250A>T (p.Met84Ser), c.251T>C (p.Met84Ser), c.252G>C (p.Met84Ser)	470
c.308T>C (p.Phe103Ser), c.309T>C (p.Phe103Ser)	1003
c.376G>T (p.Val126Ser), c.377T>C (p.Val126Ser), c.378A>C (p.Val126Ser)	694
c.385G>T (p.Ala129Ser)	980
c.391G>T (p.Val131Ser), c.392T>C (p.Val131Ser)	1492
c.397G>T (p.Glu133Ser), c.398A>C (p.Glu133Ser), c.399A>C (p.Glu133Ser)	535
c.436G>T (p.Glu146Ser), c.437A>C (p.Glu146Ser), c.438A>C (p.Glu146Ser)	1956
c.458A>C (p.Tyr153Ser)	570
c.470G>C (p.Cys157Ser)	91
c.475A>T (p.Thr159Ser), c.477A>C (p.Thr159Ser)	10
c.493G>T (p.Ala165Ser)	832
c.500T>C (p.Phe167Ser)	178
c.502A>T (p.Met168Ser), c.503T>C (p.Met168Ser), c.504G>C (p.Met168Ser)	93
c.520A>T (p.Ile174Ser), c.521T>C (p.Ile174Ser), c.522A>C (p.Ile174Ser)	48
c.532A>T (p.Ile178Ser), c.533T>C (p.Ile178Ser), c.534T>C (p.Ile178Ser)	31
c.541G>T (p.Ala181Ser), c.543A>C (p.Ala181Ser)	48
c.545T>C (p.Phe182Ser), c.546T>C (p.Phe182Ser)	587
c.568A>T (p.Lys190Ser), c.569A>C (p.Lys190Ser), c.570A>C (p.Lys190Ser)	28
c.608T>C (p.Phe203Ser)	360
c.634A>T (p.Arg212Ser), c.635G>C (p.Arg212Ser), c.636G>C (p.Arg212Ser)	103
c.637G>T (p.Asp213Ser), c.638A>C (p.Asp213Ser), c.639T>C (p.Asp213Ser)	596
c.650G>C (p.Cys217Ser)	121
c.661A>T (p.Arg221Ser), c.662G>C (p.Arg221Ser), c.663G>C (p.Arg221Ser)	937
c.700C>T (p.His234Ser), c.701A>C (p.His234Ser), c.702T>C (p.His234Ser)	422
c.703G>T (p.Val235Ser), c.704T>C (p.Val235Ser), c.705A>C (p.Val235Ser)	226
c.760G>T (p.Asp254Ser), c.761A>C (p.Asp254Ser), c.762T>C (p.Asp254Ser)	193
c.766A>T (p.Ile256Ser), c.767T>C (p.Ile256Ser), c.768T>C (p.Ile256Ser)	479
c.781G>T (p.Gly261Ser), c.782G>C (p.Gly261Ser)	6
c.793G>T (p.Gly265Ser), c.794G>C (p.Gly265Ser)	79
c.823A>T (p.Ile275Ser), c.824T>C (p.Ile275Ser)	312
c.859C>T (p.Leu287Ser), c.860T>C (p.Leu287Ser), c.861T>C (p.Leu287Ser)	62
c.883A>T (p.Ile295Ser), c.884T>C (p.Ile295Ser)	703
c.910G>T (p.Val304Ser), c.911T>C (p.Val304Ser), c.912T>C (p.Val304Ser)	65
c.922G>T (p.Gly308Ser), c.923G>C (p.Gly308Ser), c.924G>C (p.Gly308Ser)	37
c.937A>T (p.Thr313Ser)	162
c.968A>C (p.Tyr323Ser), c.969T>C (p.Tyr323Ser)	383
c.1003G>T (p.Glu335Ser), c.1004A>C (p.Glu335Ser), c.1005A>C (p.Glu335Ser)	63
c.1009G>T (p.Val337Ser), c.1010T>C (p.Val337Ser)	173
c.1018G>T (p.Glu340Ser), c.1019A>C (p.Glu340Ser), c.1020G>C (p.Glu340Ser)	315
c.1024A>T (p.Lys342Ser), c.1025A>C (p.Lys342Ser), c.1026G>C (p.Lys342Ser)	27
c.1039G>T (p.Val347Ser), c.1040T>C (p.Val347Ser)	746
c.1072G>T (p.Val358Ser), c.1073T>C (p.Val358Ser), c.1074T>C (p.Val358Ser)	437
c.1099C>T (p.Arg367Ser), c.1100G>C (p.Arg367Ser), c.1101G>C (p.Arg367Ser)	166
c.1114A>T (p.Lys372Ser), c.1115A>C (p.Lys372Ser), c.1116G>C (p.Lys372Ser)	87
c.1123A>T (p.Ile375Ser), c.1124T>C (p.Ile375Ser), c.1125T>C (p.Ile375Ser)	191
c.1148G>C (p.Cys383Ser), c.1149T>C (p.Cys383Ser)	89
c.1156A>T (p.Asn386Ser), c.1157A>C (p.Asn386Ser)	13
c.1180G>T (p.Glu394Ser), c.1181A>C (p.Glu394Ser), c.1182A>C (p.Glu394Ser)	426
c.1198G>T (p.Glu400Ser), c.1199A>C (p.Glu400Ser), c.1200G>C (p.Glu400Ser)	39
c.20A>G (p.Asn7Ser), c.21T>C (p.Asn7Ser)	158
c.25T>A (p.Tyr9Ser), c.26A>G (p.Tyr9Ser), c.27T>C (p.Tyr9Ser)	33
c.43G>A (p.Glu15Ser), c.44A>G (p.Glu15Ser), c.45G>C (p.Glu15Ser)	132
c.83A>G (p.Asn28Ser)	189
c.112C>A (p.His38Ser), c.113A>G (p.His38Ser), c.114T>C (p.His38Ser)	65
c.118C>A (p.Arg40Ser)	440
c.136C>A (p.Arg46Ser)	807
c.151G>A (p.Asp51Ser), c.152A>G (p.Asp51Ser), c.153T>C (p.Asp51Ser)	66
c.169C>A (p.Gln57Ser), c.170A>G (p.Gln57Ser), c.171G>C (p.Gln57Ser)	8
c.187G>A (p.Glu63Ser), c.188A>G (p.Glu63Ser), c.189A>C (p.Glu63Ser)	97
c.238C>A (p.Arg80Ser)	1258
c.253T>A (p.Leu85Ser), c.254T>G (p.Leu85Ser), c.255G>C (p.Leu85Ser)	295
c.274T>A (p.Phe92Ser), c.275T>G (p.Phe92Ser)	34
c.286T>A (p.Trp96Ser), c.288G>C (p.Trp96Ser)	162
c.301T>A (p.Cys101Ser)	167
c.400G>A (p.Val134Ser), c.401T>G (p.Val134Ser), c.402A>C (p.Val134Ser)	686
c.413C>G (p.Thr138Ser)	379
c.418G>A (p.Ala140Ser), c.419C>G (p.Ala140Ser), c.420T>C (p.Ala140Ser)	157
c.434T>G (p.Ile145Ser)	451
c.442C>A (p.Gln148Ser), c.443A>G (p.Gln148Ser), c.444A>C (p.Gln148Ser)	165
c.466C>A (p.Arg156Ser), c.468A>C (p.Arg156Ser)	39
c.556G>A (p.Ala186Ser), c.557C>G (p.Ala186Ser)	80
c.559G>A (p.Val187Ser), c.560T>G (p.Val187Ser), c.561G>C (p.Val187Ser)	524
c.591A>C (p.Arg197Ser)	143
c.619G>A (p.Ala207Ser), c.620C>G (p.Ala207Ser), c.621T>C (p.Ala207Ser)	255
c.632T>G (p.Met211Ser), c.633G>C (p.Met211Ser)	259
c.667G>A (p.Gly223Ser)	948
c.673C>A (p.Leu225Ser), c.674T>G (p.Leu225Ser), c.675G>C (p.Leu225Ser)	333
c.694G>A (p.Glu232Ser), c.695A>G (p.Glu232Ser), c.696G>C (p.Glu232Ser)	280
c.697G>A (p.Ala233Ser), c.698C>G (p.Ala233Ser)	79
c.706C>A (p.Arg236Ser), c.708A>C (p.Arg236Ser)	632
c.712C>A (p.Gln238Ser), c.713A>G (p.Gln238Ser), c.714A>C (p.Gln238Ser)	71
c.715C>A (p.Leu239Ser), c.716T>G (p.Leu239Ser), c.717G>C (p.Leu239Ser)	594
c.742G>A (p.Gly248Ser), c.744A>C (p.Gly248Ser)	237
c.804G>C (p.Arg268Ser)	98
c.827C>G (p.Thr276Ser)	83
c.886G>A (p.Asp296Ser), c.887A>G (p.Asp296Ser)	122
c.892G>A (p.Ala298Ser), c.893C>G (p.Ala298Ser), c.894T>C (p.Ala298Ser)	999
c.928G>A (p.Val310Ser), c.929T>G (p.Val310Ser), c.930A>C (p.Val310Ser)	116
c.983T>G (p.Ile328Ser)	1643
c.997C>A (p.Arg333Ser)	473
c.1015T>A (p.Phe339Ser), c.1016T>G (p.Phe339Ser), c.1017T>C (p.Phe339Ser)	92
c.1096G>A (p.Ala366Ser), c.1097C>G (p.Ala366Ser), c.1098T>C (p.Ala366Ser)	123
c.1120T>A (p.Tyr374Ser), c.1121A>G (p.Tyr374Ser)	81
c.1126C>A (p.Leu376Ser), c.1127T>G (p.Leu376Ser), c.1128G>C (p.Leu376Ser)	98
c.1133A>G (p.Asn378Ser)	254
c.1144T>A (p.Phe382Ser), c.1145T>G (p.Phe382Ser)	33
c.1162G>A (p.Val388Ser), c.1163T>G (p.Val388Ser), c.1164A>C (p.Val388Ser)	68
c.1165G>A (p.Ala389Ser), c.1166C>G (p.Ala389Ser), c.1167T>C (p.Ala389Ser)	153
c.1178A>G (p.Lys393Ser), c.1179G>C (p.Lys393Ser)	261
c.1186G>A (p.Glu396Ser), c.1187A>G (p.Glu396Ser), c.1188A>C (p.Glu396Ser)	166
c.1192G>A (p.Asp398Ser), c.1193A>G (p.Asp398Ser), c.1194T>C (p.Asp398Ser)	126
c.10G>A (p.Val4Ser), c.11T>G (p.Val4Ser), c.12G>T (p.Val4Ser)	9
c.13C>A (p.Arg5Ser), c.15A>T (p.Arg5Ser)	547
c.17C>G (p.Thr6Ser), c.18C>T (p.Thr6Ser)	60
c.22C>A (p.Arg8Ser), c.24G>T (p.Arg8Ser)	91
c.49G>A (p.Asp17Ser), c.50A>G (p.Asp17Ser), c.51C>T (p.Asp17Ser)	510
c.71T>G (p.Met24Ser), c.72G>T (p.Met24Ser)	80
c.73G>A (p.Ala25Ser), c.74C>G (p.Ala25Ser)	34
c.107A>G (p.Lys36Ser), c.108G>T (p.Lys36Ser)	21
c.130C>A (p.Arg44Ser), c.132G>T (p.Arg44Ser)	11
c.146A>G (p.Lys49Ser), c.147G>T (p.Lys49Ser)	67
c.149A>G (p.Lys50Ser), c.150A>T (p.Lys50Ser)	183
c.191A>G (p.Lys64Ser), c.192G>T (p.Lys64Ser)	94
c.208G>A (p.Ala70Ser), c.209C>G (p.Ala70Ser), c.210C>T (p.Ala70Ser)	37
c.221C>G (p.Thr74Ser), c.222A>T (p.Thr74Ser)	13
c.224C>G (p.Thr75Ser), c.225C>T (p.Thr75Ser)	146
c.232G>A (p.Asp78Ser), c.233A>G (p.Asp78Ser)	268
c.241T>A (p.Trp81Ser), c.243G>T (p.Trp81Ser)	6
c.260T>G (p.Ile87Ser)	145
c.271G>A (p.Ala91Ser), c.272C>G (p.Ala91Ser), c.273C>T (p.Ala91Ser)	33
c.280C>A (p.Leu94Ser), c.281T>G (p.Leu94Ser), c.282G>T (p.Leu94Ser)	92
c.292T>A (p.Phe98Ser), c.293T>G (p.Phe98Ser), c.294C>T (p.Phe98Ser)	22
c.304G>A (p.Val102Ser), c.305T>G (p.Val102Ser)	42
c.353A>G (p.Lys118Ser), c.354A>T (p.Lys118Ser)	924
c.374A>G (p.Lys125Ser), c.375G>T (p.Lys125Ser)	381
c.388T>A (p.Cys130Ser)	494
c.424C>A (p.Leu142Ser), c.425T>G (p.Leu142Ser)	1113
c.496G>A (p.Val166Ser), c.497T>G (p.Val166Ser)	1
c.508G>A (p.Val170Ser), c.509T>G (p.Val170Ser), c.510C>T (p.Val170Ser)	158
c.536T>G (p.Ile179Ser), c.537C>T (p.Ile179Ser)	31
c.548T>G (p.Ile183Ser), c.549C>T (p.Ile183Ser)	164
c.553G>A (p.Gly185Ser), c.555G>T (p.Gly185Ser)	588
c.563T>G (p.Met188Ser), c.564G>T (p.Met188Ser)	59
c.572T>G (p.Met191Ser), c.573G>T (p.Met191Ser)	36
c.578A>G (p.Lys193Ser), c.579G>T (p.Lys193Ser)	14
c.617A>G (p.Asn206Ser), c.618C>T (p.Asn206Ser)	271
c.646C>A (p.Leu216Ser), c.647T>G (p.Leu216Ser), c.648G>T (p.Leu216Ser)	474
c.664G>A (p.Val222Ser), c.665T>G (p.Val222Ser), c.666G>T (p.Val222Ser)	309
c.680A>G (p.Lys227Ser), c.681G>T (p.Lys227Ser)	87
c.685C>A (p.His229Ser), c.686A>G (p.His229Ser), c.687C>T (p.His229Ser)	41
c.727C>A (p.Arg243Ser), c.729C>T (p.Arg243Ser)	78
c.734C>G (p.Thr245Ser)	22
c.739G>A (p.Glu247Ser), c.740A>G (p.Glu247Ser), c.741A>T (p.Glu247Ser)	79
c.757C>A (p.Leu253Ser), c.758T>G (p.Leu253Ser), c.759C>T (p.Leu253Ser)	566
c.773T>G (p.Ile258Ser), c.774C>T (p.Ile258Ser)	35
c.799G>A (p.Asp267Ser), c.800A>G (p.Asp267Ser), c.801C>T (p.Asp267Ser)	229
c.832G>A (p.Val278Ser), c.833T>G (p.Val278Ser), c.834C>T (p.Val278Ser)	722
c.844G>A (p.Asp282Ser), c.845A>G (p.Asp282Ser)	57
c.847G>A (p.Glu283Ser), c.848A>G (p.Glu283Ser), c.849G>T (p.Glu283Ser)	215
c.865G>A (p.Asp289Ser), c.866A>G (p.Asp289Ser), c.867C>T (p.Asp289Ser)	11
c.875A>G (p.Lys292Ser), c.876A>T (p.Lys292Ser)	25
c.947C>G (p.Thr316Ser), c.948A>T (p.Thr316Ser)	4
c.955T>A (p.Cys319Ser)	507
c.979G>A (p.Glu327Ser), c.980A>G (p.Glu327Ser), c.981A>T (p.Glu327Ser)	2972
c.1021G>A (p.Glu341Ser), c.1022A>G (p.Glu341Ser), c.1023G>T (p.Glu341Ser)	334
c.1027C>A (p.His343Ser), c.1028A>G (p.His343Ser), c.1029C>T (p.His343Ser)	128
c.1033T>A (p.Tyr345Ser), c.1034A>G (p.Tyr345Ser)	680
c.1037A>G (p.Lys346Ser), c.1038G>T (p.Lys346Ser)	14
c.1045T>A (p.Tyr349Ser), c.1046A>G (p.Tyr349Ser), c.1047C>T (p.Tyr349Ser)	162
c.1066T>A (p.Tyr356Ser), c.1067A>G (p.Tyr356Ser), c.1068C>T (p.Tyr356Ser)	4
c.1087T>A (p.Leu363Ser), c.1088T>G (p.Leu363Ser), c.1089G>T (p.Leu363Ser)	119
c.1108G>A (p.Ala370Ser), c.1109C>G (p.Ala370Ser), c.1110A>T (p.Ala370Ser)	88
c.1111G>A (p.Glu371Ser), c.1112A>G (p.Glu371Ser), c.1113G>T (p.Glu371Ser)	380
c.1139A>G (p.Asn380Ser), c.1140C>T (p.Asn380Ser)	381
c.1153G>A (p.Glu385Ser), c.1154A>G (p.Glu385Ser), c.1155G>T (p.Glu385Ser)	112
c.4G>C (p.Gly2Gln), c.5G>A (p.Gly2Gln)	7
c.14G>A (p.Arg5Gln)	317
c.16A>C (p.Thr6Gln), c.17C>A (p.Thr6Gln), c.18C>A (p.Thr6Gln)	185
c.19A>C (p.Asn7Gln), c.21T>A (p.Asn7Gln)	45
c.28T>C (p.Ser10Gln), c.29C>A (p.Ser10Gln), c.30T>A (p.Ser10Gln)	124
c.43G>C (p.Glu15Gln), c.45G>A (p.Glu15Gln)	139
c.49G>C (p.Asp17Gln), c.51C>A (p.Asp17Gln)	102
c.52G>C (p.Gly18Gln), c.53G>A (p.Gly18Gln), c.54G>A (p.Gly18Gln)	85
c.55A>C (p.Met19Gln), c.56T>A (p.Met19Gln), c.57G>A (p.Met19Gln)	5
c.58A>C (p.Lys20Gln)	123
c.62T>A (p.Leu21Gln), c.63G>A (p.Leu21Gln)	263
c.73G>C (p.Ala25Gln), c.74C>A (p.Ala25Gln), c.75T>A (p.Ala25Gln)	33
c.76G>C (p.Val26Gln), c.77T>A (p.Val26Gln)	27
c.79G>C (p.Ala27Gln), c.80C>A (p.Ala27Gln), c.81C>A (p.Ala27Gln)	45
c.88T>C (p.Phe30Gln), c.89T>A (p.Phe30Gln), c.90T>A (p.Phe30Gln)	7
c.94A>C (p.Asn32Gln), c.96T>A (p.Asn32Gln)	270
c.97G>C (p.Gly33Gln), c.98G>A (p.Gly33Gln), c.99G>A (p.Gly33Gln)	63
c.100A>C (p.Lys34Gln)	44
c.106A>C (p.Lys36Gln), c.108G>A (p.Lys36Gln)	40
c.114T>A (p.His38Gln)	108
c.115A>C (p.Thr39Gln), c.116C>A (p.Thr39Gln), c.117C>A (p.Thr39Gln)	29
c.127T>C (p.Cys43Gln), c.128G>A (p.Cys43Gln), c.129C>A (p.Cys43Gln)	10
c.131G>A (p.Arg44Gln), c.132G>A (p.Arg44Gln)	320
c.137G>A (p.Arg46Gln), c.138C>A (p.Arg46Gln)	32
c.139T>C (p.Phe47Gln), c.140T>A (p.Phe47Gln), c.141T>A (p.Phe47Gln)	11
c.142G>C (p.Val48Gln), c.143T>A (p.Val48Gln), c.144C>A (p.Val48Gln)	126
c.145A>C (p.Lys49Gln), c.147G>A (p.Lys49Gln)	144
c.148A>C (p.Lys50Gln)	191
c.159C>A (p.His53Gln)	223
c.160T>C (p.Cys54Gln), c.161G>A (p.Cys54Gln), c.162T>A (p.Cys54Gln)	8
c.163A>C (p.Asn55Gln), c.165T>A (p.Asn55Gln)	82
c.166G>C (p.Val56Gln), c.167T>A (p.Val56Gln), c.168G>A (p.Val56Gln)	170
c.175A>C (p.Ile59Gln), c.176T>A (p.Ile59Gln)	127
c.184G>C (p.Gly62Gln), c.185G>A (p.Gly62Gln), c.186G>A (p.Gly62Gln)	181
c.200G>A (p.Arg67Gln), c.201G>A (p.Arg67Gln)	25
c.211G>C (p.Asp71Gln), c.213T>A (p.Asp71Gln)	20
c.214A>C (p.Ile72Gln), c.215T>A (p.Ile72Gln), c.216T>A (p.Ile72Gln)	11
c.220A>C (p.Thr74Gln), c.221C>A (p.Thr74Gln)	132
c.223A>C (p.Thr75Gln), c.224C>A (p.Thr75Gln), c.225C>A (p.Thr75Gln)	269
c.229G>C (p.Val77Gln), c.230T>A (p.Val77Gln), c.231T>A (p.Val77Gln)	298
c.232G>C (p.Asp78Gln), c.234T>A (p.Asp78Gln)	42
c.235A>C (p.Ile79Gln), c.236T>A (p.Ile79Gln), c.237C>A (p.Ile79Gln)	234
c.239G>A (p.Arg80Gln), c.240C>A (p.Arg80Gln)	17
c.262T>C (p.Phe88Gln), c.263T>A (p.Phe88Gln), c.264T>A (p.Phe88Gln)	1
c.265T>C (p.Cys89Gln), c.266G>A (p.Cys89Gln), c.267T>A (p.Cys89Gln)	151
c.269T>A (p.Leu90Gln), c.270C>A (p.Leu90Gln)	117
c.271G>C (p.Ala91Gln), c.272C>A (p.Ala91Gln), c.273C>A (p.Ala91Gln)	194
c.274T>C (p.Phe92Gln), c.275T>A (p.Phe92Gln), c.276C>A (p.Phe92Gln)	99
c.277G>C (p.Val93Gln), c.278T>A (p.Val93Gln)	367
c.281T>A (p.Leu94Gln), c.282G>A (p.Leu94Gln)	343
c.283T>C (p.Ser95Gln), c.284C>A (p.Ser95Gln), c.285T>A (p.Ser95Gln)	137
c.286T>C (p.Trp96Gln), c.287G>A (p.Trp96Gln), c.288G>A (p.Trp96Gln)	750
c.290T>A (p.Leu97Gln), c.291C>A (p.Leu97Gln)	640
c.292T>C (p.Phe98Gln), c.293T>A (p.Phe98Gln), c.294C>A (p.Phe98Gln)	1112
c.310T>C (p.Trp104Gln), c.311G>A (p.Trp104Gln), c.312G>A (p.Trp104Gln)	1439
c.319G>C (p.Ala107Gln), c.320C>A (p.Ala107Gln), c.321T>A (p.Ala107Gln)	204
c.334G>C (p.Asp112Gln), c.336T>A (p.Asp112Gln)	1325
c.340G>C (p.Asp114Gln), c.342C>A (p.Asp114Gln)	35
c.343A>C (p.Thr115Gln), c.344C>A (p.Thr115Gln), c.345C>A (p.Thr115Gln)	882
c.370T>C (p.Ser124Gln), c.371C>A (p.Ser124Gln), c.372C>A (p.Ser124Gln)	164
c.373A>C (p.Lys125Gln), c.375G>A (p.Lys125Gln)	100
c.376G>C (p.Val126Gln), c.377T>A (p.Val126Gln)	290
c.379T>C (p.Ser127Gln), c.380C>A (p.Ser127Gln), c.381C>A (p.Ser127Gln)	189
c.388T>C (p.Cys130Gln), c.389G>A (p.Cys130Gln), c.390T>A (p.Cys130Gln)	177
c.391G>C (p.Val131Gln), c.392T>A (p.Val131Gln), c.393C>A (p.Val131Gln)	1128
c.397G>C (p.Glu133Gln)	531
c.406T>C (p.Ser136Gln), c.407C>A (p.Ser136Gln), c.408C>A (p.Ser136Gln)	831
c.409T>C (p.Phe137Gln), c.410T>A (p.Phe137Gln), c.411T>A (p.Phe137Gln)	566
c.425T>A (p.Leu142Gln), c.426T>A (p.Leu142Gln)	299
c.427T>C (p.Phe143Gln), c.428T>A (p.Phe143Gln), c.429C>A (p.Phe143Gln)	1219
c.436G>C (p.Glu146Gln)	725
c.439A>C (p.Thr147Gln), c.440C>A (p.Thr147Gln)	613
c.451A>C (p.Ile151Gln), c.452T>A (p.Ile151Gln), c.453C>A (p.Ile151Gln)	56
c.463T>C (p.Phe155Gln), c.464T>A (p.Phe155Gln), c.465C>A (p.Phe155Gln)	359
c.467G>A (p.Arg156Gln)	1238
c.469T>C (p.Cys157Gln), c.470G>A (p.Cys157Gln), c.471C>A (p.Cys157Gln)	5
c.481G>C (p.Glu161Gln)	295
c.484T>C (p.Cys162Gln), c.485G>A (p.Cys162Gln), c.486C>A (p.Cys162Gln)	2
c.488C>A (p.Pro163Gln)	364
c.499T>C (p.Phe167Gln), c.500T>A (p.Phe167Gln), c.501C>A (p.Phe167Gln)	360
c.502A>C (p.Met168Gln), c.503T>A (p.Met168Gln), c.504G>A (p.Met168Gln)	1
c.505G>C (p.Val169Gln), c.506T>A (p.Val169Gln), c.507T>A (p.Val169Gln)	2
c.523G>C (p.Val175Gln), c.524T>A (p.Val175Gln), c.525G>A (p.Val175Gln)	8
c.526G>C (p.Gly176Gln), c.527G>A (p.Gly176Gln), c.528C>A (p.Gly176Gln)	258
c.547A>C (p.Ile183Gln), c.548T>A (p.Ile183Gln), c.549C>A (p.Ile183Gln)	16
c.550A>C (p.Ile184Gln), c.551T>A (p.Ile184Gln), c.552T>A (p.Ile184Gln)	8
c.559G>C (p.Val187Gln), c.560T>A (p.Val187Gln), c.561G>A (p.Val187Gln)	96
c.565G>C (p.Ala189Gln), c.566C>A (p.Ala189Gln)	1556
c.568A>C (p.Lys190Gln)	360
c.581C>A (p.Pro194Gln), c.582C>A (p.Pro194Gln)	3
c.583A>C (p.Lys195Gln)	1002
c.586A>C (p.Lys196Gln)	635
c.589A>C (p.Arg197Gln), c.590G>A (p.Arg197Gln)	8
c.592A>C (p.Asn198Gln), c.594T>A (p.Asn198Gln)	104
c.607T>C (p.Phe203Gln), c.608T>A (p.Phe203Gln), c.609C>A (p.Phe203Gln)	192
c.610A>C (p.Ser204Gln), c.611G>A (p.Ser204Gln), c.612T>A (p.Ser204Gln)	784
c.619G>C (p.Ala207Gln), c.620C>A (p.Ala207Gln), c.621T>A (p.Ala207Gln)	344
c.631A>C (p.Met211Gln), c.632T>A (p.Met211Gln), c.633G>A (p.Met211Gln)	191
c.634A>C (p.Arg212Gln), c.635G>A (p.Arg212Gln), c.636G>A (p.Arg212Gln)	88
c.637G>C (p.Asp213Gln), c.639T>A (p.Asp213Gln)	668
c.640G>C (p.Gly214Gln), c.641G>A (p.Gly214Gln), c.642C>A (p.Gly214Gln)	118
c.649T>C (p.Cys217Gln), c.650G>A (p.Cys217Gln), c.651C>A (p.Cys217Gln)	25
c.653T>A (p.Leu218Gln), c.654C>A (p.Leu218Gln)	4207
c.658T>C (p.Trp220Gln), c.659G>A (p.Trp220Gln), c.660G>A (p.Trp220Gln)	132
c.661A>C (p.Arg221Gln), c.662G>A (p.Arg221Gln), c.663G>A (p.Arg221Gln)	198
c.664G>C (p.Val222Gln), c.665T>A (p.Val222Gln), c.666G>A (p.Val222Gln)	653
c.670A>C (p.Asn224Gln), c.672T>A (p.Asn224Gln)	290
c.674T>A (p.Leu225Gln), c.675G>A (p.Leu225Gln)	348
c.687C>A (p.His229Gln)	468
c.689T>A (p.Leu230Gln), c.690C>A (p.Leu230Gln)	28
c.703G>C (p.Val235Gln), c.704T>A (p.Val235Gln)	595
c.707G>A (p.Arg236Gln)	470
c.716T>A (p.Leu239Gln), c.717G>A (p.Leu239Gln)	168
c.721A>C (p.Lys241Gln)	274
c.739G>C (p.Glu247Gln)	404
c.755C>A (p.Pro252Gln)	415
c.758T>A (p.Leu253Gln), c.759C>A (p.Leu253Gln)	64
c.760G>C (p.Asp254Gln), c.762T>A (p.Asp254Gln)	18
c.765G>A (p.Gln255Gln)	703
c.766A>C (p.Ile256Gln), c.767T>A (p.Ile256Gln), c.768T>A (p.Ile256Gln)	11
c.772A>C (p.Ile258Gln), c.773T>A (p.Ile258Gln), c.774C>A (p.Ile258Gln)	328
c.778G>C (p.Val260Gln), c.779T>A (p.Val260Gln), c.780G>A (p.Val260Gln)	105
c.781G>C (p.Gly261Gln), c.782G>A (p.Gly261Gln), c.783C>A (p.Gly261Gln)	54
c.784T>C (p.Phe262Gln), c.785T>A (p.Phe262Gln), c.786C>A (p.Phe262Gln)	52
c.787G>C (p.Asp263Gln), c.789T>A (p.Asp263Gln)	175
c.793G>C (p.Gly265Gln), c.794G>A (p.Gly265Gln), c.795C>A (p.Gly265Gln)	261
c.796A>C (p.Ile266Gln), c.797T>A (p.Ile266Gln), c.798T>A (p.Ile266Gln)	180
c.799G>C (p.Asp267Gln), c.801C>A (p.Asp267Gln)	6
c.812T>A (p.Leu271Gln), c.813C>A (p.Leu271Gln)	64
c.821C>A (p.Pro274Gln)	513
c.823A>C (p.Ile275Gln), c.824T>A (p.Ile275Gln), c.825C>A (p.Ile275Gln)	212
c.829A>C (p.Ile277Gln), c.830T>A (p.Ile277Gln), c.831C>A (p.Ile277Gln)	194
c.832G>C (p.Val278Gln), c.833T>A (p.Val278Gln), c.834C>A (p.Val278Gln)	153
c.837C>A (p.His279Gln)	1309
c.841A>C (p.Ile281Gln), c.842T>A (p.Ile281Gln), c.843T>A (p.Ile281Gln)	313
c.860T>A (p.Leu287Gln), c.861T>A (p.Leu287Gln)	907
c.862T>C (p.Tyr288Gln), c.864T>A (p.Tyr288Gln)	5
c.865G>C (p.Asp289Gln), c.867C>A (p.Asp289Gln)	308
c.869T>A (p.Leu290Gln), c.870C>A (p.Leu290Gln)	108
c.880G>C (p.Asp294Gln), c.882C>A (p.Asp294Gln)	15
c.883A>C (p.Ile295Gln), c.884T>A (p.Ile295Gln), c.885C>A (p.Ile295Gln)	32
c.886G>C (p.Asp296Gln), c.888C>A (p.Asp296Gln)	250
c.898T>C (p.Phe300Gln), c.899T>A (p.Phe300Gln), c.900C>A (p.Phe300Gln)	236
c.901G>C (p.Glu301Gln)	1270
c.907G>C (p.Val303Gln), c.908T>A (p.Val303Gln), c.909C>A (p.Val303Gln)	335
c.910G>C (p.Val304Gln), c.911T>A (p.Val304Gln), c.912T>A (p.Val304Gln)	667
c.913A>C (p.Ile305Gln), c.914T>A (p.Ile305Gln)	244
c.931G>C (p.Glu311Gln), c.933G>A (p.Glu311Gln)	126
c.937A>C (p.Thr313Gln), c.938C>A (p.Thr313Gln), c.939C>A (p.Thr313Gln)	68
c.943A>C (p.Met315Gln), c.944T>A (p.Met315Gln), c.945G>A (p.Met315Gln)	794
c.955T>C (p.Cys319Gln), c.956G>A (p.Cys319Gln), c.957T>A (p.Cys319Gln)	156
c.961A>C (p.Ser321Gln), c.962G>A (p.Ser321Gln), c.963T>A (p.Ser321Gln)	505
c.973G>C (p.Ala325Gln), c.974C>A (p.Ala325Gln), c.975C>A (p.Ala325Gln)	295
c.976A>C (p.Asn326Gln), c.978T>A (p.Asn326Gln)	5
c.979G>C (p.Glu327Gln)	982
c.986T>A (p.Leu329Gln), c.987T>A (p.Leu329Gln)	403
c.996T>A (p.His332Gln)	924
c.998G>A (p.Arg333Gln), c.999C>A (p.Arg333Gln)	99
c.1003G>C (p.Glu335Gln)	1498
c.1015T>C (p.Phe339Gln), c.1016T>A (p.Phe339Gln), c.1017T>A (p.Phe339Gln)	43
c.1021G>C (p.Glu341Gln), c.1023G>A (p.Glu341Gln)	42
c.1024A>C (p.Lys342Gln), c.1026G>A (p.Lys342Gln)	246
c.1030T>C (p.Tyr344Gln), c.1032T>A (p.Tyr344Gln)	349
c.1033T>C (p.Tyr345Gln), c.1035T>A (p.Tyr345Gln)	129
c.1042G>C (p.Asp348Gln), c.1044C>A (p.Asp348Gln)	628
c.1045T>C (p.Tyr349Gln), c.1047C>A (p.Tyr349Gln)	34
c.1051A>C (p.Arg351Gln), c.1052G>A (p.Arg351Gln), c.1053G>A (p.Arg351Gln)	1
c.1069G>C (p.Glu357Gln)	562
c.1076C>A (p.Pro359Gln), c.1077T>A (p.Pro359Gln)	23
c.1085C>A (p.Pro362Gln)	1777
c.1087T>C (p.Leu363Gln), c.1088T>A (p.Leu363Gln), c.1089G>A (p.Leu363Gln)	590
c.1090T>C (p.Cys364Gln), c.1091G>A (p.Cys364Gln), c.1092T>A (p.Cys364Gln)	352
c.1102G>C (p.Asp368Gln), c.1104C>A (p.Asp368Gln)	81
c.1106T>A (p.Leu369Gln), c.1107T>A (p.Leu369Gln)	936
c.1108G>C (p.Ala370Gln), c.1109C>A (p.Ala370Gln)	14
c.1114A>C (p.Lys372Gln), c.1116G>A (p.Lys372Gln)	251
c.1117A>C (p.Lys373Gln), c.1119G>A (p.Lys373Gln)	168
c.1120T>C (p.Tyr374Gln), c.1122C>A (p.Tyr374Gln)	172
c.1127T>A (p.Leu376Gln), c.1128G>A (p.Leu376Gln)	139
c.1135G>C (p.Ala379Gln), c.1136C>A (p.Ala379Gln)	157
c.1141T>C (p.Ser381Gln), c.1142C>A (p.Ser381Gln), c.1143T>A (p.Ser381Gln)	68
c.1144T>C (p.Phe382Gln), c.1145T>A (p.Phe382Gln), c.1146C>A (p.Phe382Gln)	167
c.1147T>C (p.Cys383Gln), c.1148G>A (p.Cys383Gln), c.1149T>A (p.Cys383Gln)	69
c.1150T>C (p.Tyr384Gln), c.1152C>A (p.Tyr384Gln)	21
c.1169T>A (p.Leu390Gln), c.1170C>A (p.Leu390Gln)	31
c.1171A>C (p.Thr391Gln), c.1172C>A (p.Thr391Gln)	46
c.1177A>C (p.Lys393Gln), c.1179G>A (p.Lys393Gln)	57
c.1180G>C (p.Glu394Gln)	192
c.1186G>C (p.Glu396Gln)	196
c.1189G>C (p.Glu397Gln)	95
c.1195T>C (p.Ser399Gln), c.1196C>A (p.Ser399Gln)	163
c.7T>C (p.Ser3Gln), c.8C>A (p.Ser3Gln), c.9A>G (p.Ser3Gln)	754
c.10G>C (p.Val4Gln), c.11T>A (p.Val4Gln)	279
c.23G>A (p.Arg8Gln)	342
c.25T>C (p.Tyr9Gln), c.27T>G (p.Tyr9Gln)	30
c.31A>C (p.Ile11Gln), c.32T>A (p.Ile11Gln), c.33C>G (p.Ile11Gln)	255
c.34G>C (p.Val12Gln), c.35T>A (p.Val12Gln), c.36A>G (p.Val12Gln)	48
c.37T>C (p.Ser13Gln), c.38C>A (p.Ser13Gln), c.39A>G (p.Ser13Gln)	227
c.40A>C (p.Ser14Gln), c.41G>A (p.Ser14Gln), c.42C>G (p.Ser14Gln)	163
c.46G>C (p.Glu16Gln)	428
c.64G>C (p.Ala22Gln), c.65C>A (p.Ala22Gln), c.66A>G (p.Ala22Gln)	76
c.67A>C (p.Thr23Gln), c.68C>A (p.Thr23Gln), c.69C>G (p.Thr23Gln)	458
c.70A>C (p.Met24Gln), c.71T>A (p.Met24Gln)	102
c.82A>C (p.Asn28Gln), c.84C>G (p.Asn28Gln)	40
c.91G>C (p.Gly31Gln), c.92G>A (p.Gly31Gln)	93
c.103T>C (p.Ser35Gln), c.104C>A (p.Ser35Gln), c.105T>G (p.Ser35Gln)	58
c.109G>C (p.Val37Gln), c.110T>A (p.Val37Gln)	16
c.119G>A (p.Arg40Gln), c.120C>G (p.Arg40Gln)	41
c.133T>C (p.Ser45Gln), c.134C>A (p.Ser45Gln), c.135A>G (p.Ser45Gln)	201
c.151G>C (p.Asp51Gln), c.153T>G (p.Asp51Gln)	33
c.172T>C (p.Phe58Gln), c.173T>A (p.Phe58Gln), c.174C>G (p.Phe58Gln)	210
c.178A>C (p.Asn60Gln), c.180C>G (p.Asn60Gln)	160
c.181G>C (p.Val61Gln), c.182T>A (p.Val61Gln)	2
c.187G>C (p.Glu63Gln), c.189A>G (p.Glu63Gln)	27
c.190A>C (p.Lys64Gln)	350
c.202T>C (p.Tyr68Gln), c.204C>G (p.Tyr68Gln)	35
c.205T>C (p.Leu69Gln), c.206T>A (p.Leu69Gln)	59
c.208G>C (p.Ala70Gln), c.209C>A (p.Ala70Gln), c.210C>G (p.Ala70Gln)	45
c.217T>C (p.Phe73Gln), c.218T>A (p.Phe73Gln), c.219C>G (p.Phe73Gln)	22
c.226T>C (p.Cys76Gln), c.227G>A (p.Cys76Gln), c.228C>G (p.Cys76Gln)	205
c.241T>C (p.Trp81Gln), c.242G>A (p.Trp81Gln)	428
c.245G>A (p.Arg82Gln), c.246C>G (p.Arg82Gln)	39
c.247T>C (p.Trp83Gln), c.248G>A (p.Trp83Gln)	122
c.250A>C (p.Met84Gln), c.251T>A (p.Met84Gln)	43
c.253T>C (p.Leu85Gln), c.254T>A (p.Leu85Gln)	12
c.256G>C (p.Val86Gln), c.257T>A (p.Val86Gln), c.258T>G (p.Val86Gln)	10
c.259A>C (p.Ile87Gln), c.260T>A (p.Ile87Gln), c.261T>G (p.Ile87Gln)	15
c.295T>C (p.Phe99Gln), c.296T>A (p.Phe99Gln), c.297T>G (p.Phe99Gln)	433
c.307T>C (p.Phe103Gln), c.308T>A (p.Phe103Gln), c.309T>G (p.Phe103Gln)	364
c.313T>C (p.Leu105Gln), c.314T>A (p.Leu105Gln)	140
c.316A>C (p.Ile106Gln), c.317T>A (p.Ile106Gln), c.318C>G (p.Ile106Gln)	301
c.322T>C (p.Leu108Gln), c.323T>A (p.Leu108Gln)	172
c.325T>C (p.Leu109Gln), c.326T>A (p.Leu109Gln)	242
c.330T>G (p.His110Gln)	1751
c.331G>C (p.Gly111Gln), c.332G>A (p.Gly111Gln), c.333A>G (p.Gly111Gln)	49
c.337T>C (p.Leu113Gln), c.338T>A (p.Leu113Gln)	1151
c.349T>C (p.Tyr117Gln), c.351T>G (p.Tyr117Gln)	127
c.358G>C (p.Asp120Gln), c.360T>G (p.Asp120Gln)	311
c.382A>C (p.Lys128Gln)	316
c.385G>C (p.Ala129Gln), c.386C>A (p.Ala129Gln), c.387C>G (p.Ala129Gln)	147
c.394T>C (p.Ser132Gln), c.395C>A (p.Ser132Gln), c.396C>G (p.Ser132Gln)	284
c.400G>C (p.Val134Gln), c.401T>A (p.Val134Gln), c.402A>G (p.Val134Gln)	318
c.403A>C (p.Asn135Gln), c.405T>G (p.Asn135Gln)	1197
c.412A>C (p.Thr138Gln), c.413C>A (p.Thr138Gln), c.414C>G (p.Thr138Gln)	976
c.415G>C (p.Ala139Gln), c.416C>A (p.Ala139Gln), c.417A>G (p.Ala139Gln)	228
c.418G>C (p.Ala140Gln), c.419C>A (p.Ala140Gln), c.420T>G (p.Ala140Gln)	1513
c.421T>C (p.Phe141Gln), c.422T>A (p.Phe141Gln), c.423C>G (p.Phe141Gln)	549
c.430T>C (p.Ser144Gln), c.431C>A (p.Ser144Gln), c.432T>G (p.Ser144Gln)	701
c.433A>C (p.Ile145Gln), c.434T>A (p.Ile145Gln), c.435C>G (p.Ile145Gln)	502
c.445A>C (p.Thr149Gln), c.446C>A (p.Thr149Gln), c.447C>G (p.Thr149Gln)	2098
c.448A>C (p.Thr150Gln), c.449C>A (p.Thr150Gln), c.450T>G (p.Thr150Gln)	340
c.454G>C (p.Gly152Gln), c.455G>A (p.Gly152Gln), c.456A>G (p.Gly152Gln)	338
c.457T>C (p.Tyr153Gln), c.459C>G (p.Tyr153Gln)	147
c.460G>C (p.Gly154Gln), c.461G>A (p.Gly154Gln)	173
c.472G>C (p.Val158Gln), c.473T>A (p.Val158Gln), c.474C>G (p.Val158Gln)	1543
c.475A>C (p.Thr159Gln), c.476C>A (p.Thr159Gln), c.477A>G (p.Thr159Gln)	394
c.490A>C (p.Ile164Gln), c.491T>A (p.Ile164Gln), c.492A>G (p.Ile164Gln)	6
c.493G>C (p.Ala165Gln), c.494C>A (p.Ala165Gln), c.495C>G (p.Ala165Gln)	676
c.496G>C (p.Val166Gln), c.497T>A (p.Val166Gln), c.498T>G (p.Val166Gln)	171
c.508G>C (p.Val170Gln), c.509T>A (p.Val170Gln), c.510C>G (p.Val170Gln)	280
c.511T>C (p.Phe171Gln), c.512T>A (p.Phe171Gln), c.513T>G (p.Phe171Gln)	200
c.517T>C (p.Ser173Gln), c.518C>A (p.Ser173Gln), c.519A>G (p.Ser173Gln)	1
c.520A>C (p.Ile174Gln), c.521T>A (p.Ile174Gln), c.522A>G (p.Ile174Gln)	88
c.529T>C (p.Cys177Gln), c.530G>A (p.Cys177Gln), c.531T>G (p.Cys177Gln)	76
c.532A>C (p.Ile178Gln), c.533T>A (p.Ile178Gln), c.534T>G (p.Ile178Gln)	106
c.535A>C (p.Ile179Gln), c.536T>A (p.Ile179Gln), c.537C>G (p.Ile179Gln)	236
c.541G>C (p.Ala181Gln), c.542C>A (p.Ala181Gln), c.543A>G (p.Ala181Gln)	67
c.544T>C (p.Phe182Gln), c.545T>A (p.Phe182Gln), c.546T>G (p.Phe182Gln)	8
c.553G>C (p.Gly185Gln), c.554G>A (p.Gly185Gln)	381
c.562A>C (p.Met188Gln), c.563T>A (p.Met188Gln)	28
c.571A>C (p.Met191Gln), c.572T>A (p.Met191Gln)	67
c.574G>C (p.Ala192Gln), c.575C>A (p.Ala192Gln), c.576T>G (p.Ala192Gln)	11
c.577A>C (p.Lys193Gln)	511
c.595G>C (p.Glu199Gln)	280
c.604G>C (p.Val202Gln), c.605T>A (p.Val202Gln), c.606T>G (p.Val202Gln)	9
c.615C>G (p.His205Gln)	349
c.616A>C (p.Asn206Gln), c.618C>G (p.Asn206Gln)	281
c.622G>C (p.Val208Gln), c.623T>A (p.Val208Gln)	536
c.625A>C (p.Ile209Gln), c.626T>A (p.Ile209Gln), c.627T>G (p.Ile209Gln)	143
c.628G>C (p.Ala210Gln), c.629C>A (p.Ala210Gln), c.630C>G (p.Ala210Gln)	213
c.643A>C (p.Lys215Gln)	142
c.647T>A (p.Leu216Gln)	323
c.655A>C (p.Met219Gln), c.656T>A (p.Met219Gln)	63
c.667G>C (p.Gly223Gln), c.668G>A (p.Gly223Gln), c.669C>G (p.Gly223Gln)	470
c.676A>C (p.Arg226Gln), c.677G>A (p.Arg226Gln), c.678A>G (p.Arg226Gln)	169
c.679A>C (p.Lys227Gln)	1691
c.682T>C (p.Ser228Gln), c.683C>A (p.Ser228Gln), c.684C>G (p.Ser228Gln)	57
c.691G>C (p.Val231Gln), c.692T>A (p.Val231Gln), c.693A>G (p.Val231Gln)	278
c.694G>C (p.Glu232Gln)	314
c.697G>C (p.Ala233Gln), c.698C>A (p.Ala233Gln), c.699C>G (p.Ala233Gln)	101
c.702T>G (p.His234Gln)	233
c.709G>C (p.Ala237Gln), c.710C>A (p.Ala237Gln), c.711A>G (p.Ala237Gln)	755
c.714A>G (p.Gln238Gln)	295
c.719T>A (p.Leu240Gln)	761
c.724T>C (p.Ser242Gln), c.725C>A (p.Ser242Gln), c.726A>G (p.Ser242Gln)	192
c.728G>A (p.Arg243Gln), c.729C>G (p.Arg243Gln)	429
c.730A>C (p.Ile244Gln), c.731T>A (p.Ile244Gln), c.732A>G (p.Ile244Gln)	78
c.733A>C (p.Thr245Gln), c.734C>A (p.Thr245Gln), c.735T>G (p.Thr245Gln)	1039
c.736T>C (p.Ser246Gln), c.737C>A (p.Ser246Gln), c.738A>G (p.Ser246Gln)	248
c.742G>C (p.Gly248Gln), c.743G>A (p.Gly248Gln), c.744A>G (p.Gly248Gln)	269
c.745G>C (p.Glu249Gln)	815
c.748T>C (p.Tyr250Gln), c.750C>G (p.Tyr250Gln)	41
c.769G>C (p.Asp257Gln), c.771T>G (p.Asp257Gln)	15
c.775A>C (p.Asn259Gln), c.777T>G (p.Asn259Gln)	12
c.790A>C (p.Ser264Gln), c.791G>A (p.Ser264Gln), c.792C>G (p.Ser264Gln)	183
c.802A>C (p.Arg268Gln), c.803G>A (p.Arg268Gln)	149
c.808T>C (p.Phe270Gln), c.809T>A (p.Phe270Gln), c.810T>G (p.Phe270Gln)	261
c.814G>C (p.Val272Gln), c.815T>A (p.Val272Gln), c.816T>G (p.Val272Gln)	50
c.817A>C (p.Ser273Gln), c.818G>A (p.Ser273Gln), c.819C>G (p.Ser273Gln)	5
c.838G>C (p.Glu280Gln)	565
c.844G>C (p.Asp282Gln), c.846T>G (p.Asp282Gln)	17
c.847G>C (p.Glu283Gln)	178
c.850G>C (p.Asp284Gln), c.852T>G (p.Asp284Gln)	14
c.853T>C (p.Ser285Gln), c.854C>A (p.Ser285Gln), c.855T>G (p.Ser285Gln)	799
c.857C>A (p.Pro286Gln), c.858T>G (p.Pro286Gln)	126
c.871T>C (p.Ser291Gln), c.872C>A (p.Ser291Gln), c.873C>G (p.Ser291Gln)	153
c.874A>C (p.Lys292Gln), c.876A>G (p.Lys292Gln)	271
c.889A>C (p.Asn297Gln), c.891C>G (p.Asn297Gln)	39
c.892G>C (p.Ala298Gln), c.893C>A (p.Ala298Gln), c.894T>G (p.Ala298Gln)	461
c.895G>C (p.Asp299Gln), c.897T>G (p.Asp299Gln)	536
c.904A>C (p.Ile302Gln), c.905T>A (p.Ile302Gln), c.906T>G (p.Ile302Gln)	296
c.917T>A (p.Leu306Gln)	1144
c.919G>C (p.Glu307Gln), c.921A>G (p.Glu307Gln)	464
c.922G>C (p.Gly308Gln), c.923G>A (p.Gly308Gln)	268
c.925A>C (p.Met309Gln), c.926T>A (p.Met309Gln)	186
c.928G>C (p.Val310Gln), c.929T>A (p.Val310Gln), c.930A>G (p.Val310Gln)	312
c.934G>C (p.Ala312Gln), c.935C>A (p.Ala312Gln), c.936C>G (p.Ala312Gln)	255
c.940G>C (p.Ala314Gln), c.941C>A (p.Ala314Gln), c.942T>G (p.Ala314Gln)	461
c.946A>C (p.Thr316Gln), c.947C>A (p.Thr316Gln), c.948A>G (p.Thr316Gln)	52
c.949A>C (p.Thr317Gln), c.950C>A (p.Thr317Gln), c.951C>G (p.Thr317Gln)	221
c.959G>A (p.Arg320Gln), c.960A>G (p.Arg320Gln)	233
c.964A>C (p.Ser322Gln), c.965G>A (p.Ser322Gln), c.966T>G (p.Ser322Gln)	1181
c.967T>C (p.Tyr323Gln), c.969T>G (p.Tyr323Gln)	727
c.971T>A (p.Leu324Gln), c.972T>G (p.Leu324Gln)	311
c.982A>C (p.Ile328Gln), c.983T>A (p.Ile328Gln), c.984C>G (p.Ile328Gln)	1111
c.988T>C (p.Trp330Gln), c.989G>A (p.Trp330Gln)	650
c.991G>C (p.Gly331Gln), c.992G>A (p.Gly331Gln), c.993C>G (p.Gly331Gln)	422
c.1000T>C (p.Tyr334Gln), c.1002C>G (p.Tyr334Gln)	134
c.1007C>A (p.Pro336Gln), c.1008T>G (p.Pro336Gln)	382
c.1009G>C (p.Val337Gln), c.1010T>A (p.Val337Gln), c.1011C>G (p.Val337Gln)	1006
c.1012T>C (p.Leu338Gln), c.1013T>A (p.Leu338Gln)	136
c.1018G>C (p.Glu340Gln)	258
c.1029C>G (p.His343Gln)	169
c.1036A>C (p.Lys346Gln)	1073
c.1039G>C (p.Val347Gln), c.1040T>A (p.Val347Gln), c.1041C>G (p.Val347Gln)	224
c.1048T>C (p.Ser350Gln), c.1049C>A (p.Ser350Gln), c.1050T>G (p.Ser350Gln)	241
c.1054T>C (p.Phe352Gln), c.1055T>A (p.Phe352Gln), c.1056C>G (p.Phe352Gln)	40
c.1059C>G (p.His353Gln)	228
c.1063A>C (p.Thr355Gln), c.1064C>A (p.Thr355Gln), c.1065A>G (p.Thr355Gln)	375
c.1066T>C (p.Tyr356Gln), c.1068C>G (p.Tyr356Gln)	54
c.1072G>C (p.Val358Gln), c.1073T>A (p.Val358Gln), c.1074T>G (p.Val358Gln)	185
c.1078A>C (p.Asn360Gln), c.1080C>G (p.Asn360Gln)	6
c.1081A>C (p.Thr361Gln), c.1082C>A (p.Thr361Gln), c.1083A>G (p.Thr361Gln)	298
c.1093A>C (p.Ser365Gln), c.1094G>A (p.Ser365Gln), c.1095T>G (p.Ser365Gln)	347
c.1096G>C (p.Ala366Gln), c.1097C>A (p.Ala366Gln), c.1098T>G (p.Ala366Gln)	153
c.1100G>A (p.Arg367Gln)	748
c.1111G>C (p.Glu371Gln)	129
c.1123A>C (p.Ile375Gln), c.1124T>A (p.Ile375Gln), c.1125T>G (p.Ile375Gln)	10
c.1129T>C (p.Ser377Gln), c.1130C>A (p.Ser377Gln), c.1131T>G (p.Ser377Gln)	252
c.1132A>C (p.Asn378Gln), c.1134C>G (p.Asn378Gln)	87
c.1138A>C (p.Asn380Gln), c.1140C>G (p.Asn380Gln)	61
c.1153G>C (p.Glu385Gln)	71
c.1156A>C (p.Asn386Gln), c.1158C>G (p.Asn386Gln)	147
c.1159G>C (p.Glu387Gln), c.1161A>G (p.Glu387Gln)	425
c.1162G>C (p.Val388Gln), c.1163T>A (p.Val388Gln), c.1164A>G (p.Val388Gln)	29
c.1165G>C (p.Ala389Gln), c.1166C>A (p.Ala389Gln), c.1167T>G (p.Ala389Gln)	215
c.1174T>C (p.Ser392Gln), c.1175C>A (p.Ser392Gln), c.1176A>G (p.Ser392Gln)	220
c.1183G>C (p.Glu395Gln), c.1185A>G (p.Glu395Gln)	378
c.1192G>C (p.Asp398Gln), c.1194T>G (p.Asp398Gln)	107
c.1198G>C (p.Glu400Gln)	269
c.7T>A (p.Ser3Met), c.8C>T (p.Ser3Met), c.9A>G (p.Ser3Met)	161
c.10G>A (p.Val4Met)	228
c.13C>A (p.Arg5Met), c.14G>T (p.Arg5Met), c.15A>G (p.Arg5Met)	49
c.17C>T (p.Thr6Met), c.18C>G (p.Thr6Met)	604
c.20A>T (p.Asn7Met), c.21T>G (p.Asn7Met)	40
c.22C>A (p.Arg8Met), c.23G>T (p.Arg8Met)	167
c.25T>A (p.Tyr9Met), c.26A>T (p.Tyr9Met), c.27T>G (p.Tyr9Met)	154
c.28T>A (p.Ser10Met), c.29C>T (p.Ser10Met), c.30T>G (p.Ser10Met)	495
c.33C>G (p.Ile11Met)	101
c.34G>A (p.Val12Met), c.36A>G (p.Val12Met)	273
c.37T>A (p.Ser13Met), c.38C>T (p.Ser13Met), c.39A>G (p.Ser13Met)	95
c.41G>T (p.Ser14Met), c.42C>G (p.Ser14Met)	155
c.43G>A (p.Glu15Met), c.44A>T (p.Glu15Met)	51
c.46G>A (p.Glu16Met), c.47A>T (p.Glu16Met)	208
c.49G>A (p.Asp17Met), c.50A>T (p.Asp17Met), c.51C>G (p.Asp17Met)	20
c.52G>A (p.Gly18Met), c.53G>T (p.Gly18Met)	54
c.59A>T (p.Lys20Met), c.60A>G (p.Lys20Met)	58
c.61C>A (p.Leu21Met)	270
c.68C>T (p.Thr23Met), c.69C>G (p.Thr23Met)	62
c.76G>A (p.Val26Met), c.78A>G (p.Val26Met)	32
c.79G>A (p.Ala27Met), c.80C>T (p.Ala27Met), c.81C>G (p.Ala27Met)	217
c.83A>T (p.Asn28Met), c.84C>G (p.Asn28Met)	108
c.85G>A (p.Gly29Met), c.86G>T (p.Gly29Met), c.87T>G (p.Gly29Met)	134
c.88T>A (p.Phe30Met), c.90T>G (p.Phe30Met)	1
c.91G>A (p.Gly31Met), c.92G>T (p.Gly31Met)	167
c.95A>T (p.Asn32Met), c.96T>G (p.Asn32Met)	21
c.97G>A (p.Gly33Met), c.98G>T (p.Gly33Met)	96
c.101A>T (p.Lys34Met), c.102A>G (p.Lys34Met)	85
c.103T>A (p.Ser35Met), c.104C>T (p.Ser35Met), c.105T>G (p.Ser35Met)	76
c.107A>T (p.Lys36Met)	156
c.109G>A (p.Val37Met)	240
c.112C>A (p.His38Met), c.113A>T (p.His38Met), c.114T>G (p.His38Met)	127
c.116C>T (p.Thr39Met), c.117C>G (p.Thr39Met)	9
c.118C>A (p.Arg40Met), c.119G>T (p.Arg40Met), c.120C>G (p.Arg40Met)	104
c.121C>A (p.Gln41Met), c.122A>T (p.Gln41Met), c.123A>G (p.Gln41Met)	268
c.124C>A (p.Gln42Met), c.125A>T (p.Gln42Met)	98
c.127T>A (p.Cys43Met), c.128G>T (p.Cys43Met), c.129C>G (p.Cys43Met)	1
c.130C>A (p.Arg44Met), c.131G>T (p.Arg44Met)	260
c.133T>A (p.Ser45Met), c.134C>T (p.Ser45Met), c.135A>G (p.Ser45Met)	22
c.136C>A (p.Arg46Met), c.137G>T (p.Arg46Met), c.138C>G (p.Arg46Met)	782
c.139T>A (p.Phe47Met), c.141T>G (p.Phe47Met)	5
c.142G>A (p.Val48Met), c.144C>G (p.Val48Met)	392
c.146A>T (p.Lys49Met)	830
c.149A>T (p.Lys50Met), c.150A>G (p.Lys50Met)	347
c.151G>A (p.Asp51Met), c.152A>T (p.Asp51Met), c.153T>G (p.Asp51Met)	25
c.154G>A (p.Gly52Met), c.155G>T (p.Gly52Met), c.156C>G (p.Gly52Met)	526
c.157C>A (p.His53Met), c.158A>T (p.His53Met), c.159C>G (p.His53Met)	144
c.160T>A (p.Cys54Met), c.161G>T (p.Cys54Met), c.162T>G (p.Cys54Met)	20
c.164A>T (p.Asn55Met), c.165T>G (p.Asn55Met)	21
c.166G>A (p.Val56Met)	242
c.169C>A (p.Gln57Met), c.170A>T (p.Gln57Met)	301
c.172T>A (p.Phe58Met), c.174C>G (p.Phe58Met)	1100
c.177A>G (p.Ile59Met)	132
c.179A>T (p.Asn60Met), c.180C>G (p.Asn60Met)	221
c.181G>A (p.Val61Met)	245
c.184G>A (p.Gly62Met), c.185G>T (p.Gly62Met)	25
c.187G>A (p.Glu63Met), c.188A>T (p.Glu63Met), c.189A>G (p.Glu63Met)	439
c.191A>T (p.Lys64Met)	1210
c.196C>A (p.Gln66Met), c.197A>T (p.Gln66Met), c.198A>G (p.Gln66Met)	8
c.199C>A (p.Arg67Met), c.200G>T (p.Arg67Met)	1375
c.202T>A (p.Tyr68Met), c.203A>T (p.Tyr68Met), c.204C>G (p.Tyr68Met)	147
c.205T>A (p.Leu69Met)	97
c.208G>A (p.Ala70Met), c.209C>T (p.Ala70Met), c.210C>G (p.Ala70Met)	38
c.211G>A (p.Asp71Met), c.212A>T (p.Asp71Met), c.213T>G (p.Asp71Met)	276
c.216T>G (p.Ile72Met)	403
c.217T>A (p.Phe73Met), c.219C>G (p.Phe73Met)	82
c.221C>T (p.Thr74Met), c.222A>G (p.Thr74Met)	144
c.224C>T (p.Thr75Met), c.225C>G (p.Thr75Met)	142
c.226T>A (p.Cys76Met), c.227G>T (p.Cys76Met), c.228C>G (p.Cys76Met)	84
c.229G>A (p.Val77Met), c.231T>G (p.Val77Met)	138
c.232G>A (p.Asp78Met), c.233A>T (p.Asp78Met), c.234T>G (p.Asp78Met)	39
c.237C>G (p.Ile79Met)	114
c.238C>A (p.Arg80Met), c.239G>T (p.Arg80Met), c.240C>G (p.Arg80Met)	552
c.241T>A (p.Trp81Met), c.242G>T (p.Trp81Met)	57
c.244C>A (p.Arg82Met), c.245G>T (p.Arg82Met), c.246C>G (p.Arg82Met)	126
c.247T>A (p.Trp83Met), c.248G>T (p.Trp83Met)	39
c.253T>A (p.Leu85Met)	84
c.256G>A (p.Val86Met), c.258T>G (p.Val86Met)	29
c.261T>G (p.Ile87Met)	525
c.262T>A (p.Phe88Met), c.264T>G (p.Phe88Met)	61
c.265T>A (p.Cys89Met), c.266G>T (p.Cys89Met), c.267T>G (p.Cys89Met)	124
c.268C>A (p.Leu90Met), c.270C>G (p.Leu90Met)	88
c.271G>A (p.Ala91Met), c.272C>T (p.Ala91Met), c.273C>G (p.Ala91Met)	77
c.274T>A (p.Phe92Met), c.276C>G (p.Phe92Met)	186
c.277G>A (p.Val93Met), c.279A>G (p.Val93Met)	44
c.280C>A (p.Leu94Met)	318
c.283T>A (p.Ser95Met), c.284C>T (p.Ser95Met), c.285T>G (p.Ser95Met)	60
c.286T>A (p.Trp96Met), c.287G>T (p.Trp96Met)	114
c.289C>A (p.Leu97Met), c.291C>G (p.Leu97Met)	52
c.292T>A (p.Phe98Met), c.294C>G (p.Phe98Met)	115
c.295T>A (p.Phe99Met), c.297T>G (p.Phe99Met)	68
c.298G>A (p.Gly100Met), c.299G>T (p.Gly100Met), c.300C>G (p.Gly100Met)	7
c.304G>A (p.Val102Met), c.306T>G (p.Val102Met)	70
c.307T>A (p.Phe103Met), c.309T>G (p.Phe103Met)	574
c.310T>A (p.Trp104Met), c.311G>T (p.Trp104Met)	52
c.313T>A (p.Leu105Met)	334
c.318C>G (p.Ile106Met)	879
c.319G>A (p.Ala107Met), c.320C>T (p.Ala107Met), c.321T>G (p.Ala107Met)	489
c.322T>A (p.Leu108Met)	103
c.325T>A (p.Leu109Met)	71
c.328C>A (p.His110Met), c.329A>T (p.His110Met), c.330T>G (p.His110Met)	1390
c.331G>A (p.Gly111Met), c.332G>T (p.Gly111Met), c.333A>G (p.Gly111Met)	1194
c.334G>A (p.Asp112Met), c.335A>T (p.Asp112Met), c.336T>G (p.Asp112Met)	714
c.337T>A (p.Leu113Met)	154
c.340G>A (p.Asp114Met), c.341A>T (p.Asp114Met), c.342C>G (p.Asp114Met)	430
c.344C>T (p.Thr115Met), c.345C>G (p.Thr115Met)	267
c.349T>A (p.Tyr117Met), c.350A>T (p.Tyr117Met), c.351T>G (p.Tyr117Met)	851
c.353A>T (p.Lys118Met), c.354A>G (p.Lys118Met)	2545
c.358G>A (p.Asp120Met), c.359A>T (p.Asp120Met), c.360T>G (p.Asp120Met)	438
c.370T>A (p.Ser124Met), c.371C>T (p.Ser124Met), c.372C>G (p.Ser124Met)	54
c.374A>T (p.Lys125Met)	424
c.376G>A (p.Val126Met), c.378A>G (p.Val126Met)	116
c.379T>A (p.Ser127Met), c.380C>T (p.Ser127Met), c.381C>G (p.Ser127Met)	235
c.383A>T (p.Lys128Met)	1065
c.385G>A (p.Ala129Met), c.386C>T (p.Ala129Met), c.387C>G (p.Ala129Met)	64
c.388T>A (p.Cys130Met), c.389G>T (p.Cys130Met), c.390T>G (p.Cys130Met)	687
c.391G>A (p.Val131Met), c.393C>G (p.Val131Met)	25
c.394T>A (p.Ser132Met), c.395C>T (p.Ser132Met), c.396C>G (p.Ser132Met)	833
c.397G>A (p.Glu133Met), c.398A>T (p.Glu133Met), c.399A>G (p.Glu133Met)	152
c.400G>A (p.Val134Met), c.402A>G (p.Val134Met)	36
c.404A>T (p.Asn135Met), c.405T>G (p.Asn135Met)	879
c.406T>A (p.Ser136Met), c.407C>T (p.Ser136Met), c.408C>G (p.Ser136Met)	347
c.409T>A (p.Phe137Met), c.411T>G (p.Phe137Met)	715
c.413C>T (p.Thr138Met), c.414C>G (p.Thr138Met)	1514
c.415G>A (p.Ala139Met), c.416C>T (p.Ala139Met), c.417A>G (p.Ala139Met)	631
c.418G>A (p.Ala140Met), c.419C>T (p.Ala140Met), c.420T>G (p.Ala140Met)	305
c.421T>A (p.Phe141Met), c.423C>G (p.Phe141Met)	234
c.424C>A (p.Leu142Met), c.426T>G (p.Leu142Met)	183
c.427T>A (p.Phe143Met), c.429C>G (p.Phe143Met)	600
c.430T>A (p.Ser144Met), c.431C>T (p.Ser144Met), c.432T>G (p.Ser144Met)	179
c.435C>G (p.Ile145Met)	219
c.436G>A (p.Glu146Met), c.437A>T (p.Glu146Met), c.438A>G (p.Glu146Met)	6664
c.440C>T (p.Thr147Met), c.441A>G (p.Thr147Met)	324
c.442C>A (p.Gln148Met), c.443A>T (p.Gln148Met), c.444A>G (p.Gln148Met)	584
c.446C>T (p.Thr149Met), c.447C>G (p.Thr149Met)	526
c.449C>T (p.Thr150Met), c.450T>G (p.Thr150Met)	73
c.453C>G (p.Ile151Met)	270
c.457T>A (p.Tyr153Met), c.458A>T (p.Tyr153Met), c.459C>G (p.Tyr153Met)	249
c.460G>A (p.Gly154Met), c.461G>T (p.Gly154Met)	214
c.463T>A (p.Phe155Met), c.465C>G (p.Phe155Met)	78
c.466C>A (p.Arg156Met), c.467G>T (p.Arg156Met), c.468A>G (p.Arg156Met)	233
c.469T>A (p.Cys157Met), c.470G>T (p.Cys157Met), c.471C>G (p.Cys157Met)	647
c.476C>T (p.Thr159Met), c.477A>G (p.Thr159Met)	4
c.478G>A (p.Asp160Met), c.479A>T (p.Asp160Met), c.480C>G (p.Asp160Met)	32
c.481G>A (p.Glu161Met), c.482A>T (p.Glu161Met), c.483A>G (p.Glu161Met)	283
c.484T>A (p.Cys162Met), c.485G>T (p.Cys162Met), c.486C>G (p.Cys162Met)	366
c.487C>A (p.Pro163Met), c.488C>T (p.Pro163Met), c.489A>G (p.Pro163Met)	200
c.492A>G (p.Ile164Met)	158
c.493G>A (p.Ala165Met), c.494C>T (p.Ala165Met), c.495C>G (p.Ala165Met)	327
c.496G>A (p.Val166Met), c.498T>G (p.Val166Met)	14
c.499T>A (p.Phe167Met), c.501C>G (p.Phe167Met)	7
c.505G>A (p.Val169Met), c.507T>G (p.Val169Met)	4
c.508G>A (p.Val170Met), c.510C>G (p.Val170Met)	207
c.511T>A (p.Phe171Met), c.513T>G (p.Phe171Met)	260
c.514C>A (p.Gln172Met), c.515A>T (p.Gln172Met), c.516A>G (p.Gln172Met)	43
c.517T>A (p.Ser173Met), c.518C>T (p.Ser173Met), c.519A>G (p.Ser173Met)	8
c.522A>G (p.Ile174Met)	563
c.523G>A (p.Val175Met)	345
c.526G>A (p.Gly176Met), c.527G>T (p.Gly176Met), c.528C>G (p.Gly176Met)	471
c.529T>A (p.Cys177Met), c.530G>T (p.Cys177Met), c.531T>G (p.Cys177Met)	299
c.534T>G (p.Ile178Met)	454
c.537C>G (p.Ile179Met)	34
c.544T>A (p.Phe182Met), c.546T>G (p.Phe182Met)	1
c.549C>G (p.Ile183Met)	1237
c.552T>G (p.Ile184Met)	309
c.553G>A (p.Gly185Met), c.554G>T (p.Gly185Met)	150
c.556G>A (p.Ala186Met), c.557C>T (p.Ala186Met), c.558C>G (p.Ala186Met)	49
c.559G>A (p.Val187Met)	710
c.565G>A (p.Ala189Met), c.566C>T (p.Ala189Met), c.567A>G (p.Ala189Met)	346
c.569A>T (p.Lys190Met), c.570A>G (p.Lys190Met)	10
c.578A>T (p.Lys193Met)	470
c.580C>A (p.Pro194Met), c.581C>T (p.Pro194Met), c.582C>G (p.Pro194Met)	139
c.584A>T (p.Lys195Met), c.585A>G (p.Lys195Met)	418
c.587A>T (p.Lys196Met), c.588A>G (p.Lys196Met)	1
c.590G>T (p.Arg197Met), c.591A>G (p.Arg197Met)	195
c.593A>T (p.Asn198Met), c.594T>G (p.Asn198Met)	25
c.595G>A (p.Glu199Met), c.596A>T (p.Glu199Met)	191
c.599C>T (p.Thr200Met), c.600A>G (p.Thr200Met)	2
c.601T>A (p.Leu201Met)	217
c.604G>A (p.Val202Met), c.606T>G (p.Val202Met)	47
c.607T>A (p.Phe203Met), c.609C>G (p.Phe203Met)	215
c.611G>T (p.Ser204Met), c.612T>G (p.Ser204Met)	124
c.613C>A (p.His205Met), c.614A>T (p.His205Met), c.615C>G (p.His205Met)	14
c.617A>T (p.Asn206Met), c.618C>G (p.Asn206Met)	352
c.619G>A (p.Ala207Met), c.620C>T (p.Ala207Met), c.621T>G (p.Ala207Met)	939
c.622G>A (p.Val208Met)	1276
c.627T>G (p.Ile209Met)	149
c.628G>A (p.Ala210Met), c.629C>T (p.Ala210Met), c.630C>G (p.Ala210Met)	158
c.635G>T (p.Arg212Met)	528
c.637G>A (p.Asp213Met), c.638A>T (p.Asp213Met), c.639T>G (p.Asp213Met)	243
c.640G>A (p.Gly214Met), c.641G>T (p.Gly214Met), c.642C>G (p.Gly214Met)	108
c.644A>T (p.Lys215Met)	210
c.646C>A (p.Leu216Met)	528
c.649T>A (p.Cys217Met), c.650G>T (p.Cys217Met), c.651C>G (p.Cys217Met)	1
c.652C>A (p.Leu218Met), c.654C>G (p.Leu218Met)	112
c.658T>A (p.Trp220Met), c.659G>T (p.Trp220Met)	136
c.662G>T (p.Arg221Met)	716
c.664G>A (p.Val222Met)	521
c.667G>A (p.Gly223Met), c.668G>T (p.Gly223Met), c.669C>G (p.Gly223Met)	581
c.671A>T (p.Asn224Met), c.672T>G (p.Asn224Met)	95
c.673C>A (p.Leu225Met)	805
c.680A>T (p.Lys227Met)	124
c.682T>A (p.Ser228Met), c.683C>T (p.Ser228Met), c.684C>G (p.Ser228Met)	353
c.685C>A (p.His229Met), c.686A>T (p.His229Met), c.687C>G (p.His229Met)	280
c.688C>A (p.Leu230Met), c.690C>G (p.Leu230Met)	18
c.694G>A (p.Glu232Met), c.695A>T (p.Glu232Met)	198
c.697G>A (p.Ala233Met), c.698C>T (p.Ala233Met), c.699C>G (p.Ala233Met)	243
c.700C>A (p.His234Met), c.701A>T (p.His234Met), c.702T>G (p.His234Met)	115
c.703G>A (p.Val235Met), c.705A>G (p.Val235Met)	68
c.706C>A (p.Arg236Met), c.707G>T (p.Arg236Met), c.708A>G (p.Arg236Met)	12
c.709G>A (p.Ala237Met), c.710C>T (p.Ala237Met), c.711A>G (p.Ala237Met)	283
c.712C>A (p.Gln238Met), c.713A>T (p.Gln238Met), c.714A>G (p.Gln238Met)	293
c.715C>A (p.Leu239Met)	1562
c.718C>A (p.Leu240Met)	539
c.722A>T (p.Lys241Met), c.723A>G (p.Lys241Met)	270
c.724T>A (p.Ser242Met), c.725C>T (p.Ser242Met), c.726A>G (p.Ser242Met)	84
c.727C>A (p.Arg243Met), c.728G>T (p.Arg243Met), c.729C>G (p.Arg243Met)	360
c.732A>G (p.Ile244Met)	578
c.734C>T (p.Thr245Met), c.735T>G (p.Thr245Met)	15
c.736T>A (p.Ser246Met), c.737C>T (p.Ser246Met), c.738A>G (p.Ser246Met)	60
c.739G>A (p.Glu247Met), c.740A>T (p.Glu247Met), c.741A>G (p.Glu247Met)	1
c.742G>A (p.Gly248Met), c.743G>T (p.Gly248Met), c.744A>G (p.Gly248Met)	129
c.745G>A (p.Glu249Met), c.746A>T (p.Glu249Met)	41
c.748T>A (p.Tyr250Met), c.749A>T (p.Tyr250Met), c.750C>G (p.Tyr250Met)	70
c.753A>G (p.Ile251Met)	397
c.757C>A (p.Leu253Met), c.759C>G (p.Leu253Met)	200
c.760G>A (p.Asp254Met), c.761A>T (p.Asp254Met), c.762T>G (p.Asp254Met)	77
c.763C>A (p.Gln255Met), c.764A>T (p.Gln255Met)	26
c.768T>G (p.Ile256Met)	306
c.769G>A (p.Asp257Met), c.770A>T (p.Asp257Met), c.771T>G (p.Asp257Met)	305
c.774C>G (p.Ile258Met)	725
c.776A>T (p.Asn259Met), c.777T>G (p.Asn259Met)	233
c.778G>A (p.Val260Met)	614
c.784T>A (p.Phe262Met), c.786C>G (p.Phe262Met)	131
c.787G>A (p.Asp263Met), c.788A>T (p.Asp263Met), c.789T>G (p.Asp263Met)	231
c.791G>T (p.Ser264Met), c.792C>G (p.Ser264Met)	2
c.793G>A (p.Gly265Met), c.794G>T (p.Gly265Met), c.795C>G (p.Gly265Met)	604
c.798T>G (p.Ile266Met)	269
c.799G>A (p.Asp267Met), c.800A>T (p.Asp267Met), c.801C>G (p.Asp267Met)	42
c.803G>T (p.Arg268Met)	678
c.807C>G (p.Ile269Met)	16
c.808T>A (p.Phe270Met), c.810T>G (p.Phe270Met)	51
c.811C>A (p.Leu271Met), c.813C>G (p.Leu271Met)	559
c.814G>A (p.Val272Met), c.816T>G (p.Val272Met)	103
c.818G>T (p.Ser273Met), c.819C>G (p.Ser273Met)	86
c.820C>A (p.Pro274Met), c.821C>T (p.Pro274Met), c.822A>G (p.Pro274Met)	12
c.825C>G (p.Ile275Met)	220
c.831C>G (p.Ile277Met)	118
c.832G>A (p.Val278Met), c.834C>G (p.Val278Met)	179
c.835C>A (p.His279Met), c.836A>T (p.His279Met), c.837C>G (p.His279Met)	7
c.838G>A (p.Glu280Met), c.839A>T (p.Glu280Met)	39
c.843T>G (p.Ile281Met)	158
c.844G>A (p.Asp282Met), c.845A>T (p.Asp282Met), c.846T>G (p.Asp282Met)	120
c.847G>A (p.Glu283Met), c.848A>T (p.Glu283Met)	364
c.850G>A (p.Asp284Met), c.851A>T (p.Asp284Met), c.852T>G (p.Asp284Met)	5
c.853T>A (p.Ser285Met), c.854C>T (p.Ser285Met), c.855T>G (p.Ser285Met)	33
c.856C>A (p.Pro286Met), c.857C>T (p.Pro286Met), c.858T>G (p.Pro286Met)	139
c.859C>A (p.Leu287Met), c.861T>G (p.Leu287Met)	1
c.862T>A (p.Tyr288Met), c.863A>T (p.Tyr288Met), c.864T>G (p.Tyr288Met)	645
c.865G>A (p.Asp289Met), c.866A>T (p.Asp289Met), c.867C>G (p.Asp289Met)	178
c.868C>A (p.Leu290Met), c.870C>G (p.Leu290Met)	46
c.871T>A (p.Ser291Met), c.872C>T (p.Ser291Met), c.873C>G (p.Ser291Met)	437
c.875A>T (p.Lys292Met), c.876A>G (p.Lys292Met)	738
c.877C>A (p.Gln293Met), c.878A>T (p.Gln293Met), c.879A>G (p.Gln293Met)	17
c.880G>A (p.Asp294Met), c.881A>T (p.Asp294Met), c.882C>G (p.Asp294Met)	96
c.885C>G (p.Ile295Met)	41
c.886G>A (p.Asp296Met), c.887A>T (p.Asp296Met), c.888C>G (p.Asp296Met)	100
c.890A>T (p.Asn297Met), c.891C>G (p.Asn297Met)	4
c.892G>A (p.Ala298Met), c.893C>T (p.Ala298Met), c.894T>G (p.Ala298Met)	18
c.895G>A (p.Asp299Met), c.896A>T (p.Asp299Met), c.897T>G (p.Asp299Met)	58
c.906T>G (p.Ile302Met)	863
c.907G>A (p.Val303Met), c.909C>G (p.Val303Met)	653
c.910G>A (p.Val304Met), c.912T>G (p.Val304Met)	5
c.915A>G (p.Ile305Met)	579
c.916C>A (p.Leu306Met)	764
c.919G>A (p.Glu307Met), c.920A>T (p.Glu307Met), c.921A>G (p.Glu307Met)	329
c.922G>A (p.Gly308Met), c.923G>T (p.Gly308Met)	400
c.928G>A (p.Val310Met), c.930A>G (p.Val310Met)	731
c.931G>A (p.Glu311Met), c.932A>T (p.Glu311Met)	474
c.934G>A (p.Ala312Met), c.935C>T (p.Ala312Met), c.936C>G (p.Ala312Met)	240
c.938C>T (p.Thr313Met), c.939C>G (p.Thr313Met)	87
c.940G>A (p.Ala314Met), c.941C>T (p.Ala314Met), c.942T>G (p.Ala314Met)	243
c.947C>T (p.Thr316Met), c.948A>G (p.Thr316Met)	498
c.950C>T (p.Thr317Met), c.951C>G (p.Thr317Met)	721
c.952C>A (p.Gln318Met), c.953A>T (p.Gln318Met), c.954A>G (p.Gln318Met)	322
c.955T>A (p.Cys319Met), c.956G>T (p.Cys319Met), c.957T>G (p.Cys319Met)	601
c.958C>A (p.Arg320Met), c.959G>T (p.Arg320Met), c.960A>G (p.Arg320Met)	263
c.962G>T (p.Ser321Met), c.963T>G (p.Ser321Met)	647
c.965G>T (p.Ser322Met), c.966T>G (p.Ser322Met)	761
c.967T>A (p.Tyr323Met), c.968A>T (p.Tyr323Met), c.969T>G (p.Tyr323Met)	476
c.970C>A (p.Leu324Met), c.972T>G (p.Leu324Met)	125
c.973G>A (p.Ala325Met), c.974C>T (p.Ala325Met), c.975C>G (p.Ala325Met)	336
c.977A>T (p.Asn326Met), c.978T>G (p.Asn326Met)	2278
c.979G>A (p.Glu327Met), c.980A>T (p.Glu327Met), c.981A>G (p.Glu327Met)	258
c.984C>G (p.Ile328Met)	377
c.985C>A (p.Leu329Met), c.987T>G (p.Leu329Met)	733
c.988T>A (p.Trp330Met), c.989G>T (p.Trp330Met)	202
c.991G>A (p.Gly331Met), c.992G>T (p.Gly331Met), c.993C>G (p.Gly331Met)	328
c.994C>A (p.His332Met), c.995A>T (p.His332Met), c.996T>G (p.His332Met)	606
c.997C>A (p.Arg333Met), c.998G>T (p.Arg333Met), c.999C>G (p.Arg333Met)	99
c.1000T>A (p.Tyr334Met), c.1001A>T (p.Tyr334Met), c.1002C>G (p.Tyr334Met)	1029
c.1003G>A (p.Glu335Met), c.1004A>T (p.Glu335Met), c.1005A>G (p.Glu335Met)	1463
c.1006C>A (p.Pro336Met), c.1007C>T (p.Pro336Met), c.1008T>G (p.Pro336Met)	341
c.1009G>A (p.Val337Met), c.1011C>G (p.Val337Met)	199
c.1012T>A (p.Leu338Met)	585
c.1015T>A (p.Phe339Met), c.1017T>G (p.Phe339Met)	99
c.1018G>A (p.Glu340Met), c.1019A>T (p.Glu340Met)	165
c.1021G>A (p.Glu341Met), c.1022A>T (p.Glu341Met)	79
c.1025A>T (p.Lys342Met)	160
c.1027C>A (p.His343Met), c.1028A>T (p.His343Met), c.1029C>G (p.His343Met)	225
c.1030T>A (p.Tyr344Met), c.1031A>T (p.Tyr344Met), c.1032T>G (p.Tyr344Met)	32
c.1033T>A (p.Tyr345Met), c.1034A>T (p.Tyr345Met), c.1035T>G (p.Tyr345Met)	167
c.1037A>T (p.Lys346Met)	287
c.1039G>A (p.Val347Met), c.1041C>G (p.Val347Met)	196
c.1042G>A (p.Asp348Met), c.1043A>T (p.Asp348Met), c.1044C>G (p.Asp348Met)	251
c.1045T>A (p.Tyr349Met), c.1046A>T (p.Tyr349Met), c.1047C>G (p.Tyr349Met)	346
c.1048T>A (p.Ser350Met), c.1049C>T (p.Ser350Met), c.1050T>G (p.Ser350Met)	530
c.1052G>T (p.Arg351Met)	324
c.1054T>A (p.Phe352Met), c.1056C>G (p.Phe352Met)	2
c.1061A>T (p.Lys354Met), c.1062A>G (p.Lys354Met)	132
c.1064C>T (p.Thr355Met), c.1065A>G (p.Thr355Met)	171
c.1066T>A (p.Tyr356Met), c.1067A>T (p.Tyr356Met), c.1068C>G (p.Tyr356Met)	79
c.1069G>A (p.Glu357Met), c.1070A>T (p.Glu357Met), c.1071A>G (p.Glu357Met)	312
c.1072G>A (p.Val358Met), c.1074T>G (p.Val358Met)	24
c.1075C>A (p.Pro359Met), c.1076C>T (p.Pro359Met), c.1077T>G (p.Pro359Met)	284
c.1079A>T (p.Asn360Met), c.1080C>G (p.Asn360Met)	339
c.1082C>T (p.Thr361Met), c.1083A>G (p.Thr361Met)	316
c.1084C>A (p.Pro362Met), c.1085C>T (p.Pro362Met), c.1086A>G (p.Pro362Met)	921
c.1087T>A (p.Leu363Met)	96
c.1090T>A (p.Cys364Met), c.1091G>T (p.Cys364Met), c.1092T>G (p.Cys364Met)	15
c.1094G>T (p.Ser365Met), c.1095T>G (p.Ser365Met)	690
c.1096G>A (p.Ala366Met), c.1097C>T (p.Ala366Met), c.1098T>G (p.Ala366Met)	284
c.1099C>A (p.Arg367Met), c.1100G>T (p.Arg367Met)	420
c.1102G>A (p.Asp368Met), c.1103A>T (p.Asp368Met), c.1104C>G (p.Asp368Met)	227
c.1105C>A (p.Leu369Met), c.1107T>G (p.Leu369Met)	448
c.1108G>A (p.Ala370Met), c.1109C>T (p.Ala370Met), c.1110A>G (p.Ala370Met)	169
c.1111G>A (p.Glu371Met), c.1112A>T (p.Glu371Met)	119
c.1115A>T (p.Lys372Met)	192
c.1118A>T (p.Lys373Met)	137
c.1120T>A (p.Tyr374Met), c.1121A>T (p.Tyr374Met), c.1122C>G (p.Tyr374Met)	95
c.1125T>G (p.Ile375Met)	221
c.1126C>A (p.Leu376Met)	720
c.1129T>A (p.Ser377Met), c.1130C>T (p.Ser377Met), c.1131T>G (p.Ser377Met)	789
c.1133A>T (p.Asn378Met), c.1134C>G (p.Asn378Met)	274
c.1135G>A (p.Ala379Met), c.1136C>T (p.Ala379Met), c.1137A>G (p.Ala379Met)	1008
c.1139A>T (p.Asn380Met), c.1140C>G (p.Asn380Met)	67
c.1141T>A (p.Ser381Met), c.1142C>T (p.Ser381Met), c.1143T>G (p.Ser381Met)	325
c.1144T>A (p.Phe382Met), c.1146C>G (p.Phe382Met)	90
c.1147T>A (p.Cys383Met), c.1148G>T (p.Cys383Met), c.1149T>G (p.Cys383Met)	48
c.1150T>A (p.Tyr384Met), c.1151A>T (p.Tyr384Met), c.1152C>G (p.Tyr384Met)	6
c.1153G>A (p.Glu385Met), c.1154A>T (p.Glu385Met)	169
c.1157A>T (p.Asn386Met), c.1158C>G (p.Asn386Met)	65
c.1159G>A (p.Glu387Met), c.1160A>T (p.Glu387Met), c.1161A>G (p.Glu387Met)	59
c.1162G>A (p.Val388Met), c.1164A>G (p.Val388Met)	127
c.1165G>A (p.Ala389Met), c.1166C>T (p.Ala389Met), c.1167T>G (p.Ala389Met)	60
c.1168C>A (p.Leu390Met), c.1170C>G (p.Leu390Met)	353
c.1172C>T (p.Thr391Met), c.1173A>G (p.Thr391Met)	77
c.1174T>A (p.Ser392Met), c.1175C>T (p.Ser392Met), c.1176A>G (p.Ser392Met)	104
c.1178A>T (p.Lys393Met)	361
c.1180G>A (p.Glu394Met), c.1181A>T (p.Glu394Met), c.1182A>G (p.Glu394Met)	12
c.1183G>A (p.Glu395Met), c.1184A>T (p.Glu395Met), c.1185A>G (p.Glu395Met)	161
c.1186G>A (p.Glu396Met), c.1187A>T (p.Glu396Met), c.1188A>G (p.Glu396Met)	205
c.1189G>A (p.Glu397Met), c.1190A>T (p.Glu397Met), c.1191A>G (p.Glu397Met)	73
c.1192G>A (p.Asp398Met), c.1193A>T (p.Asp398Met), c.1194T>G (p.Asp398Met)	399
c.1195T>A (p.Ser399Met), c.1196C>T (p.Ser399Met), c.1197A>G (p.Ser399Met)	62
c.1198G>A (p.Glu400Met), c.1199A>T (p.Glu400Met)	261
c.7T>A (p.Ser3Asn), c.8C>A (p.Ser3Asn), c.9A>C (p.Ser3Asn)	432
c.10G>A (p.Val4Asn), c.11T>A (p.Val4Asn), c.12G>C (p.Val4Asn)	7
c.13C>A (p.Arg5Asn), c.14G>A (p.Arg5Asn), c.15A>C (p.Arg5Asn)	12
c.25T>A (p.Tyr9Asn), c.27T>C (p.Tyr9Asn)	21
c.28T>A (p.Ser10Asn), c.29C>A (p.Ser10Asn), c.30T>C (p.Ser10Asn)	65
c.41G>A (p.Ser14Asn)	77
c.43G>A (p.Glu15Asn), c.45G>C (p.Glu15Asn)	122
c.49G>A (p.Asp17Asn)	154
c.52G>A (p.Gly18Asn), c.53G>A (p.Gly18Asn), c.54G>C (p.Gly18Asn)	312
c.56T>A (p.Met19Asn), c.57G>C (p.Met19Asn)	183
c.61C>A (p.Leu21Asn), c.62T>A (p.Leu21Asn), c.63G>C (p.Leu21Asn)	54
c.68C>A (p.Thr23Asn)	283
c.76G>A (p.Val26Asn), c.77T>A (p.Val26Asn), c.78A>C (p.Val26Asn)	387
c.88T>A (p.Phe30Asn), c.89T>A (p.Phe30Asn), c.90T>C (p.Phe30Asn)	72
c.91G>A (p.Gly31Asn), c.92G>A (p.Gly31Asn), c.93G>C (p.Gly31Asn)	2
c.97G>A (p.Gly33Asn), c.98G>A (p.Gly33Asn), c.99G>C (p.Gly33Asn)	50
c.102A>C (p.Lys34Asn)	291
c.108G>C (p.Lys36Asn)	34
c.109G>A (p.Val37Asn), c.110T>A (p.Val37Asn), c.111G>C (p.Val37Asn)	67
c.112C>A (p.His38Asn), c.114T>C (p.His38Asn)	36
c.136C>A (p.Arg46Asn), c.137G>A (p.Arg46Asn)	314
c.154G>A (p.Gly52Asn), c.155G>A (p.Gly52Asn)	46
c.157C>A (p.His53Asn)	237
c.160T>A (p.Cys54Asn), c.161G>A (p.Cys54Asn), c.162T>C (p.Cys54Asn)	61
c.166G>A (p.Val56Asn), c.167T>A (p.Val56Asn), c.168G>C (p.Val56Asn)	124
c.169C>A (p.Gln57Asn), c.171G>C (p.Gln57Asn)	49
c.172T>A (p.Phe58Asn), c.173T>A (p.Phe58Asn)	92
c.176T>A (p.Ile59Asn), c.177A>C (p.Ile59Asn)	81
c.181G>A (p.Val61Asn), c.182T>A (p.Val61Asn), c.183G>C (p.Val61Asn)	209
c.202T>A (p.Tyr68Asn)	229
c.205T>A (p.Leu69Asn), c.206T>A (p.Leu69Asn), c.207G>C (p.Leu69Asn)	88
c.208G>A (p.Ala70Asn), c.209C>A (p.Ala70Asn)	65
c.211G>A (p.Asp71Asn), c.213T>C (p.Asp71Asn)	281
c.226T>A (p.Cys76Asn), c.227G>A (p.Cys76Asn)	50
c.229G>A (p.Val77Asn), c.230T>A (p.Val77Asn), c.231T>C (p.Val77Asn)	103
c.241T>A (p.Trp81Asn), c.242G>A (p.Trp81Asn), c.243G>C (p.Trp81Asn)	343
c.244C>A (p.Arg82Asn), c.245G>A (p.Arg82Asn)	3
c.253T>A (p.Leu85Asn), c.254T>A (p.Leu85Asn), c.255G>C (p.Leu85Asn)	290
c.256G>A (p.Val86Asn), c.257T>A (p.Val86Asn), c.258T>C (p.Val86Asn)	108
c.262T>A (p.Phe88Asn), c.263T>A (p.Phe88Asn), c.264T>C (p.Phe88Asn)	299
c.271G>A (p.Ala91Asn), c.272C>A (p.Ala91Asn)	163
c.274T>A (p.Phe92Asn), c.275T>A (p.Phe92Asn)	81
c.280C>A (p.Leu94Asn), c.281T>A (p.Leu94Asn), c.282G>C (p.Leu94Asn)	66
c.292T>A (p.Phe98Asn), c.293T>A (p.Phe98Asn)	3402
c.304G>A (p.Val102Asn), c.305T>A (p.Val102Asn), c.306T>C (p.Val102Asn)	18
c.307T>A (p.Phe103Asn), c.308T>A (p.Phe103Asn), c.309T>C (p.Phe103Asn)	613
c.310T>A (p.Trp104Asn), c.311G>A (p.Trp104Asn), c.312G>C (p.Trp104Asn)	1602
c.325T>A (p.Leu109Asn), c.326T>A (p.Leu109Asn), c.327G>C (p.Leu109Asn)	31
c.331G>A (p.Gly111Asn), c.332G>A (p.Gly111Asn), c.333A>C (p.Gly111Asn)	423
c.334G>A (p.Asp112Asn), c.336T>C (p.Asp112Asn)	355
c.340G>A (p.Asp114Asn)	860
c.349T>A (p.Tyr117Asn), c.351T>C (p.Tyr117Asn)	862
c.376G>A (p.Val126Asn), c.377T>A (p.Val126Asn), c.378A>C (p.Val126Asn)	417
c.384G>C (p.Lys128Asn)	272
c.385G>A (p.Ala129Asn), c.386C>A (p.Ala129Asn)	342
c.388T>A (p.Cys130Asn), c.389G>A (p.Cys130Asn), c.390T>C (p.Cys130Asn)	936
c.391G>A (p.Val131Asn), c.392T>A (p.Val131Asn)	723
c.400G>A (p.Val134Asn), c.401T>A (p.Val134Asn), c.402A>C (p.Val134Asn)	1070
c.406T>A (p.Ser136Asn), c.407C>A (p.Ser136Asn)	176
c.409T>A (p.Phe137Asn), c.410T>A (p.Phe137Asn), c.411T>C (p.Phe137Asn)	344
c.415G>A (p.Ala139Asn), c.416C>A (p.Ala139Asn), c.417A>C (p.Ala139Asn)	28
c.418G>A (p.Ala140Asn), c.419C>A (p.Ala140Asn), c.420T>C (p.Ala140Asn)	1757
c.427T>A (p.Phe143Asn), c.428T>A (p.Phe143Asn)	1490
c.430T>A (p.Ser144Asn), c.431C>A (p.Ser144Asn), c.432T>C (p.Ser144Asn)	292
c.436G>A (p.Glu146Asn), c.438A>C (p.Glu146Asn)	2658
c.440C>A (p.Thr147Asn), c.441A>C (p.Thr147Asn)	791
c.442C>A (p.Gln148Asn), c.444A>C (p.Gln148Asn)	407
c.449C>A (p.Thr150Asn), c.450T>C (p.Thr150Asn)	438
c.454G>A (p.Gly152Asn), c.455G>A (p.Gly152Asn), c.456A>C (p.Gly152Asn)	1
c.457T>A (p.Tyr153Asn)	229
c.463T>A (p.Phe155Asn), c.464T>A (p.Phe155Asn)	45
c.481G>A (p.Glu161Asn), c.483A>C (p.Glu161Asn)	165
c.496G>A (p.Val166Asn), c.497T>A (p.Val166Asn), c.498T>C (p.Val166Asn)	6
c.517T>A (p.Ser173Asn), c.518C>A (p.Ser173Asn), c.519A>C (p.Ser173Asn)	10
c.521T>A (p.Ile174Asn), c.522A>C (p.Ile174Asn)	35
c.523G>A (p.Val175Asn), c.524T>A (p.Val175Asn), c.525G>C (p.Val175Asn)	132
c.526G>A (p.Gly176Asn), c.527G>A (p.Gly176Asn)	81
c.533T>A (p.Ile178Asn), c.534T>C (p.Ile178Asn)	42
c.538G>A (p.Asp180Asn), c.540T>C (p.Asp180Asn)	6
c.553G>A (p.Gly185Asn), c.554G>A (p.Gly185Asn), c.555G>C (p.Gly185Asn)	792
c.556G>A (p.Ala186Asn), c.557C>A (p.Ala186Asn)	34
c.563T>A (p.Met188Asn), c.564G>C (p.Met188Asn)	221
c.565G>A (p.Ala189Asn), c.566C>A (p.Ala189Asn), c.567A>C (p.Ala189Asn)	4
c.570A>C (p.Lys190Asn)	361
c.572T>A (p.Met191Asn), c.573G>C (p.Met191Asn)	5
c.580C>A (p.Pro194Asn), c.581C>A (p.Pro194Asn)	200
c.601T>A (p.Leu201Asn), c.602T>A (p.Leu201Asn), c.603G>C (p.Leu201Asn)	1
c.613C>A (p.His205Asn)	430
c.622G>A (p.Val208Asn), c.623T>A (p.Val208Asn), c.624G>C (p.Val208Asn)	2
c.626T>A (p.Ile209Asn), c.627T>C (p.Ile209Asn)	373
c.628G>A (p.Ala210Asn), c.629C>A (p.Ala210Asn)	43
c.637G>A (p.Asp213Asn), c.639T>C (p.Asp213Asn)	441
c.646C>A (p.Leu216Asn), c.647T>A (p.Leu216Asn), c.648G>C (p.Leu216Asn)	74
c.649T>A (p.Cys217Asn), c.650G>A (p.Cys217Asn)	302
c.652C>A (p.Leu218Asn), c.653T>A (p.Leu218Asn)	1338
c.658T>A (p.Trp220Asn), c.659G>A (p.Trp220Asn), c.660G>C (p.Trp220Asn)	95
c.662G>A (p.Arg221Asn), c.663G>C (p.Arg221Asn)	61
c.682T>A (p.Ser228Asn), c.683C>A (p.Ser228Asn)	147
c.685C>A (p.His229Asn)	518
c.688C>A (p.Leu230Asn), c.689T>A (p.Leu230Asn)	122
c.694G>A (p.Glu232Asn), c.696G>C (p.Glu232Asn)	363
c.706C>A (p.Arg236Asn), c.707G>A (p.Arg236Asn), c.708A>C (p.Arg236Asn)	461
c.712C>A (p.Gln238Asn), c.714A>C (p.Gln238Asn)	134
c.715C>A (p.Leu239Asn), c.716T>A (p.Leu239Asn), c.717G>C (p.Leu239Asn)	341
c.736T>A (p.Ser246Asn), c.737C>A (p.Ser246Asn), c.738A>C (p.Ser246Asn)	228
c.742G>A (p.Gly248Asn), c.743G>A (p.Gly248Asn), c.744A>C (p.Gly248Asn)	350
c.745G>A (p.Glu249Asn), c.747G>C (p.Glu249Asn)	49
c.752T>A (p.Ile251Asn), c.753A>C (p.Ile251Asn)	72
c.763C>A (p.Gln255Asn), c.765G>C (p.Gln255Asn)	16
c.767T>A (p.Ile256Asn), c.768T>C (p.Ile256Asn)	57
c.773T>A (p.Ile258Asn)	1346
c.778G>A (p.Val260Asn), c.779T>A (p.Val260Asn), c.780G>C (p.Val260Asn)	685
c.784T>A (p.Phe262Asn), c.785T>A (p.Phe262Asn)	296
c.787G>A (p.Asp263Asn), c.789T>C (p.Asp263Asn)	82
c.793G>A (p.Gly265Asn), c.794G>A (p.Gly265Asn)	196
c.797T>A (p.Ile266Asn), c.798T>C (p.Ile266Asn)	4
c.799G>A (p.Asp267Asn)	830
c.803G>A (p.Arg268Asn), c.804G>C (p.Arg268Asn)	2
c.811C>A (p.Leu271Asn), c.812T>A (p.Leu271Asn)	18
c.814G>A (p.Val272Asn), c.815T>A (p.Val272Asn), c.816T>C (p.Val272Asn)	617
c.824T>A (p.Ile275Asn)	543
c.827C>A (p.Thr276Asn)	716
c.830T>A (p.Ile277Asn)	2062
c.835C>A (p.His279Asn)	988
c.838G>A (p.Glu280Asn), c.840G>C (p.Glu280Asn)	31
c.853T>A (p.Ser285Asn), c.854C>A (p.Ser285Asn), c.855T>C (p.Ser285Asn)	17
c.859C>A (p.Leu287Asn), c.860T>A (p.Leu287Asn), c.861T>C (p.Leu287Asn)	794
c.876A>C (p.Lys292Asn)	720
c.886G>A (p.Asp296Asn)	698
c.892G>A (p.Ala298Asn), c.893C>A (p.Ala298Asn), c.894T>C (p.Ala298Asn)	42
c.907G>A (p.Val303Asn), c.908T>A (p.Val303Asn)	452
c.914T>A (p.Ile305Asn), c.915A>C (p.Ile305Asn)	298
c.931G>A (p.Glu311Asn), c.933G>C (p.Glu311Asn)	193
c.938C>A (p.Thr313Asn)	1164
c.944T>A (p.Met315Asn), c.945G>C (p.Met315Asn)	192
c.962G>A (p.Ser321Asn), c.963T>C (p.Ser321Asn)	423
c.965G>A (p.Ser322Asn), c.966T>C (p.Ser322Asn)	1186
c.967T>A (p.Tyr323Asn), c.969T>C (p.Tyr323Asn)	302
c.970C>A (p.Leu324Asn), c.971T>A (p.Leu324Asn), c.972T>C (p.Leu324Asn)	302
c.973G>A (p.Ala325Asn), c.974C>A (p.Ala325Asn)	38
c.983T>A (p.Ile328Asn)	468
c.991G>A (p.Gly331Asn), c.992G>A (p.Gly331Asn)	450
c.994C>A (p.His332Asn), c.996T>C (p.His332Asn)	28
c.997C>A (p.Arg333Asn), c.998G>A (p.Arg333Asn)	201
c.1000T>A (p.Tyr334Asn)	1478
c.1003G>A (p.Glu335Asn), c.1005A>C (p.Glu335Asn)	164
c.1009G>A (p.Val337Asn), c.1010T>A (p.Val337Asn)	44
c.1015T>A (p.Phe339Asn), c.1016T>A (p.Phe339Asn), c.1017T>C (p.Phe339Asn)	279
c.1027C>A (p.His343Asn)	559
c.1033T>A (p.Tyr345Asn), c.1035T>C (p.Tyr345Asn)	43
c.1039G>A (p.Val347Asn), c.1040T>A (p.Val347Asn)	354
c.1048T>A (p.Ser350Asn), c.1049C>A (p.Ser350Asn), c.1050T>C (p.Ser350Asn)	684
c.1057C>A (p.His353Asn)	385
c.1072G>A (p.Val358Asn), c.1073T>A (p.Val358Asn), c.1074T>C (p.Val358Asn)	172
c.1082C>A (p.Thr361Asn), c.1083A>C (p.Thr361Asn)	254
c.1094G>A (p.Ser365Asn), c.1095T>C (p.Ser365Asn)	359
c.1096G>A (p.Ala366Asn), c.1097C>A (p.Ala366Asn), c.1098T>C (p.Ala366Asn)	309
c.1116G>C (p.Lys372Asn)	99
c.1119G>C (p.Lys373Asn)	60
c.1124T>A (p.Ile375Asn), c.1125T>C (p.Ile375Asn)	223
c.1126C>A (p.Leu376Asn), c.1127T>A (p.Leu376Asn), c.1128G>C (p.Leu376Asn)	180
c.1129T>A (p.Ser377Asn), c.1130C>A (p.Ser377Asn), c.1131T>C (p.Ser377Asn)	181
c.1135G>A (p.Ala379Asn), c.1136C>A (p.Ala379Asn), c.1137A>C (p.Ala379Asn)	103
c.1141T>A (p.Ser381Asn), c.1142C>A (p.Ser381Asn), c.1143T>C (p.Ser381Asn)	149
c.1147T>A (p.Cys383Asn), c.1148G>A (p.Cys383Asn), c.1149T>C (p.Cys383Asn)	91
c.1153G>A (p.Glu385Asn), c.1155G>C (p.Glu385Asn)	303
c.1159G>A (p.Glu387Asn), c.1161A>C (p.Glu387Asn)	136
c.1165G>A (p.Ala389Asn), c.1166C>A (p.Ala389Asn), c.1167T>C (p.Ala389Asn)	78
c.1168C>A (p.Leu390Asn), c.1169T>A (p.Leu390Asn)	63
c.1180G>A (p.Glu394Asn), c.1182A>C (p.Glu394Asn)	459
c.1189G>A (p.Glu397Asn), c.1191A>C (p.Glu397Asn)	133
c.1192G>A (p.Asp398Asn), c.1194T>C (p.Asp398Asn)	215
c.1195T>A (p.Ser399Asn), c.1196C>A (p.Ser399Asn), c.1197A>C (p.Ser399Asn)	24
c.17C>A (p.Thr6Asn), c.18C>T (p.Thr6Asn)	29
c.22C>A (p.Arg8Asn), c.23G>A (p.Arg8Asn), c.24G>T (p.Arg8Asn)	41
c.32T>A (p.Ile11Asn), c.33C>T (p.Ile11Asn)	9
c.34G>A (p.Val12Asn), c.35T>A (p.Val12Asn), c.36A>T (p.Val12Asn)	233
c.37T>A (p.Ser13Asn), c.38C>A (p.Ser13Asn), c.39A>T (p.Ser13Asn)	163
c.46G>A (p.Glu16Asn), c.48G>T (p.Glu16Asn)	56
c.60A>T (p.Lys20Asn)	76
c.64G>A (p.Ala22Asn), c.65C>A (p.Ala22Asn), c.66A>T (p.Ala22Asn)	358
c.71T>A (p.Met24Asn), c.72G>T (p.Met24Asn)	673
c.73G>A (p.Ala25Asn), c.74C>A (p.Ala25Asn)	29
c.79G>A (p.Ala27Asn), c.80C>A (p.Ala27Asn), c.81C>T (p.Ala27Asn)	65
c.85G>A (p.Gly29Asn), c.86G>A (p.Gly29Asn)	16
c.103T>A (p.Ser35Asn), c.104C>A (p.Ser35Asn)	46
c.116C>A (p.Thr39Asn), c.117C>T (p.Thr39Asn)	8
c.118C>A (p.Arg40Asn), c.119G>A (p.Arg40Asn), c.120C>T (p.Arg40Asn)	139
c.121C>A (p.Gln41Asn), c.123A>T (p.Gln41Asn)	32
c.124C>A (p.Gln42Asn), c.126G>T (p.Gln42Asn)	10
c.127T>A (p.Cys43Asn), c.128G>A (p.Cys43Asn), c.129C>T (p.Cys43Asn)	61
c.130C>A (p.Arg44Asn), c.131G>A (p.Arg44Asn), c.132G>T (p.Arg44Asn)	106
c.133T>A (p.Ser45Asn), c.134C>A (p.Ser45Asn), c.135A>T (p.Ser45Asn)	238
c.139T>A (p.Phe47Asn), c.140T>A (p.Phe47Asn)	6
c.142G>A (p.Val48Asn), c.143T>A (p.Val48Asn), c.144C>T (p.Val48Asn)	587
c.147G>T (p.Lys49Asn)	466
c.150A>T (p.Lys50Asn)	281
c.151G>A (p.Asp51Asn)	702
c.184G>A (p.Gly62Asn), c.185G>A (p.Gly62Asn), c.186G>T (p.Gly62Asn)	28
c.187G>A (p.Glu63Asn), c.189A>T (p.Glu63Asn)	51
c.192G>T (p.Lys64Asn)	706
c.193G>A (p.Gly65Asn), c.194G>A (p.Gly65Asn)	101
c.196C>A (p.Gln66Asn), c.198A>T (p.Gln66Asn)	28
c.199C>A (p.Arg67Asn), c.200G>A (p.Arg67Asn), c.201G>T (p.Arg67Asn)	357
c.217T>A (p.Phe73Asn), c.218T>A (p.Phe73Asn), c.219C>T (p.Phe73Asn)	3
[truncated: 5,168 more rows]
