# Supplementary material for: Determinants of trafficking, conduction, and disease within a K+ channel revealed through multiparametric deep mutational scanning
Source: eLife. 2022 May 31;11:e76903. doi: 10.7554/eLife.76903 (PMC9273215; doi:10.7554/eLife.76903)
Supplement: Source data 1. [file elife-76903-data1.zip › SourceData/enrich_surface/tsv/neg2_lib/main_synonymous_counts.tsv]

	count
_wt	10707
p.Glu146Met	6664
p.Lys64Arg	5029
p.Lys118Gly	4779
p.Phe137Asp	4742
p.Asp294Pro	4639
p.Leu218Gln	4207
p.Val222His	4096
p.Glu327Tyr	4030
p.Arg221Ile	3972
p.Gly154Pro	3764
p.Glu327Leu	3758
p.Ala140Lys	3683
p.Glu357Phe	3652
p.Gly331Trp	3617
p.Val260Tyr	3609
p.Ile328Glu	3593
p.Ile328Asp	3581
p.Leu113His	3495
p.Trp330Cys	3439
p.Gly331His	3410
p.Phe137His	3402
p.Phe98Asn	3402
p.Leu113Ser	3351
p.Ala129Asp	3335
p.Asp368Pro	3310
p.Ala366His	3293
p.Ala140Arg	3254
p.Lys118Trp	3250
p.Tyr323Glu	3188
p.Ala366Lys	3155
p.Ser144Ile	3143
p.Thr115Glu	3092
p.Ser136Pro	3053
p.Arg367Pro	3044
p.Leu142Glu	3044
p.Gly111Leu	3009
p.Arg367Thr	2988
p.Val337Pro	2985
p.Glu327Ser	2972
p.Glu327Asn	2940
p.Ile106Pro	2935
p.Leu306Ser	2892
p.Ser136Cys	2851
p.Ser144Arg	2837
p.Glu340Gly	2824
p.Glu335Tyr	2823
p.Ser322His	2816
p.Leu218Gly	2808
p.Lys118Asp	2783
p.Thr138Tyr	2741
p.Glu133Leu	2718
p.Trp330Ala	2704
p.Ala314Val	2694
p.Gly214Pro	2681
p.Tyr288Cys	2666
p.Ile258Thr	2662
p.Glu146Asn	2658
p.Ser322Ile	2645
p.Val131His	2637
p.Cys162Ala	2631
p.Ser136Ile	2588
p.Ser144His	2583
p.Phe103Lys	2561
p.Ala140Val	2555
p.Lys118Met	2545
p.Ile209Lys	2539
p.Phe143Glu	2536
p.Ala107Trp	2500
p.Pro362Asp	2499
p.Ile106Arg	2497
p.Ile209Ala	2485
p.Val337Arg	2480
p.His279Asp	2479
p.Phe98Asp	2453
p.Trp330Lys	2434
p.Trp330Glu	2433
p.Tyr117Ser	2415
p.Ser132Phe	2404
p.Asp213Pro	2383
p.Ala107Val	2382
p.Gly331Lys	2374
p.Thr138Gly	2351
p.Gln148His	2340
p.Pro362Phe	2339
p.Leu142Phe	2337
p.Phe103Glu	2334
p.Gly331Leu	2322
p.Val134His	2320
p.Pro362Gly	2311
p.His110Lys	2307
p.Leu97His	2286
p.Asn326Met	2278
p.Phe103Arg	2275
p.Ala366Glu	2271
p.Glu146Ala	2266
p.Glu387Val	2254
p.Gly331Pro	2250
p.Lys49Trp	2245
p.Phe143Trp	2235
p.Leu142Arg	2234
p.Leu218Lys	2212
p.Cys130Thr	2212
p.Leu142Asn	2207
p.Thr138Lys	2204
p.Asp114Cys	2201
p.Ile174Asp	2197
p.His110Cys	2189
p.Asp120Phe	2181
p.Leu85Val	2170
p.Gly331Asp	2168
p.Ile178Glu	2167
p.Gln148Cys	2166
p.Lys215Pro	2156
p.Thr138Phe	2154
p.Asp120Ile	2137
p.Thr150Tyr	2133
p.Asp112Ala	2127
p.Arg333Pro	2127
p.Asp120Tyr	2113
p.Cys130Arg	2110
p.Ile305Ser	2109
p.Thr147Lys	2103
p.Glu146Phe	2100
p.Thr149Gln	2098
p.Leu105Trp	2093
p.Ser144Gly	2092
p.Ile277Asn	2062
p.Gly331Cys	2058
p.Phe103Asp	2057
p.Ala237Phe	2048
p.Val134Trp	2037
p.Tyr117His	2028
p.Leu218His	2006
p.Val169His	1997
p.Arg221Leu	1978
p.Arg221Cys	1972
p.Arg46Lys	1970
p.Asn326Ser	1968
p.Glu327Phe	1962
p.Glu146Ser	1956
p.Ser321Pro	1947
p.His279Tyr	1944
p.Pro286Ser	1936
p.Glu335Trp	1925
p.Val208Gly	1919
p.Met219Pro	1914
p.Tyr117Gly	1893
p.Leu329Asp	1877
p.Val166Thr	1866
p.Glu327Cys	1844
p.Met84Thr	1843
p.Lys49Ile	1841
p.Ala139Cys	1838
p.Gln148Tyr	1832
p.Lys346Thr	1828
p.Ala237Ile	1827
p.Gln172Thr	1827
p.Ser136Ala	1827
p.Arg221Phe	1825
p.Ala207Val	1825
p.Val12Ile	1822
p.Leu239Pro	1818
p.Trp104Asp	1813
p.Asp71Glu	1813
p.Gly100Lys	1809
p.Ala129Arg	1807
p.Asp112Trp	1782
p.Pro362Gln	1777
p.Phe137Cys	1775
p.Ser246Leu	1775
p.Cys319Phe	1772
p.His205Cys	1771
p.Leu113Asn	1767
p.Ile145Pro	1764
p.Ala366Asp	1762
p.Asp160Tyr	1758
p.Ala140Asn	1757
p.Phe137Glu	1753
p.Asp78Tyr	1752
p.Arg46Ala	1751
p.His110Gln	1751
p.Tyr117Ile	1746
p.Ser144Val	1738
p.Phe92Thr	1737
p.Asp112Tyr	1735
p.Leu94Tyr	1727
p.Leu306Lys	1723
p.Pro163Asn	1713
p.Gln148Pro	1707
p.Lys227Gln	1691
p.Lys20Trp	1689
p.Ser144Glu	1688
p.Tyr323Asp	1684
p.Leu142Val	1683
p.Ala207Thr	1681
p.Ala379Thr	1681
p.Asp112Arg	1676
p.Val304Asn	1664
p.Met309Tyr	1657
p.Ile106Asp	1653
p.Ile209His	1650
p.Trp330Asp	1647
p.Ser136Phe	1645
p.His332Thr	1644
p.Ile328Ser	1643
p.Ser144Lys	1640
p.Ile302Thr	1638
p.Gln318His	1627
p.Phe141Glu	1626
p.Gly331Ser	1622
p.Val208Glu	1620
p.Glu327His	1616
p.Ala312Ser	1609
p.Arg367Ile	1603
p.Gln148Arg	1603
p.Trp104Asn	1602
p.Ala366Trp	1597
p.Asp112Lys	1596
p.Asp348Glu	1595
p.Ala237Glu	1591
p.Lys118Tyr	1591
p.Leu306His	1586
p.Leu90Trp	1581
p.Leu85Arg	1580
p.Ile281Gly	1577
p.Gly223Thr	1564
p.Pro286Arg	1563
p.Leu239Met	1562
p.Tyr349Asp	1562
p.Arg221Glu	1560
p.Ala189Gln	1556
p.Thr147Ser	1556
p.Lys346Trp	1554
p.Leu85Trp	1551
p.Arg212His	1550
p.Leu338His	1549
p.Val158Gln	1543
p.Arg221Pro	1537
p.Leu218Glu	1537
p.Ile164Lys	1535
p.Phe99Val	1534
p.Thr159Phe	1533
p.Thr147Val	1531
p.Glu340Pro	1530
p.Phe203Lys	1528
p.Arg367Trp	1525
p.Val166Pro	1524
p.Ile209Phe	1524
p.Val170Asn	1517
p.His332Gly	1514
p.Thr138Met	1514
p.Ala140Gln	1513
p.Gln293His	1512
p.Arg367Leu	1511
p.Phe300Tyr	1506
p.Thr147Ile	1505
p.Glu335Gln	1498
p.Lys128Val	1497
p.Val131Ser	1492
p.His332Ile	1491
p.Phe143Asn	1490
p.Val222Pro	1487
p.Asp120His	1484
p.Tyr334Asn	1478
p.Arg367Glu	1478
p.Asp294Tyr	1477
p.Gly214Asp	1470
p.Val170Gly	1468
p.Lys342Phe	1468
p.Glu133Lys	1465
p.Tyr334Val	1464
p.Glu335Met	1463
p.Ile328Ala	1459
p.Val134Gly	1458
p.Leu369Lys	1456
p.Phe167Arg	1455
p.Glu327Trp	1451
p.Phe137Tyr	1443
p.Trp104Gln	1439
p.Ile145Glu	1437
p.Asn32Thr	1434
p.Lys215Asn	1427
p.Ser3Lys	1426
p.Gly331Thr	1420
p.Gly265Asp	1420
p.Val347Asp	1406
p.Cys130Ile	1404
p.Asn206Lys	1403
p.Ser204Lys	1403
p.Arg221Tyr	1395
p.Met309Ile	1392
p.Phe300Lys	1390
p.His110Met	1390
p.Glu247Cys	1389
p.Ala207His	1387
p.Ala210Lys	1381
p.Gly111Tyr	1379
p.Arg67Met	1375
p.Glu327Thr	1375
p.Val131Gly	1373
p.Glu371Glu	1371
p.Phe143Cys	1368
p.Gly331Ala	1365
p.Glu335Ala	1361
p.Val131Pro	1360
p.Met191Ile	1359
p.Glu146Val	1358
p.Met315Ile	1352
p.Ile258Asn	1346
p.Asp213His	1345
p.Leu97Ser	1343
p.Gln238Pro	1341
p.Asn135Ala	1339
p.Leu218Asn	1338
p.Ser365Ile	1337
p.Ser132His	1335
p.Arg80Trp	1331
p.Val347Pro	1326
p.Asp112Gln	1325
p.Ser204Gly	1321
p.Tyr117Trp	1321
p.Leu97Phe	1321
p.Val102Glu	1321
p.Tyr334Glu	1320
p.Ala140Ile	1320
p.Leu306Arg	1319
p.Ser285Pro	1314
p.Ser321Val	1312
p.Ser365Gly	1311
p.Ala91Asp	1310
p.Phe143Pro	1310
p.His279Gln	1309
p.Phe141Gly	1308
p.His332Leu	1305
p.Phe137Lys	1305
p.Ser365Phe	1304
p.Ile295Asn	1303
p.Gly185Arg	1302
p.Val208Pro	1299
p.Cys130Lys	1297
p.Ala312Ala	1294
p.Thr361Cys	1291
p.Ala139Ile	1287
p.Arg221Trp	1281
p.His110Tyr	1280
p.Ser136Val	1279
p.Lys118Asn	1276
p.Val208Met	1276
p.His110Phe	1271
p.Glu301Gln	1270
p.Ala140Thr	1267
p.Gly331Phe	1266
p.Asp112Gly	1265
p.Glu247Asp	1264
p.Ala129Glu	1264
p.Trp220Lys	1264
p.Ile106Trp	1259
p.Arg80Ser	1258
p.Ala312Val	1256
p.Met211Ile	1254
p.Leu338Lys	1252
p.Ser144Cys	1246
p.Ile328Pro	1244
p.Val187Leu	1244
p.Val358Lys	1241
p.Glu371Cys	1241
p.Ala107Lys	1240
p.Glu311Thr	1240
p.Asp180Tyr	1240
p.Arg156Gln	1238
p.Ile183Met	1237
p.Ile183Leu	1235
p.Ile258Lys	1234
p.Ile209Tyr	1230
p.Glu396Thr	1220
p.Phe143Gln	1219
p.Ala140Pro	1218
p.Leu218Ser	1218
p.Asp120Glu	1214
p.Ser95Tyr	1212
p.Thr313Ile	1211
p.Phe339Leu	1211
p.Lys64Met	1210
p.Ala107Asp	1210
p.Cys89Phe	1210
p.Glu283Thr	1208
p.Ala325Val	1203
p.Ile106Gly	1202
p.Val131Leu	1199
p.Ala139Tyr	1198
p.Asn135Gln	1197
p.Tyr344Ser	1196
p.Glu387Trp	1195
p.Leu142His	1195
p.Thr147Gly	1195
p.Val272Phe	1195
p.Gly111Met	1194
p.Thr138Pro	1192
p.Leu329Trp	1191
p.Pro362Lys	1190
p.Trp330Phe	1188
p.Ser322Asn	1186
p.Ser144Phe	1182
p.Ser322Gln	1181
p.Asp348Thr	1174
p.His343Tyr	1174
p.Glu133Tyr	1172
p.Val235Arg	1171
p.Asp114Trp	1170
p.Thr147Pro	1170
p.Thr115Arg	1170
p.His110Val	1167
p.Ile106Lys	1166
p.Thr313Asn	1164
p.Ser204Trp	1163
p.Thr138Ile	1162
p.Ala129Thr	1162
p.Arg212Pro	1160
p.Arg46Thr	1159
p.Thr147Phe	1157
p.Ser322Phe	1156
p.Lys50Leu	1155
p.Thr147Tyr	1155
p.Leu105Glu	1153
p.Gly176Cys	1151
p.Leu113Gln	1151
p.Leu287Arg	1150
p.Leu329Ile	1150
p.Leu271Pro	1148
p.Ser291Trp	1147
p.Leu306Gln	1144
p.Glu146His	1141
p.Ala140His	1141
p.Leu253Ile	1141
p.Phe47Cys	1139
p.His332Arg	1139
p.Tyr334Leu	1136
p.Glu146Thr	1135
p.Asp289Trp	1133
p.Val303Arg	1132
p.Ile106Tyr	1131
p.Gly100Thr	1130
p.Glu199Lys	1130
p.Val131Gln	1128
p.Ala140Gly	1127
p.Glu327Arg	1125
p.Thr74Ile	1119
p.Ala312Tyr	1119
p.Lys215Glu	1118
p.Val304Ala	1117
p.Leu142Trp	1113
p.Leu142Ser	1113
p.Leu271Phe	1112
p.Phe98Gln	1112
p.Ala165Cys	1111
p.Ile328Gln	1111
p.Tyr345Asp	1110
p.Cys162Asn	1108
p.Gly62Trp	1107
p.Ala366Val	1105
p.Leu108Val	1104
p.Ala207Glu	1104
p.Phe58Met	1100
p.Ile328Tyr	1096
p.Ser350His	1088
p.Leu94Glu	1086
p.Asp213Ile	1083
p.Arg367Gly	1080
p.Ala140Leu	1075
p.Glu307Cys	1075
p.Gln148Ala	1074
p.Ile251Tyr	1074
p.Asp120Trp	1074
p.Tyr117Val	1074
p.His234Pro	1074
p.Lys346Gln	1073
p.Arg243His	1073
p.Leu85Lys	1071
p.Val134Asn	1070
p.Glu311Cys	1067
p.Ser144Tyr	1067
p.Leu306Val	1067
p.Ala237Leu	1067
p.Ile145Lys	1065
p.Lys346Pro	1065
p.Asn360Tyr	1065
p.Lys128Met	1065
p.Val131Asp	1059
p.Asp267Leu	1056
p.Asp348His	1054
p.Ile145Arg	1054
p.Val337His	1053
p.Gly152Leu	1053
p.Leu240Asp	1051
p.Pro362Asn	1050
p.Phe99Thr	1046
p.Gly154Trp	1045
p.Ala165Asn	1041
p.Glu133Val	1041
p.Val131Ile	1040
p.Ala107Ile	1040
p.Thr245Gln	1039
p.Pro194Phe	1039
p.Ala207Ile	1035
p.Leu142Lys	1034
p.Asp114His	1034
p.Met219Arg	1033
p.Lys118Phe	1031
p.Val12Leu	1031
p.Ala207Asp	1030
p.Thr115Ser	1030
p.Tyr334Met	1029
p.Pro362Trp	1026
p.Ala325Glu	1025
p.Arg197Ile	1024
p.Val131Lys	1021
p.Leu338Val	1020
p.Val48Arg	1019
p.Ser321Asp	1018
p.Trp104Lys	1017
p.Val235Ile	1017
p.Glu327Lys	1015
p.Tyr384Asp	1015
p.Glu146Asp	1015
p.His332Asp	1013
p.Cys364Trp	1012
p.Cys43Trp	1011
p.Ile328Gly	1009
p.Asp112His	1009
p.Ala379Met	1008
p.Glu341Phe	1007
p.Val337Gln	1006
p.Glu357Tyr	1005
p.Glu283Trp	1003
p.Phe103Ser	1003
p.Glu327Pro	1002
p.Lys195Gln	1002
p.Tyr288Ala	1001
p.Leu239Gly	999
p.Ala366Thr	999
p.Ala298Ser	999
p.Arg333His	998
p.Lys195Asn	992
p.Ser127Tyr	992
p.Asn135Ser	991
p.Ile106Ala	991
p.Lys50Gly	988
p.Leu240Glu	988
p.His279Asn	988
p.Ile251Pro	987
p.Gly62Ile	986
p.Asp112Cys	984
p.Lys241His	984
p.Tyr323His	983
p.Glu327Gln	982
p.Thr355Ile	981
p.Leu142Ile	980
p.Ala129Ser	980
p.Ser95Glu	980
p.Phe141Val	979
p.Asn326Ile	977
p.Thr138Gln	976
p.Glu311Asp	976
p.Glu357Trp	975
p.Leu109Trp	974
p.Trp330Val	974
p.Ile174Arg	973
p.Cys162Phe	972
p.Glu301Lys	972
p.Trp104Ile	971
p.Asp348Ala	968
p.Tyr288Ser	968
p.Cys217Tyr	967
p.Ala107Tyr	965
p.His110Thr	963
p.Asp114Tyr	961
p.Ser322Val	955
p.Trp104Cys	955
p.Leu105Pro	954
p.Phe155Val	952
p.His110Asp	951
p.Ala139Pro	950
p.Arg221Gly	949
p.Ser136Lys	949
p.Tyr334His	948
p.Met309Pro	948
p.Gly223Ser	948
p.Thr115Asp	947
p.Lys193Asn	946
p.Trp330Asn	945
p.Asp348Pro	945
p.Ile328Trp	944
p.Ser132Glu	943
p.Phe300Pro	942
p.Trp83Cys	942
p.Cys217Phe	942
p.Ser322Pro	941
p.Val187Asp	941
p.Ala207Met	939
p.Glu63Gly	937
p.Arg221Ser	937
p.Cys130Asn	936
p.Leu369Gln	936
p.Phe155Thr	934
p.Leu338Ser	932
p.Gln238Lys	930
p.Thr115Pro	929
p.Gly261Asp	927
p.His332Gln	924
p.Val347Lys	924
p.Lys118Ser	924
p.Pro362Met	921
p.Thr138Asp	920
p.Leu338Asn	918
p.Leu216Glu	916
p.Ser124Arg	914
p.Gly331Val	911
p.Ala107Phe	909
p.Leu287Gln	907
p.Ile258Glu	907
p.Trp330Gly	906
p.Val169Glu	905
p.Ser377Tyr	904
p.Glu340Lys	904
p.Gln148Thr	901
p.Glu133Pro	900
p.Ser322Glu	897
p.Glu133Phe	895
p.Trp104Pro	894
p.Arg40His	891
p.Lys118Leu	891
p.Tyr288Thr	891
p.Ser132Thr	890
p.Ser124Glu	889
p.Glu283Gly	889
p.Asp282Tyr	888
p.Leu218Ile	887
p.Phe339Pro	886
p.Val222Leu	884
p.Asp282Pro	884
p.Thr391Lys	883
p.Val303Asp	883
p.Thr115Gln	882
p.Leu287Gly	881
p.Asn135Met	879
p.Ile295Leu	879
p.His279Ala	879
p.Ile106Met	879
p.Leu376Ile	878
p.Tyr344His	876
p.Ala379Ile	876
p.Ile106Ser	875
p.Arg243Cys	875
p.Thr313Pro	874
p.Ile106Phe	874
p.Gly111Cys	874
p.Phe155Lys	874
p.Phe99Lys	873
p.Lys125Cys	873
p.Ser285Phe	872
p.Thr115Phe	872
p.Tyr323Pro	871
p.Asp51Cys	869
p.Gln172Ala	868
p.Trp104Leu	867
p.Ala129Tyr	867
p.Ala366Ile	866
p.Tyr334Ala	866
p.Glu133Cys	863
p.Ile302Met	863
p.Arg156Ala	863
p.Tyr117Asn	862
p.Ile305Asp	861
p.His234Tyr	860
p.Asp114Asn	860
p.Lys215Gly	859
p.Ser291Pro	858
p.Asn360Thr	858
p.Ala107His	857
p.Met168Lys	854
p.His332Tyr	854
p.Asp348Ile	853
p.Glu387Cys	853
p.Ser246Tyr	851
p.Ala139Val	851
p.Tyr117Met	851
p.Asp120Gly	851
p.Tyr323Lys	850
p.Pro359Tyr	849
p.Leu109Phe	849
p.Val158Arg	849
p.Lys49Asp	847
p.Ser228Lys	847
p.Ser321Gly	843
p.Ala139Phe	843
p.Ser144Pro	842
p.Val222Ala	842
p.Lys125Arg	841
p.Lys128Glu	840
p.Glu133Trp	840
p.Arg320Cys	839
p.His332Pro	839
p.Ala139Leu	838
p.Met211Lys	835
p.Gly248Tyr	835
p.Tyr323Cys	835
p.Ser124Pro	833
p.Ser132Met	833
p.Ala165Ser	832
p.Met315Lys	832
p.Ser136Gln	831
p.Phe137Ala	831
p.Asp267Asn	830
p.Lys49Met	830
p.Asp120Arg	829
p.Ile305Val	828
p.Ser124Lys	828
p.Gln318Thr	828
p.Thr147Cys	828
p.Glu307Lys	827
p.Lys241Ser	827
p.Pro163Ser	827
p.Leu113Trp	826
p.Phe98Gly	826
p.Gly111Arg	824
p.Trp220Cys	822
p.Ala140Trp	822
p.Asp263Leu	821
p.Ala139Ala	820
p.Val131Thr	819
p.Glu335Leu	819
p.Val126Arg	818
p.Glu249Gln	815
p.Ser381Cys	814
p.Lys346Leu	813
p.His234Arg	813
p.Ser204Phe	812
p.Lys292Ile	812
p.Ser144Trp	812
p.Val131Trp	811
p.Leu329Glu	808
p.Arg46Ser	807
p.Phe262Asp	807
p.His110Pro	807
p.Gly111His	806
p.Leu225Phe	806
p.Arg46Tyr	806
p.Leu225Met	805
p.Tyr356Pro	804
p.Val166Trp	804
p.Val102Phe	803
p.Met211Leu	803
p.Arg44Trp	803
p.Arg80Cys	800
p.Val134Glu	800
p.Ser285Gln	799
p.Ser350Ala	798
p.Arg320Lys	798
p.Met191Arg	798
p.Trp104Glu	797
p.Val131Ala	796
p.Arg268Ile	796
p.Val222Ile	795
p.Leu287Asn	794
p.Ser264Lys	794
p.Val235Gly	794
p.Lys193Glu	794
p.Gly223Phe	794
p.Met315Gln	794
p.Lys118Ala	793
p.Arg221Ala	793
p.Gly185Asn	792
p.Thr147Asn	791
p.Trp104Thr	790
p.Ser377Met	789
p.Gln148Leu	789
p.Cys162Ile	788
p.Ser13Gly	788
p.Phe143Leu	787
p.Ala140Asp	787
p.Cys101Cys	787
p.Gln238Asp	785
p.Arg46Cys	784
p.Ser204Gln	784
p.Leu105His	783
p.Arg46Met	782
p.Lys196Trp	781
p.Phe141Thr	780
p.Thr150Asp	780
p.Thr355Lys	779
p.Val166His	778
p.Arg221Val	777
p.Ser365His	777
p.Pro286Thr	777
p.Val134Asp	776
p.Val12Lys	775
p.Ser144Asp	773
p.Ala165Val	772
p.Thr147Leu	772
p.Trp104Ala	772
p.Arg243Phe	770
p.Arg82His	768
p.Thr355Glu	768
p.His110Asn	767
p.Gly111Lys	766
p.Gly265Cys	766
p.Ser136Leu	765
p.Phe171Asp	765
p.Phe203Tyr	765
p.Lys215Ser	765
p.Leu306Met	764
p.Ser144Leu	763
p.Ala129Lys	762
p.Trp83Val	762
p.Leu240Gln	761
p.Gln238Ile	761
p.Ser322Met	761
p.Met315Gly	759
p.Tyr384Val	757
p.Ser392Gly	757
p.Leu142Cys	756
p.Ser264Ile	756
p.Ala237Gln	755
p.Phe270Ile	755
p.Glu133His	755
p.Ser3Gln	754
p.Lys342Asp	754
p.Ala207Gly	753
p.Leu109Val	753
p.Tyr334Arg	752
p.Asp120Pro	752
p.Ala314Thr	752
p.Ser322Arg	751
p.Trp96Gln	750
p.Thr138Ala	750
p.Leu329Pro	749
p.Leu240Thr	749
p.Arg367Gln	748
p.Ser322Trp	747
p.Leu113Phe	746
p.Val347Ser	746
p.Phe47Val	746
p.Ile258Leu	745
p.Cys319His	744
p.His332Ala	744
p.Pro362Tyr	743
p.Arg226Cys	743
p.Val272Trp	743
p.Thr313Cys	741
p.Asp348Lys	741
p.Ala210Pro	741
p.Ala91Thr	740
p.Ile209Arg	740
p.Lys128His	739
p.Lys292Met	738
p.Ser127Phe	738
p.Arg367Tyr	738
p.Leu113Glu	737
p.Val260Trp	736
p.Pro286Leu	736
p.Val126Thr	735
p.Asn135Val	734
p.Thr316Val	734
p.Ile145Asn	734
p.Pro362His	733
p.Leu329Met	733
p.Leu324Asp	733
p.Ile184Asn	732
p.Phe143Lys	731
p.Lys346Ile	731
p.Val310Met	731
p.Glu394Cys	730
p.Arg268Cys	730
p.Trp96Cys	727
p.Tyr323Gln	727
p.Val134Thr	726
p.Phe141Cys	726
p.Phe141Ile	725
p.Glu146Gln	725
p.Ile258Met	725
p.Asn135Ile	724
p.Lys190Ile	724
p.Lys50Ala	723
p.Val131Asn	723
p.Ser399Tyr	723
p.Phe382Asn	723
p.His353Arg	722
p.Ala237Asp	722
p.Trp220Arg	722
p.Val175Lys	722
p.Val278Ser	722
p.Thr317Met	721
p.Trp220Asp	720
p.Asn198Phe	720
p.Lys292Asn	720
p.Thr74Lys	720
p.Ile281Glu	720
p.Leu376Met	720
p.Thr149Ile	719
p.Cys162Leu	718
p.Asn326Asp	717
p.Arg221Met	716
p.Ser321Glu	716
p.Thr276Asn	716
p.Arg8Ala	715
p.Lys190Asp	715
p.Leu142Pro	715
p.Phe137Met	715
p.Asp112Met	714
p.Ala107Pro	714
p.Lys346Gly	713
p.Leu271Ile	713
p.Ser136Tyr	713
p.Glu357Lys	713
p.Ser3Phe	713
p.Glu247Glu	711
p.Tyr344Phe	711
p.Ile106Asn	710
p.Met309Val	710
p.Val187Met	710
p.Val126Phe	710
p.Met19Trp	709
p.Lys227Cys	709
p.Ala314Asp	708
p.Val86Lys	708
p.Thr115His	708
p.Ile106Glu	708
p.Met168Gly	707
p.Ala325Leu	707
p.Phe167Val	706
p.Lys64Asn	706
p.Ser291Ile	706
p.Arg333Trp	706
p.Glu357Gly	705
p.Val358Gly	705
p.Ser127Pro	704
p.Val337Lys	704
p.Thr138Glu	704
p.Gln255Gln	703
p.Ile295Ser	703
p.Asp296Tyr	703
p.Arg320Asp	702
p.Lys128Trp	702
p.Asp51Asn	702
p.Ser144Gln	701
p.Thr355Trp	700
p.Glu335Gly	700
p.Lys50Ile	699
p.Gly18Tyr	699
p.Gly223Pro	699
p.Gln172Ile	699
p.Val134Ala	699
p.Glu146Ile	699
p.Val304Phe	698
p.Thr317Tyr	698
p.Asp296Asn	698
p.Leu108Ala	698
p.Leu105Gly	697
p.Gln148Phe	696
p.Thr355Asn	696
p.Asn378Lys	695
p.Phe382Lys	695
p.Lys227Asn	694
p.Val126Ser	694
p.Ile269Pro	694
p.Lys50Phe	694
p.Asp263Val	693
p.Thr245Ile	692
p.Phe143Ile	692
p.Asp51Tyr	691
p.Ser365Met	690
p.Leu109Asp	689
p.Thr23Ile	689
p.Leu69Phe	689
p.Lys193Val	688
p.Thr361Trp	688
p.Tyr334Thr	688
p.His110Ala	688
p.Cys130Met	687
p.Pro274Lys	687
p.Met219His	687
p.Val134Ser	686
p.Gly308His	685
p.Glu311His	685
p.Trp96Asp	685
p.Val260Asn	685
p.Ser350Asn	684
p.Leu105Asn	684
p.Gly111Asp	683
p.Leu113Ile	682
p.Leu113Asp	681
p.Tyr345Ser	680
p.Ser124Cys	679
p.Ala139Glu	679
p.Leu216Arg	678
p.Arg268Met	678
p.Glu387Tyr	677
p.Arg320His	677
p.Trp104Val	677
p.Ala379Ser	677
p.Asp112Leu	676
p.Ala165Gln	676
p.Thr159Arg	675
p.Ala165Arg	675
p.Glu146Cys	675
p.Gly248His	674
p.Met24Asn	673
p.Lys342Arg	673
p.Pro286Asp	672
p.Leu306Tyr	671
p.Ala129Cys	671
p.Glu146Tyr	671
p.Leu306Pro	671
p.Ala70Thr	671
p.Val235Asn	669
p.Cys89His	668
p.Asp213Gln	668
p.Gln172Tyr	668
p.Leu363Val	667
p.Glu146Leu	667
p.Val304Gln	667
p.Lys342Val	666
p.Ile145Leu	665
p.Leu290His	665
p.Lys292Thr	665
p.Ile305Cys	665
p.Val169Arg	665
p.Ser242Thr	664
p.Asp114Ser	663
p.Cys130Glu	663
p.Leu105Lys	661
p.Ala325Ile	661
p.Ile145Phe	660
p.Asp398His	660
p.Ala129Ile	660
p.Gly308Phe	660
p.Glu63Leu	659
p.Glu161Val	659
p.Leu113Lys	658
p.Gly308Pro	658
p.His279Thr	658
p.Lys227His	658
p.Arg333Gly	658
p.Gly18Trp	657
p.Lys20Phe	657
p.Val187Pro	656
p.Lys342Asn	656
p.Leu271His	656
p.Cys162Tyr	656
p.Thr313Arg	656
p.Gln148Ile	655
p.Lys64Tyr	654
p.Arg156Cys	654
p.His110Glu	653
p.Val222Gln	653
p.Val303Met	653
p.Arg212Gly	652
p.His279Ser	652
p.Lys346Asn	652
p.Glu311Pro	652
p.Glu335Lys	652
p.Glu341Asp	652
p.His205Pro	652
p.Ile251Lys	652
p.Ile277Ile	652
p.Val126Tyr	651
p.Tyr117Cys	651
p.Ala312His	651
p.Cys54Trp	650
p.Ile258His	650
p.Trp330Gln	650
p.Gly308Glu	650
p.Glu335His	650
p.Ala129Pro	649
p.Val231Gly	648
p.Leu306Ile	648
p.Glu341Leu	648
p.Asn259Glu	648
p.Gln318Trp	648
p.Ser321Met	647
p.Cys157Met	647
p.Lys227Phe	646
p.Thr150Lys	645
p.Ala379Leu	645
p.Tyr288Met	645
p.Leu225Pro	644
p.Ser242Ile	643
p.Ser242Trp	643
p.Arg80Thr	643
p.Ala312Asp	642
p.Gly52Val	642
p.Leu230Lys	642
p.Met211Thr	641
p.Val158Phe	640
p.Val358Tyr	640
p.Ser127Lys	640
p.Leu97Gln	640
p.Asp267Tyr	639
p.Ser204Ile	639
p.Trp330Thr	639
p.Ala370Phe	638
p.Tyr334Trp	638
p.Tyr334Lys	637
p.Asn378Val	637
p.Thr23Leu	636
p.Lys196Gln	635
p.Arg197Lys	635
p.Val126Gly	635
p.Lys49Tyr	634
p.Phe98Tyr	634
p.Ala107Cys	634
p.Lys118His	633
p.His279Cys	633
p.Val208Trp	633
p.Cys319Leu	632
p.Lys346Cys	632
p.Arg236Ser	632
p.Ile145Thr	632
p.Thr150Phe	632
p.Val48Pro	631
p.His353Pro	631
p.Ala139Met	631
p.Arg367Phe	631
p.Met211Asp	630
p.Ala312Thr	629
p.Ser45Arg	629
p.Ile277Cys	628
p.Ala165Thr	628
p.Asp348Gln	628
p.Leu142Tyr	628
p.Arg212Trp	627
p.Val134Pro	625
p.Tyr334Ser	625
p.Met309Glu	624
p.Ala210Leu	623
p.Arg236Pro	622
p.Phe141Asn	622
p.Leu105Arg	621
p.Thr361Lys	621
p.Gln148Gly	620
p.Val310Tyr	620
p.Tyr345Pro	620
p.Ala189Lys	620
p.Lys196Asn	620
p.Lys118Pro	619
p.Ala237Trp	619
p.Tyr117Ala	619
p.Trp220Pro	619
p.Glu307Trp	618
p.Asp112Phe	617
p.Val272Asn	617
p.Pro359Leu	616
p.Gln318Lys	616
p.Ile145Trp	615
p.His229Ala	615
p.Leu240Pro	615
p.Val260Met	614
p.Phe30Cys	614
p.Ser264Val	614
p.Phe103Asn	613
p.Thr200Glu	613
p.Thr147Gln	613
p.Gly111Trp	612
p.Pro336Cys	611
p.Leu225Arg	610
p.Asp112Ser	610
p.Gly308Ile	610
p.Leu218Tyr	609
p.Arg44Lys	609
p.Asn326His	608
p.Thr200Lys	607
p.Thr149Trp	607
p.Gly111Thr	607
p.His332Met	606
p.Gly265Met	604
p.Thr6Met	604
p.Arg221Arg	604
p.Gly111Ser	603
p.Ala237Asn	602
p.Cys319Met	601
p.Val77His	601
p.Val37Ser	600
p.Lys393Asn	600
p.Leu239Ala	600
p.Ile106Leu	600
p.Phe143Met	600
p.Gln41Pro	599
p.Lys34Trp	599
p.Lys125Asn	598
p.Thr149Ser	597
p.Val304Glu	597
p.Val170Lys	597
p.Ala312Arg	597
p.Asp213Ser	596
p.Leu218Trp	596
p.Val235Gln	595
p.Gln255His	595
p.Ile209Gly	595
p.Ile277Glu	594
p.Leu239Ser	594
p.Glu199Val	593
p.Phe262Ile	593
p.Glu307Ala	593
p.Asn135Pro	593
p.Glu249Val	593
p.Thr150Ile	592
p.Asn360Val	592
p.Glu146Gly	591
p.Thr115Asn	590
p.Thr149Cys	590
p.Val126Ala	590
p.Leu363Gln	590
p.Tyr117Thr	590
p.Asp213Glu	589
p.Val166Gly	589
p.Gly185Ser	588
p.Ser228Val	588
p.Arg44Tyr	588
p.Val48Asn	587
p.Phe182Ser	587
p.Arg67Trp	587
p.Ser365Lys	587
p.Tyr384Gly	586
p.Ser285Cys	586
p.Lys50Trp	585
p.Trp104Ser	585
p.Leu306Phe	585
p.Leu338Met	585
p.Phe137Trp	584
p.Gln148Met	584
p.Leu324Phe	584
p.Ser285Glu	584
p.Phe143Arg	584
p.Val126Asp	583
p.Glu340His	583
p.Leu287Glu	583
p.Ile244Asn	582
p.Ala237Pro	582
p.Gln255Thr	582
p.Gly223Met	581
p.Thr245Tyr	581
p.Val260Ala	580
p.Tyr323Phe	579
p.Asp368Glu	579
p.Ile305Met	579
p.Phe203Leu	578
p.Val272Cys	578
p.Ile244Met	578
p.Phe141Pro	577
p.Ala139Trp	577
p.Val56Pro	576
p.Ser365Trp	576
p.Ala207Asn	576
p.Thr361His	575
p.Arg67Val	575
p.Thr159Trp	574
p.Phe103Met	574
p.Thr159Val	574
p.Cys43Leu	573
p.Gly331Arg	573
p.Val278Leu	573
p.Ile375Trp	572
p.Phe137Leu	572
p.His279Arg	572
p.Thr149Pro	572
p.Ser246Phe	571
p.Lys215Asp	571
p.Ile305Phe	571
p.Tyr153Ser	570
p.Thr361Pro	570
p.Ser291Phe	570
p.Ala325Phe	569
p.Leu105Tyr	569
p.Leu109Pro	569
p.Lys393His	568
p.Met219Ser	568
p.Val61Leu	568
p.Glu340Val	567
p.Phe137Gln	566
p.Asp254Asn	566
p.Leu105Cys	566
p.Asp284Asn	566
p.Leu253Ser	566
p.Asp112Glu	566
p.Glu280Gln	565
p.Leu363Trp	565
p.Leu338Pro	565
p.Ile302Ser	565
p.Glu394Trp	565
p.Asn326Tyr	565
p.Val134Leu	564
p.Asp112Thr	563
p.Thr361Ser	563
p.Gly65Asp	563
p.Ile174Met	563
p.Ala233Val	562
p.Glu396Val	562
p.Glu357Gln	562
p.Gly111Ile	562
p.Leu239Thr	562
p.Leu113Val	561
p.Pro359Cys	560
p.Cys101Tyr	560
p.Asp284Tyr	560
p.Pro163Cys	559
p.Leu271Met	559
p.His343Asn	559
p.Asn259Thr	559
p.Val304Ile	558
p.Glu340Asp	558
p.Lys128Thr	558
p.Phe167Asp	557
p.Ile328Lys	557
p.Lys215Thr	556
p.Ser127Asn	555
p.Ile251Thr	555
p.Asn7Trp	554
p.Asn55His	554
p.Ile164Arg	554
p.Ile305Tyr	554
p.Glu396Trp	554
p.Glu16Gly	554
p.Trp220Val	554
p.Trp330Arg	554
p.Trp81Ile	553
p.Ala107Asn	553
p.Glu15Leu	552
p.Cys130Tyr	552
p.Met24Pro	552
p.Arg80Met	552
p.Ala139Lys	552
p.Ala210Gly	551
p.Ser10Tyr	551
p.Val131Glu	549
p.Phe141Gln	549
p.His229Asp	549
p.Gly154Asp	548
p.Met188Leu	547
p.Arg5Ser	547
p.Met309Cys	547
p.Thr6Lys	547
p.Phe88Cys	547
p.Ala91Glu	547
p.Lys393Leu	546
p.Ser35Tyr	546
p.Val86Tyr	546
p.Glu232Asp	545
p.Leu97Arg	545
p.Gly248Ile	545
p.Tyr384Pro	544
p.Thr150Glu	544
p.Thr74Leu	544
p.Cys76Ile	543
p.Tyr345Val	543
p.Ile275Asn	543
p.Cys177Arg	542
p.Asp348Phe	541
p.Asp254Glu	540
p.Phe143His	540
p.Asp78Asn	540
p.Arg46Ile	540
p.Leu240Met	539
p.Val278Asp	539
p.Leu324His	538
p.Glu335Phe	538
p.Phe141Asp	538
p.Ser204Arg	538
p.Tyr345Phe	537
p.Arg156Ile	537
p.Val208Gln	536
p.Asp299Gln	536
p.Lys342Glu	536
p.Thr149Val	536
p.Ser381Tyr	535
p.Glu341Val	535
p.Glu133Ser	535
p.Leu108Arg	534
p.Ser204Val	533
p.Leu240Lys	533
p.Gly111Pro	532
p.Ile281Arg	532
p.Arg221Thr	532
p.Asp289Gly	531
p.Glu133Gln	531
p.Leu97Thr	531
p.Asp257Ile	531
p.Asn297Trp	530
p.Ser350Met	530
p.Leu216Met	528
p.Lys346Arg	528
p.Arg212Met	528
p.Met309His	528
p.Lys193Gly	528
p.Arg46Phe	527
p.Arg5Phe	527
p.Glu247Ala	527
p.Asp254Gly	527
p.Ile281Asn	527
p.Ser273Ile	527
p.Thr149Met	526
p.Pro359Ser	526
p.Val235Asp	526
p.Arg226Ile	526
p.Arg221Lys	526
p.Gly52Met	526
p.Ile281Thr	525
p.Asn206Asp	525
p.Asp180Val	525
p.Ala389Ile	525
p.Phe203Ile	525
p.Glu371Leu	525
p.Ile87Met	525
p.Glu161Asp	525
p.Arg320Thr	524
p.Ala389Thr	524
p.Met315Arg	524
p.Val187Ser	524
p.Phe382Asp	524
p.Glu396Arg	523
p.Ser365Pro	523
p.Asn259Lys	523
p.Leu109Cys	522
p.Val48Phe	522
p.Asp51Val	522
p.Ile184Phe	522
p.Val222Met	521
p.Asn206His	521
p.Phe103Pro	520
p.Ser228Ala	520
p.Lys372Val	520
p.Val134Tyr	519
p.Ile251Leu	519
p.Phe103Gly	519
p.Arg351Trp	519
p.Ile79Asn	519
p.Asp299Cys	518
p.Phe143Gly	518
p.His229Asn	518
p.Cys319Tyr	518
p.Phe182Trp	518
p.Ser273Asp	517
p.Lys342Lys	517
p.Cys130Ala	517
p.Ser3Leu	516
p.Asp257Ala	516
p.Leu94Val	516
p.Tyr356Arg	516
p.Glu283Lys	515
p.Ser95Asp	515
p.Leu271Cys	515
p.Glu387Arg	515
p.Val222Tyr	515
p.Ile275Asp	515
p.Tyr334Cys	515
p.Ser204Tyr	514
p.Thr74Phe	514
p.Glu311Gly	514
p.Ala314Arg	513
p.Pro274Gln	513
p.Ile244Asp	513
p.Trp104Arg	513
p.Asp368Val	513
p.Ala370Asn	513
p.Thr317Ile	513
p.Tyr250Phe	512
p.Met315Val	511
p.Lys193Gln	511
p.Ser381Phe	511
p.Leu369Arg	511
p.Asp17Ser	510
p.Ala312Asn	510
p.Leu306Thr	509
p.Asp296Thr	509
p.Arg8Trp	509
p.Thr138Val	509
p.Ser136Asp	507
p.Cys319Ser	507
p.Asp294Trp	507
p.Ser321Gln	505
p.Val12Tyr	505
p.Arg333Lys	505
p.Leu90Tyr	505
p.Ala139Arg	504
p.His205Leu	504
p.Thr138Arg	503
p.Val310Leu	503
p.Val131Phe	503
p.Ile145Gln	502
p.Cys54Leu	502
p.Met19Ile	502
p.His229Pro	502
p.Met84Ala	501
p.Lys34Phe	501
p.Ile277Thr	501
p.Trp330Tyr	501
p.Ser127Glu	501
p.Glu335Val	500
p.Phe47Ser	500
p.Lys241Asp	499
p.Arg236Ala	499
p.Thr316Met	498
p.His205Asp	498
p.Val208Arg	496
p.Ala192Trp	495
p.Glu357His	495
p.Ser285His	495
p.Ser10Met	495
p.Gly308Trp	494
p.Cys130Ser	494
p.Asp120Lys	494
p.Leu239Glu	494
p.Thr276Lys	494
p.Gln238Leu	493
p.His343Phe	492
p.Met219Asp	492
p.Thr147Glu	492
p.Gly214Tyr	491
p.Asn386Thr	491
p.Asp299Asn	490
p.Lys342Thr	490
p.Val310Ala	490
p.Gln238Glu	490
p.Thr75Leu	489
p.Leu324Ile	489
p.Ala107Met	489
p.Lys342Leu	488
p.Val175Asp	487
p.Cys130Pro	487
p.Tyr349Thr	486
p.Ile151Phe	486
p.Ser242Asp	486
p.Lys50Tyr	485
p.Glu341Thr	485
p.Val272Ile	485
p.Ile295Tyr	484
p.Tyr250Asp	484
p.Leu338Arg	484
p.Val278Tyr	484
p.Gln318Glu	483
p.Ser322Cys	483
p.Thr317Cys	483
p.Phe137Ser	483
p.His110Ile	482
p.Gly176Val	482
p.Glu247Phe	482
p.Asp160Cys	482
p.Thr115Ile	481
p.Glu280Asp	481
p.Met309Thr	481
p.Asp299His	481
p.Cys217Ala	481
p.Ile256Ser	479
p.Phe92Tyr	479
p.Leu216Lys	478
p.Glu357Ile	478
p.Ala389Asp	476
p.Ala22Phe	476
p.Thr276Ala	476
p.Gly176Asp	476
p.Tyr323Met	476
p.Glu385Thr	476
p.Ala325Arg	475
p.Ala210Arg	475
p.Leu216Ser	474
p.Trp81Cys	474
p.Leu287His	474
p.Glu311Met	474
p.Gly111Val	474
p.Trp96Asn	474
p.Thr149Leu	474
p.Glu146Lys	473
p.Val231Ile	473
p.Glu357Ala	473
p.Arg333Ser	473
p.Leu369Glu	472
p.Lys227Ile	472
p.Lys215Tyr	472
p.Val208Lys	472
p.Asp78Phe	472
p.Thr6Gly	472
p.Val337Glu	472
p.Ser392Tyr	471
p.Asn28His	471
p.Lys346His	471
p.Gly176Met	471
p.Leu240Ser	471
p.Thr317Asn	471
p.Arg236Gln	470
p.Phe270Ala	470
p.Lys193Met	470
p.Cys217Glu	470
p.Gly223Gln	470
p.Met84Ser	470
p.Val358Pro	469
p.Ser322Tyr	469
p.Ser228Leu	468
p.Ile328Asn	468
p.His229Gln	468
p.Phe137Arg	468
p.Lys372Arg	467
p.Phe270Val	467
p.Asn135Leu	467
p.Ser381Glu	467
p.Lys49Asn	466
p.Ala370Gly	466
p.Thr355Leu	466
p.Ala312Pro	466
p.Glu385Phe	466
p.Ser321Tyr	466
p.Phe352Lys	465
p.Leu230Thr	465
p.Glu283Phe	465
p.Ala107Glu	464
p.Val304Cys	464
p.Glu307Gln	464
p.Glu335Asp	464
p.Trp96Lys	464
p.Ile269Gly	463
p.Gly111Glu	462
p.Leu142Gly	462
p.Val235Glu	462
p.Ala314Gln	461
p.Leu142Ala	461
p.Ala298Gln	461
p.Asn224Lys	461
p.Lys354Asn	461
p.Met219Trp	461
p.Arg236Asn	461
p.Lys342Ile	460
p.Gln148Val	460
p.Asn224Arg	460
p.Arg333Tyr	460
p.Glu307Gly	460
p.Gly29Lys	460
p.Lys342Trp	460
p.Asn360His	459
p.Leu338Ile	459
p.Glu394Asn	459
p.Leu105Ala	458
p.Val304Leu	458
p.Leu21Glu	458
p.Thr23Gln	458
p.Cys101Pro	458
p.Ala165Trp	458
p.Trp96Gly	458
p.Val102Ile	458
p.Val278Asn	458
p.Val56Gly	457
p.Thr115Leu	457
p.Ser246Pro	456
p.Glu307Arg	456
p.Val158Gly	455
p.Gln318Gly	455
p.Val77Thr	454
p.Lys346Phe	454
p.Phe98Glu	454
p.Ile178Met	454
p.Ser322Gly	453
p.Arg226Glu	452
p.His343Gly	452
p.Cys319Ile	452
p.Val303Asn	452
p.Tyr288Leu	451
p.Leu109Gly	451
p.Ile145Ser	451
p.Leu240Arg	450
p.Thr149Lys	450
p.Gly331Asn	450
p.Asn135His	450
p.Ile209Pro	450
p.Glu311Ile	449
p.Ser377Gly	448
p.Asn206Leu	448
p.Ala210Glu	448
p.Leu369Met	448
p.Val278Trp	448
p.Lys292Leu	447
p.Pro336Phe	447
p.Phe339Glu	447
p.Trp330Ile	447
p.Ala192Asp	446
p.Phe143Thr	446
p.Lys49Leu	445
p.Thr317Arg	445
p.Tyr288Glu	445
p.Glu341Lys	445
p.Val310His	444
p.Leu329Arg	443
p.Leu85Ile	443
p.Trp81Leu	442
p.Ile183Cys	442
p.Val272Gly	442
p.Lys354Asp	442
p.Phe141Arg	442
p.Val4Trp	441
p.Asp299Tyr	441
p.Ser228Pro	441
p.His110Ser	441
p.Val102Thr	441
p.Gln172Leu	441
p.Asp213Asn	441
p.Glu133Gly	440
p.Arg40Ser	440
p.Leu369Ala	439
p.Trp96Glu	439
p.Val126Cys	439
p.Glu63Met	439
p.Arg156Thr	438
p.Asp120Met	438
p.Glu357Asp	438
p.Thr150Asn	438
p.His343Val	437
p.Ser291Met	437
p.Val358Ser	437
p.Asp114Gly	437
p.Val337Asp	437
p.Ser124Asp	436
p.Leu225Cys	436
p.Glu371Lys	436
p.Ala379His	436
p.Ser132Arg	435
p.Asp120Val	434
p.Phe262Val	434
p.Ile305Lys	434
p.Ser173Pro	434
p.Asn198Lys	434
p.Phe99Gln	433
p.Gly152Val	433
p.Ala25Asp	433
p.Asn386Lys	433
p.Ile258Tyr	433
p.Trp83Leu	433
p.Asp78His	432
p.Arg320Glu	432
p.Phe182Tyr	432
p.Glu249Tyr	432
p.Ser3Asn	432
p.Asp296Phe	432
p.Glu387Ile	431
p.Glu387Phe	431
p.Asp289Glu	431
p.Val304His	431
p.Phe99Ile	431
p.Thr316Cys	431
p.Phe58Trp	431
p.His205Asn	430
p.Trp83Pro	430
p.Val231Ser	430
p.Phe73Phe	430
p.Val77Ser	430
p.Asp114Met	430
p.Ile277Ala	430
p.Thr355Pro	429
p.Ile275Thr	429
p.Val187Glu	429
p.Arg243Gln	429
p.Ile244Leu	428
p.Ser10Thr	428
p.Ser246Thr	428
p.Leu216Ala	428
p.Arg8Gly	428
p.Gln66Ile	428
p.Trp81Gln	428
p.Glu16Gln	428
p.Cys101Phe	427
p.Val12Glu	427
p.Leu105Asp	427
p.Val175Phe	427
p.Glu247Val	426
p.Ser273Arg	426
p.Glu394Ser	426
p.Glu385Lys	426
p.Glu146Pro	425
p.Glu387Gln	425
p.Arg156Asn	425
p.Ala22Glu	425
p.Asn224Pro	424
p.Lys125Met	424
p.Val235Thr	423
p.Ser321Asn	423
p.Gly111Asn	423
p.Val208Thr	423
p.His234Ser	422
p.Pro163Lys	422
p.Gly331Gln	422
p.Pro336Gly	422
p.Leu108Glu	421
p.Gln238His	421
p.Asp299Pro	421
p.Val77Ala	421
p.Glu387Gly	421
p.Thr159Gly	420
p.Arg367Met	420
p.Thr200Ile	419
p.Val278Thr	419
p.Ile174Glu	419
p.Ala325Pro	419
p.Thr74Tyr	419
p.Lys195Met	418
p.Ser204Cys	418
p.His234Asn	418
p.Ile258Phe	418
p.Lys373Val	418
p.Asn360Ile	418
p.Asp213Ala	418
p.Lys49Gly	418
p.Leu287Lys	418
p.Val126Asn	417
p.Asn206Pro	417
p.Ile72Trp	416
p.Lys125Leu	416
p.Met168Ile	416
p.Lys241Cys	416
p.Ala379Glu	416
p.Ala312Lys	416
p.Asp17Val	415
p.Val158Thr	415
p.Ser132Tyr	415
p.Thr23Ser	415
p.Pro252Gln	415
p.Asp160Asn	415
p.Asn224Val	414
p.Gly52Asp	413
p.Leu216Trp	413
p.Glu341Cys	413
p.Arg44Asp	412
p.Ser136Gly	412
p.Asp71Tyr	412
p.Ser399Phe	412
p.Asn360Lys	411
p.Glu341Ile	411
p.Thr355Tyr	411
p.Met219Asn	411
p.Ile277Tyr	410
p.Arg320Asn	410
p.Leu306Asn	410
p.Thr317Val	410
p.Asn7Ala	410
p.Gly185Trp	410
p.Gly29Val	410
p.Gly223Tyr	410
p.Ser246Ala	410
p.Ser321Trp	409
p.Cys89Asp	409
p.Arg226Tyr	409
p.Val170Ile	409
p.Leu338Asp	409
p.Asp114Ala	408
p.Lys50Lys	408
p.Ser45Val	408
p.Trp330Leu	408
p.Glu357Val	408
p.Ile151Asp	407
p.Pro362Arg	407
p.Leu21Arg	407
p.Gln148Asn	407
p.Ile183Phe	407
p.Thr316Ile	406
p.Leu324Thr	406
p.Asn206Ala	406
p.Arg5Glu	406
p.Thr149Phe	406
p.Ala107Thr	406
p.Leu69Glu	405
p.His234Glu	405
p.Ile258Val	404
p.Asp112Pro	404
p.Glu247Gln	404
p.Ile145Gly	404
p.Ala314Glu	404
p.Ile72Met	403
p.Tyr356Leu	403
p.Val86Phe	403
p.Leu329Gln	403
p.Arg333Phe	402
p.Leu216Cys	402
p.Glu16Cys	402
p.Ala314Cys	402
p.Asp294Lys	402
p.Val93Tyr	402
p.Gly308Arg	401
p.Gly152Phe	401
p.Arg226Gly	401
p.Asn380Thr	401
p.Asn135Lys	401
p.Ser246Val	400
p.Ser392Trp	400
p.Gly308Met	400
p.Arg5Trp	400
p.Ile79Val	400
p.Asn380Pro	400
p.Asn198His	399
p.Ile59Pro	399
p.Asp398Met	399
p.Met191Trp	399
p.Met219Ile	398
p.Pro362Thr	398
p.Phe98Pro	398
p.Tyr334Pro	398
p.Ile251Met	397
p.Gly100Cys	397
p.His205Gly	397
p.Asp398Ala	397
p.Lys346Tyr	397
p.Tyr349His	397
p.Val93Glu	397
p.Phe92Glu	397
p.Glu307Thr	397
p.Tyr374His	396
p.Thr355Asp	396
p.Val260His	396
p.Ser321Ile	396
p.Thr147Arg	395
p.Phe73Val	395
p.Leu329Cys	395
p.Thr159Gln	394
p.Lys215His	394
p.Val235Lys	393
p.Ala312Cys	393
p.Cys130Val	393
p.Asn360Gly	392
p.Val48Met	392
p.Ser365Val	392
p.Glu395Arg	392
p.Ser204His	391
p.Thr150Trp	391
p.Lys354Pro	390
p.Arg44Ala	390
p.Gly33Trp	390
p.Leu97Gly	390
p.Tyr356Cys	389
p.Lys34Val	389
p.Ser10Val	389
p.Gly176Ala	389
p.Asn7Lys	388
p.Asp160Glu	388
p.Gln318Pro	388
p.Thr159Lys	388
p.Ile277Gly	388
p.Asp78Thr	387
p.Ala298Lys	387
p.Pro194Leu	387
p.Val26Asn	387
p.Val358Ile	387
p.Lys190Arg	386
p.Thr391Phe	386
p.Glu397Gly	386
p.Lys195His	386
p.Ile295Asp	386
p.Ile295Lys	385
p.Asp17Thr	385
p.Gly265Ala	385
p.Ile281Phe	385
p.His353Asn	385
p.Trp220His	385
p.Gln148Asp	384
p.Val304Arg	384
p.Ala210Ala	384
p.Phe99Gly	384
p.Cys217His	384
p.Leu225Glu	384
p.Glu232Lys	384
p.Tyr323Ser	383
p.Pro359Phe	383
p.Leu287Thr	383
p.Asp257His	383
p.Ala207Lys	383
p.Glu385Asp	383
p.Leu324Arg	383
p.Ser173His	382
p.Pro336Gln	382
p.Ser204Asn	382
p.Ser127Gly	382
p.Ile209Cys	382
p.Ile72Leu	382
p.Asn55Trp	382
p.Asn380Ser	381
p.Ile305Leu	381
p.Ser132Asn	381
p.Gly185Gln	381
p.Lys125Ser	381
p.Val231Trp	381
p.Leu369Phe	381
p.Ser321Thr	380
p.Ala314Tyr	380
p.Phe143Tyr	380
p.Glu371Ser	380
p.Phe137Pro	380
p.Asp254Ile	379
p.Thr245Glu	379
p.Gly176Phe	379
p.Thr138Ser	379
p.Val278Phe	379
p.Thr138His	379
p.Phe270Gly	379
p.Glu232Ile	379
p.His205Ala	379
p.Leu230Asp	379
[truncated: 5,168 more rows]
