# Supplementary material for: Determinants of trafficking, conduction, and disease within a K+ channel revealed through multiparametric deep mutational scanning
Source: eLife. 2022 May 31;11:e76903. doi: 10.7554/eLife.76903 (PMC9273215; doi:10.7554/eLife.76903)
Supplement: Source data 1. [file elife-76903-data1.zip › SourceData/enrich_surface/tsv/neg1_lib/main_synonymous_counts.tsv]

	count
p.Glu146Met	8365
_wt	7948
p.Val222His	6521
p.Asp294Pro	6144
p.Phe137Asp	6017
p.Glu327Leu	5763
p.Arg221Ile	5680
p.Ala140Arg	5517
p.Glu340Gly	5471
p.Val260Tyr	5102
p.Glu327Tyr	5060
p.Glu335Tyr	4945
p.Lys118Gly	4827
p.Ile328Glu	4783
p.Lys64Arg	4750
p.Leu142Glu	4564
p.Glu133Leu	4562
p.Lys118Trp	4531
p.Gly331Trp	4435
p.Trp330Cys	4290
p.Leu142Phe	4245
p.Phe137His	4229
p.Ser322Ile	4198
p.Ala140Lys	4174
p.Tyr117Gly	4169
p.Arg333Pro	4142
p.Leu218Lys	4126
p.Thr138Tyr	4111
p.Trp330Glu	3955
p.Leu218Gly	3928
p.Leu85Val	3879
p.Lys215Pro	3852
p.Tyr323Glu	3795
p.Ile328Asp	3788
p.Phe98Asn	3773
p.Ala107Trp	3772
p.Leu113His	3758
p.Ser144His	3699
p.Phe143Glu	3626
p.Ala366His	3584
p.Gly214Pro	3578
p.Arg367Pro	3576
p.Ser322His	3573
p.Ser136Ile	3530
p.Ala140Val	3528
p.Ser136Pro	3515
p.Ile106Pro	3484
p.His279Asp	3474
p.Gln148His	3437
p.Cys162Ala	3401
p.Trp330Lys	3398
p.Glu146Asn	3393
p.Asp120Tyr	3388
p.Phe103Arg	3356
p.Val131His	3337
p.Ser144Ile	3337
p.Gly331His	3326
p.Val134Trp	3313
p.Arg367Thr	3297
p.Gly111Leu	3287
p.Ile209Lys	3286
p.Glu146Ala	3272
p.Leu218Gln	3260
p.Asp368Pro	3259
p.Ala140Asn	3256
p.Gly331Leu	3212
p.Ala366Lys	3201
p.Val208Gly	3177
p.Ser132Phe	3171
p.Phe103Glu	3124
p.Glu327Cys	3120
p.Val337Pro	3115
p.Asp120Ile	3103
p.Val304Asn	3102
p.His110Lys	3073
p.His110Cys	3046
p.Phe103Lys	3035
p.Ile106Arg	3013
p.Gly154Pro	2998
p.Asp71Glu	2971
p.Thr115Glu	2955
p.Val169His	2898
p.Leu142Arg	2895
p.Val170Asn	2894
p.Leu306Ser	2883
p.Glu327Asn	2853
p.Trp330Ala	2835
p.Gly100Lys	2833
p.Tyr117Ile	2808
p.Cys130Arg	2807
p.Lys118Asp	2806
p.Gly331Asp	2793
p.Glu146Ser	2778
p.Ile277Asn	2764
p.Phe137Cys	2764
p.Lys118Met	2758
p.Glu327Ser	2756
p.Leu113Asn	2737
p.Leu218His	2735
p.Ile209His	2734
p.Val337Arg	2725
p.Ala129Asp	2724
p.Tyr117Ser	2724
p.Asp213Pro	2721
p.Glu327His	2714
p.Phe103Asp	2707
p.Gln148Tyr	2697
p.Gln148Cys	2675
p.Leu94Tyr	2674
p.Thr159Phe	2662
p.Thr150Tyr	2654
p.Ile258Thr	2651
p.Leu306Lys	2646
p.Ser136Cys	2643
p.Ala314Val	2623
p.Gly331Lys	2610
p.Glu146Phe	2599
p.Pro362Asp	2575
p.Leu218Glu	2558
p.Gln148Pro	2554
p.Lys49Trp	2547
p.Ile174Asp	2545
p.Gln172Thr	2544
p.Leu329Asp	2535
p.Tyr288Cys	2531
p.Ala237Phe	2517
p.Val131Lys	2514
p.Phe143Trp	2507
p.Glu327Lys	2503
p.Ser136Val	2497
p.Val131Gly	2492
p.Phe137Glu	2483
p.Ala366Glu	2469
p.Ser144Lys	2467
p.Val134His	2461
p.Ser144Arg	2460
p.Trp330Asp	2453
p.Leu85Trp	2453
p.Glu357Phe	2433
p.Ala140Gly	2424
p.Asp112Ala	2424
p.Pro362Gly	2423
p.Trp104Asn	2419
p.Gln238Pro	2383
p.Ala210Lys	2382
p.Glu146Val	2377
p.Val208Met	2357
p.Glu327Trp	2356
p.Arg221Glu	2346
p.Ala139Cys	2346
p.Ala207Thr	2344
p.Ser321Pro	2342
p.Ser204Lys	2339
p.Arg221Cys	2339
p.Lys118Tyr	2334
p.Leu113Ser	2334
p.Leu142Asn	2333
p.Ser322Val	2326
p.Thr138Lys	2323
p.Ile302Thr	2316
p.Ile328Pro	2300
p.Ile281Gly	2294
p.Ile145Pro	2284
p.Phe143Pro	2281
p.Gly331Cys	2274
p.Ile178Glu	2266
p.Ala207Val	2260
p.Tyr323Asp	2257
p.Val12Ile	2253
p.Phe143Asn	2251
p.Ala107Val	2249
p.Arg367Trp	2246
p.Val166Thr	2243
p.Phe167Arg	2240
p.Gly331Pro	2239
p.Val166Pro	2229
p.Ser136Phe	2215
p.His332Thr	2208
p.Ser144Cys	2207
p.Asn32Thr	2206
p.Arg221Pro	2199
p.Lys118Asn	2197
p.Phe141Glu	2166
p.Ala140Thr	2157
p.Glu146His	2156
p.His279Tyr	2153
p.Asp120Trp	2149
p.Cys130Thr	2148
p.Val131Ser	2138
p.Pro362Gln	2133
p.Gln318His	2125
p.His279Gln	2123
p.Glu327Phe	2122
p.Ile209Phe	2120
p.Asp120His	2120
p.Ile328Tyr	2115
p.Ala165Cys	2113
p.Tyr349Asp	2106
p.Val347Pro	2096
p.Phe99Val	2095
p.Leu97His	2088
p.Ala366Asp	2087
p.Ile328Ala	2071
p.Phe300Lys	2070
p.Gly331Thr	2062
p.Phe98Asp	2057
p.Ile251Pro	2054
p.Val134Gly	2054
p.Ser136Ala	2053
p.Tyr334Asn	2051
p.Leu240Asp	2045
p.Val208Glu	2041
p.Pro286Ser	2037
p.Leu142His	2026
p.Pro362Phe	2021
p.Arg221Phe	2020
p.Ser144Gly	2011
p.Ile106Lys	2011
p.Asp112Trp	2004
p.Gly223Thr	1998
p.Phe141Gly	1996
p.Asp112Arg	1984
p.Glu301Gln	1982
p.Leu287Gly	1980
p.Ile209Ala	1966
p.Phe137Lys	1960
p.Trp220Lys	1957
p.Gly111Tyr	1955
p.Ile106Gly	1950
p.Leu239Pro	1950
p.Leu369Lys	1947
p.Gln148Arg	1946
p.Gln293His	1944
p.Leu306Arg	1939
p.Leu108Val	1939
p.Ser144Glu	1938
p.Ile328Ser	1937
p.Ala237Glu	1928
p.Phe300Pro	1923
p.Lys49Ile	1921
p.Asp120Glu	1919
p.Lys346Thr	1918
p.Glu146Asp	1914
p.His110Met	1910
p.His332Gly	1906
p.Ile145Glu	1902
p.Glu327Thr	1896
p.Ser365Gly	1891
p.Arg221Trp	1863
p.Glu335Trp	1856
p.Ile258Asn	1848
p.Ser144Val	1841
p.Arg221Leu	1837
p.Asp114Cys	1835
p.Ser204Trp	1834
p.Met191Ile	1832
p.Lys64Met	1831
p.Leu218Asn	1830
p.Ile295Asn	1826
p.Ile328Gln	1826
p.His110Val	1819
p.Ser144Phe	1818
p.Ala139Tyr	1816
p.Ala140Gln	1814
p.Ser322Pro	1813
p.Leu338Lys	1807
p.Ile145Arg	1800
p.Ser204Gln	1798
p.Ala207Asp	1795
p.Glu133Lys	1786
p.Asp112Gln	1780
p.His332Ile	1779
p.Leu142Val	1769
p.Ser246Leu	1768
p.Arg212His	1766
p.Ser144Tyr	1757
p.Ile258Lys	1753
p.Lys227Gln	1751
p.Arg46Lys	1750
p.His110Tyr	1744
p.Tyr117His	1740
p.Glu146Thr	1739
p.Phe103Ser	1738
p.Phe58Met	1731
p.Thr245Gln	1731
p.Ile106Asp	1729
p.Cys130Ile	1728
p.Leu142Trp	1727
p.Tyr117Asn	1724
p.Arg367Gly	1723
p.Ile209Tyr	1722
p.Ala207Ile	1719
p.Leu306Gln	1715
p.Arg367Ile	1713
p.Ser365Phe	1698
p.Asp160Tyr	1697
p.Ala91Asp	1695
p.Tyr345Asp	1693
p.Met219Arg	1687
p.Val131Gln	1681
p.Cys130Asn	1681
p.Cys130Lys	1678
p.Ser322Gln	1676
p.Lys20Trp	1675
p.Tyr323Lys	1667
p.Leu306Pro	1662
p.Thr147Tyr	1662
p.Ala129Arg	1660
p.Thr147Lys	1655
p.Ser322Trp	1654
p.Ser3Lys	1652
p.Pro286Arg	1646
p.Arg221Ser	1642
p.Ala139Pro	1640
p.Ser291Trp	1639
p.Trp330Phe	1639
p.Lys346Gln	1638
p.Lys118Ser	1636
p.Arg212Pro	1634
p.Leu105Glu	1633
p.Ser322Glu	1632
p.Gln172Tyr	1624
p.Cys162Asn	1623
p.Ala140His	1621
p.Leu90Trp	1620
p.His110Thr	1617
p.Met84Thr	1617
p.Val347Asp	1613
p.Ala140Ile	1604
p.Asp120Phe	1601
p.His110Gln	1596
p.Asp112Tyr	1596
p.Gln148Thr	1595
p.Leu306His	1591
p.Leu142Ser	1591
p.Ala366Trp	1588
p.Ser322Asn	1581
p.Val158Gln	1569
p.Phe47Cys	1567
p.Gln172Ala	1562
p.Arg367Glu	1560
p.Pro163Asn	1549
p.His110Phe	1548
p.Leu94Glu	1548
p.Arg221Gly	1543
p.Asp294Tyr	1542
p.Leu338His	1542
p.Tyr334Thr	1539
p.Asp348Thr	1536
p.Phe143Cys	1535
p.Gly214Asp	1534
p.Tyr323Pro	1534
p.Ile258His	1531
p.Gly331Val	1530
p.Trp330Val	1530
p.Ser144Gln	1529
p.Ile328Gly	1526
p.Gly152Leu	1524
p.Ala140Leu	1523
p.His279Ala	1523
p.Ile164Lys	1521
p.Gln148Ala	1519
p.Val235Arg	1516
p.Tyr334Glu	1513
p.Gly176Cys	1511
p.Pro362Lys	1505
p.Arg67Met	1503
p.Glu283Thr	1499
p.Lys49Asp	1498
p.Val131Asp	1496
p.Ser321Asp	1490
p.Ala207His	1489
p.Val208Pro	1488
p.Pro362His	1486
p.Tyr117Val	1486
p.Leu218Ser	1483
p.Asp348Lys	1483
p.Thr313Asn	1481
p.Gly185Arg	1480
p.Tyr117Trp	1478
p.Gly331Phe	1471
p.Val12Leu	1469
p.Leu85Arg	1466
p.Phe99Lys	1466
p.Asp112Gly	1464
p.Glu133Val	1458
p.Ser124Arg	1455
p.Thr147Phe	1449
p.Glu301Lys	1448
p.Trp104Glu	1447
p.Trp330Gln	1446
p.Lys346Pro	1446
p.Phe98Gln	1444
p.Thr147Ile	1443
p.Glu327Pro	1442
p.Tyr288Ala	1433
p.Ala237Ile	1428
p.Ser285Pro	1423
p.Ala237Asp	1421
p.Val131Pro	1412
p.His205Cys	1411
p.Ala165Ser	1411
p.Glu247Asp	1407
p.Met219Pro	1403
p.Ile145Asn	1398
p.Val158Arg	1396
p.His110Pro	1391
p.Ser204Phe	1391
p.Ile106Ser	1389
p.Thr147Ser	1386
p.Asp348Pro	1383
p.Ser95Glu	1378
p.Trp104Lys	1376
p.Arg221Ala	1374
p.Cys319Phe	1373
p.Val131Trp	1367
p.Ser95Tyr	1367
p.Asp213Ile	1364
p.Val48Pro	1358
p.Glu199Lys	1357
p.Asp112Cys	1353
p.Lys128Met	1353
p.Ile328Lys	1348
p.Ala325Leu	1346
p.Leu287Arg	1341
p.Trp330Asn	1337
p.Ile305Ser	1337
p.His234Pro	1335
p.Ile145Lys	1323
p.Arg156Ala	1323
p.Ala312Val	1322
p.Val304Gln	1321
p.Leu105Trp	1321
p.Ala107Asp	1321
p.Thr355Lys	1320
p.Asp213His	1319
p.Ala140Pro	1314
p.Asp348Ala	1312
p.Pro362Trp	1312
p.Trp104Gln	1307
p.Arg367Leu	1307
p.Glu387Val	1307
p.Ala107Lys	1306
p.Val134Asp	1306
p.Leu240Glu	1304
p.Lys50Leu	1301
p.Met309Ile	1301
p.Val170Gly	1299
p.Phe143Gln	1293
p.Gln172Ile	1291
p.Ser322Arg	1288
p.Ala210Pro	1284
p.Phe203Lys	1283
p.Phe167Val	1279
p.Thr115Pro	1278
p.Val187Leu	1277
p.Phe141Arg	1277
p.Ser136Tyr	1276
p.Trp220Asp	1275
p.Val131Asn	1271
p.Phe99Thr	1267
p.Ala139Ile	1266
p.Leu240Pro	1264
p.Arg80Trp	1262
p.Ala207Glu	1262
p.Gly111Trp	1260
p.Arg221Val	1256
p.His279Asn	1254
p.Asp348His	1254
p.Ser322Phe	1253
p.Met315Ile	1251
p.Ala379Thr	1250
p.Phe143Lys	1248
p.Thr138Asp	1246
p.Leu113Gln	1245
p.Ile258Glu	1243
p.Thr115Asp	1239
p.Ser136Lys	1239
p.Met211Leu	1239
p.Lys193Asn	1239
p.Phe137Gln	1239
p.Ser144Leu	1238
p.Ser365Ile	1237
p.Asn360Thr	1234
p.Ile209Pro	1229
p.Lys292Thr	1226
p.Asp348Glu	1226
p.Ile106Trp	1225
p.His332Leu	1225
p.Pro362Asn	1223
p.Glu357Trp	1222
p.Gly111Met	1221
p.Glu327Arg	1220
p.Phe141Asn	1215
p.Ala139Val	1215
p.Tyr323His	1215
p.Pro274Lys	1213
p.Thr147Asn	1212
p.Gly62Trp	1210
p.Cys162Phe	1210
p.Asp120Pro	1206
p.Ile106Tyr	1206
p.Asp112Ser	1205
p.Arg156Gln	1204
p.Lys292Asn	1203
p.Trp104Asp	1202
p.Ala207Asn	1202
p.Thr147Val	1201
p.His332Asp	1196
p.Thr159Arg	1193
p.Ala140Trp	1192
p.Leu216Glu	1192
p.Leu329Pro	1190
p.Thr138Met	1189
p.Ile251Tyr	1188
p.Thr147Cys	1186
p.Thr245Ile	1185
p.Pro286Thr	1182
p.Leu142Lys	1180
p.Cys130Ala	1179
p.Asp120Gly	1175
p.Lys342Phe	1173
p.Gln148Leu	1172
p.Val175Asp	1171
p.Gly111Cys	1170
p.Tyr334Lys	1170
p.Ala107Ile	1170
p.Gly154Trp	1165
p.Ile258Tyr	1165
p.Asp120Lys	1164
p.Trp220Pro	1161
p.Lys50Ile	1161
p.Thr138Phe	1160
p.Gly100Thr	1157
p.Ala366Ile	1156
p.Phe137Tyr	1155
p.Val131Ala	1155
p.Leu239Glu	1154
p.Ser136Gln	1153
p.Cys217Tyr	1151
p.Asn135Met	1150
p.Glu396Thr	1149
p.Thr149Ile	1148
p.Asp120Arg	1145
p.Asp114Tyr	1143
p.Ala165Asn	1139
p.Val48Arg	1138
p.Leu271His	1138
p.Trp96Gln	1137
p.Tyr334Arg	1137
p.Val126Arg	1136
p.Glu146Ile	1135
p.Asp112His	1135
p.Phe300Tyr	1133
p.Val187Pro	1133
p.Glu146Leu	1131
p.Val222Gln	1129
p.Ser144Asp	1129
p.Thr355Ile	1127
p.Val304Glu	1125
p.Leu363Val	1122
p.Arg221Tyr	1118
p.Glu283Trp	1118
p.Ile302Met	1117
p.Ile106Ala	1114
p.Phe143His	1113
p.Asn206Lys	1112
p.Ser132His	1112
p.Ala140Asp	1112
p.Leu113Glu	1111
p.Leu97Phe	1110
p.Asp112Lys	1107
p.Asp78Tyr	1106
p.Tyr117Met	1101
p.Arg80Ser	1099
p.Val337Lys	1097
p.Trp330Gly	1095
p.Phe143Ala	1091
p.Trp330Leu	1090
p.Gly223Ser	1088
p.Gly261Asp	1088
p.Val358Lys	1086
p.Lys196Asn	1085
p.Leu142Gly	1084
p.Ala139Leu	1083
p.His110Glu	1082
p.Leu240Gln	1082
p.Ala139Phe	1081
p.His110Asp	1081
p.Ala129Cys	1080
p.Ala366Thr	1078
p.Glu133Pro	1078
p.Leu142Ile	1076
p.Lys190Ile	1074
p.Ala237Gln	1072
p.Lys118Phe	1067
p.Met191Arg	1066
p.Gly265Asp	1066
p.Thr361Trp	1066
p.Thr138Gln	1065
p.Tyr288Ser	1064
p.Cys130Ser	1062
p.Leu142Pro	1062
p.Val131Thr	1061
p.Thr147Pro	1059
p.Gly111Thr	1059
p.Ala107Tyr	1059
p.Asp112Asn	1059
p.Arg243His	1058
p.Val158Phe	1057
p.Val347Lys	1055
p.Thr159Trp	1054
p.Ala366Val	1051
p.Tyr117Cys	1050
p.Ser144Pro	1050
p.Lys215Asn	1048
p.Glu311Asp	1046
p.Val303Arg	1045
p.Val208Trp	1044
p.Val166Gly	1044
p.Ser132Glu	1043
p.His343Tyr	1043
p.Asp112Glu	1042
p.Val260Trp	1042
p.Ile295Leu	1041
p.Val222Pro	1040
p.Leu239Gly	1038
p.Glu335Ala	1036
p.Glu146Cys	1036
p.Tyr334Val	1036
p.Val170Lys	1035
p.Cys130Glu	1033
p.Asp51Tyr	1029
p.Glu133Trp	1026
p.His279Ile	1025
p.Glu371Glu	1023
p.Gly331Ser	1020
p.Val337Gln	1020
p.Phe88Cys	1017
p.Phe143Arg	1017
p.Glu247Cys	1015
p.Val134Glu	1014
p.Cys54Trp	1014
p.Asp282Tyr	1014
p.Lys118Ala	1013
p.Val175Lys	1013
p.Arg236Pro	1010
p.Val358Gly	1009
p.Ser285Glu	1009
p.Trp330Thr	1008
p.Trp96Asp	1008
p.Tyr288Thr	1007
p.Ser204Gly	1004
p.Val102Glu	1004
p.Val166His	1003
p.Val208Gln	1003
p.Ser246Tyr	1001
p.Ser124Lys	1001
p.Thr147Gly	1000
p.Glu199Val	1000
p.Val208Arg	1000
p.Ile106Asn	1000
p.Val158Gly	999
p.Trp104Cys	998
p.Glu146Gln	998
p.Asp160Cys	997
p.Leu290His	997
p.Leu97Gln	997
p.Phe155Val	994
p.Asp112Phe	993
p.Phe47Val	992
p.Cys217Pro	988
p.Lys195Gln	987
p.Leu97Ser	983
p.Val303Asp	983
p.His110Ala	981
p.Trp83Cys	980
p.Ala165Trp	979
p.Leu218Tyr	978
p.Arg5Trp	976
p.Val12Tyr	976
p.Lys50Ala	976
p.Lys346Leu	975
p.His279Lys	974
p.Ala107Phe	970
p.Val260Asp	967
p.Ile328Trp	966
p.Thr149Pro	963
p.Trp104Pro	962
p.Phe141Val	961
p.Leu218Ile	960
p.Ile145Thr	959
p.Arg268Met	957
p.Ser291Pro	954
p.Asp120Met	952
p.Gly265Cys	951
p.Lys50Gly	950
p.Ser322Tyr	949
p.Leu216Lys	948
p.Arg46Met	946
p.Phe143Gly	944
p.Gly331Arg	942
p.Ile209Gly	941
p.Ala237Leu	940
p.Ile87Met	939
p.Phe30Cys	939
p.Ile295Asp	939
p.Gln148Phe	937
p.Ala165Val	936
p.Arg197Ile	933
p.Ser321Glu	933
p.Ile106Met	930
p.Cys130Met	928
p.Ser365Met	928
p.Met188Leu	928
p.Pro362Tyr	925
p.Pro362Met	924
p.Val304Ala	923
p.Val278Asp	923
p.Ser204Ile	921
p.Ile328Arg	921
p.Lys118Leu	921
p.Pro359Tyr	921
p.Leu105His	920
p.Tyr250Asp	920
p.Glu146Pro	919
p.Leu287Asn	919
p.Tyr117Lys	918
p.Arg80Cys	916
p.Leu109Val	915
p.Asn135Ile	915
p.Met219Asp	913
p.Asn135Val	913
p.Ser285Phe	912
p.Leu113Trp	911
p.Lys49Met	911
p.Ala237Pro	911
p.Ser365His	910
p.Asp180Tyr	909
p.Thr138Ile	909
p.Arg46Ser	909
p.Val134Asn	908
p.Ser144Trp	907
p.Tyr288Met	907
p.Phe339Pro	906
p.Asn55His	906
p.Tyr356Pro	905
p.Lys215Glu	903
p.Gln148Asn	902
p.Val208Lys	901
p.Glu161Asp	900
p.His279Thr	899
p.Ile106Phe	899
p.Asn135Ala	896
p.His332Pro	895
p.Pro286Leu	893
p.Lys128Trp	893
p.Leu105Lys	890
p.Lys215Gly	889
p.Gly111Ile	889
p.Met211Ile	889
p.Trp104Arg	889
p.Thr313Ile	886
p.Leu142Thr	885
p.Arg243Cys	885
p.Ala237Asn	885
p.Thr149Cys	884
p.Ser365Trp	884
p.Gly111Lys	883
p.Thr355Asn	882
p.Phe103Asn	882
p.Asp112Leu	880
p.Leu329Ile	879
p.Val222Arg	879
p.Glu371Cys	879
p.Glu133Phe	878
p.Asp213Glu	877
p.Val134Ala	877
p.Ile209Arg	876
p.Lys215Thr	876
p.Ala325Ile	876
p.Ile281Glu	876
p.Glu335Met	875
p.Leu105Arg	875
p.Ile145Ser	873
p.Asp112Met	873
p.Val235Gln	871
p.Lys118His	871
p.Ile164Arg	870
p.Ala325Glu	868
p.Pro163Ser	868
p.Ile174Arg	866
p.Leu105Pro	865
p.Glu335Gln	864
p.Ser136Leu	863
p.Ala312Ala	863
p.Gln148Val	862
p.Lys118Pro	862
p.Ile106Glu	860
p.Asp267Tyr	859
p.Glu397Asp	855
p.Leu85Lys	852
p.His353Arg	851
p.Ala107Glu	850
p.Leu239Met	850
p.Ser136Met	849
p.Lys195His	849
p.Ala165Thr	849
p.Leu216Arg	848
p.Thr115Arg	846
p.Phe143Ile	845
p.Ser3Phe	844
p.Phe203Tyr	842
p.Lys292Leu	841
p.Phe143Ser	840
p.Val12Lys	837
p.Ile72Met	836
p.Thr361Lys	835
p.Val187Asp	835
p.Glu307Ala	835
p.Gly111Ser	834
p.Leu240Lys	833
p.Leu306Asn	832
p.Arg46Ala	830
p.Ala165Gln	829
p.Ile281Asn	828
p.Leu113Lys	828
p.Ser291Met	827
p.Leu142Tyr	826
p.Phe143Asp	823
p.Lys346Trp	822
p.Lys196Trp	822
p.Leu287Glu	821
p.Leu216Trp	821
p.Pro286Asp	820
p.Met168Lys	819
p.His279Arg	818
p.Tyr323Gln	818
p.Thr355Trp	818
p.Ala107Pro	816
p.Cys130Pro	816
p.Thr138Pro	816
p.Leu287Thr	815
p.Glu133Cys	812
p.Gly331Asn	809
p.His279Cys	809
p.Phe99Ile	808
p.Thr147Gln	807
p.Val102Phe	806
p.Ser204Tyr	805
p.Ile295Ser	803
p.Glu335Gly	802
p.Gln148Lys	801
p.His279Ser	799
p.Ile244Asp	799
p.Cys89His	797
p.Cys89Phe	797
p.Val235Asp	797
p.Leu239Thr	796
p.Leu218Trp	795
p.Trp104Ala	794
p.Asp348Gly	791
p.Leu113Asp	790
p.Phe137Ala	789
p.Ser204Arg	788
p.Asp282Pro	788
p.Lys193Gln	787
p.Phe171Asp	786
p.Val208Ser	786
p.Gly18Trp	786
p.Val169Arg	783
p.Ile302Ser	783
p.Leu113Phe	782
p.Leu105Asn	781
p.Val187Glu	781
p.Lys193Met	780
p.Ile328Asn	779
p.Thr23Leu	779
p.Lys50Phe	778
p.Val134Thr	778
p.Val169Glu	778
p.Thr355Phe	778
p.Glu161Tyr	774
p.Leu216Ser	774
p.Asp348Trp	773
p.Gly308Pro	771
p.Leu69Phe	771
p.Gly111Arg	771
p.Leu239Ala	770
p.Ser377Tyr	768
p.Thr149Phe	768
p.Ala165Arg	765
p.Ala139Met	765
p.Ser291Ile	763
p.Glu327Gln	762
p.His110Trp	761
p.Arg221Met	759
p.Asp296Tyr	759
p.Leu230Lys	758
p.Val126Cys	757
p.His205Pro	756
p.Ser242Thr	755
p.Ala325Val	754
p.Tyr117Thr	754
p.Thr159Val	753
p.Glu335Lys	753
p.Trp96Lys	753
p.Thr150Ile	753
p.Arg212Trp	752
p.Tyr117Asp	751
p.Ala207Lys	749
p.Ile258Gln	749
p.Thr115Asn	747
p.Phe73Val	746
p.Asn386Thr	744
p.Cys162Lys	744
p.Thr150Phe	744
p.Ser285His	743
p.Ala129Ser	742
p.Glu335Leu	741
p.Val337Asp	741
p.Tyr344His	740
p.Leu287Gln	739
p.Lys195Asn	738
p.Glu357Lys	737
p.Gln238Lys	736
p.Val134Ser	734
p.Tyr384Val	733
p.Cys130Tyr	732
p.Glu15Leu	732
p.Trp220Cys	732
p.Glu283Gly	732
p.Thr138Trp	731
p.Cys162Ile	730
p.Asp180Val	730
p.Tyr288Glu	729
p.Ala139Trp	729
p.Glu341Ile	729
p.Lys50Tyr	729
p.Ala237Trp	728
p.Gln148Ile	726
p.Val187Met	725
p.Ala314Thr	725
p.Trp83Val	725
p.Asp267Leu	724
p.Gly111Phe	724
p.Val131Glu	723
p.Thr355Pro	723
p.Val134Leu	722
p.Ser264Ile	721
p.Leu142Cys	721
p.Asp112Val	721
p.Ile375Trp	720
p.Gly185Tyr	720
p.Thr159Lys	719
p.Gln148Met	719
p.Phe143Leu	717
p.His110Ile	715
p.Tyr288Ile	713
p.Pro362Thr	713
p.Leu306Met	713
p.Arg40His	712
p.Lys50Trp	711
p.Arg5Phe	711
p.Pro362Arg	711
p.Asn259Lys	711
p.Thr200Lys	711
p.Val158Thr	710
p.Leu338Ser	709
p.Gly176Phe	709
p.His110Asn	709
p.Phe98Gly	707
p.Phe141Cys	707
p.Gly152Val	705
p.Leu216Met	705
p.Asp112Pro	705
p.Glu387Trp	705
p.Thr355Gln	703
p.Asp114Trp	702
p.Ser124Pro	702
p.Asp348Phe	701
p.Arg80Thr	701
p.Val278Pro	700
p.Ile281Arg	700
p.Ala91Thr	699
p.Leu225Phe	698
p.Phe98Tyr	697
p.Phe167Gln	697
p.Lys193Val	696
p.Ala107His	695
p.Glu394Cys	694
p.Leu369Arg	692
p.Ala107Met	691
p.Arg333His	690
p.Arg156Ile	690
p.Ser321Gln	690
p.Thr138Glu	686
p.Arg46Ile	685
p.Val235Asn	684
p.Glu340Pro	684
p.His332Arg	683
p.Phe103Pro	683
p.Pro194Phe	682
p.Tyr344Ser	682
p.Phe143Met	682
p.Tyr334Ser	682
p.Ile281Gln	681
p.Glu133Arg	681
p.Ile277Thr	680
p.Ser381Tyr	680
p.Thr355Glu	680
p.Ile59Pro	680
p.Asp120Gln	679
p.Trp330Arg	679
p.Ile209Asp	677
p.Asn198His	677
p.Ser322Leu	674
p.Gln318Lys	674
p.Pro163Cys	673
p.Phe137Arg	672
p.Ile275Asn	672
p.Ile209Asn	671
p.Lys125Asn	670
p.Trp96Asn	670
p.Tyr334Asp	667
p.Thr115Ser	667
p.Thr159Gly	667
p.Lys20Phe	666
p.Glu327Met	665
p.Arg46Tyr	665
p.Leu97Asn	664
p.Cys162Tyr	664
p.Phe98Glu	663
p.Pro362Ser	663
p.Gly214Tyr	663
p.Val235Ile	663
p.Asp289Trp	662
p.Val134Gln	661
p.Asn7Lys	661
p.Thr147Glu	660
p.Gln172Leu	660
p.Asp284Tyr	659
p.Lys354Pro	659
p.Ala207Tyr	659
p.Tyr323Asn	658
p.Leu109Pro	657
p.Leu113Gly	656
p.Leu216Ala	656
p.Gly176Asp	656
p.Val169Cys	656
p.Val131Cys	655
p.Arg212Gly	654
p.Phe203Asp	654
p.Ser242Asp	653
p.Val278Trp	653
p.Leu329Glu	652
p.Asp296Asn	652
p.His343Asn	651
p.Arg221Thr	651
p.Phe103Gly	648
p.Tyr117Ala	647
p.Ser95Asp	647
p.Arg46Phe	646
p.Ser322Lys	645
p.Lys342Asn	645
p.Thr391Lys	645
p.Phe137Met	645
p.Trp220Arg	644
p.Lys190Gln	642
p.Ala312Tyr	642
p.Trp330Ile	642
p.Glu357Ala	641
p.Thr23Ile	641
p.Trp96Glu	640
p.Ser285Cys	640
p.Leu287Trp	639
p.Gly18Tyr	639
p.Glu146Tyr	639
p.Val222Tyr	637
p.Glu63Gly	637
p.Lys241His	637
p.Arg197Lys	636
p.Ser3Leu	636
p.Ser322Met	636
p.Leu287His	634
p.Phe171Arg	633
p.Leu105Asp	633
p.Val166Trp	632
p.Arg46Cys	632
p.Lys196Gln	632
p.Lys346Ile	632
p.Trp81Cys	632
p.Asn326Ile	632
p.Leu390His	632
p.Arg156Thr	631
p.Asp299Glu	629
p.Glu307Lys	628
p.Phe141Asp	628
p.Val170Asp	628
p.Ile145Gln	628
p.Thr138His	627
p.Phe171Lys	627
p.Leu225Met	627
p.Val48Asn	625
p.Val56Pro	625
p.Gly154Asp	624
p.Gln255His	623
p.Ser365Gln	623
p.Glu327Ile	623
p.Gln238Asp	623
p.Leu21Arg	622
p.Leu109Trp	622
p.Lys49Asn	621
p.Ser350His	620
p.His110Ser	620
p.Leu363Trp	619
p.Lys64Asn	619
p.Met219Ala	617
p.Met211Lys	617
p.Asn55Trp	617
p.Phe137Asn	617
p.Phe99Gly	616
p.Arg46Thr	616
p.Leu369Gly	614
p.Leu329Gly	614
p.Val260Asn	614
p.Leu271Phe	614
p.Arg67Trp	614
p.Phe167Asp	613
p.Ser273Ile	613
p.Asn326Met	613
p.Val126Tyr	612
p.Cys130Asp	612
p.Cys89Asp	612
p.Val86Lys	611
p.Thr138Ala	608
p.Asn135Pro	608
p.Leu239Ser	607
p.Gly111Pro	607
p.Phe143Val	607
p.Cys162Leu	606
p.Phe98Val	606
p.Val93Glu	605
p.Thr74Phe	605
p.Val303Gln	604
p.Arg5Glu	603
p.Trp96Cys	603
p.Glu161Pro	603
p.Tyr334Ala	602
p.Cys101Tyr	601
p.Thr200Ile	601
p.Arg44Tyr	601
p.Ser144Asn	601
p.Leu338Val	599
p.Lys215Asp	599
p.Val175Ser	599
p.Gly248Tyr	598
p.Val222Ser	597
p.Val134Tyr	596
p.Val260His	594
p.Asn224Lys	593
p.Met219Val	593
p.Val175Phe	593
p.Phe143Thr	593
p.Leu94Gln	593
p.Asp51Val	592
p.Val304Phe	592
p.Lys125Arg	591
p.Ser127Pro	591
p.Lys354Thr	590
p.Ser322Cys	589
p.Thr150Lys	589
p.Ser285Gln	589
p.Ser136Trp	588
p.Leu113Ile	586
p.Leu271Pro	586
p.Leu97Asp	585
p.Leu306Thr	585
p.Thr6Met	585
p.Phe141Lys	581
p.Glu335Pro	581
p.Arg156Cys	580
p.Arg212Met	580
p.Ile72Leu	579
p.Phe103Cys	579
p.Ser399Tyr	579
p.Arg333Ser	577
p.Thr355Asp	577
p.Ala237Arg	576
p.Asn28His	575
p.Gly154Met	575
p.Cys130Gln	575
p.Met315Lys	574
p.Gly111Val	574
p.Ala207Trp	573
p.Ile277Glu	573
p.Glu327Gly	573
p.Asn198Lys	572
p.Ala129Pro	572
p.Trp104Ser	571
p.Val93Gly	571
p.Val272Phe	570
p.Phe262Tyr	570
p.Glu161Val	569
p.Asn7Trp	569
p.Lys118Thr	569
p.Gly52Val	569
p.Gly100Asp	568
p.Thr276Asn	567
p.Cys364Pro	567
p.Phe92Thr	567
p.Cys130Phe	567
p.Leu94Lys	567
p.Asp284Asn	566
p.Cys43Trp	565
p.His332Gln	565
p.Ala192Asp	565
p.Ala165Leu	564
p.Asp296Trp	564
p.Ser132Tyr	564
p.Val134Cys	563
p.Val93Gln	563
p.Thr149Trp	563
p.Leu97Gly	563
p.Asp180Glu	563
p.Pro359Leu	562
p.Trp330Tyr	562
p.His353Pro	562
p.Thr149Met	562
p.Phe103Val	562
p.Gly331Gln	562
p.Val222Ala	560
p.Ile145Phe	559
p.Trp330Pro	559
p.Phe99Arg	559
p.Lys190Asn	559
p.Tyr345Phe	559
p.Asp348Ile	558
p.Asp267Phe	558
p.Cys217Phe	558
p.Leu253Ile	557
p.Ser127Tyr	557
p.Val4Trp	555
p.Ser365Pro	554
p.Gly65Asp	554
p.Thr23Pro	553
p.Gly111Asp	550
p.Gly331Ile	550
p.Arg8Trp	549
p.Val304His	549
p.Ile302Phe	549
p.Tyr323Ser	549
p.Ala22Phe	549
p.Ile184Asn	549
p.Gly185Trp	548
p.Trp81Arg	547
p.Glu249Val	547
p.Phe103Met	546
p.Asp257Ile	545
p.Ser204Cys	544
p.Ser127Phe	543
p.Tyr117Pro	542
p.Leu216Gly	542
p.Asn378Val	540
p.Cys162Met	539
p.Trp220His	538
p.Pro274Gln	538
p.Val56Asp	538
p.Gly100Cys	537
p.Ala140Cys	537
p.Val126Thr	537
p.Lys227Thr	537
p.Ile59Arg	537
p.Leu97Thr	536
p.Glu335Phe	536
p.Arg44Gln	536
p.Leu287Tyr	535
p.Val310Tyr	535
p.Glu307Pro	535
p.Phe141Pro	534
p.Asp71Tyr	534
p.Arg367Gln	534
p.Leu216Cys	534
p.Ile281Ser	533
p.His205Asn	533
p.His229Gln	532
p.Val131Arg	532
p.Ala70Trp	530
p.Ala312Asp	530
p.Met19Trp	529
p.Ala139Arg	529
p.Arg82His	529
p.Leu239Asn	529
p.Ile305Met	528
p.Tyr288Lys	528
p.Glu387Cys	527
p.Cys130Trp	526
p.Ala379Ser	525
p.Val304Arg	525
p.Cys101Cys	525
p.Val48Phe	525
p.Gly185Gln	524
p.Ile209Ser	524
p.Ala139Ala	523
p.Lys241Ser	523
p.Lys193Gly	522
p.Leu324Asp	521
p.Val235Glu	521
p.Ile281Phe	520
p.Glu161Leu	520
p.Asn32Lys	519
p.Pro194Leu	519
p.Asp289Gly	518
p.Thr276Ala	518
p.Ser291Val	515
p.Ile106His	515
p.Trp81Leu	515
p.Ile178Arg	515
p.Ala107Arg	515
p.Gly248Ile	514
p.Gln148Asp	514
p.Ala366Asn	514
p.Ile305Lys	513
p.Ser10Met	513
p.Gly331Met	512
p.Ser10Tyr	512
p.Ile295Gly	511
p.Glu311Gly	511
p.Asp254Asn	511
p.Glu341Val	511
p.Leu21Glu	510
p.Trp330Met	509
p.Asp254Ala	509
p.Arg367Tyr	509
p.Tyr153Ser	509
p.Thr149Val	509
p.Lys34Asn	508
p.Leu97Arg	508
p.Ser273Arg	508
p.Ala25Asp	507
p.His234Asn	507
p.Ala165Ile	507
p.Ala165Met	506
p.Ser204His	506
p.Ile184Met	505
p.Met219Ser	504
p.Ser264Val	503
p.Ser127Lys	503
p.Phe339Glu	502
p.Val26Asn	502
p.Gly62Ile	502
p.Leu90Pro	501
p.Ile277Ile	501
p.Glu280Gln	501
p.Phe352Lys	501
p.Phe270Val	500
p.Thr276Trp	500
p.Ser321Ile	499
p.Lys64Gln	499
p.Cys130Leu	498
p.Leu338Pro	496
p.Leu287Lys	496
p.Ala181Glu	496
p.Phe141Met	495
p.Leu376Met	495
p.Val126Lys	495
p.Ala325Cys	495
p.Ala139Lys	494
p.Val86Phe	494
p.Ser45Val	494
p.Arg320Thr	493
p.Pro163Gln	493
p.Gly176Met	492
p.Asp299Tyr	492
p.Asp257Met	491
p.Ser228Pro	491
p.Asp213Ala	491
p.Gly111Asn	491
p.Gln318Glu	490
p.Asp120Val	490
p.Leu90Arg	490
p.Ile151Pro	490
p.Pro359Trp	490
p.Phe137Ser	489
p.Phe99Gln	488
p.Ser291Tyr	487
p.Ile281Thr	487
p.Glu387Phe	487
p.Lys346Cys	486
p.Thr74Leu	486
p.Thr159Gln	486
p.Val358Arg	486
p.Ser35Tyr	485
p.Leu338Asp	484
p.Val231Gly	483
p.Gly152Phe	483
p.Arg44Trp	483
p.Trp83Leu	483
p.His229Pro	481
p.Ser228Lys	481
p.Tyr356Leu	481
p.Ser3Ala	480
p.Leu240Arg	480
p.Phe141Ser	480
p.Arg67Val	480
p.Cys177Arg	479
p.Glu247Glu	479
p.Tyr117Arg	479
p.Thr115Phe	479
p.Ile258Arg	479
p.Arg221Arg	476
p.Arg221Asp	475
p.Ala139Glu	475
p.Glu357Tyr	474
p.Asn206His	473
p.Leu216Gln	473
p.Lys196Ile	473
p.His332Tyr	473
p.Lys34Trp	473
p.Val12Glu	473
p.Gly223Phe	472
p.Phe47Ser	472
p.Asp160Asn	472
p.Val358Phe	472
p.Thr149Leu	471
p.Ser322Asp	470
p.Val260Gly	470
p.Gln172His	469
p.Gly308Phe	469
p.Thr150Glu	469
p.Asp299Asn	469
p.Leu218Arg	469
p.Leu113Ala	469
p.Arg367Phe	468
p.Ala129Ile	468
p.Glu249Asp	468
p.Leu271Lys	468
p.Leu324His	467
p.Asp114Asn	467
p.Glu307Cys	467
p.Lys227Asn	466
p.Leu369Glu	466
p.Phe171Asn	466
p.Lys49Leu	465
p.Val260Glu	464
p.Asp51Cys	464
p.Phe270Ile	463
p.Cys43Leu	463
p.Phe103Leu	463
p.Glu283Phe	462
p.Val337His	462
p.Ile106Leu	462
p.Ser173Thr	461
p.Glu387Tyr	461
p.Val347Arg	461
p.Lys125Met	461
p.Lys346Asn	460
p.Glu340Val	459
p.Val134Pro	459
p.Asn326Ser	459
p.Leu97Tyr	459
p.Asp51Pro	459
p.Ile277Gly	458
p.Ile209Gln	458
p.Lys227Cys	457
p.Tyr334His	457
p.Lys128His	456
p.Thr150Asp	456
p.Asn326Asp	456
p.Asp51Leu	455
p.Ser204Leu	455
p.Gly308Trp	455
p.Asn206Leu	455
p.Leu69Trp	455
p.Ala189Gln	453
p.Thr138Gly	452
p.Val260Lys	452
p.Glu146Arg	451
p.Phe47Leu	451
p.Val272Gly	451
p.Arg156Leu	451
p.Pro362Glu	450
p.Pro359Cys	450
p.Ala379Ile	450
p.Glu232Asp	450
p.Ile151Asp	450
p.Met219Trp	449
p.Arg226Ile	448
p.Tyr288Leu	448
p.Val278Asn	448
p.Gly62Ala	448
p.Ala379Glu	447
p.Glu311Thr	447
p.Cys101Phe	446
p.Asp294Trp	446
p.Asp254Glu	446
p.Val131Leu	446
p.Asn380Thr	446
p.Val222Met	445
p.Glu340Lys	445
p.Thr149Gln	444
p.Asp267Asn	444
p.Phe182Ser	444
p.Gln255Thr	443
p.Ala389Thr	443
p.Trp83Pro	443
p.Asn326His	442
p.Lys128Glu	441
p.Ala298Ser	441
p.Cys89Glu	441
p.Gly308Glu	441
p.Asn326Lys	441
p.Leu240Met	440
p.Val93His	440
p.Leu306Val	439
p.Val131Ile	439
p.Lys50Lys	439
p.Leu108Ala	438
p.Tyr323Phe	438
p.Cys177Tyr	437
p.Ile277His	437
p.Arg320Asp	436
p.Arg221His	436
p.Phe382Val	436
p.Arg333Gly	436
p.Trp83Ile	435
p.Ala207Gly	435
p.Lys342Lys	435
p.Glu341Leu	435
p.Ile277Gln	435
p.Thr115Trp	435
p.Gly111His	435
p.Ser127Gly	434
p.Phe98Trp	434
p.Asp267Glu	434
p.Ala389Asp	433
p.Lys50Met	432
p.Cys319Ser	432
p.Ala107Thr	432
p.Arg333Lys	431
p.Arg44Pro	431
p.Thr149Asp	430
p.Ile145Leu	430
p.Glu301Asn	430
p.Cys89Asn	430
p.Phe141Ile	430
p.Thr138Val	430
p.Gly308His	429
p.Met309Pro	428
p.Ser132Met	428
p.Phe92Glu	427
p.Lys227Phe	426
p.Leu201Trp	426
p.Val93Asn	426
p.Pro252Gln	426
p.Glu146Lys	425
p.Met211Asp	425
p.Ser3Gln	425
p.Tyr250Phe	424
p.Gln238Leu	424
p.Ala379Met	423
p.Val337Glu	423
p.Gly176Val	423
p.Val358Pro	422
p.Ala140Glu	422
p.Thr115Gln	422
p.Glu133Thr	422
p.Val102Tyr	421
p.Ile244Asn	421
p.Thr150Val	421
p.Asp114Phe	421
p.Thr138Asn	421
p.Gly65Cys	421
p.Ala140Met	420
p.Glu307Gly	419
p.Phe167His	419
p.His229Asn	419
p.Leu218Pro	419
p.Glu327Ala	418
p.Ile11Tyr	418
p.Glu283Lys	418
p.Gly111Ala	418
p.Trp81Gln	418
p.Val304Asp	417
p.Leu97Trp	416
p.Lys50Asn	416
p.Leu113Arg	416
p.Leu109Phe	415
p.Thr138Arg	415
p.Arg44Lys	415
p.Glu161Cys	415
p.Val222Lys	414
p.Gly18Ile	414
p.Trp330Ser	413
p.Ser144Thr	413
p.Ile184Phe	412
p.Trp104Ile	412
p.Ser136His	412
p.Ser132Trp	412
p.Ile174Lys	412
p.Glu341Tyr	412
p.Lys342Trp	411
p.Glu301Asp	411
p.Lys125Gly	410
p.Leu94Met	410
p.Phe98Leu	410
p.Met309Tyr	409
p.His229Asp	409
p.Ile174Glu	409
p.Leu108Pro	409
p.Asp348Val	409
p.Phe137Leu	409
p.Thr313Cys	408
p.Ala210Arg	408
p.Lys20Thr	408
p.Ala366Leu	408
p.Val304Ile	407
p.Phe92Tyr	407
p.Val126Phe	407
p.Ala207Gln	406
p.Lys49Phe	406
p.Glu232Ile	406
p.Glu232Met	405
p.Gly331Tyr	405
p.Asn206Asp	405
p.Thr6Gly	405
p.Asp112Thr	405
p.Arg80Met	404
p.Phe382Lys	404
p.Gly154Ile	404
p.Asp17Ala	404
p.Ile178Met	404
p.Glu371Asp	403
p.Ser35Ala	403
p.Ala314Arg	403
p.Leu108Trp	402
p.Ser124Tyr	402
p.Ile281Ala	401
p.Cys101Pro	401
p.Gly331Ala	401
p.Val61Leu	401
p.Glu327Asp	400
p.Arg243Phe	400
p.Glu133His	400
p.Ile277Pro	399
p.Thr6Ile	399
p.Lys346Phe	399
p.Asn380Trp	399
p.Glu249Gln	398
p.His279Leu	398
p.Ser321Gly	397
p.Leu324Phe	397
p.Phe141Gln	397
p.Gly248Arg	396
p.Val231Ile	396
p.Lys393Asn	396
p.Ala129Thr	396
p.Lys49Tyr	396
p.Ala379Leu	395
p.Ser246Phe	395
p.Asp398His	394
p.Ser246Ala	393
p.His279Val	393
p.Ser132Arg	393
p.Met168Arg	392
p.Lys193Glu	392
p.Tyr384Asp	392
p.Tyr323Gly	392
p.Arg351Trp	392
p.Asp289Glu	391
p.Ile305Leu	391
p.Phe137Thr	391
p.Thr316Lys	391
p.Phe99Leu	391
p.Thr245Asn	390
p.Cys319Tyr	390
p.Phe155Thr	390
p.Leu253Arg	390
p.Ile251Thr	390
p.Arg367Asp	390
p.Ile174Gln	389
p.Val134Arg	389
p.Ile106Val	389
p.Thr115Ile	388
p.Lys373Trp	388
p.Asp112Ile	387
p.Ile174Met	387
p.Ile183Phe	387
p.Asn7Ala	387
p.Cys162Thr	387
p.Arg156Met	387
p.Leu287Pro	386
p.Gly248Phe	386
p.Ser132Pro	385
p.Cys217Glu	384
p.Phe98Pro	384
p.Arg367Met	384
p.Gln148Gly	384
p.Trp81Asn	383
p.Ile305Tyr	383
p.Lys128Val	382
p.Asp348Ser	381
p.Cys364Trp	381
p.Ile251Lys	380
p.Lys342Glu	380
p.Glu161Lys	380
p.Val208Phe	379
p.Glu387Arg	379
p.Asp51Asn	379
p.Lys128Gln	379
p.His353Leu	378
p.Thr159Tyr	378
p.Ser204Asp	378
p.Lys125Cys	377
p.Leu85Phe	377
p.Val93Tyr	377
p.Thr150Trp	377
p.His279Pro	377
p.Ala140Tyr	377
p.Leu225Arg	376
p.Phe339Leu	376
p.Glu133Tyr	376
p.Glu311Met	376
p.Leu218Phe	375
p.Thr159Pro	375
p.Arg5Ser	375
p.Val235Gly	375
p.Ser377Thr	374
p.Asp160Phe	374
p.Gly223Pro	374
p.Asn135Thr	374
p.Gln57Met	373
p.Met84Ala	372
p.Lys118Val	372
p.Met211Thr	371
p.Thr75Pro	371
p.Arg46Val	371
p.Glu15Ala	370
p.Glu283Tyr	370
p.Pro359Phe	369
p.Glu394Trp	368
p.Ile145Asp	368
p.Asp78Asn	368
p.Ile302Gln	368
p.Thr149Tyr	368
p.His332Ala	367
p.Cys130Val	367
p.Ser228Tyr	367
p.Glu247Val	367
p.Ile183Leu	367
p.Thr115His	367
p.Arg236Gln	366
p.Glu146Gly	366
p.Glu335Asp	366
p.Glu357Gly	366
p.Leu108Phe	365
p.Val126Ala	365
p.Met309Thr	365
p.Gly111Glu	365
p.Ile87Phe	365
p.Phe171His	365
p.Asn380His	364
p.His353Asn	364
p.Glu133Ile	364
p.Ala325Asp	363
p.Phe171Tyr	362
p.Val48Asp	362
p.Ser173Pro	362
p.Ser127Glu	362
p.Gln66His	361
p.Ser365Tyr	361
p.Glu15Tyr	361
p.Leu109Cys	360
p.Ile106Gln	360
p.Arg221Lys	360
p.Met309His	360
p.Glu385Arg	360
p.Lys195Ile	360
p.Lys49Pro	359
p.Asp254Cys	359
p.Pro359Ser	359
p.Ile266Met	359
p.Asn360Lys	359
p.Ser242Asn	359
p.Val388Tyr	359
p.Ser246Pro	358
p.Val12Gly	358
p.Leu376Tyr	358
p.Leu338Arg	358
p.Val260Met	358
p.Ser204Glu	358
p.Ala312Cys	358
p.Lys34Phe	357
p.Thr316Cys	357
p.Glu357Asp	357
p.Gly261Pro	357
p.Ile295Pro	357
p.Phe262Asp	357
p.Val170Gln	357
p.Ser228Ala	357
p.Asp348Arg	356
p.Arg351Met	356
p.Leu306Asp	356
p.Asp282Asn	355
p.Val131Phe	355
p.Glu371Trp	355
p.Ala366Phe	354
p.Trp104Val	354
p.Val126Asp	353
p.Val169Lys	352
p.Ile256Met	352
p.Arg82Leu	351
p.Ala312Arg	350
p.Glu340His	350
p.Ser124Glu	350
p.Ile251Leu	350
p.Leu240Ser	350
p.Lys393Met	350
p.Val4His	350
p.Lys50Asp	349
p.Arg46Asn	349
p.Val187Lys	349
p.Val86Tyr	349
p.Ala70Asp	348
p.Ala192Arg	348
p.Arg8Ala	348
p.Val48Ile	348
p.Ser95Asn	347
p.Arg8Gln	347
p.Gln66Lys	347
p.Val86Ala	347
p.Ser381Trp	347
p.Ala314His	347
p.Asn135Ser	346
p.Thr245Glu	346
p.Phe141Leu	345
p.Ala129Lys	345
p.Ser204Val	345
p.Ser322Gly	344
p.Ile275Asp	344
p.Phe143Tyr	344
p.Asp160Glu	344
p.Gln255Gln	343
p.Leu105Cys	343
p.Ser381Cys	343
p.Val222Leu	342
p.Lys393His	342
p.Leu338Met	342
p.Met168Asp	342
p.Phe182Tyr	342
p.Trp104Leu	341
p.Asp348Gln	341
p.Phe155Cys	341
p.Ala366Tyr	341
p.Ser3Trp	341
p.Thr74Lys	340
p.Lys346Met	340
p.Ser381Phe	340
p.Ile244Lys	339
p.Leu90Asp	339
p.Asp17Val	339
p.Ile87Pro	339
p.Thr147Leu	338
p.Tyr117Phe	338
p.Val126Ser	338
p.Ile256Leu	337
p.Asn135Lys	337
p.Ser246Trp	337
p.Thr361Pro	336
p.Leu90Tyr	336
p.Gly152Gln	336
p.Tyr288Gly	336
p.Asp120Thr	336
p.Ile305Cys	335
p.His110Leu	335
p.Thr355Leu	334
p.Ile328Met	334
p.Phe103Gln	334
p.Ser204Asn	333
p.Phe167Leu	333
p.Ile179Pro	333
p.Asn135Leu	333
p.Gly176Asn	332
p.Ile258Val	331
p.Ile258Met	330
p.Leu329Asn	330
p.Ile375Phe	330
p.Thr138Ser	329
p.Ser377Trp	329
p.Phe203Pro	329
p.Arg8Gly	329
p.Arg46Gly	329
p.Ser377Met	329
p.Tyr68Asp	329
p.Arg5Leu	329
p.Ser321Thr	329
p.Val102Gly	328
p.Arg268Cys	328
p.Thr115Tyr	328
p.Val126Glu	327
p.Ala312His	327
p.Gly154Phe	327
p.Gly185Asn	327
p.Leu363Phe	327
p.Asn7His	326
p.Val272Ile	325
p.Glu335Val	324
p.Tyr334Ile	324
p.Arg8Glu	324
p.Met168Trp	324
p.Ala237His	324
p.Ser136Glu	324
p.Phe203Ser	324
p.Ile258Ala	324
p.Ala210Ala	323
p.Ala129Glu	323
p.Lys346Gly	323
p.Trp330His	323
p.Val272Cys	323
p.Cys54Leu	323
p.Phe73Phe	322
p.Leu85Asn	322
p.Ser45Asp	322
p.Leu105Tyr	321
p.Glu387Ala	321
p.Trp96Tyr	320
p.Gly176Thr	320
p.Val48Lys	320
p.Phe203Leu	320
p.Asp114His	320
p.Lys342Asp	320
p.Phe137Pro	319
p.Arg320Cys	319
p.Asp160Ile	319
p.Glu146Trp	317
p.His205Ser	316
p.Ala312Pro	316
p.Lys193Asp	315
p.Glu385Phe	315
p.Thr75Leu	314
p.Lys292Met	314
p.Phe182Asp	314
p.Gly176Leu	313
p.Val310Ala	313
p.Asp114Ala	313
p.Asn60Phe	313
p.Arg5Val	312
p.Ile145Trp	311
p.Cys383Trp	311
p.Phe99Glu	311
p.Thr317Ile	310
p.Ser173Asp	310
p.Gly185Ser	310
p.Glu133Gln	310
p.Asn360His	310
p.Thr74Ala	310
p.Val304Cys	310
p.Arg40Ser	310
p.Asn7Tyr	310
p.Asp368Trp	309
p.Cys177Met	309
p.Leu105Met	309
p.Gly154Tyr	309
p.Ala139His	308
p.Phe141His	308
p.Phe88Arg	308
p.Gly33Val	307
p.Val260Pro	307
p.Ser132Cys	306
p.Leu216Thr	306
p.Tyr117Gln	306
p.Val235Lys	306
p.Pro163Lys	306
p.Phe167Cys	305
p.Glu335Cys	305
p.Arg243Ala	305
p.Lys241Met	305
p.Leu109Asp	304
p.Ile164Ile	304
p.Lys346Val	304
p.Ile266Phe	304
p.Gly214Leu	304
p.Tyr334Cys	304
p.Glu311Cys	304
p.Leu338Asn	303
p.Glu387Ile	303
p.Ile151Phe	303
p.Ile106Cys	302
p.Ser35Thr	302
p.Val310Leu	302
p.Arg46Glu	302
p.Asp348Tyr	302
p.Glu311His	300
p.Ala210Phe	300
p.Val169Asp	300
p.Asn135Cys	299
p.Met315Val	298
p.Phe103Ala	298
p.Val358Leu	298
[truncated: 5,029 more rows]
